# Supplementary material for: Dual engineering of thermodynamics and kinetics in covalent organic frameworks for separation
Source: Nat Commun. 2026 Mar 10;17:3896. doi: 10.1038/s41467-026-70311-8 (PMC13125621; doi:10.1038/s41467-026-70311-8)
Supplement: Supplementary file 3 — Source Data [file 41467_2026_70311_MOESM3_ESM.zip]

Archive with 92 entries (89 files):
- 676225_2_data_set_12367526_twyvxw/
- 676225_2_data_set_12367526_twyvxw/Source data for figures/
- 676225_2_data_set_12367526_twyvxw/Source data for figures/Figure 2a.xlsx
- 676225_2_data_set_12367526_twyvxw/Source data for figures/Figure 2b.xlsx
- 676225_2_data_set_12367526_twyvxw/Source data for figures/Figure 3b.xlsx
- 676225_2_data_set_12367526_twyvxw/Source data for figures/Figure 3c.xlsx
- 676225_2_data_set_12367526_twyvxw/Source data for figures/Figure 4a.xlsx
- 676225_2_data_set_12367526_twyvxw/Source data for figures/Figure 4b.xlsx
- 676225_2_data_set_12367526_twyvxw/Source data for figures/Figure 4c.xlsx
- 676225_2_data_set_12367526_twyvxw/Source data for figures/Figure 4d.xlsx
- 676225_2_data_set_12367526_twyvxw/Source data for figures/Figure 4e.xlsx
- 676225_2_data_set_12367526_twyvxw/Source data for figures/Figure 4f.xlsx
- 676225_2_data_set_12367526_twyvxw/Source data for figures/Figure 4g.xlsx
- 676225_2_data_set_12367526_twyvxw/Source data for figures/Figure 4h.xlsx
- 676225_2_data_set_12367526_twyvxw/Source data for figures/Figure 4i.xlsx
- 676225_2_data_set_12367526_twyvxw/Source data for figures/Figure 6c.xlsx
- 676225_2_data_set_12367526_twyvxw/Source data for figures/Figure 6d.xlsx
- 676225_2_data_set_12367526_twyvxw/Source data for figures/Figure 6e.xlsx
- 676225_2_data_set_12367526_twyvxw/Source data for figures/Supplementary Figure S1.xlsx
- 676225_2_data_set_12367526_twyvxw/Source data for figures/Supplementary Figure S10.xlsx
- 676225_2_data_set_12367526_twyvxw/Source data for figures/Supplementary Figure S11a.xlsx
- 676225_2_data_set_12367526_twyvxw/Source data for figures/Supplementary Figure S11b.xlsx
- 676225_2_data_set_12367526_twyvxw/Source data for figures/Supplementary Figure S12.xlsx
- 676225_2_data_set_12367526_twyvxw/Source data for figures/Supplementary Figure S13a.xlsx
- 676225_2_data_set_12367526_twyvxw/Source data for figures/Supplementary Figure S13b.xlsx
- 676225_2_data_set_12367526_twyvxw/Source data for figures/Supplementary Figure S15.xlsx
- 676225_2_data_set_12367526_twyvxw/Source data for figures/Supplementary Figure S17a.xlsx
- 676225_2_data_set_12367526_twyvxw/Source data for figures/Supplementary Figure S17b.xlsx
- 676225_2_data_set_12367526_twyvxw/Source data for figures/Supplementary Figure S18a.xlsx
- 676225_2_data_set_12367526_twyvxw/Source data for figures/Supplementary Figure S18b.xlsx
- 676225_2_data_set_12367526_twyvxw/Source data for figures/Supplementary Figure S19a.xlsx
- 676225_2_data_set_12367526_twyvxw/Source data for figures/Supplementary Figure S19b.xlsx
- 676225_2_data_set_12367526_twyvxw/Source data for figures/Supplementary Figure S2.xlsx
- 676225_2_data_set_12367526_twyvxw/Source data for figures/Supplementary Figure S23a.xlsx
- 676225_2_data_set_12367526_twyvxw/Source data for figures/Supplementary Figure S23b.xlsx
- 676225_2_data_set_12367526_twyvxw/Source data for figures/Supplementary Figure S23c.xlsx
- 676225_2_data_set_12367526_twyvxw/Source data for figures/Supplementary Figure S23d.xlsx
- 676225_2_data_set_12367526_twyvxw/Source data for figures/Supplementary Figure S23e.xlsx
- 676225_2_data_set_12367526_twyvxw/Source data for figures/Supplementary Figure S23f.xlsx
- 676225_2_data_set_12367526_twyvxw/Source data for figures/Supplementary Figure S23g.xlsx
- 676225_2_data_set_12367526_twyvxw/Source data for figures/Supplementary Figure S23h.xlsx
- 676225_2_data_set_12367526_twyvxw/Source data for figures/Supplementary Figure S23i.xlsx
- 676225_2_data_set_12367526_twyvxw/Source data for figures/Supplementary Figure S24a.xlsx
- 676225_2_data_set_12367526_twyvxw/Source data for figures/Supplementary Figure S24b.xlsx
- 676225_2_data_set_12367526_twyvxw/Source data for figures/Supplementary Figure S24c.xlsx
- 676225_2_data_set_12367526_twyvxw/Source data for figures/Supplementary Figure S24d.xlsx
- 676225_2_data_set_12367526_twyvxw/Source data for figures/Supplementary Figure S24e.xlsx
- 676225_2_data_set_12367526_twyvxw/Source data for figures/Supplementary Figure S24f.xlsx
- 676225_2_data_set_12367526_twyvxw/Source data for figures/Supplementary Figure S24g.xlsx
- 676225_2_data_set_12367526_twyvxw/Source data for figures/Supplementary Figure S24h.xlsx
- 676225_2_data_set_12367526_twyvxw/Source data for figures/Supplementary Figure S24i.xlsx
- 676225_2_data_set_12367526_twyvxw/Source data for figures/Supplementary Figure S25a.xlsx
- 676225_2_data_set_12367526_twyvxw/Source data for figures/Supplementary Figure S25b.xlsx
- 676225_2_data_set_12367526_twyvxw/Source data for figures/Supplementary Figure S25c.xlsx
- 676225_2_data_set_12367526_twyvxw/Source data for figures/Supplementary Figure S25d.xlsx
- 676225_2_data_set_12367526_twyvxw/Source data for figures/Supplementary Figure S25e.xlsx
- 676225_2_data_set_12367526_twyvxw/Source data for figures/Supplementary Figure S25f.xlsx
- 676225_2_data_set_12367526_twyvxw/Source data for figures/Supplementary Figure S25g.xlsx
- 676225_2_data_set_12367526_twyvxw/Source data for figures/Supplementary Figure S25h.xlsx
- 676225_2_data_set_12367526_twyvxw/Source data for figures/Supplementary Figure S25i.xlsx
- 676225_2_data_set_12367526_twyvxw/Source data for figures/Supplementary Figure S26a.xlsx
- 676225_2_data_set_12367526_twyvxw/Source data for figures/Supplementary Figure S26b.xlsx
- 676225_2_data_set_12367526_twyvxw/Source data for figures/Supplementary Figure S26c.xlsx
- 676225_2_data_set_12367526_twyvxw/Source data for figures/Supplementary Figure S26d.xlsx
- 676225_2_data_set_12367526_twyvxw/Source data for figures/Supplementary Figure S28a.xlsx
- 676225_2_data_set_12367526_twyvxw/Source data for figures/Supplementary Figure S28b.xlsx
- 676225_2_data_set_12367526_twyvxw/Source data for figures/Supplementary Figure S28c.xlsx
- 676225_2_data_set_12367526_twyvxw/Source data for figures/Supplementary Figure S28d.xlsx
- 676225_2_data_set_12367526_twyvxw/Source data for figures/Supplementary Figure S28e.xlsx
- 676225_2_data_set_12367526_twyvxw/Source data for figures/Supplementary Figure S28f.xlsx
- 676225_2_data_set_12367526_twyvxw/Source data for figures/Supplementary Figure S3.xlsx
- 676225_2_data_set_12367526_twyvxw/Source data for figures/Supplementary Figure S31.xlsx
- 676225_2_data_set_12367526_twyvxw/Source data for figures/Supplementary Figure S6.xlsx
- 676225_2_data_set_12367526_twyvxw/Source data for figures/Supplementary Figure S7.xlsx
- 676225_2_data_set_12367526_twyvxw/Source data for figures/Supplementary Figure S8a.xlsx
- 676225_2_data_set_12367526_twyvxw/Source data for figures/Supplementary Figure S8b.xlsx
- 676225_2_data_set_12367526_twyvxw/Source data for figures/~$Figure 2c.xlsx
- 676225_2_data_set_12367526_twyvxw/Source data for figures/~$Figure 3a.xlsx
- 676225_2_data_set_12367526_twyvxw/Source Data for Tables/
- 676225_2_data_set_12367526_twyvxw/Source Data for Tables/Supplementary Table S1.xlsx
- 676225_2_data_set_12367526_twyvxw/Source Data for Tables/Supplementary Table S10.xlsx
- 676225_2_data_set_12367526_twyvxw/Source Data for Tables/Supplementary Table S11.xlsx
- 676225_2_data_set_12367526_twyvxw/Source Data for Tables/Supplementary Table S12.xlsx
- 676225_2_data_set_12367526_twyvxw/Source Data for Tables/Supplementary Table S13.xlsx
- 676225_2_data_set_12367526_twyvxw/Source Data for Tables/Supplementary Table S2.xlsx
- 676225_2_data_set_12367526_twyvxw/Source Data for Tables/Supplementary Table S3.xlsx
- 676225_2_data_set_12367526_twyvxw/Source Data for Tables/Supplementary Table S4.xlsx
- 676225_2_data_set_12367526_twyvxw/Source Data for Tables/Supplementary Table S5.xlsx
- 676225_2_data_set_12367526_twyvxw/Source Data for Tables/Supplementary Table S6.xlsx
- 676225_2_data_set_12367526_twyvxw/Source Data for Tables/Supplementary Table S7.xlsx
- 676225_2_data_set_12367526_twyvxw/Source Data for Tables/Supplementary Table S8.xlsx
- 676225_2_data_set_12367526_twyvxw/Source Data for Tables/Supplementary Table S9.xlsx
