# Supplementary material for: Dual engineering of thermodynamics and kinetics in covalent organic frameworks for separation
Source: Nat Commun. 2026 Mar 10;17:3896. doi: 10.1038/s41467-026-70311-8 (PMC13125621; doi:10.1038/s41467-026-70311-8)
Supplement: Supplementary file 3 — Source Data [file 41467_2026_70311_MOESM3_ESM.zip › 676225_2_data_set_12367526_twyvxw/Source data for figures/Figure 2a.xlsx]

## Sheet: Sheet1
HTpBPa-F		STpBPa-F		AA stacking		AB stacking
2θ (degree)	Intensity (a.u.)	2θ (degree)	Intensity (a.u.)	2θ (degree)	Intensity (a.u.)	2θ (degree)	Intensity (a.u.)
1.00214	117329	1.00214	121022	1	0	1	0
1.06075	104446	1.06075	104803	1.05	0	1.05	0
1.11935	91657	1.11935	91711	1.1	0	1.1	0
1.17795	71266	1.17795	78409	1.15	0	1.15	0
1.23656	53377	1.23656	58749	1.2	0	1.2	0
1.29516	44657	1.29516	42344	1.25	0	1.25	0
1.35376	40019	1.35376	34580	1.3	0	1.3	0
1.41237	36273	1.41237	31211	1.35	0	1.35	0
1.47097	33059	1.47097	27300	1.4	0	1.4	0
1.52957	29762	1.52957	24913	1.45	0	1.45	0
1.58817	26756	1.58817	21913	1.5	0	1.5	0
1.64678	23809	1.64678	19222	1.55	0	1.55	0
1.70538	21188	1.70538	16837	1.6	0	1.6	0
1.76398	18221	1.76398	14564	1.65	0	1.65	0
1.82259	16062	1.82259	12535	1.7	0	1.7	0
1.88119	13823	1.88119	11040	1.75	0	1.75	0
1.93979	12050	1.93979	8981	1.8	0	1.8	0
1.9984	10145	1.9984	7588	1.85	0	1.85	0
2.057	8661	2.057	6206	1.9	0	1.9	0
2.1156	7149	2.1156	4819	1.95	0	1.95	0
2.1742	6428	2.1742	3752	2	0	2	0
2.23281	5751	2.23281	3027	2.05	0	2.05	0
2.29141	6245	2.29141	2749	2.1	0	2.1	0
2.35001	6943	2.35001	2626	2.15	0	2.15	0
2.40862	8029	2.40862	2722	2.2	0	2.2	0
2.46722	10266	2.46722	2930	2.25	7.08053E-5	2.25	0
2.52582	13012	2.52582	3414	2.3	0.10034	2.3	0
2.58443	16926	2.58443	3877	2.35	0.24115	2.35	0
2.64303	22464	2.64303	4870	2.4	0.43003	2.4	0
2.70163	30478	2.70163	5757	2.45	0.59445	2.45	0
2.76023	39919	2.76023	6941	2.5	0.87796	2.5	0.02354
2.81884	47127	2.81884	7612	2.55	1.43729	2.55	0.03454
2.87744	50535	2.87744	7433	2.6	2.82855	2.6	0.04651
2.93604	48149	2.93604	6771	2.65	10.9188	2.65	0.06597
2.99465	40174	2.99465	5612	2.7	86.4765	2.7	0.22471
3.05325	30338	3.05325	4158	2.75	100	2.75	0.33745
3.11185	19604	3.11185	3169	2.8	90.5212	2.8	0.58072
3.17046	11997	3.17046	2139	2.85	8.59415	2.85	1.51446
3.22906	7492	3.22906	1412	2.9	2.65821	2.9	19.4227
3.28766	5135	3.28766	1148	2.95	1.38133	2.95	4.60352
3.34626	3951	3.34626	926	3	0.85266	3	2.39299
3.40487	3017	3.40487	835	3.05	0.5808	3.05	7.84083
3.46347	2547	3.46347	676	3.1	0.41988	3.1	100
3.52207	2210	3.52207	660	3.15	0.2428	3.15	11.0194
3.58068	1905	3.58068	582	3.2	0.10243	3.2	2.2187
3.63928	1695	3.63928	561	3.25	0	3.25	1.06091
3.69788	1595	3.69788	508	3.3	0	3.3	0.67237
3.75649	1437	3.75649	546	3.35	0	3.35	0.50988
3.81509	1285	3.81509	475	3.4	0	3.4	0.51559
3.87369	1253	3.87369	419	3.45	0	3.45	0.71697
3.93229	1165	3.93229	437	3.5	0	3.5	1.59055
3.9909	1063	3.9909	380	3.55	0	3.55	19.2515
4.0495	949	4.0495	388	3.6	0	3.6	18.7731
4.1081	910	4.1081	377	3.65	0	3.65	1.44649
4.16671	905	4.16671	366	3.7	0	3.7	0.54231
4.22531	830	4.22531	357	3.75	0	3.75	0.28072
4.28391	795	4.28391	360	3.8	0	3.8	0.17087
4.34252	832	4.34252	382	3.85	0	3.85	0.11475
4.40112	850	4.40112	315	3.9	0	3.9	0.08231
4.45972	819	4.45972	376	3.95	0	3.95	0.0619
4.51832	892	4.51832	372	4	0	4	0.02122
4.57693	992	4.57693	399	4.05	0	4.05	0
4.63553	1223	4.63553	437	4.1	0	4.1	0
4.69413	1557	4.69413	507	4.15	0	4.15	0
4.75274	1958	4.75274	493	4.2	0	4.2	0
4.81134	2528	4.81134	642	4.25	0.00485	4.25	0
4.86994	2864	4.86994	607	4.3	0.01192	4.3	0
4.92855	2959	4.92855	639	4.35	0.02705	4.35	0
4.98715	3044	4.98715	643	4.4	0.03858	4.4	0.00185
5.04575	2738	5.04575	624	4.45	0.06259	4.45	0.03489
5.10435	2417	5.10435	500	4.5	0.09597	4.5	0.04585
5.16296	1857	5.16296	448	4.55	0.16871	4.55	0.06293
5.22156	1467	5.22156	436	4.6	0.39822	4.6	0.09164
5.28016	1334	5.28016	415	4.65	4.39601	4.65	0.14554
5.33877	1247	5.33877	437	4.7	3.82048	4.7	0.26531
5.39737	1592	5.39737	496	4.75	9.49452	4.75	0.62277
5.45597	2040	5.45597	598	4.8	2.42366	4.8	4.4693
5.51458	2572	5.51458	615	4.85	5.75347	4.85	22.2027
5.57318	3280	5.57318	704	4.9	0.58436	4.9	1.49978
5.63178	3764	5.63178	751	4.95	0.18426	4.95	0.42827
5.69038	3840	5.69038	719	5	0.11143	5	0.2056
5.74899	3910	5.74899	713	5.05	0.07902	5.05	0.12003
5.80759	3581	5.80759	664	5.1	0.07587	5.1	0.07851
5.86619	3045	5.86619	617	5.15	0.07743	5.15	0.0553
5.9248	2398	5.9248	531	5.2	0.10227	5.2	0.04104
5.9834	1710	5.9834	452	5.25	0.1541	5.25	0.02732
6.042	1174	6.042	370	5.3	0.28454	5.3	0.00119
6.10061	895	6.10061	331	5.35	1.28334	5.35	0.00816
6.15921	747	6.15921	321	5.4	8.18821	5.4	0.03801
6.21781	613	6.21781	291	5.45	2.11706	5.45	0.08099
6.27641	592	6.27641	280	5.5	12.8344	5.5	0.10999
6.33502	512	6.33502	261	5.55	2.78033	5.55	0.15846
6.39362	522	6.39362	278	5.6	12.4795	5.6	0.2564
6.45222	465	6.45222	250	5.65	1.1489	5.65	0.49539
6.51083	473	6.51083	288	5.7	0.32199	5.7	2.15507
6.56943	474	6.56943	213	5.75	0.16635	5.75	5.89175
6.62803	452	6.62803	263	5.8	0.10251	5.8	24.1343
6.68664	401	6.68664	284	5.85	0.0626	5.85	17.864
6.74524	422	6.74524	285	5.9	0.04467	5.9	1.74101
6.80384	403	6.80384	241	5.95	0.02128	5.95	1.19456
6.86244	453	6.86244	242	6	0.01537	6	7.04188
6.92105	486	6.92105	245	6.05	0	6.05	12.5363
6.97965	426	6.97965	253	6.1	0	6.1	1.02059
7.03825	509	7.03825	276	6.15	0	6.15	0.54993
7.09686	592	7.09686	270	6.2	0	6.2	2.66632
7.15546	680	7.15546	294	6.25	0	6.25	0.5796
7.21406	896	7.21406	348	6.3	0	6.3	0.12345
7.27267	1034	7.27267	393	6.35	0	6.35	0.0691
7.33127	1332	7.33127	390	6.4	0	6.4	0.04609
7.38987	1622	7.38987	448	6.45	0	6.45	0.02432
7.44847	1771	7.44847	436	6.5	0	6.5	0.00674
7.50708	1833	7.50708	481	6.55	0	6.55	0.00492
7.56568	1849	7.56568	422	6.6	0	6.6	0.00374
7.62428	1778	7.62428	427	6.65	0	6.65	2.39149E-4
7.68289	1508	7.68289	393	6.7	0.00287	6.7	0
7.74149	1324	7.74149	339	6.75	0.00781	6.75	0.00361
7.80009	987	7.80009	373	6.8	0.01898	6.8	0.00508
7.8587	783	7.8587	310	6.85	0.02764	6.85	0.00689
7.9173	537	7.9173	290	6.9	0.04085	6.9	0.00986
7.9759	500	7.9759	281	6.95	0.06834	6.95	0.0153
8.03451	501	8.03451	258	7	0.12191	7	0.02677
8.09311	428	8.09311	256	7.05	0.28029	7.05	0.05807
8.15171	443	8.15171	234	7.1	2.69961	7.1	0.25813
8.21031	415	8.21031	245	7.15	3.41529	7.15	2.84816
8.26892	412	8.26892	250	7.2	6.46295	7.2	0.40106
8.32752	415	8.32752	238	7.25	1.75456	7.25	0.08178
8.38612	423	8.38612	260	7.3	1.87723	7.3	0.05192
8.44473	392	8.44473	258	7.35	4.24016	7.35	0.06776
8.50333	387	8.50333	246	7.4	3.68777	7.4	0.06536
8.56193	411	8.56193	249	7.45	2.50465	7.45	0.09548
8.62054	424	8.62054	255	7.5	0.26813	7.5	0.20456
8.67914	419	8.67914	290	7.55	0.11689	7.55	1.20027
8.73774	438	8.73774	249	7.6	0.0655	7.6	8.15967
8.79634	375	8.79634	270	7.65	0.03671	7.65	0.78581
8.85495	396	8.85495	262	7.7	0.02505	7.7	0.17114
8.91355	431	8.91355	274	7.75	0.01663	7.75	0.07905
8.97215	446	8.97215	278	7.8	0.00858	7.8	0.04523
9.03076	479	9.03076	295	7.85	0.00338	7.85	0.02923
9.08936	416	9.08936	295	7.9	0.00128	7.9	0.02043
9.14796	473	9.14796	336	7.95	0.00197	7.95	0.01571
9.20657	479	9.20657	338	8	0.00383	8	0.01186
9.26517	468	9.26517	309	8.05	0.01626	8.05	0.00161
9.32377	470	9.32377	326	8.1	0.09217	8.1	0.00219
9.38237	491	9.38237	264	8.15	0.01785	8.15	0.00331
9.44098	522	9.44098	321	8.2	0.04593	8.2	0.00557
9.49958	494	9.49958	349	8.25	0.39814	8.25	0.01126
9.55818	591	9.55818	335	8.3	0.05551	8.3	0.03568
9.61679	642	9.61679	345	8.35	0.0259	8.35	0.53012
9.67539	711	9.67539	398	8.4	0.12712	8.4	0.23595
9.73399	707	9.73399	379	8.45	0.01643	8.45	0.02833
9.7926	740	9.7926	403	8.5	0.00429	8.5	0.02408
9.8512	802	9.8512	420	8.55	0.00225	8.55	0.02851
9.9098	774	9.9098	382	8.6	0.00145	8.6	0.04251
9.9684	832	9.9684	398	8.65	0.00101	8.65	0.08561
10.027	747	10.027	433	8.7	3.35716E-4	8.7	0.6149
10.0856	737	10.0856	459	8.75	2.31725E-4	8.75	1.96877
10.1442	696	10.1442	395	8.8	1.68146E-4	8.8	0.26255
10.2028	716	10.2028	441	8.85	3.68015E-6	8.85	0.47649
10.2614	705	10.2614	407	8.9	6.3266E-7	8.9	4.87002
10.32	669	10.32	461	8.95	0.00241	8.95	0.94584
10.3786	706	10.3786	434	9	0.00347	9	0.18322
10.4372	693	10.4372	411	9.05	0.00471	9.05	0.24578
10.4958	765	10.4958	491	9.1	0.00784	9.1	2.38784
10.5544	648	10.5544	445	9.15	0.01333	9.15	0.59226
10.613	663	10.613	436	9.2	0.02218	9.2	0.0896
10.6716	718	10.6716	455	9.25	0.04551	9.25	0.05858
10.7302	723	10.7302	466	9.3	0.20508	9.3	0.2226
10.7888	698	10.7888	511	9.35	1.84293	9.35	0.15633
10.8474	765	10.8474	533	9.4	0.3317	9.4	0.54742
10.9061	818	10.9061	505	9.45	0.12941	9.45	0.45601
10.9647	774	10.9647	576	9.5	0.9729	9.5	0.0921
11.0233	718	11.0233	499	9.55	1.0165	9.55	0.11178
11.0819	794	11.0819	550	9.6	0.16193	9.6	0.24318
11.1405	776	11.1405	532	9.65	0.382	9.65	2.06337
11.1991	862	11.1991	569	9.7	3.00017	9.7	6.87315
11.2577	850	11.2577	581	9.75	0.6916	9.75	0.62682
11.3163	862	11.3163	606	9.8	2.17434	9.8	0.15966
11.3749	908	11.3749	604	9.85	0.752	9.85	0.07895
11.4335	908	11.4335	602	9.9	0.1098	9.9	0.05013
11.4921	949	11.4921	655	9.95	0.08056	9.95	0.04054
11.5507	925	11.5507	685	10	0.5032	10	0.047
11.6093	859	11.6093	714	10.05	0.54985	10.05	0.15075
11.6679	934	11.6679	608	10.1	0.23378	10.1	1.19438
11.7265	920	11.7265	688	10.15	0.2019	10.15	0.2022
11.7851	935	11.7851	692	10.2	0.0252	10.2	0.03013
11.8437	995	11.8437	686	10.25	0.00982	10.25	0.01325
11.9023	979	11.9023	685	10.3	0.00533	10.3	0.0076
11.9609	985	11.9609	752	10.35	0.00354	10.35	0.00558
12.0195	1090	12.0195	756	10.4	0.00299	10.4	0.00447
12.0781	1038	12.0781	697	10.45	0.002	10.45	0.00423
12.1367	1032	12.1367	760	10.5	0.00146	10.5	0.00601
12.1953	1052	12.1953	751	10.55	0.00152	10.55	0.02354
12.2539	1061	12.2539	812	10.6	0.00209	10.6	0.00995
12.3125	1083	12.3125	756	10.65	0.00369	10.65	0.01526
12.3711	1097	12.3711	764	10.7	0.00811	10.7	0.13758
12.4297	1136	12.4297	732	10.75	0.04332	10.75	0.39348
12.4883	1102	12.4883	817	10.8	0.32931	10.8	0.04076
12.5469	1110	12.5469	810	10.85	0.05696	10.85	0.01269
12.6055	1097	12.6055	798	10.9	0.00946	10.9	0.00938
12.6641	1120	12.6641	803	10.95	0.00767	10.95	0.01074
12.7227	1090	12.7227	831	11	0.04667	11	0.01801
12.7813	1180	12.7813	843	11.05	0.01368	11.05	0.0823
12.8399	1125	12.8399	786	11.1	0.00274	11.1	0.25456
12.8986	1117	12.8986	828	11.15	0.00333	11.15	0.97165
12.9572	1091	12.9572	878	11.2	0.02068	11.2	0.15398
13.0158	1110	13.0158	857	11.25	0.00469	11.25	0.06139
13.0744	1096	13.0744	819	11.3	6.94098E-4	11.3	0.07518
13.133	1162	13.133	839	11.35	3.79331E-4	11.35	0.22697
13.1916	1149	13.1916	840	11.4	0.00171	11.4	0.59628
13.2502	1131	13.2502	838	11.45	0.00254	11.45	2.88057
13.3088	1175	13.3088	885	11.5	0.00368	11.5	3.3901
13.3674	1080	13.3674	828	11.55	0.00599	11.55	3.22596
13.426	1176	13.426	835	11.6	0.00891	11.6	0.48901
13.4846	1135	13.4846	837	11.65	0.01498	11.65	0.32437
13.5432	1129	13.5432	833	11.7	0.03219	11.7	0.28565
13.6018	1077	13.6018	864	11.75	0.12757	11.75	0.46207
13.6604	1128	13.6604	831	11.8	1.16732	11.8	0.09364
13.719	1117	13.719	872	11.85	0.44453	11.85	0.09496
13.7776	1114	13.7776	908	11.9	0.30842	11.9	0.45883
13.8362	1162	13.8362	869	11.95	0.61089	11.95	0.17274
13.8948	1171	13.8948	810	12	0.09073	12	0.19943
13.9534	1157	13.9534	826	12.05	0.15026	12.05	2.14978
14.012	1161	14.012	899	12.1	0.05004	12.1	2.89635
14.0706	1087	14.0706	920	12.15	0.07964	12.15	0.97284
14.1292	1129	14.1292	863	12.2	0.27481	12.2	0.15789
14.1878	1157	14.1878	878	12.25	0.50646	12.25	0.12164
14.2464	1230	14.2464	836	12.3	0.10571	12.3	0.4156
14.305	1150	14.305	914	12.35	0.23079	12.35	1.59273
14.3636	1162	14.3636	902	12.4	0.05486	12.4	1.26281
14.4222	1081	14.4222	913	12.45	0.05972	12.45	1.22682
14.4808	1033	14.4808	837	12.5	0.06842	12.5	3.89991
14.5394	1066	14.5394	911	12.55	0.03848	12.55	0.83536
14.598	1071	14.598	845	12.6	0.01299	12.6	0.55589
14.6566	1072	14.6566	858	12.65	0.0247	12.65	1.11732
14.7152	1029	14.7152	828	12.7	0.25865	12.7	0.30387
14.7738	1036	14.7738	860	12.75	0.23988	12.75	0.62822
14.8324	1048	14.8324	863	12.8	0.13869	12.8	0.26166
14.891	1035	14.891	872	12.85	0.15074	12.85	0.12115
14.9497	1011	14.9497	867	12.9	0.14613	12.9	1.13998
15.0083	1049	15.0083	858	12.95	0.01559	12.95	1.17633
15.0669	1005	15.0669	853	13	0.00572	13	0.22232
15.1255	994	15.1255	845	13.05	0.00323	13.05	0.13849
15.1841	969	15.1841	840	13.1	0.00267	13.1	0.03494
15.2427	1000	15.2427	823	13.15	0.00218	13.15	0.02777
15.3013	1000	15.3013	838	13.2	0.00194	13.2	0.07139
15.3599	979	15.3599	799	13.25	0.00218	13.25	0.08687
15.4185	1036	15.4185	787	13.3	0.00287	13.3	0.07963
15.4771	911	15.4771	785	13.35	0.00475	13.35	0.54851
15.5357	1026	15.5357	811	13.4	0.00989	13.4	1.3483
15.5943	968	15.5943	812	13.45	0.03732	13.45	1.61046
15.6529	935	15.6529	804	13.5	0.43983	13.5	0.271
15.7115	958	15.7115	830	13.55	0.18213	13.55	0.1521
15.7701	958	15.7701	813	13.6	0.01853	13.6	0.24426
15.8287	894	15.8287	787	13.65	0.0097	13.65	0.07531
15.8873	859	15.8873	800	13.7	0.0118	13.7	0.27126
15.9459	920	15.9459	819	13.75	0.10799	13.75	0.08899
16.0045	893	16.0045	761	13.8	0.08298	13.8	0.01949
16.0631	861	16.0631	811	13.85	0.01155	13.85	0.01463
16.1217	852	16.1217	748	13.9	0.01033	13.9	0.02058
16.1803	880	16.1803	816	13.95	0.0241	13.95	0.12076
16.2389	846	16.2389	788	14	0.29635	14	0.13077
16.2975	828	16.2975	799	14.05	0.20128	14.05	0.49115
16.3561	907	16.3561	782	14.1	0.02484	14.1	0.62271
16.4147	878	16.4147	749	14.15	0.01256	14.15	0.35909
16.4733	857	16.4733	784	14.2	0.01565	14.2	0.11342
16.5319	809	16.5319	762	14.25	0.05748	14.25	0.1464
16.5905	834	16.5905	750	14.3	0.35523	14.3	0.87732
16.6491	827	16.6491	733	14.35	0.30005	14.35	1.59264
16.7077	775	16.7077	717	14.4	0.33887	14.4	1.3104
16.7663	852	16.7663	716	14.45	0.13392	14.45	0.48026
16.825	762	16.825	774	14.5	0.04327	14.5	0.16783
16.8835	774	16.8835	757	14.55	0.01524	14.55	1.0203
16.9422	851	16.9422	741	14.6	0.01194	14.6	0.78227
17.0008	802	17.0008	747	14.65	0.01245	14.65	0.22128
17.0594	806	17.0594	722	14.7	0.02198	14.7	0.67853
17.118	755	17.118	696	14.75	0.11768	14.75	2.56246
17.1766	750	17.1766	722	14.8	0.09387	14.8	1.15999
17.2352	770	17.2352	753	14.85	0.35915	14.85	0.51172
17.2938	762	17.2938	731	14.9	0.41288	14.9	0.85109
17.3524	767	17.3524	739	14.95	0.0558	14.95	0.65572
17.411	742	17.411	732	15	0.09377	15	0.17303
17.4696	731	17.4696	763	15.05	0.05983	15.05	0.15545
17.5282	713	17.5282	739	15.1	0.0514	15.1	0.98776
17.5868	666	17.5868	722	15.15	0.03436	15.15	1.69995
17.6454	678	17.6454	688	15.2	0.04138	15.2	3.73212
17.704	694	17.704	685	15.25	0.11583	15.25	3.66648
17.7626	716	17.7626	661	15.3	0.02892	15.3	0.55626
17.8212	674	17.8212	692	15.35	0.00908	15.35	0.35537
17.8798	706	17.8798	703	15.4	0.03786	15.4	0.12822
17.9384	708	17.9384	653	15.45	0.1126	15.45	0.07486
17.997	650	17.997	646	15.5	0.03733	15.5	0.32609
18.0556	635	18.0556	681	15.55	0.08081	15.55	0.37324
18.1142	686	18.1142	650	15.6	0.04338	15.6	0.12843
18.1728	666	18.1728	648	15.65	0.11565	15.65	0.17465
18.2314	637	18.2314	678	15.7	0.04329	15.7	0.53836
18.29	634	18.29	648	15.75	0.00505	15.75	1.19421
18.3486	653	18.3486	686	15.8	0.00237	15.8	0.27824
18.4072	624	18.4072	662	15.85	0.00152	15.85	0.07494
18.4658	628	18.4658	640	15.9	0.00101	15.9	0.42493
18.5244	579	18.5244	677	15.95	8.42315E-4	15.95	0.36746
18.583	574	18.583	568	16	8.50964E-4	16	0.07082
18.6416	596	18.6416	670	16.05	0.00112	16.05	0.03247
18.7003	607	18.7003	650	16.1	0.00175	16.1	0.09295
18.7588	624	18.7588	686	16.15	0.00434	16.15	0.43703
18.8175	610	18.8175	550	16.2	0.05381	16.2	0.26351
18.876	566	18.876	646	16.25	0.06129	16.25	0.26485
18.9347	606	18.9347	609	16.3	0.01013	16.3	0.44595
18.9933	562	18.9933	627	16.35	0.00495	16.35	0.18403
19.0519	573	19.0519	625	16.4	0.03435	16.4	0.14619
19.1105	563	19.1105	579	16.45	0.04801	16.45	0.18479
19.1691	576	19.1691	578	16.5	0.01915	16.5	0.16573
19.2277	571	19.2277	579	16.55	0.01359	16.55	0.41101
19.2863	604	19.2863	557	16.6	0.00647	16.6	0.62397
19.3449	524	19.3449	582	16.65	0.01139	16.65	0.55757
19.4035	516	19.4035	630	16.7	0.06859	16.7	0.22762
19.4621	512	19.4621	614	16.75	0.03835	16.75	0.47057
19.5207	535	19.5207	575	16.8	0.10692	16.8	0.47961
19.5793	520	19.5793	572	16.85	0.21887	16.85	0.22831
19.6379	488	19.6379	610	16.9	0.06621	16.9	0.33838
19.6965	522	19.6965	545	16.95	0.01545	16.95	0.16433
19.7551	546	19.7551	590	17	0.0883	17	0.06294
19.8137	530	19.8137	597	17.05	0.11028	17.05	0.04771
19.8723	488	19.8723	604	17.1	0.08334	17.1	0.02927
19.9309	496	19.9309	536	17.15	0.02853	17.15	0.04957
19.9895	482	19.9895	543	17.2	0.00551	17.2	0.40633
20.0481	508	20.0481	563	17.25	0.00401	17.25	0.30816
20.1067	513	20.1067	543	17.3	0.00525	17.3	0.0866
20.1653	505	20.1653	544	17.35	0.03726	17.35	0.02022
20.2239	481	20.2239	514	17.4	0.09672	17.4	0.0182
20.2825	437	20.2825	566	17.45	0.04086	17.45	0.06044
20.3411	454	20.3411	546	17.5	0.00668	17.5	0.32091
20.3997	525	20.3997	530	17.55	0.02236	17.55	0.20673
20.4583	438	20.4583	500	17.6	0.02516	17.6	0.28002
20.5169	448	20.5169	519	17.65	0.00703	17.65	0.60658
20.5755	495	20.5755	559	17.7	0.01177	17.7	0.26707
20.6342	424	20.6342	499	17.75	0.01109	17.75	0.05561
20.6928	416	20.6928	525	17.8	0.055	17.8	0.03917
20.7513	457	20.7513	499	17.85	0.02958	17.85	0.2144
20.81	439	20.81	522	17.9	0.00577	17.9	0.2201
20.8686	460	20.8686	503	17.95	0.02793	17.95	0.16634
20.9272	412	20.9272	499	18	0.05479	18	0.10302
20.9858	440	20.9858	506	18.05	0.0181	18.05	0.19142
21.0444	408	21.0444	426	18.1	0.00513	18.1	0.3282
21.103	409	21.103	495	18.15	0.02685	18.15	1.35622
21.1616	399	21.1616	498	18.2	0.0591	18.2	0.79261
21.2202	377	21.2202	499	18.25	0.02035	18.25	0.62477
21.2788	393	21.2788	468	18.3	0.00359	18.3	0.39505
21.3374	429	21.3374	491	18.35	0.00636	18.35	0.1386
21.396	396	21.396	477	18.4	0.00632	18.4	0.16488
21.4546	423	21.4546	491	18.45	0.02387	18.45	0.12158
21.5132	376	21.5132	475	18.5	0.01149	18.5	0.05585
21.5718	415	21.5718	468	18.55	0.0014	18.55	0.03065
21.6304	407	21.6304	482	18.6	7.89878E-4	18.6	0.03242
21.689	397	21.689	468	18.65	7.04751E-4	18.65	0.07007
21.7476	382	21.7476	477	18.7	0.00142	18.7	0.14782
21.8062	378	21.8062	468	18.75	0.01249	18.75	0.16688
21.8648	378	21.8648	475	18.8	0.00804	18.8	0.95559
21.9234	389	21.9234	442	18.85	0.00363	18.85	0.78123
21.982	405	21.982	461	18.9	0.02844	18.9	0.99703
22.0406	389	22.0406	430	18.95	0.02059	18.95	0.47671
22.0992	338	22.0992	479	19	0.01521	19	0.11903
22.1578	401	22.1578	454	19.05	0.01788	19.05	0.11502
22.2164	384	22.2164	445	19.1	0.01104	19.1	0.05381
22.275	359	22.275	421	19.15	0.02188	19.15	0.04849
22.3336	356	22.3336	458	19.2	0.06873	19.2	0.12428
22.3922	390	22.3922	424	19.25	0.03206	19.25	0.70728
22.4508	374	22.4508	453	19.3	0.00837	19.3	0.41776
22.5094	377	22.5094	400	19.35	0.00775	19.35	0.33927
22.568	363	22.568	407	19.4	0.02212	19.4	0.19473
22.6267	402	22.6267	451	19.45	0.13087	19.45	0.12891
22.6852	347	22.6852	449	19.5	0.09429	19.5	0.29377
22.7438	356	22.7438	436	19.55	0.02476	19.55	0.23161
22.8025	354	22.8025	422	19.6	0.03545	19.6	0.10247
22.8611	337	22.8611	426	19.65	0.08693	19.65	0.12023
22.9197	352	22.9197	410	19.7	0.06208	19.7	0.14079
22.9783	361	22.9783	389	19.75	0.01629	19.75	0.2955
23.0369	325	23.0369	396	19.8	0.00361	19.8	0.27698
23.0955	332	23.0955	443	19.85	0.00205	19.85	0.70177
23.1541	335	23.1541	428	19.9	0.00159	19.9	0.54402
23.2127	355	23.2127	436	19.95	0.00162	19.95	0.22677
23.2713	367	23.2713	446	20	0.00256	20	0.14083
23.3299	346	23.3299	398	20.05	0.00776	20.05	0.12285
23.3885	345	23.3885	404	20.1	0.08087	20.1	0.10103
23.4471	360	23.4471	428	20.15	0.06012	20.15	0.04548
23.5057	336	23.5057	419	20.2	0.0147	20.2	0.02088
23.5643	407	23.5643	383	20.25	0.00424	20.25	0.10738
23.6229	367	23.6229	446	20.3	0.01001	20.3	0.07414
23.6815	376	23.6815	401	20.35	0.01045	20.35	0.03037
23.7401	359	23.7401	429	20.4	0.04168	20.4	0.05069
23.7987	385	23.7987	403	20.45	0.03132	20.45	0.12651
23.8573	394	23.8573	418	20.5	0.03348	20.5	0.19624
23.9159	417	23.9159	422	20.55	0.03571	20.55	0.83052
23.9745	387	23.9745	439	20.6	0.189	20.6	0.5055
24.0331	428	24.0331	419	20.65	0.28467	20.65	0.0825
24.0917	407	24.0917	405	20.7	0.15496	20.7	0.02397
24.1503	402	24.1503	387	20.75	0.12742	20.75	0.01914
24.2089	391	24.2089	434	20.8	1.34915	20.8	0.04217
24.2675	386	24.2675	471	20.85	0.95757	20.85	0.24176
24.3261	408	24.3261	420	20.9	0.25101	20.9	0.16905
24.3847	424	24.3847	438	20.95	0.05155	20.95	0.16674
24.4433	458	24.4433	419	21	0.02961	21	0.4266
24.5019	414	24.5019	409	21.05	0.02332	21.05	0.32395
24.5605	383	24.5605	434	21.1	0.03495	21.1	0.23673
24.6192	401	24.6192	408	21.15	0.24759	21.15	0.12369
24.6777	427	24.6777	406	21.2	0.42262	21.2	0.03174
24.7364	407	24.7364	436	21.25	0.21608	21.25	0.03379
24.795	382	24.795	397	21.3	0.11421	21.3	0.06833
24.8536	418	24.8536	452	21.35	0.485	21.35	0.07945
24.9122	362	24.9122	421	21.4	0.48129	21.4	0.10615
24.9708	338	24.9708	439	21.45	0.19208	21.45	0.06531
25.0294	366	25.0294	405	21.5	0.05846	21.5	0.13199
25.088	393	25.088	419	21.55	0.03004	21.55	0.34493
25.1466	367	25.1466	416	21.6	0.01766	21.6	0.28751
25.2052	413	25.2052	399	21.65	0.02132	21.65	0.19123
25.2638	361	25.2638	423	21.7	0.02676	21.7	0.3232
25.3224	396	25.3224	419	21.75	0.02734	21.75	0.19441
25.381	355	25.381	436	21.8	0.04531	21.8	0.09178
25.4396	356	25.4396	400	21.85	0.32068	21.85	0.12539
25.4982	390	25.4982	385	21.9	0.4899	21.9	0.06387
25.5568	356	25.5568	381	21.95	0.43614	21.95	0.0255
25.6154	381	25.6154	383	22	0.21567	22	0.01477
25.674	371	25.674	392	22.05	0.04524	22.05	0.01346
25.7326	364	25.7326	406	22.1	0.04757	22.1	0.02758
25.7912	348	25.7912	370	22.15	0.06539	22.15	0.02446
25.8498	317	25.8498	352	22.2	0.17644	22.2	0.0496
25.9084	366	25.9084	377	22.25	0.15966	22.25	0.15823
25.967	383	25.967	415	22.3	0.16757	22.3	0.10582
26.0256	375	26.0256	401	22.35	0.08037	22.35	0.14271
26.0842	363	26.0842	394	22.4	0.02405	22.4	0.44417
26.1428	389	26.1428	373	22.45	0.01211	22.45	0.66686
26.2014	408	26.2014	381	22.5	0.01916	22.5	0.50104
26.26	380	26.26	404	22.55	0.01295	22.55	0.17299
26.3186	381	26.3186	368	22.6	0.01024	22.6	0.0586
26.3772	331	26.3772	396	22.65	0.03373	22.65	0.04408
26.4358	408	26.4358	378	22.7	0.10822	22.7	0.04883
26.4945	383	26.4945	409	22.75	0.19411	22.75	0.0602
26.553	358	26.553	394	22.8	0.16333	22.8	0.09247
26.6117	397	26.6117	374	22.85	0.30147	22.85	0.0993
26.6702	387	26.6702	371	22.9	0.28918	22.9	0.20944
26.7289	385	26.7289	364	22.95	0.26109	22.95	0.3221
26.7875	351	26.7875	382	23	0.27675	23	0.21353
26.8461	389	26.8461	383	23.05	0.18003	23.05	0.13456
26.9047	367	26.9047	371	23.1	0.05218	23.1	0.13592
26.9633	393	26.9633	400	23.15	0.03414	23.15	0.26755
27.0219	376	27.0219	388	23.2	0.01935	23.2	0.29435
27.0805	374	27.0805	372	23.25	0.02047	23.25	0.12846
27.1391	354	27.1391	376	23.3	0.03498	23.3	0.05223
27.1977	392	27.1977	344	23.35	0.06888	23.35	0.06519
27.2563	342	27.2563	391	23.4	0.04944	23.4	0.06139
27.3149	376	27.3149	343	23.45	0.01871	23.45	0.04229
27.3735	366	27.3735	379	23.5	0.03798	23.5	0.09626
27.4321	394	27.4321	349	23.55	0.02367	23.55	0.25764
27.4907	363	27.4907	366	23.6	0.01565	23.6	0.19208
27.5493	394	27.5493	342	23.65	0.0077	23.65	0.08807
27.6079	377	27.6079	389	23.7	0.01217	23.7	0.04032
27.6665	407	27.6665	393	23.75	0.02664	23.75	0.07115
27.7251	374	27.7251	395	23.8	0.13804	23.8	0.19177
27.7837	399	27.7837	320	23.85	0.11115	23.85	0.19813
27.8423	390	27.8423	372	23.9	0.12565	23.9	0.16763
27.9009	383	27.9009	365	23.95	0.35428	23.95	0.30247
27.9595	378	27.9595	388	24	0.29785	24	0.76338
28.0181	385	28.0181	378	24.05	0.2152	24.05	0.53791
28.0767	388	28.0767	372	24.1	0.23153	24.1	0.35067
28.1353	397	28.1353	381	24.15	0.10736	24.15	0.20967
28.1939	391	28.1939	354	24.2	0.14814	24.2	0.23563
28.2525	398	28.2525	364	24.25	0.0899	24.25	0.13435
28.3111	365	28.3111	374	24.3	0.14494	24.3	0.08509
28.3697	388	28.3697	367	24.35	0.12951	24.35	0.06768
28.4283	431	28.4283	384	24.4	0.06532	24.4	0.05081
28.487	403	28.487	380	24.45	0.01725	24.45	0.08357
28.5455	381	28.5455	398	24.5	0.00603	24.5	0.08781
28.6042	404	28.6042	386	24.55	0.00477	24.55	0.10749
28.6628	391	28.6628	341	24.6	0.01507	24.6	0.08773
28.7214	410	28.7214	380	24.65	0.00907	24.65	0.14639
28.78	390	28.78	386	24.7	0.01454	24.7	0.13796
28.8386	423	28.8386	361	24.75	0.03231	24.75	0.18807
28.8972	387	28.8972	413	24.8	0.02907	24.8	0.13391
28.9558	374	28.9558	367	24.85	0.02634	24.85	0.09483
29.0144	371	29.0144	353	24.9	0.04691	24.9	0.05952
29.073	419	29.073	384	24.95	0.03435	24.95	0.14805
29.1316	455	29.1316	402	25	0.02611	25	0.21706
29.1902	412	29.1902	375	25.05	0.04529	25.05	0.24222
29.2488	396	29.2488	365	25.1	0.04725	25.1	0.61783
29.3074	388	29.3074	374	25.15	0.09986	25.15	0.45211
29.366	365	29.366	375	25.2	0.19552	25.2	0.30625
29.4246	420	29.4246	350	25.25	0.2239	25.25	0.13279
29.4832	429	29.4832	356	25.3	0.1476	25.3	0.14932
29.5418	402	29.5418	344	25.35	0.22113	25.35	0.11661
29.6004	387	29.6004	354	25.4	0.24882	25.4	0.10257
29.659	399	29.659	365	25.45	0.18717	25.45	0.09852
29.7176	382	29.7176	385	25.5	0.09632	25.5	0.26186
29.7762	421	29.7762	342	25.55	0.04873	25.55	0.18638
29.8348	384	29.8348	364	25.6	0.07052	25.6	0.1406
29.8934	400	29.8934	367	25.65	0.05857	25.65	0.1252
29.952	390	29.952	337	25.7	0.04835	25.7	0.10688
30.0106	401	30.0106	323	25.75	0.06046	25.75	0.18078
30.0692	460	30.0692	359	25.8	0.02905	25.8	0.11611
30.1278	396	30.1278	322	25.85	0.01656	25.85	0.03102
30.1864	383	30.1864	307	25.9	0.02932	25.9	0.05715
30.245	386	30.245	335	25.95	0.03806	25.95	0.06713
30.3036	378	30.3036	328	26	0.04392	26	0.16934
30.3622	397	30.3622	346	26.05	0.02107	26.05	0.12114
30.4209	398	30.4209	366	26.1	0.00446	26.1	0.0977
30.4794	363	30.4794	390	26.15	0.0025	26.15	0.054
30.538	391	30.538	379	26.2	0.00253	26.2	0.20249
30.5967	381	30.5967	351	26.25	0.00389	26.25	0.10753
30.6553	411	30.6553	345	26.3	0.01595	26.3	0.06632
30.7139	373	30.7139	324	26.35	0.09833	26.35	0.0198
30.7725	357	30.7725	345	26.4	0.05004	26.4	0.06754
30.8311	383	30.8311	304	26.45	0.03722	26.45	0.10496
30.8897	361	30.8897	316	26.5	0.08643	26.5	0.12834
30.9483	386	30.9483	335	26.55	0.08576	26.55	0.09876
31.0069	356	31.0069	368	26.6	0.05435	26.6	0.57849
31.0655	381	31.0655	310	26.65	0.05944	26.65	0.40375
31.1241	368	31.1241	343	26.7	0.07243	26.7	0.49484
31.1827	405	31.1827	313	26.75	0.09688	26.75	0.14305
31.2413	354	31.2413	300	26.8	0.07769	26.8	0.11678
31.2999	342	31.2999	319	26.85	0.16053	26.85	0.47202
31.3585	377	31.3585	329	26.9	0.17577	26.9	0.3027
31.4171	371	31.4171	324	26.95	0.12757	26.95	0.29231
31.4757	375	31.4757	342	27	0.04051	27	0.08961
31.5343	378	31.5343	344	27.05	0.03041	27.05	0.11923
31.5929	351	31.5929	306	27.1	0.12322	27.1	0.09994
31.6515	352	31.6515	323	27.15	0.0646	27.15	0.17306
31.7101	373	31.7101	328	27.2	0.02736	27.2	0.25957
31.7687	367	31.7687	339	27.25	0.01952	27.25	0.09512
31.8273	324	31.8273	291	27.3	0.03224	27.3	0.12328
31.8859	360	31.8859	325	27.35	0.0212	27.35	0.06716
31.9445	385	31.9445	316	27.4	0.01192	27.4	0.11315
32.0031	388	32.0031	305	27.45	0.01204	27.45	0.16276
32.0617	332	32.0617	317	27.5	0.03474	27.5	0.13927
32.1203	351	32.1203	313	27.55	0.01972	27.55	0.04018
32.1789	381	32.1789	301	27.6	0.01218	27.6	0.04378
32.2375	361	32.2375	304	27.65	0.0109	27.65	0.1171
32.2961	338	32.2961	302	27.7	0.02287	27.7	0.11035
32.3547	344	32.3547	286	27.75	0.04567	27.75	0.12551
32.4134	322	32.4134	293	27.8	0.04424	27.8	0.05309
32.4719	352	32.4719	280	27.85	0.0132	27.85	0.07839
32.5306	346	32.5306	307	27.9	0.00869	27.9	0.07374
32.5892	303	32.5892	299	27.95	0.00812	27.95	0.05773
32.6478	319	32.6478	291	28	0.00981	28	0.03309
32.7064	319	32.7064	323	28.05	0.00826	28.05	0.05517
32.765	308	32.765	283	28.1	0.0265	28.1	0.04339
32.8236	339	32.8236	269	28.15	0.08252	28.15	0.10283
32.8822	335	32.8822	290	28.2	0.09282	28.2	0.11418
32.9408	299	32.9408	312	28.25	0.08956	28.25	0.11457
32.9994	327	32.9994	279	28.3	0.05675	28.3	0.30749
33.058	301	33.058	282	28.35	0.05424	28.35	0.18475
33.1166	311	33.1166	293	28.4	0.05355	28.4	0.30417
33.1752	325	33.1752	280	28.45	0.09387	28.45	0.2002
33.2338	291	33.2338	247	28.5	0.23706	28.5	0.33718
33.2924	289	33.2924	279	28.55	0.13614	28.55	0.22718
33.351	308	33.351	263	28.6	0.08719	28.6	0.19256
33.4096	284	33.4096	268	28.65	0.07345	28.65	0.0423
33.4682	334	33.4682	281	28.7	0.05256	28.7	0.02852
33.5268	314	33.5268	269	28.75	0.04376	28.75	0.01805
33.5854	301	33.5854	266	28.8	0.01207	28.8	0.01368
33.644	284	33.644	273	28.85	0.01349	28.85	0.03669
33.7026	280	33.7026	274	28.9	0.00942	28.9	0.05153
33.7612	289	33.7612	283	28.95	0.03131	28.95	0.08189
33.8198	330	33.8198	265	29	0.01801	29	0.05098
33.8784	297	33.8784	291	29.05	0.01954	29.05	0.03847
33.937	303	33.937	268	29.1	0.01713	29.1	0.03537
33.9956	306	33.9956	249	29.15	0.01279	29.15	0.12064
34.0542	297	34.0542	270	29.2	0.01288	29.2	0.05459
34.1128	314	34.1128	272	29.25	0.02308	29.25	0.05309
34.1714	292	34.1714	228	29.3	0.00908	29.3	0.02787
34.23	282	34.23	232	29.35	0.01047	29.35	0.13895
34.2886	285	34.2886	239	29.4	0.02169	29.4	0.08972
34.3473	255	34.3473	242	29.45	0.01368	29.45	0.12366
34.4059	281	34.4059	264	29.5	0.01359	29.5	0.13951
34.4644	270	34.4644	249	29.55	0.00952	29.55	0.08989
34.5231	297	34.5231	259	29.6	0.00532	29.6	0.14062
34.5817	266	34.5817	236	29.65	0.01024	29.65	0.16937
34.6403	305	34.6403	250	29.7	0.04526	29.7	0.12313
34.6989	280	34.6989	257	29.75	0.04353	29.75	0.05572
34.7575	294	34.7575	258	29.8	0.0472	29.8	0.06939
34.8161	259	34.8161	241	29.85	0.01712	29.85	0.03836
34.8747	287	34.8747	225	29.9	0.01903	29.9	0.03296
34.9333	272	34.9333	254	29.95	0.04754	29.95	0.07722
34.9919	283	34.9919	245	30	0.04334	30	0.08915
35.0505	264	35.0505	255	30.05	0.13989	30.05	0.12673
35.1091	265	35.1091	242	30.1	0.09112	30.1	0.10802
35.1677	290	35.1677	253	30.15	0.071	30.15	0.08023
35.2263	278	35.2263	223	30.2	0.02276	30.2	0.05651
35.2849	304	35.2849	247	30.25	0.0219	30.25	0.02278
35.3435	257	35.3435	239	30.3	0.07576	30.3	0.02094
35.4021	274	35.4021	259	30.35	0.0796	30.35	0.01463
35.4607	239	35.4607	206	30.4	0.12089	30.4	0.04088
35.5193	255	35.5193	241	30.45	0.04635	30.45	0.03348
35.5779	234	35.5779	254	30.5	0.04793	30.5	0.07549
35.6365	257	35.6365	223	30.55	0.02198	30.55	0.04192
35.6951	261	35.6951	228	30.6	0.01363	30.6	0.05847
35.7537	258	35.7537	215	30.65	0.0257	30.65	0.11724
35.8123	230	35.8123	227	30.7	0.01601	30.7	0.23017
35.8709	269	35.8709	219	30.75	0.0102	30.75	0.16399
35.9295	248	35.9295	220	30.8	0.0047	30.8	0.12923
35.9881	249	35.9881	262	30.85	0.00178	30.85	0.12302
36.0467	251	36.0467	217	30.9	0.00221	30.9	0.04845
36.1053	262	36.1053	221	30.95	0.01113	30.95	0.07039
36.1639	253	36.1639	255	31	0.00999	31	0.03688
36.2225	253	36.2225	212	31.05	0.00646	31.05	0.02717
36.2811	236	36.2811	227	31.1	0.01016	31.1	0.04926
36.3398	254	36.3398	240	31.15	0.02355	31.15	0.0776
36.3984	246	36.3984	231	31.2	0.02183	31.2	0.05306
36.4569	264	36.4569	227	31.25	0.0292	31.25	0.09286
36.5156	239	36.5156	211	31.3	0.01121	31.3	0.06827
36.5742	247	36.5742	209	31.35	0.01634	31.35	0.05044
36.6328	250	36.6328	216	31.4	0.01783	31.4	0.08673
36.6914	240	36.6914	211	31.45	0.02265	31.45	0.03602
36.75	227	36.75	227	31.5	0.03265	31.5	0.05765
36.8086	252	36.8086	243	31.55	0.03843	31.55	0.06845
36.8672	236	36.8672	218	31.6	0.02033	31.6	0.08069
36.9258	244	36.9258	218	31.65	0.03691	31.65	0.07711
36.9844	232	36.9844	202	31.7	0.01563	31.7	0.04671
37.043	267	37.043	228	31.75	0.01617	31.75	0.03812
37.1016	225	37.1016	228	31.8	0.05806	31.8	0.03025
37.1602	238	37.1602	201	31.85	0.06332	31.85	0.05407
37.2188	230	37.2188	211	31.9	0.06414	31.9	0.04155
37.2774	236	37.2774	196	31.95	0.03299	31.95	0.07107
37.336	260	37.336	175	32	0.0497	32	0.10125
37.3946	267	37.3946	221	32.05	0.04046	32.05	0.07256
37.4532	243	37.4532	208	32.1	0.06162	32.1	0.10813
37.5118	259	37.5118	221	32.15	0.08041	32.15	0.05878
37.5704	222	37.5704	221	32.2	0.04799	32.2	0.05398
37.629	201	37.629	227	32.25	0.0407	32.25	0.06399
37.6876	235	37.6876	198	32.3	0.03565	32.3	0.04739
37.7462	219	37.7462	213	32.35	0.01411	32.35	0.08484
37.8048	219	37.8048	199	32.4	0.01796	32.4	0.06133
37.8634	236	37.8634	223	32.45	0.01271	32.45	0.07505
37.922	240	37.922	225	32.5	0.02126	32.5	0.04442
37.9806	259	37.9806	234	32.55	0.03461	32.55	0.06157
38.0392	245	38.0392	239	32.6	0.01243	32.6	0.03875
38.0978	233	38.0978	203	32.65	0.01575	32.65	0.02973
38.1564	244	38.1564	219	32.7	0.00793	32.7	0.03802
38.215	218	38.215	228	32.75	0.01047	32.75	0.04741
38.2737	223	38.2737	213	32.8	0.00604	32.8	0.06236
38.3323	257	38.3323	208	32.85	0.00544	32.85	0.03824
38.3909	244	38.3909	207	32.9	0.00875	32.9	0.04405
38.4495	216	38.4495	201	32.95	0.00334	32.95	0.01824
38.5081	224	38.5081	235	33	0.00553	33	0.01825
38.5667	225	38.5667	227	33.05	0.01302	33.05	0.03707
38.6253	231	38.6253	213	33.1	0.01657	33.1	0.03842
38.6839	242	38.6839	221	33.15	0.02293	33.15	0.04135
38.7425	238	38.7425	223	33.2	0.01891	33.2	0.02671
38.8011	276	38.8011	210	33.25	0.01281	33.25	0.03414
38.8597	220	38.8597	212	33.3	0.01994	33.3	0.05473
38.9183	252	38.9183	233	33.35	0.02542	33.35	0.0565
38.9769	203	38.9769	211	33.4	0.04249	33.4	0.0976
39.0355	257	39.0355	217	33.45	0.01819	33.45	0.09858
39.0941	225	39.0941	238	33.5	0.02153	33.5	0.07916
39.1527	230	39.1527	219	33.55	0.01519	33.55	0.04203
39.2113	249	39.2113	209	33.6	0.00984	33.6	0.03133
39.2699	256	39.2699	225	33.65	0.02129	33.65	0.03993
39.3285	245	39.3285	210	33.7	0.04229	33.7	0.06669
39.3871	226	39.3871	246	33.75	0.03338	33.75	0.05617
39.4457	240	39.4457	217	33.8	0.07515	33.8	0.05445
39.5043	231	39.5043	226	33.85	0.03161	33.85	0.10124
39.5629	229	39.5629	222	33.9	0.02716	33.9	0.07059
39.6215	252	39.6215	214	33.95	0.01911	33.95	0.06836
39.6801	259	39.6801	173	34	0.02239	34	0.09856
39.7387	232	39.7387	217	34.05	0.0206	34.05	0.06177
39.7973	241	39.7973	211	34.1	0.0393	34.1	0.07082
39.8559	241	39.8559	206	34.15	0.05165	34.15	0.04478
39.9145	202	39.9145	230	34.2	0.05625	34.2	0.04994
39.9731	229	39.9731	208	34.25	0.03906	34.25	0.0728
				34.3	0.029	34.3	0.14036
				34.35	0.01461	34.35	0.10707
				34.4	0.01514	34.4	0.07127
				34.45	0.01714	34.45	0.03865
				34.5	0.00764	34.5	0.01441
				34.55	0.00661	34.55	0.01898
				34.6	0.00371	34.6	0.04079
				34.65	0.01825	34.65	0.04483
				34.7	0.02429	34.7	0.09179
				34.75	0.01571	34.75	0.06712
				34.8	0.02718	34.8	0.07121
				34.85	0.0119	34.85	0.06629
				34.9	0.01436	34.9	0.04304
				34.95	0.01338	34.95	0.052
				35	0.00964	35	0.06912
				35.05	0.00986	35.05	0.06987
				35.1	0.0036	35.1	0.05699
				35.15	0.00272	35.15	0.09745
				35.2	0.00392	35.2	0.0596
				35.25	0.01067	35.25	0.05988
				35.3	0.01557	35.3	0.05362
				35.35	0.01693	35.35	0.05081
				35.4	0.01372	35.4	0.06672
				35.45	0.03864	35.45	0.09761
				35.5	0.01676	35.5	0.08613
				35.55	0.03415	35.55	0.07018
				35.6	0.01871	35.6	0.07111
				35.65	0.03684	35.65	0.04499
				35.7	0.04237	35.7	0.05129
				35.75	0.02362	35.75	0.04449
				35.8	0.02356	35.8	0.06138
				35.85	0.01558	35.85	0.07097
				35.9	0.02187	35.9	0.05815
				35.95	0.02174	35.95	0.07221
				36	0.01661	36	0.10866
				36.05	0.01111	36.05	0.0766
				36.1	0.00809	36.1	0.06775
				36.15	0.03534	36.15	0.04434
				36.2	0.01814	36.2	0.09646
				36.25	0.02491	36.25	0.17291
				36.3	0.03732	36.3	0.12488
				36.35	0.01893	36.35	0.16292
				36.4	0.03523	36.4	0.08156
				36.45	0.03404	36.45	0.05685
				36.5	0.01904	36.5	0.04023
				36.55	0.01682	36.55	0.0284
				36.6	0.00649	36.6	0.02226
				36.65	0.01847	36.65	0.03802
				36.7	0.00941	36.7	0.04698
				36.75	0.01148	36.75	0.07562
				36.8	0.00483	36.8	0.07503
				36.85	0.00356	36.85	0.09918
				36.9	0.01442	36.9	0.11037
				36.95	0.02072	36.95	0.08367
				37	0.02334	37	0.12752
				37.05	0.01531	37.05	0.07491
				37.1	0.01993	37.1	0.14603
				37.15	0.03063	37.15	0.07285
				37.2	0.01892	37.2	0.07003
				37.25	0.02752	37.25	0.06833
				37.3	0.02052	37.3	0.04577
				37.35	0.01292	37.35	0.06631
				37.4	0.01186	37.4	0.05295
				37.45	0.02582	37.45	0.07794
				37.5	0.00687	37.5	0.03961
				37.55	0.01406	37.55	0.04954
				37.6	0.01492	37.6	0.02841
				37.65	0.01604	37.65	0.06156
				37.7	0.01908	37.7	0.03924
				37.75	0.03708	37.75	0.05969
				37.8	0.01666	37.8	0.03887
				37.85	0.06313	37.85	0.05387
				37.9	0.03443	37.9	0.09161
				37.95	0.03854	37.95	0.09849
				38	0.02156	38	0.16622
				38.05	0.01152	38.05	0.10624
				38.1	0.01988	38.1	0.11808
				38.15	0.02569	38.15	0.06828
				38.2	0.02244	38.2	0.04992
				38.25	0.01945	38.25	0.07957
				38.3	0.01867	38.3	0.0335
				38.35	0.01852	38.35	0.06007
				38.4	0.01348	38.4	0.11596
				38.45	0.01621	38.45	0.15194
				38.5	0.00895	38.5	0.11043
				38.55	0.02095	38.55	0.12362
				38.6	0.01408	38.6	0.04611
				38.65	0.0126	38.65	0.04123
				38.7	0.01532	38.7	0.02435
				38.75	0.01119	38.75	0.03227
				38.8	0.03254	38.8	0.0259
				38.85	0.02197	38.85	0.03227
				38.9	0.03489	38.9	0.03672
				38.95	0.01963	38.95	0.03932
				39	0.02447	39	0.04423
				39.05	0.03274	39.05	0.04287
				39.1	0.01021	39.1	0.04017
				39.15	0.01671	39.15	0.05082
				39.2	0.0123	39.2	0.06534
				39.25	0.01115	39.25	0.089
				39.3	0.0207	39.3	0.06007
				39.35	0.01974	39.35	0.06054
				39.4	0.02701	39.4	0.06609
				39.45	0.01325	39.45	0.05232
				39.5	0.02183	39.5	0.04304
				39.55	0.01083	39.55	0.04336
				39.6	0.01712	39.6	0.05396
				39.65	0.01408	39.65	0.04082
				39.7	0.01983	39.7	0.06208
				39.75	0.01362	39.75	0.05197
				39.8	0.01058	39.8	0.08647
				39.85	0.01423	39.85	0.07484
				39.9	0.02953	39.9	0.06744
				39.95	0.01058	39.95	0.05862
				40	0.01919	40	0.0214
