# Supplementary material for: Dual engineering of thermodynamics and kinetics in covalent organic frameworks for separation
Source: Nat Commun. 2026 Mar 10;17:3896. doi: 10.1038/s41467-026-70311-8 (PMC13125621; doi:10.1038/s41467-026-70311-8)
Supplement: Supplementary file 3 — Source Data [file 41467_2026_70311_MOESM3_ESM.zip › 676225_2_data_set_12367526_twyvxw/Source data for figures/Figure 2b.xlsx]

## Sheet: Sheet1
Simulated		Experimental		Difference		Bragg position
2θ (degree)	Intensity (a.u.)	2θ (degree)	Intensity (a.u.)	2θ (degree)	Intensity (a.u.)	2θ (degree)	Intensity (a.u.)
0.94354	113219	1.00214	117329	1.00214	-12873.9	2.86922	-5660.35
1.00214	113220	1.06075	104446	1.06075	-9856.37	2.87592	-5660.35
1.06075	97319.4	1.11935	91657	1.11935	-8873.97	2.9244	-5660.35
1.11935	83548	1.17795	71266	1.17795	-17369.1	2.93123	-5660.35
1.17795	71652.2	1.23656	53377	1.23656	-25010.7	2.97643	-5660.35
1.23656	61404.7	1.29516	44657	1.29516	-24928.1	2.98339	-5660.35
1.29516	52602.2	1.35376	40019	1.35376	-22027	4.84272	-5660.35
1.35376	45063.1	1.41237	36273	1.41237	-19335.5	4.85432	-5660.35
1.41237	38625.5	1.47097	33059	1.47097	-17069.4	4.93467	-5660.35
1.47097	33145.5	1.52957	29762	1.52957	-15716.2	4.9465	-5660.35
1.52957	28495.2	1.58817	26756	1.58817	-14788.5	5.02843	-5660.35
1.58817	24561.5	1.64678	23809	1.64678	-14418.6	5.04049	-5660.35
1.64678	21244.6	1.70538	21188	1.70538	-14251.3	5.56356	-5660.35
1.70538	18456.4	1.76398	18221	1.76398	-14881.6	5.57696	-5660.35
1.76398	16119.6	1.82259	16062	1.82259	-15087.6	5.67396	-5660.35
1.82259	14166.6	1.88119	13823	1.88119	-15698.6	5.68763	-5660.35
1.88119	12538.6	1.93979	12050	1.93979	-16117.1	5.77809	-5660.35
1.93979	11184.1	1.9984	10145	1.9984	-16897	5.79202	-5660.35
1.9984	10059	2.057	8661	2.057	-17447.4	7.28482	-5660.35
2.057	9125.38	2.1156	7149	2.1156	-18185.7	7.3025	-5660.35
2.1156	8351.76	2.1742	6428	2.1742	-18270.3	7.34798	-5660.35
2.1742	7715.28	2.23281	5751	2.23281	-18440.8	7.36582	-5660.35
2.23281	7208.79	2.29141	6245	2.29141	-17597.9	7.38579	-5660.35
2.29141	6859.88	2.35001	6943	2.35001	-16809.9	7.40372	-5660.35
2.35001	6769.93	2.40862	8029	2.40862	-16128.4	7.50748	-5660.35
2.40862	7174.41	2.46722	10266	2.46722	-15216.5	7.52571	-5660.35
2.46722	8499.54	2.52582	13012	2.52582	-15316.8	7.55071	-5660.35
2.52582	11345.8	2.58443	16926	2.58443	-16360.2	7.56906	-5660.35
2.58443	16303.2	2.64303	22464	2.64303	-18081.8	7.6093	-5660.35
2.64303	23562.8	2.70163	30478	2.70163	-18969.1	7.62779	-5660.35
2.70163	32464.1	2.76023	39919	2.76023	-18368.6	8.25971	-5660.35
2.76023	41304.6	2.81884	47127	2.81884	-17574.3	8.27982	-5660.35
2.81884	47718.4	2.87744	50535	2.87744	-16068.6	8.42547	-5660.35
2.87744	49620.6	2.93604	48149	2.93604	-15122	8.44599	-5660.35
2.93604	46288	2.99465	40174	2.99465	-15597.3	8.58181	-5660.35
2.99465	38788.3	3.05325	30338	3.05325	-15999.7	8.60272	-5660.35
3.05325	29354.8	3.11185	19604	3.11185	-17655.8	9.51443	-5660.35
3.11185	20276.8	3.17046	11997	3.17046	-18035.6	9.53766	-5660.35
3.17046	13049.6	3.22906	7492	3.22906	-17616.4	9.69863	-5660.35
3.22906	8125.45	3.28766	5135	3.28766	-17035.3	9.72232	-5660.35
3.28766	5187.32	3.34626	3951	3.34626	-16642	9.86452	-5660.35
3.34626	3610.03	3.40487	3017	3.40487	-16777.1	9.88647	-5660.35
3.40487	2811.15	3.46347	2547	3.46347	-16830.3	9.88863	-5660.35
3.46347	2394.36	3.52207	2210	3.52207	-16915.9	9.91064	-5660.35
3.52207	2142.91	3.58068	1905	3.58068	-17035.7	9.96857	-5660.35
3.58068	1957.74	3.63928	1695	3.63928	-17088.3	9.98805	-5660.35
3.63928	1800.27	3.69788	1595	3.69788	-17045.5	9.99294	-5660.35
3.69788	1657.51	3.75649	1437	3.75649	-17071.6	10.0125	-5660.35
3.75649	1525.65	3.81509	1285	3.81509	-17101.6	10.1966	-5660.35
3.81509	1403.65	3.87369	1253	3.87369	-17021.2	10.207	-5660.35
3.87369	1291.25	3.93229	1165	3.93229	-17006.3	10.2215	-5660.35
3.93229	1188.31	3.9909	1063	3.9909	-17014.7	10.2319	-5660.35
3.9909	1094.72	4.0495	949	4.0495	-17044.3	10.3115	-5660.35
4.0495	1010.32	4.1081	910	4.1081	-17007.9	10.3367	-5660.35
4.1081	934.946	4.16671	905	4.16671	-16946.5	10.9589	-5660.35
4.16671	868.513	4.22531	830	4.22531	-16964.2	10.9857	-5660.35
4.22531	811.212	4.28391	795	4.28391	-16952.1	11.1802	-5660.35
4.28391	764.07	4.34252	832	4.34252	-16881.1	11.2076	-5660.35
4.34252	730.081	4.40112	850	4.40112	-16849.1	11.389	-5660.35
4.40112	716.144	4.45972	819	4.45972	-16899.5	11.4169	-5660.35
4.45972	735.523	4.51832	892	4.51832	-16900.4	11.9059	-5660.35
4.51832	809.43	4.57693	992	4.57693	-16955.9	11.9351	-5660.35
4.57693	964.939	4.63553	1223	4.63553	-16986.2	11.97	-5660.35
4.63553	1226.23	4.69413	1557	4.69413	-17024.9	11.9994	-5660.35
4.69413	1598.92	4.75274	1958	4.75274	-17078	12.1021	-5660.35
4.75274	2053.06	4.81134	2528	4.81134	-16970.8	12.1318	-5660.35
4.81134	2515.81	4.86994	2864	4.86994	-17002.6	12.2255	-5660.35
4.86994	2883.58	4.92855	2959	4.92855	-17079.7	12.2555	-5660.35
4.92855	3055.67	4.98715	3044	4.98715	-16919.5	12.3647	-5660.35
4.98715	2980.5	5.04575	2738	5.04575	-16931.3	12.3951	-5660.35
5.04575	2686.32	5.10435	2417	5.10435	-16833.1	12.4241	-5660.35
5.10435	2267.12	5.16296	1857	5.16296	-16966.4	12.4546	-5660.35
5.16296	1840.46	5.22156	1467	5.22156	-17026.6	12.4985	-5660.35
5.22156	1510.64	5.28016	1334	5.28016	-16998.7	12.5292	-5660.35
5.28016	1349.75	5.33877	1247	5.33877	-17131	12.604	-5660.35
5.33877	1394.97	5.39737	1592	5.39737	-17042.9	12.6349	-5660.35
5.39737	1651.88	5.45597	2040	5.45597	-17036.4	12.6808	-5660.35
5.45597	2093.41	5.51458	2572	5.51458	-17064.8	12.7119	-5660.35
5.51458	2653.77	5.57318	3280	5.57318	-16930.1	12.892	-5660.35
5.57318	3227.08	5.63178	3764	5.63178	-16900.9	12.9237	-5660.35
5.63178	3681.94	5.69038	3840	5.69038	-17040.7	12.9563	-5660.35
5.69038	3897.73	5.74899	3910	5.74899	-16886.2	12.9881	-5660.35
5.74899	3813.27	5.80759	3581	5.80759	-16855.6	13.0621	-5660.35
5.80759	3453.66	5.86619	3045	5.86619	-16851.4	13.0942	-5660.35
5.86619	2913.4	5.9248	2398	5.9248	-16899	13.6624	-5660.35
5.9248	2313.99	5.9834	1710	5.9834	-17033.5	13.696	-5660.35
5.9834	1760.54	6.042	1174	6.042	-17124.8	13.9395	-5660.35
6.042	1315.86	6.10061	895	6.10061	-17085.4	13.9738	-5660.35
6.10061	997.459	6.15921	747	6.15921	-17026.4	14.197	-5660.35
6.15921	790.399	6.21781	613	6.21781	-17035.1	14.201	-5660.35
6.21781	665.146	6.27641	592	6.27641	-16982.8	14.2319	-5660.35
6.27641	591.821	6.33502	512	6.33502	-17018.5	14.2359	-5660.35
6.33502	547.494	6.39362	522	6.39362	-16978.6	14.4123	-5660.35
6.39362	517.571	6.45222	465	6.45222	-17012.1	14.4478	-5660.35
6.45222	494.096	6.51083	473	6.51083	-16983.3	14.4741	-5660.35
6.51083	473.304	6.56943	474	6.56943	-16962.5	14.5098	-5660.35
6.56943	453.538	6.62803	452	6.62803	-16965.5	14.5391	-5660.35
6.62803	434.531	6.68664	401	6.68664	-16998.9	14.5749	-5660.35
6.68664	416.874	6.74524	422	6.74524	-16962.9	14.6151	-5660.35
6.74524	401.91	6.80384	403	6.80384	-16972	14.6511	-5660.35
6.80384	391.972	6.86244	453	6.86244	-16920.7	14.7568	-5660.35
6.86244	390.698	6.92105	486	6.92105	-16900.2	14.7932	-5660.35
6.92105	403.183	6.97965	426	6.97965	-16992.5	14.8595	-5660.35
6.97965	435.534	7.03825	509	7.03825	-16968.7	14.8961	-5660.35
7.03825	494.731	7.09686	592	7.09686	-16978.6	14.9463	-5660.35
7.09686	587.588	7.15546	680	7.15546	-17022.2	14.9832	-5660.35
7.15546	719.247	7.21406	896	7.21406	-16978	15.064	-5660.35
7.21406	891.033	7.27267	1034	7.27267	-17046.7	15.1012	-5660.35
7.27267	1097.74	7.33127	1332	7.33127	-16976.5	15.1613	-5660.35
7.33127	1325.56	7.38987	1622	7.38987	-16912	15.1987	-5660.35
7.38987	1551.03	7.44847	1771	7.44847	-16952.8	15.2677	-5660.35
7.44847	1740.82	7.50708	1833	7.50708	-17005.9	15.3054	-5660.35
7.50708	1855.88	7.56568	1849	7.56568	-16998.1	15.4017	-5660.35
7.56568	1864.1	7.62428	1778	7.62428	-16960.4	15.4397	-5660.35
7.62428	1755.43	7.68289	1508	7.68289	-17023.6	15.6146	-5660.35
7.68289	1548.65	7.74149	1324	7.74149	-16944.4	15.6532	-5660.35
7.74149	1285.43	7.80009	987	7.80009	-17010.5	15.7326	-5660.35
7.80009	1014.53	7.8587	783	7.8587	-16976.5	15.7714	-5660.35
7.8587	776.473	7.9173	537	7.9173	-17041.3	15.8393	-5660.35
7.9173	595.348	7.9759	500	7.9759	-16960.8	15.8784	-5660.35
7.9759	477.84	8.0345	501	8.0345	-16899	16.3714	-5660.35
8.0345	417.012	8.09311	428	8.09311	-16953.1	16.4118	-5660.35
8.09311	398.153	8.15171	443	8.15171	-16944.2	16.5724	-5660.35
8.15171	404.213	8.21031	415	8.21031	-16987.6	16.6134	-5660.35
8.21031	419.626	8.26892	412	8.26892	-17003.8	16.637	-5660.35
8.26892	432.777	8.32752	415	8.32752	-17005.7	16.6781	-5660.35
8.32752	437.671	8.38612	423	8.38612	-16994	16.7047	-5660.35
8.38612	434.024	8.44473	392	8.44473	-17016	16.746	-5660.35
8.44473	425.018	8.50333	387	8.50333	-17010.5	16.8632	-5660.35
8.50333	414.514	8.56193	411	8.56193	-16977.4	16.9048	-5660.35
8.56193	405.375	8.62053	424	8.62053	-16958	16.9855	-5660.35
8.62053	399.046	8.67914	419	8.67914	-16960	16.9874	-5660.35
8.67914	395.983	8.73774	438	8.73774	-16941.2	17.0192	-5660.35
8.73774	396.183	8.79634	375	8.79634	-17007.4	17.0275	-5660.35
8.79634	399.433	8.85495	396	8.85495	-16992.4	17.0294	-5660.35
8.85495	405.427	8.91355	431	8.91355	-16965.8	17.0613	-5660.35
8.91355	413.792	8.97215	446	8.97215	-16961.1	17.1739	-5660.35
8.97215	424.115	9.03076	479	9.03076	-16939.9	17.1924	-5660.35
9.03076	435.922	9.08936	416	9.08936	-17015.7	17.2163	-5660.35
9.08936	448.739	9.14796	473	9.14796	-16972.2	17.2227	-5660.35
9.14796	462.19	9.20656	479	9.20656	-16980.1	17.2349	-5660.35
9.20656	476.099	9.26517	468	9.26517	-17005.6	17.2653	-5660.35
9.26517	490.582	9.32377	470	9.32377	-17019.1	17.2825	-5660.35
9.32377	506.102	9.38237	491	9.38237	-17015.5	17.3252	-5660.35
9.38237	523.556	9.44098	522	9.44098	-17005.2	17.5557	-5660.35
9.44098	544.199	9.49958	494	9.49958	-17058.3	17.5889	-5660.35
9.49958	569.368	9.55818	591	9.55818	-16991.9	17.5992	-5660.35
9.55818	599.964	9.61679	642	9.61679	-16976.8	17.6324	-5660.35
9.61679	635.786	9.67539	711	9.67539	-16946.9	17.764	-5660.35
9.67539	674.948	9.73399	707	9.73399	-16989.7	17.808	-5660.35
9.73399	713.732	9.79259	740	9.79259	-16990.1	17.8435	-5660.35
9.79259	747.109	9.8512	802	9.8512	-16951	17.8876	-5660.35
9.8512	769.985	9.9098	774	9.9098	-16988.3	17.9505	-5660.35
9.9098	779.331	9.9684	832	9.9684	-16927	17.9949	-5660.35
9.9684	776.06	10.027	747	10.027	-17000.5	18.1416	-5660.35
10.027	764.548	10.0856	737	10.0856	-16996.1	18.1866	-5660.35
10.0856	750.117	10.1442	696	10.1442	-17023.7	18.3559	-5660.35
10.1442	736.718	10.2028	716	10.2028	-16992.9	18.4014	-5660.35
10.2028	725.884	10.2614	705	10.2614	-16994.8	18.5277	-5660.35
10.2614	716.776	10.32	669	10.32	-17021.3	18.5736	-5660.35
10.32	707.292	10.3786	706	10.3786	-16972.9	18.635	-5660.35
10.3786	695.928	10.4372	693	10.4372	-16973.1	18.6812	-5660.35
10.4372	683.136	10.4958	765	10.4958	-16889.2	18.897	-5660.35
10.4958	671.208	10.5544	648	10.5544	-16998.2	18.9438	-5660.35
10.5544	663.214	10.613	663	10.613	-16981.9	19.0436	-5660.35
10.613	661.952	10.6716	718	10.6716	-16934.1	19.0872	-5660.35
10.6716	669.071	10.7302	723	10.7302	-16944.5	19.0908	-5660.35
10.7302	684.479	10.7889	698	10.7889	-16991.2	19.1346	-5660.35
10.7889	706.251	10.8475	765	10.8475	-16949.1	19.1721	-5660.35
10.8475	731.074	10.9061	818	10.9061	-16920.1	19.2196	-5660.35
10.9061	755.158	10.9647	774	10.9647	-16984.6	19.2682	-5660.35
10.9647	775.633	11.0233	718	11.0233	-17057.2	19.3159	-5660.35
11.0233	792.175	11.0819	794	11.0819	-16996.4	19.3435	-5660.35
11.0819	807.407	11.1405	776	11.1405	-17031.9	19.3914	-5660.35
11.1405	824.914	11.1991	862	11.1991	-16967.4	19.4773	-5660.35
11.1991	846.456	11.2577	850	11.2577	-17003.4	19.5256	-5660.35
11.2577	870.439	11.3163	862	11.3163	-17013	19.591	-5660.35
11.3163	892.058	11.3749	908	11.3749	-16980.2	19.6026	-5660.35
11.3749	905.208	11.4335	908	11.4335	-16981.2	19.6395	-5660.35
11.4335	906.229	11.4921	949	11.4921	-16931.3	19.6469	-5660.35
11.4921	897.348	11.5507	925	11.5507	-16944.2	19.6512	-5660.35
11.5507	886.195	11.6093	859	11.6093	-17005.7	19.6956	-5660.35
11.6093	881.722	11.6679	934	11.6679	-16939.2	19.7752	-5660.35
11.6679	890.261	11.7265	920	11.7265	-16976.3	19.8124	-5660.35
11.7265	913.284	11.7851	935	11.7851	-16994.9	19.8242	-5660.35
11.7851	946.906	11.8437	995	11.8437	-16971.1	19.8453	-5660.35
11.8437	983.09	11.9023	979	11.9023	-17016.6	19.8517	-5660.35
11.9023	1012.64	11.9609	985	11.9609	-17027.8	19.8615	-5660.35
11.9609	1029.85	12.0195	1090	12.0195	-16928.8	19.8943	-5660.35
12.0195	1035.81	12.0781	1038	12.0781	-16981.8	19.8945	-5660.35
12.0781	1036.78	12.1367	1032	12.1367	-16990.7	19.9009	-5660.35
12.1367	1039.67	12.1953	1052	12.1953	-16979.6	19.9437	-5660.35
12.1953	1048.58	12.2539	1061	12.2539	-16985.7	20.2722	-5660.35
12.2539	1063.69	12.3125	1083	12.3125	-16981.9	20.2933	-5660.35
12.3125	1081.95	12.3711	1097	12.3711	-16984.8	20.3225	-5660.35
12.3711	1098.83	12.4297	1136	12.4297	-16957.8	20.3436	-5660.35
12.4297	1110.83	12.4883	1102	12.4883	-16998.1	20.5042	-5660.35
12.4883	1117.14	12.5469	1110	12.5469	-16991.8	20.5411	-5660.35
12.5469	1118.86	12.6055	1097	12.6055	-17003.3	20.5551	-5660.35
12.6055	1117.35	12.6641	1120	12.6641	-16976.7	20.5921	-5660.35
12.6641	1113.74	12.7227	1090	12.7227	-17002.7	20.6487	-5660.35
12.7227	1109.71	12.7813	1180	12.7813	-16910.9	20.6865	-5660.35
12.7813	1107.87	12.8399	1125	12.8399	-16968.7	20.7	-5660.35
12.8399	1110.7	12.8986	1117	12.8986	-16984.9	20.7379	-5660.35
12.8986	1118.87	12.9572	1091	12.9572	-17022.4	20.8653	-5660.35
12.9572	1130.46	13.0158	1110	13.0158	-17014.3	20.8653	-5660.35
13.0158	1141.29	13.0744	1096	13.0744	-17033.6	20.8727	-5660.35
13.0744	1146.65	13.133	1162	13.133	-16964.8	20.8727	-5660.35
13.133	1143.86	13.1916	1149	13.1916	-16967.9	20.8798	-5660.35
13.1916	1133.91	13.2502	1131	13.2502	-16972.5	20.8798	-5660.35
13.2502	1120.49	13.3088	1175	13.3088	-16915.9	20.8972	-5660.35
13.3088	1107.91	13.3674	1080	13.3674	-17002.7	20.9172	-5660.35
13.3674	1099.67	13.426	1176	13.426	-16904.6	20.9172	-5660.35
13.426	1097.66	13.4846	1135	13.4846	-16949.9	20.9245	-5660.35
13.4846	1101.95	13.5432	1129	13.5432	-16965	20.9245	-5660.35
13.5432	1111.05	13.6018	1077	13.6018	-17028.4	20.9316	-5660.35
13.6018	1122.46	13.6604	1128	13.6604	-16988.5	20.9316	-5660.35
13.6604	1133.48	13.719	1117	13.719	-17008	20.9491	-5660.35
13.719	1142.05	13.7776	1114	13.7776	-17016.4	21.1126	-5660.35
13.7776	1147.38	13.8362	1162	13.8362	-16970.8	21.1651	-5660.35
13.8362	1149.81	13.8948	1171	13.8948	-16962.2	21.2188	-5660.35
13.8948	1150.23	13.9534	1157	13.9534	-16975.5	21.2188	-5660.35
13.9534	1149.52	14.012	1161	14.012	-16970.3	21.2397	-5660.35
14.012	1148.31	14.0706	1087	14.0706	-17042.8	21.2397	-5660.35
14.0706	1146.85	14.1292	1129	14.1292	-16999.1	21.2614	-5660.35
14.1292	1145.11	14.1878	1157	14.1878	-16968.8	21.2614	-5660.35
14.1878	1142.82	14.2464	1230	14.2464	-16892.6	21.2703	-5660.35
14.2464	1139.64	14.305	1150	14.305	-16968.2	21.2715	-5660.35
14.305	1135.21	14.3636	1162	14.3636	-16950.2	21.2715	-5660.35
14.3636	1129.23	14.4222	1081	14.4222	-17023.5	21.2925	-5660.35
14.4222	1121.49	14.4808	1033	14.4808	-17061.9	21.2925	-5660.35
14.4808	1111.95	14.5394	1066	14.5394	-17017.6	21.3143	-5660.35
14.5394	1100.66	14.598	1071	14.598	-16999.8	21.3143	-5660.35
14.598	1087.84	14.6566	1072	14.6566	-16984.8	21.3232	-5660.35
14.6566	1073.84	14.7152	1029	14.7152	-17013.2	21.3353	-5660.35
14.7152	1059.23	14.7738	1036	14.7738	-16991.7	21.3384	-5660.35
14.7738	1044.75	14.8324	1048	14.8324	-16966.3	21.3883	-5660.35
14.8324	1031.36	14.8911	1035	14.8911	-16968	21.3915	-5660.35
14.8911	1020.06	14.9497	1011	14.9497	-16983.7	21.393	-5660.35
14.9497	1011.69	15.0083	1049	15.0083	-16940.7	21.393	-5660.35
15.0083	1006.7	15.0669	1005	15.0669	-16982.8	21.4217	-5660.35
15.0669	1004.84	15.1255	994	15.1255	-16994.1	21.4217	-5660.35
15.1255	1005.08	15.1841	969	15.1841	-17019.6	21.4462	-5660.35
15.1841	1005.6	15.2427	1000	15.2427	-16987.1	21.4462	-5660.35
15.2427	1004.16	15.3013	1000	15.3013	-16981.7	21.4463	-5660.35
15.3013	998.733	15.3599	979	15.3599	-16992.6	21.4493	-5660.35
15.3599	988.663	15.4185	1036	15.4185	-16922.4	21.4493	-5660.35
15.4185	975.371	15.4771	911	15.4771	-17034.4	21.475	-5660.35
15.4771	962.421	15.5357	1026	15.5357	-16911.4	21.475	-5660.35
15.5357	954.389	15.5943	968	15.5943	-16969.4	21.4996	-5660.35
15.5943	954.432	15.6529	935	15.6529	-17010	21.5027	-5660.35
15.6529	961.975	15.7115	958	15.7115	-16996.9	21.5027	-5660.35
15.7115	971.88	15.7701	958	15.7701	-17000.3	21.5809	-5660.35
15.7701	975.32	15.8287	894	15.8287	-17051.8	21.6346	-5660.35
15.8287	962.855	15.8873	859	15.8873	-17054.1	21.6564	-5660.35
15.8873	930.113	15.9459	920	15.9459	-16945.7	21.7102	-5660.35
15.9459	882.71	16.0045	893	16.0045	-16924.7	21.7726	-5660.35
16.0045	834.676	16.0631	861	16.0631	-16923.4	21.7815	-5660.35
16.0631	801.404	16.1217	852	16.1217	-16924.1	21.8113	-5660.35
16.1217	793.135	16.1803	880	16.1803	-16914.6	21.8267	-5660.35
16.1803	811.576	16.2389	846	16.2389	-16986.1	21.8357	-5660.35
16.2389	849.073	16.2975	828	16.2975	-17045	21.8655	-5660.35
16.2975	889.994	16.3561	907	16.3561	-16991.4	21.8874	-5660.35
16.3561	915.406	16.4147	878	16.4147	-17017.1	21.9018	-5660.35
16.4147	912.138	16.4733	857	16.4733	-17007.5	21.9018	-5660.35
16.4733	881.519	16.5319	809	16.5319	-17012.4	21.9229	-5660.35
16.5319	838.39	16.5905	834	16.5905	-16950	21.9229	-5660.35
16.5905	800.986	16.6491	827	16.6491	-16937.5	21.9356	-5660.35
16.6491	781.507	16.7078	775	16.7078	-16990.4	21.9356	-5660.35
16.7078	782.397	16.7663	852	16.7663	-16928.3	21.9418	-5660.35
16.7663	797.354	16.825	762	16.825	-17035.7	21.9563	-5660.35
16.825	814.769	16.8836	774	16.8836	-17031.8	21.9563	-5660.35
16.8836	822.77	16.9422	851	16.9422	-16947.6	21.9768	-5660.35
16.9422	815.658	17.0008	802	17.0008	-16978.1	21.9768	-5660.35
17.0008	797.132	17.0594	806	17.0594	-16953.9	21.9774	-5660.35
17.0594	776.901	17.118	755	17.118	-16992.5	21.9774	-5660.35
17.118	764.523	17.1766	750	17.1766	-16996.8	21.9901	-5660.35
17.1766	763.798	17.2352	770	17.2352	-16982.6	21.9901	-5660.35
17.2352	769.592	17.2938	762	17.2938	-16991.9	21.9917	-5660.35
17.2938	770.919	17.3524	767	17.3524	-16976.4	21.9917	-5660.35
17.3524	760.382	17.411	742	17.411	-16981.5	22.0118	-5660.35
17.411	740.556	17.4696	731	17.4696	-16971.5	22.0118	-5660.35
17.4696	719.483	17.5282	713	17.5282	-16972.3	22.0315	-5660.35
17.5282	702.364	17.5868	666	17.5868	-17007.1	22.0315	-5660.35
17.5868	690.096	17.6454	678	17.6454	-16988.8	22.0464	-5660.35
17.6454	683.771	17.704	694	17.704	-16974.7	22.0464	-5660.35
17.704	685.699	17.7626	716	17.7626	-16961.3	22.0666	-5660.35
17.7626	694.33	17.8212	674	17.8212	-17010.4	22.0666	-5660.35
17.8212	701.451	17.8798	706	17.8798	-16975.1	22.1136	-5660.35
17.8798	698.073	17.9384	708	17.9384	-16958.8	22.1686	-5660.35
17.9384	683.777	17.997	650	17.997	-17000.4	22.1738	-5660.35
17.997	667.427	18.0556	635	18.0556	-17005.8	22.229	-5660.35
18.0556	657.854	18.1142	686	18.1142	-16953	22.2454	-5660.35
18.1142	656.01	18.1728	666	18.1728	-16973.4	22.2454	-5660.35
18.1728	656.432	18.2314	637	18.2314	-17000.2	22.2518	-5660.35
18.2314	654.233	18.29	634	18.29	-16996.9	22.2569	-5660.35
18.29	647.936	18.3486	653	18.3486	-16966.8	22.2585	-5660.35
18.3486	636.801	18.4072	624	18.4072	-16980	22.3007	-5660.35
18.4072	621.054	18.4658	628	18.4658	-16960.2	22.3007	-5660.35
18.4658	605.191	18.5244	579	18.5244	-16999.9	22.3072	-5660.35
18.5244	595.912	18.583	574	18.583	-17004.2	22.3076	-5660.35
18.583	595.265	18.6416	596	18.6416	-16985.6	22.3076	-5660.35
18.6416	598.578	18.7003	607	18.7003	-16976.3	22.3123	-5660.35
18.7003	600.313	18.7588	624	18.7588	-16958.7	22.3139	-5660.35
18.7588	599.742	18.8175	610	18.8175	-16971.5	22.3631	-5660.35
18.8175	598.563	18.8761	566	18.8761	-17012.6	22.3631	-5660.35
18.8761	595.61	18.9347	606	18.9347	-16965	22.3673	-5660.35
18.9347	587.998	18.9933	562	18.9933	-16998	22.3673	-5660.35
18.9933	577.014	19.0519	573	19.0519	-16978.8	22.3882	-5660.35
19.0519	568.821	19.1105	563	19.1105	-16988	22.423	-5660.35
19.1105	568.014	19.1691	576	19.1691	-16979.3	22.423	-5660.35
19.1691	572.32	19.2277	571	19.2277	-16986	22.444	-5660.35
19.2277	574.029	19.2863	604	19.2863	-16945.3	22.4638	-5660.35
19.2863	566.321	19.3449	524	19.3449	-17008.1	22.5197	-5660.35
19.3449	549.146	19.4035	516	19.4035	-16996.5	22.5612	-5660.35
19.4035	529.535	19.4621	512	19.4621	-16986.8	22.5662	-5660.35
19.4621	515.821	19.5207	535	19.5207	-16959.3	22.6173	-5660.35
19.5207	511.353	19.5793	520	19.5793	-16976	22.6224	-5660.35
19.5793	513.034	19.6379	488	19.6379	-17010.5	22.6805	-5660.35
19.6379	515.498	19.6965	522	19.6965	-16977.5	22.737	-5660.35
19.6965	516.524	19.7551	546	19.7551	-16954.4	22.743	-5660.35
19.7551	517.45	19.8137	530	19.8137	-16971.9	22.743	-5660.35
19.8137	518.916	19.8723	488	19.8723	-17013.2	22.7996	-5660.35
19.8723	518.229	19.9309	496	19.9309	-16998.8	22.7996	-5660.35
19.9309	511.832	19.9895	482	19.9895	-17000.9	22.821	-5660.35
19.9895	499.937	20.0481	508	20.0481	-16962.4	22.821	-5660.35
20.0481	487.394	20.1067	513	20.1067	-16949.7	22.8779	-5660.35
20.1067	479.696	20.1653	505	20.1653	-16956.7	22.8779	-5660.35
20.1653	478.757	20.2239	481	20.2239	-16983.7	22.8924	-5660.35
20.2239	481.708	20.2825	437	20.2825	-17029	22.8924	-5660.35
20.2825	483.036	20.3411	454	20.3411	-17007.8	22.902	-5660.35
20.3411	478.785	20.3997	525	20.3997	-16927.4	22.902	-5660.35
20.3997	469.413	20.4583	438	20.4583	-17003.6	22.9377	-5660.35
20.4583	458.605	20.5169	448	20.5169	-16985	22.9377	-5660.35
20.5169	450.037	20.5755	495	20.5755	-16933.4	22.9462	-5660.35
20.5755	445.386	20.6342	424	20.6342	-17003.2	22.9462	-5660.35
20.6342	444.178	20.6928	416	20.6928	-17011.5	22.9494	-5660.35
20.6928	444.525	20.7514	457	20.7514	-16970.3	22.9494	-5660.35
20.7514	444.279	20.81	439	20.81	-16986	22.959	-5660.35
20.81	441.983	20.8686	460	20.8686	-16960.1	22.959	-5660.35
20.8686	437.102	20.9272	412	20.9272	-17000.9	22.986	-5660.35
20.9272	429.905	20.9858	440	20.9858	-16964.4	22.9949	-5660.35
20.9858	421.415	21.0444	408	21.0444	-16988.1	22.9949	-5660.35
21.0444	413.106	21.103	409	21.103	-16980.3	23.0034	-5660.35
21.103	406.312	21.1616	399	21.1616	-16985.8	23.0034	-5660.35
21.1616	401.809	21.2202	377	21.2202	-17005.7	23.0383	-5660.35
21.2202	399.73	21.2788	393	21.2788	-16989.6	23.0383	-5660.35
21.2788	399.668	21.3374	429	21.3374	-16954.8	23.043	-5660.35
21.3374	400.845	21.396	396	21.396	-16989.3	23.043	-5660.35
21.396	402.297	21.4546	423	21.4546	-16963.1	23.0433	-5660.35
21.4546	403.155	21.5132	376	21.5132	-17009.8	23.0616	-5660.35
21.5132	402.847	21.5718	415	21.5718	-16969.2	23.0898	-5660.35
21.5718	401.212	21.6304	407	21.6304	-16974.4	23.0898	-5660.35
21.6304	398.466	21.689	397	21.689	-16981	23.0957	-5660.35
21.689	395.049	21.7476	382	21.7476	-16992.4	23.0957	-5660.35
21.7476	391.459	21.8062	378	21.8062	-16993.1	23.1004	-5660.35
21.8062	388.145	21.8648	378	21.8648	-16990.4	23.1004	-5660.35
21.8648	385.411	21.9234	389	21.9234	-16977.3	23.119	-5660.35
21.9234	383.314	21.982	405	21.982	-16959.7	23.1473	-5660.35
21.982	381.674	22.0406	389	22.0406	-16974	23.1473	-5660.35
22.0406	380.061	22.0992	338	22.0992	-17022.9	23.2527	-5660.35
22.0992	377.921	22.1578	401	22.1578	-16957	23.2746	-5660.35
22.1578	375.003	22.2164	384	22.2164	-16970.8	23.3107	-5660.35
22.2164	371.84	22.275	359	22.275	-16993.6	23.3326	-5660.35
22.275	369.656	22.3336	356	22.3336	-16996.6	23.3609	-5660.35
22.3336	369.612	22.3922	390	22.3922	-16964.9	23.3881	-5660.35
22.3922	371.938	22.4508	374	22.4508	-16984.5	23.3881	-5660.35
22.4508	375.474	22.5095	377	22.5095	-16983.9	23.4191	-5660.35
22.5095	377.89	22.568	363	22.568	-16996.8	23.4464	-5660.35
22.568	376.801	22.6267	402	22.6267	-16952.4	23.4464	-5660.35
22.6267	371.441	22.6852	347	22.6852	-16999.5	23.4934	-5660.35
22.6852	363.528	22.7439	356	22.7439	-16983	23.4934	-5660.35
22.7439	356.066	22.8025	354	22.8025	-16980	23.552	-5660.35
22.8025	351.036	22.8611	337	22.8611	-16994	23.552	-5660.35
22.8611	348.035	22.9197	352	22.9197	-16976.1	23.5943	-5660.35
22.9197	345.069	22.9783	361	22.9783	-16963	23.5943	-5660.35
22.9783	341.065	23.0369	325	23.0369	-16995.6	23.6212	-5660.35
23.0369	337.572	23.0955	332	23.0955	-16988.4	23.6531	-5660.35
23.0955	337.405	23.1541	335	23.1541	-16989.6	23.6531	-5660.35
23.1541	341.595	23.2127	355	23.2127	-16975.7	23.6671	-5660.35
23.2127	347.762	23.2713	367	23.2713	-16967.8	23.6801	-5660.35
23.2713	351.829	23.3299	346	23.3299	-16989.1	23.7261	-5660.35
23.3299	352.075	23.3885	345	23.3885	-16989.1	23.7264	-5660.35
23.3885	351.165	23.4471	360	23.4471	-16976.5	23.7855	-5660.35
23.4471	353.503	23.5057	336	23.5057	-17007.6	23.8502	-5660.35
23.5057	360.592	23.5643	407	23.5643	-16945.2	23.8502	-5660.35
23.5643	369.233	23.6229	367	23.6229	-16990.4	23.8561	-5660.35
23.6229	374.42	23.6815	376	23.6815	-16981.6	23.8826	-5660.35
23.6815	374.63	23.7401	359	23.7401	-16997.9	23.8826	-5660.35
23.7401	373.895	23.7987	385	23.7987	-16975.9	23.8836	-5660.35
23.7987	377.951	23.8573	394	23.8573	-16977.9	23.9097	-5660.35
23.8573	388.937	23.9159	417	23.9159	-16969.4	23.9097	-5660.35
23.9159	403.372	23.9745	387	23.9745	-17010.1	23.9156	-5660.35
23.9745	414.117	24.0331	428	24.0331	-16970.1	23.9421	-5660.35
24.0331	415.076	24.0917	407	24.0917	-16982.2	23.9421	-5660.35
24.0917	406.251	24.1503	402	24.1503	-16975.8	23.9431	-5660.35
24.1503	394.854	24.2089	391	24.2089	-16982.3	23.9496	-5660.35
24.2089	390.291	24.2675	386	24.2675	-16994.2	23.9496	-5660.35
24.2675	397.178	24.3261	408	24.3261	-16986.7	24.0094	-5660.35
24.3261	411.767	24.3847	424	24.3847	-16983.3	24.0094	-5660.35
24.3847	424.342	24.4433	458	24.4433	-16951.7	24.0128	-5660.35
24.4433	426.714	24.502	414	24.502	-16987.9	24.0128	-5660.35
24.502	418.96	24.5605	383	24.5605	-17008.5	24.0727	-5660.35
24.5605	408.519	24.6192	401	24.6192	-16985	24.0727	-5660.35
24.6192	402.974	24.6778	427	24.6778	-16959.8	24.0847	-5660.35
24.6778	403.839	24.7364	407	24.7364	-16981.7	24.0847	-5660.35
24.7364	405.718	24.795	382	24.795	-17002	24.088	-5660.35
24.795	401.052	24.8536	418	24.8536	-16952.2	24.1155	-5660.35
24.8536	387.237	24.9122	362	24.9122	-16990.9	24.1155	-5660.35
24.9122	369.921	24.9708	338	24.9708	-17003.7	24.1236	-5660.35
24.9708	358.681	25.0294	366	25.0294	-16976.6	24.1447	-5660.35
25.0294	359.661	25.088	393	25.088	-16961.2	24.1447	-5660.35
25.088	371.206	25.1466	367	25.1466	-17000.9	24.1481	-5660.35
25.1466	384.911	25.2052	413	25.2052	-16961.2	24.1542	-5660.35
25.2052	391.222	25.2638	361	25.2638	-17008.3	24.1542	-5660.35
25.2638	386.275	25.3224	396	25.3224	-16961.3	24.1638	-5660.35
25.3224	374.355	25.381	355	25.381	-16992	24.1673	-5660.35
25.381	363.996	25.4396	356	25.4396	-16988.6	24.1756	-5660.35
25.4396	361.616	25.4982	390	25.4982	-16960.3	24.1756	-5660.35
25.4982	367.355	25.5568	356	25.5568	-17002.1	24.1837	-5660.35
25.5568	375.123	25.6154	381	25.6154	-16978.9	24.2095	-5660.35
25.6154	376.962	25.674	371	25.674	-16981.4	24.2095	-5660.35
25.674	369.396	25.7326	364	25.7326	-16975.2	24.2145	-5660.35
25.7326	356.215	25.7912	348	25.7912	-16980.2	24.2145	-5660.35
25.7912	345.256	25.8498	317	25.8498	-17008.8	24.224	-5660.35
25.8498	342.789	25.9084	366	25.9084	-16967.2	24.2275	-5660.35
25.9084	350.202	25.967	383	25.967	-16963.9	24.25	-5660.35
25.967	363.943	26.0256	375	26.0256	-16985.9	24.25	-5660.35
26.0256	377.955	26.0842	363	26.0842	-17007	24.2699	-5660.35
26.0842	386.998	26.1428	389	26.1428	-16983	24.2699	-5660.35
26.1428	388.982	26.2014	408	26.2014	-16960.2	24.2722	-5660.35
26.2014	385.183	26.26	380	26.26	-16981.8	24.3105	-5660.35
26.26	378.797	26.3186	381	26.3186	-16975.2	24.3105	-5660.35
26.3186	373.225	26.3772	331	26.3772	-17022.9	24.3328	-5660.35
26.3772	370.877	26.4358	408	26.4358	-16947.4	24.3622	-5660.35
26.4358	372.383	26.4945	383	26.4945	-16976.3	24.3622	-5660.35
26.4945	376.324	26.553	358	26.553	-17005.1	24.3735	-5660.35
26.553	380.104	26.6117	397	26.6117	-16967.7	24.3966	-5660.35
26.6117	381.702	26.6703	387	26.6703	-16976.9	24.3966	-5660.35
26.6703	380.91	26.7289	385	26.7289	-16976.9	24.4216	-5660.35
26.7289	378.959	26.7875	351	26.7875	-17009.2	24.423	-5660.35
26.7875	377.256	26.8461	389	26.8461	-16970.4	24.423	-5660.35
26.8461	376.436	26.9047	367	26.9047	-16992.2	24.4343	-5660.35
26.9047	376.205	26.9633	393	26.9633	-16965.7	24.4535	-5660.35
26.9633	375.764	27.0219	376	27.0219	-16981.5	24.4535	-5660.35
27.0219	374.492	27.0805	374	27.0805	-16981.4	24.4575	-5660.35
27.0805	372.371	27.1391	354	27.1391	-16998.9	24.4575	-5660.35
27.1391	369.945	27.1977	392	27.1977	-16958.9	24.4788	-5660.35
27.1977	367.958	27.2563	342	27.2563	-17008	24.4826	-5660.35
27.2563	367.057	27.3149	376	27.3149	-16974.6	24.5145	-5660.35
27.3149	367.667	27.3735	366	27.3735	-16986.9	24.5145	-5660.35
27.3735	369.95	27.4321	394	27.4321	-16962.7	24.5399	-5660.35
27.4321	373.766	27.4907	363	27.4907	-16998.6	24.5449	-5660.35
27.4907	378.648	27.5493	394	27.5493	-16972.8	24.5644	-5660.35
27.5493	383.825	27.6079	377	27.6079	-16994.3	24.6061	-5660.35
27.6079	388.305	27.6665	407	27.6665	-16967	24.6257	-5660.35
27.6665	391.03	27.7251	374	27.7251	-17000.2	24.6557	-5660.35
27.7251	391.241	27.7837	399	27.7837	-16973.1	24.7173	-5660.35
27.7837	389.102	27.8423	390	27.8423	-16979	24.7761	-5660.35
27.8423	386.015	27.9009	383	27.9009	-16983.9	24.7827	-5660.35
27.9009	383.964	27.9595	378	27.9595	-16989.2	24.7827	-5660.35
27.9595	384.196	28.0181	385	28.0181	-16984.3	24.8379	-5660.35
28.0181	386.297	28.0767	388	28.0767	-16983.5	24.8445	-5660.35
28.0767	388.537	28.1353	397	28.1353	-16975.3	24.8445	-5660.35
28.1353	389.348	28.1939	391	28.1939	-16980.8	24.9268	-5660.35
28.1939	388.787	28.2525	398	28.2525	-16973.6	24.9382	-5660.35
28.2525	388.6	28.3111	365	28.3111	-17008.5	24.9382	-5660.35
28.3111	390.538	28.3697	388	28.3697	-16989.4	24.9695	-5660.35
28.3697	394.375	28.4283	431	28.4283	-16949.8	24.989	-5660.35
28.4283	397.809	28.487	403	28.487	-16978.8	25.0004	-5660.35
28.487	398.853	28.5455	381	28.5455	-17000.3	25.0004	-5660.35
28.5455	398.284	28.6042	404	28.6042	-16977.8	25.0318	-5660.35
28.6042	398.851	28.6628	391	28.6628	-16993.6	25.047	-5660.35
28.6628	401.612	28.7214	410	28.7214	-16976.6	25.0499	-5660.35
28.7214	403.624	28.78	390	28.78	-16993.7	25.0846	-5660.35
28.78	400.694	28.8386	423	28.8386	-16952.7	25.0846	-5660.35
28.8386	392.738	28.8972	387	28.8972	-16981.5	25.0868	-5660.35
28.8972	385.557	28.9558	374	28.9558	-16995.3	25.0868	-5660.35
28.9558	386.282	29.0144	371	29.0144	-17008.7	25.1095	-5660.35
29.0144	396.763	29.073	419	29.073	-16974.9	25.1125	-5660.35
29.073	410.952	29.1316	455	29.1316	-16946.9	25.1407	-5660.35
29.1316	418.945	29.1902	412	29.1902	-16985.9	25.1472	-5660.35
29.1902	414.877	29.2488	396	29.2488	-16989.1	25.1472	-5660.35
29.2488	402.142	29.3074	388	29.3074	-16986.1	25.1495	-5660.35
29.3074	391.077	29.366	365	29.366	-17008.3	25.1495	-5660.35
29.366	390.273	29.4246	420	29.4246	-16961.9	25.2035	-5660.35
29.4246	398.905	29.4832	429	29.4832	-16961.7	25.2084	-5660.35
29.4832	407.689	29.5418	402	29.5418	-16989.3	25.2084	-5660.35
29.5418	408.345	29.6004	387	29.6004	-16997.6	25.2442	-5660.35
29.6004	401.648	29.659	399	29.659	-16978.9	25.2442	-5660.35
29.659	394.922	29.7176	382	29.7176	-16993.8	25.2714	-5660.35
29.7176	392.781	29.7762	421	29.7762	-16955.3	25.2714	-5660.35
29.7762	393.271	29.8348	384	29.8348	-16992.6	25.2819	-5660.35
29.8348	393.574	29.8934	400	29.8934	-16978.9	25.2819	-5660.35
29.8934	395.873	29.952	390	29.952	-16996.6	25.2835	-5660.35
29.952	403.64	30.0106	401	30.0106	-16995.7	25.2964	-5660.35
30.0106	413.683	30.0692	460	30.0692	-16939.6	25.3073	-5660.35
30.0692	416.651	30.1278	396	30.1278	-16994.6	25.3073	-5660.35
30.1278	407.663	30.1864	383	30.1864	-16993.1	25.3262	-5660.35
30.1864	393.166	30.245	386	30.245	-16981	25.3262	-5660.35
30.245	383.991	30.3036	378	30.3036	-16988.5	25.3451	-5660.35
30.3036	383.502	30.3622	397	30.3622	-16971.8	25.3451	-5660.35
30.3622	385.834	30.4209	398	30.4209	-16970.5	25.3466	-5660.35
30.4209	385.564	30.4794	363	30.4794	-17004.3	25.3596	-5660.35
30.4794	384.323	30.5381	391	30.5381	-16977.7	25.3895	-5660.35
30.5381	385.711	30.5967	381	30.5967	-16990	25.3895	-5660.35
30.5967	387.983	30.6553	411	30.6553	-16958.3	25.4092	-5660.35
30.6553	386.321	30.7139	373	30.7139	-16990.1	25.4092	-5660.35
30.7139	380.168	30.7725	357	30.7725	-16999.5	25.4697	-5660.35
30.7725	373.538	30.8311	383	30.8311	-16969.2	25.4697	-5660.35
30.8311	369.236	30.8897	361	30.8897	-16989.2	25.4727	-5660.35
30.8897	367.246	30.9483	386	30.9483	-16964.9	25.4727	-5660.35
30.9483	367.94	31.0069	356	31.0069	-16999.2	25.521	-5660.35
31.0069	372.182	31.0655	381	31.0655	-16979.8	25.521	-5660.35
31.0655	377.787	31.1241	368	31.1241	-16994.4	25.5266	-5660.35
31.1241	379.433	31.1827	405	31.1827	-16951.8	25.5333	-5660.35
31.1827	373.777	31.2413	354	31.2413	-16993.2	25.5333	-5660.35
31.2413	364.237	31.2999	342	31.2999	-16999.9	25.5848	-5660.35
31.2999	358.964	31.3585	377	31.3585	-16968.5	25.5848	-5660.35
31.3585	362.56	31.4171	371	31.4171	-16982.7	25.5904	-5660.35
31.4171	370.68	31.4757	375	31.4757	-16982.8	25.5909	-5660.35
31.4757	374.799	31.5343	378	31.5343	-16976.5	25.5909	-5660.35
31.5343	371.474	31.5929	351	31.5929	-16996.2	25.649	-5660.35
31.5929	364.246	31.6515	352	31.6515	-16988.7	25.649	-5660.35
31.6515	357.713	31.7101	373	31.7101	-16963.6	25.6549	-5660.35
31.7101	353.647	31.7687	367	31.7687	-16968.7	25.6549	-5660.35
31.7687	352.695	31.8273	324	31.8273	-17014.5	25.7127	-5660.35
31.8273	355.531	31.8859	360	31.8859	-16983.8	25.7127	-5660.35
31.8859	360.796	31.9445	385	31.9445	-16962.8	25.7131	-5660.35
31.9445	364.804	32.0031	388	32.0031	-16960.1	25.7131	-5660.35
32.0031	365.084	32.0617	332	32.0617	-17013.8	25.725	-5660.35
32.0617	362.821	32.1203	351	32.1203	-16992.4	25.777	-5660.35
32.1203	360.403	32.1789	381	32.1789	-16959.9	25.777	-5660.35
32.1789	357.88	32.2375	361	32.2375	-16975.5	25.7893	-5660.35
32.2375	353.544	32.2961	338	32.2961	-16992.5	25.7935	-5660.35
32.2961	347.524	32.3548	344	32.3548	-16981.2	25.7935	-5660.35
32.3548	342.218	32.4134	322	32.4134	-16999.9	25.8553	-5660.35
32.4134	338.956	32.472	352	32.472	-16966.8	25.8579	-5660.35
32.472	335.788	32.5306	346	32.5306	-16967.1	25.8579	-5660.35
32.5306	330.08	32.5892	303	32.5892	-17002.3	25.9199	-5660.35
32.5892	322.325	32.6478	319	32.6478	-16980.2	25.9227	-5660.35
32.6478	316.204	32.7064	319	32.7064	-16979	25.9227	-5660.35
32.7064	315.051	32.765	308	32.765	-16993.6	25.9782	-5660.35
32.765	318.571	32.8236	339	32.8236	-16967.1	25.9875	-5660.35
32.8236	323.124	32.8822	335	32.8822	-16972.7	25.9875	-5660.35
32.8822	324.746	32.9408	299	32.9408	-17006	25.9948	-5660.35
32.9408	322.028	32.9994	327	32.9994	-16972.4	25.9948	-5660.35
32.9994	316.415	33.058	301	33.058	-16992.3	26.0009	-5660.35
33.058	310.296	33.1166	311	33.1166	-16977.4	26.0432	-5660.35
33.1166	305.418	33.1752	325	33.1752	-16960.4	26.0598	-5660.35
33.1752	302.426	33.2338	291	33.2338	-16993.3	26.0598	-5660.35
33.2338	301.298	33.2924	289	33.2924	-16995.6	26.0603	-5660.35
33.2924	301.576	33.351	308	33.351	-16977.6	26.0603	-5660.35
33.351	302.582	33.4096	284	33.4096	-17002.5	26.0659	-5660.35
33.4096	303.533	33.4682	334	33.4682	-16952.7	26.0663	-5660.35
33.4682	303.758	33.5268	314	33.5268	-16972	26.0701	-5660.35
33.5268	302.971	33.5854	301	33.5854	-16983.2	26.087	-5660.35
33.5854	301.225	33.644	284	33.644	-16997.9	26.1255	-5660.35
33.644	298.96	33.7026	280	33.7026	-16999.9	26.1255	-5660.35
33.7026	296.873	33.7612	289	33.7612	-16989.8	26.1315	-5660.35
33.7612	295.801	33.8198	330	33.8198	-16949.5	26.1353	-5660.35
33.8198	296.477	33.8784	297	33.8784	-16985.1	26.1522	-5660.35
33.8784	299.166	33.937	303	33.937	-16983.2	26.2456	-5660.35
33.937	303.246	33.9956	306	33.9956	-16983.9	26.3112	-5660.35
33.9956	306.959	34.0542	297	34.0542	-16993.8	26.3911	-5660.35
34.0542	307.823	34.1128	314	34.1128	-16972.9	26.3911	-5660.35
34.1128	303.875	34.1714	292	34.1714	-16986.1	26.4398	-5660.35
34.1714	295.098	34.23	282	34.23	-16984.9	26.4512	-5660.35
34.23	283.916	34.2886	285	34.2886	-16972.2	26.4571	-5660.35
34.2886	274.213	34.3473	255	34.3473	-16997.3	26.4571	-5660.35
34.3473	269.306	34.4059	281	34.4059	-16972.2	26.4837	-5660.35
34.4059	270.207	34.4645	270	34.4645	-16988.4	26.506	-5660.35
34.4645	275.403	34.5231	297	34.5231	-16968	26.5174	-5660.35
34.5231	282.069	34.5817	266	34.5817	-17004.3	26.5179	-5660.35
34.5817	287.346	34.6403	305	34.6403	-16966.9	26.5179	-5660.35
34.6403	288.916	34.6989	280	34.6989	-16989	26.55	-5660.35
34.6989	285.998	34.7575	294	34.7575	-16969.6	26.5588	-5660.35
34.7575	280.642	34.8161	259	34.8161	-17000.7	26.5588	-5660.35
34.8161	276.702	34.8747	287	34.8747	-16972	26.5842	-5660.35
34.8747	275.98	34.9333	272	34.9333	-16987	26.5842	-5660.35
34.9333	276.062	34.9919	283	34.9919	-16973.7	26.6018	-5660.35
34.9919	273.693	35.0505	264	35.0505	-16989.2	26.6018	-5660.35
35.0505	270.177	35.1091	265	35.1091	-16989	26.6098	-5660.35
35.1091	270.992	35.1677	290	35.1677	-16971.6	26.6252	-5660.35
35.1677	278.633	35.2263	278	35.2263	-16992.4	26.6252	-5660.35
35.2263	287.398	35.2849	304	35.2849	-16966.8	26.6516	-5660.35
35.2849	287.781	35.3435	257	35.3435	-17002.3	26.6684	-5660.35
35.3435	276.298	35.4021	274	35.4021	-16968.1	26.6684	-5660.35
35.4021	259.105	35.4607	239	35.4607	-16990.1	26.6689	-5660.35
35.4607	246.112	35.5193	255	35.5193	-16970.9	26.6764	-5660.35
35.5193	242.913	35.5779	234	35.5779	-16996.5	26.7029	-5660.35
35.5779	247.565	35.6365	257	35.6365	-16979.4	26.7029	-5660.35
35.6365	253.443	35.6951	261	35.6951	-16977.2	26.7183	-5660.35
35.6951	255.187	35.7537	258	35.7537	-16977.7	26.7356	-5660.35
35.7537	252.74	35.8123	230	35.8123	-17002.7	26.7697	-5660.35
35.8123	249.732	35.8709	269	35.8709	-16962.8	26.7697	-5660.35
35.8709	248.789	35.9295	248	35.9295	-16984.8	26.7813	-5660.35
35.9295	249.846	35.9881	249	35.9881	-16986.1	26.7813	-5660.35
35.9881	252.163	36.0467	251	36.0467	-16987.1	26.7825	-5660.35
36.0467	255.148	36.1053	262	36.1053	-16977.7	26.7825	-5660.35
36.1053	256.701	36.1639	253	36.1639	-16984.1	26.7924	-5660.35
36.1639	254.135	36.2225	253	36.2225	-16978.5	26.803	-5660.35
36.2225	248.484	36.2811	236	36.2811	-16992	26.803	-5660.35
36.2811	244.987	36.3398	254	36.3398	-16975.9	26.8483	-5660.35
36.3398	246.924	36.3984	246	36.3984	-16988.2	26.8483	-5660.35
36.3984	251.199	36.457	264	36.457	-16971.4	26.8496	-5660.35
36.457	252.401	36.5156	239	36.5156	-16993.5	26.8496	-5660.35
36.5156	249.548	36.5742	247	36.5742	-16981.9	26.8595	-5660.35
36.5742	245.926	36.6328	250	36.6328	-16976.5	26.8701	-5660.35
36.6328	243.541	36.6914	240	36.6914	-16984.1	26.8701	-5660.35
36.6914	241.126	36.75	227	36.75	-16994	26.9027	-5660.35
36.75	237.988	36.8086	252	36.8086	-16967.5	26.9027	-5660.35
36.8086	236.568	36.8672	236	36.8672	-16986.3	26.9147	-5660.35
36.8672	239.289	36.9258	244	36.9258	-16983.2	26.9147	-5660.35
36.9258	244.196	36.9844	232	36.9844	-16997	26.9343	-5660.35
36.9844	245.978	37.043	267	37.043	-16957.7	26.9343	-5660.35
37.043	241.712	37.1016	225	37.1016	-16992.6	26.97	-5660.35
37.1016	234.606	37.1602	238	37.1602	-16976.4	26.97	-5660.35
37.1602	231.383	37.2188	230	37.2188	-16989	26.9731	-5660.35
37.2188	236.067	37.2774	236	37.2774	-16993.2	26.9731	-5660.35
37.2774	246.268	37.336	260	37.336	-16978.1	26.9821	-5660.35
37.336	255.081	37.3946	267	37.3946	-16972.6	26.9821	-5660.35
37.3946	256.665	37.4532	243	37.4532	-16990	27.0018	-5660.35
37.4532	250.052	37.5118	259	37.5118	-16962.7	27.0018	-5660.35
37.5118	238.737	37.5704	222	37.5704	-16988.6	27.0039	-5660.35
37.5704	227.575	37.629	201	37.629	-17002.2	27.0259	-5660.35
37.629	220.189	37.6876	235	37.6876	-16966	27.0403	-5660.35
37.6876	218.019	37.7462	219	37.7462	-16984.8	27.0406	-5660.35
37.7462	220.769	37.8048	219	37.8048	-16991	27.0406	-5660.35
37.8048	227.055	37.8634	236	37.8634	-16981.9	27.0715	-5660.35
37.8634	234.904	37.922	240	37.922	-16984.9	27.0936	-5660.35
37.922	241.927	37.9806	259	37.9806	-16969.6	27.101	-5660.35
37.9806	245.654	38.0392	245	38.0392	-16982.6	27.108	-5660.35
38.0392	244.601	38.0978	233	38.0978	-16989.5	27.1081	-5660.35
38.0978	239.506	38.1564	244	38.1564	-16972.6	27.1092	-5660.35
38.1564	233.573	38.215	218	38.215	-16995.7	27.1129	-5660.35
38.215	230.681	38.2737	223	38.2737	-16992.4	27.1513	-5660.35
38.2737	232.416	38.3323	257	38.3323	-16962.1	27.1513	-5660.35
38.3323	236.131	38.3909	244	38.3909	-16975.6	27.1688	-5660.35
38.3909	236.577	38.4495	216	38.4495	-16998	27.173	-5660.35
38.4495	230.997	38.5081	224	38.5081	-16982.1	27.173	-5660.35
38.5081	223.103	38.5667	225	38.5667	-16978.7	27.176	-5660.35
38.5667	220.762	38.6253	231	38.6253	-16980.6	27.1771	-5660.35
38.6253	228.606	38.6839	242	38.6839	-16983.4	27.1808	-5660.35
38.6839	242.462	38.7425	238	38.7425	-16996.9	27.2193	-5660.35
38.7425	251.876	38.8011	276	38.8011	-16956.6	27.2193	-5660.35
38.8011	249.635	38.8597	220	38.8597	-17001.9	27.2411	-5660.35
38.8597	238.926	38.9183	252	38.9183	-16960.5	27.2411	-5660.35
38.9183	229.54	38.9769	203	38.9769	-17007.2	27.2562	-5660.35
38.9769	227.249	39.0355	257	39.0355	-16955.5	27.2882	-5660.35
39.0355	229.485	39.0941	225	39.0941	-16990.1	27.2882	-5660.35
39.0941	232.142	39.1527	230	39.1527	-16989.3	27.2894	-5660.35
39.1527	236.281	39.2113	249	39.2113	-16978	27.3245	-5660.35
39.2113	244.041	39.2699	256	39.2699	-16977.9	27.3407	-5660.35
39.2699	250.948	39.3285	245	39.3285	-16986.6	27.3407	-5660.35
39.3285	248.593	39.3871	226	39.3871	-16993.3	27.3565	-5660.35
39.3871	236.32	39.4457	240	39.4457	-16968.3	27.3565	-5660.35
39.4457	225.305	39.5043	231	39.5043	-16979.4	27.3578	-5660.35
39.5043	227.409	39.5629	229	39.5629	-16995.3	27.4092	-5660.35
39.5629	241.311	39.6215	252	39.6215	-16984	27.4092	-5660.35
39.6215	253.053	39.6801	259	39.6801	-16975.1	27.4116	-5660.35
39.6801	251.102	39.7387	232	39.7387	-16989.3	27.4116	-5660.35
39.7387	238.314	39.7973	241	39.7973	-16970.1	27.4365	-5660.35
39.7973	228.117	39.8559	241	39.8559	-16971.8	27.4803	-5660.35
39.8559	229.777	39.9145	202	39.9145	-17015.7	27.4803	-5660.35
39.9145	234.699	39.9731	229	39.9731	-16964.4	27.5052	-5660.35
39.9731	210.403					27.5388	-5660.35
						27.5388	-5660.35
						27.6078	-5660.35
						27.6078	-5660.35
						27.6243	-5660.35
						27.6824	-5660.35
						27.6824	-5660.35
						27.6936	-5660.35
						27.7196	-5660.35
						27.7426	-5660.35
						27.7518	-5660.35
						27.7518	-5660.35
						27.789	-5660.35
						27.7981	-5660.35
						27.7981	-5660.35
						27.8121	-5660.35
						27.84	-5660.35
						27.8531	-5660.35
						27.8678	-5660.35
						27.8678	-5660.35
						27.8708	-5660.35
						27.8708	-5660.35
						27.9097	-5660.35
						27.9229	-5660.35
						27.9406	-5660.35
						27.9406	-5660.35
						28.0375	-5660.35
						28.049	-5660.35
						28.049	-5660.35
						28.0544	-5660.35
						28.1078	-5660.35
						28.1193	-5660.35
						28.1193	-5660.35
						28.1247	-5660.35
						28.1493	-5660.35
						28.1493	-5660.35
						28.1793	-5660.35
						28.1793	-5660.35
						28.2199	-5660.35
						28.2199	-5660.35
						28.2376	-5660.35
						28.2376	-5660.35
						28.25	-5660.35
						28.25	-5660.35
						28.3039	-5660.35
						28.3039	-5660.35
						28.3085	-5660.35
						28.3085	-5660.35
						28.3559	-5660.35
						28.3559	-5660.35
						28.3749	-5660.35
						28.3749	-5660.35
						28.3771	-5660.35
						28.3852	-5660.35
						28.4271	-5660.35
						28.4271	-5660.35
						28.4482	-5660.35
						28.4487	-5660.35
						28.4487	-5660.35
						28.4544	-5660.35
						28.4564	-5660.35
						28.4863	-5660.35
						28.52	-5660.35
						28.52	-5660.35
						28.5258	-5660.35
						28.5277	-5660.35
						28.5277	-5660.35
						28.5358	-5660.35
						28.5358	-5660.35
						28.5578	-5660.35
						28.5667	-5660.35
						28.5667	-5660.35
						28.5855	-5660.35
						28.5993	-5660.35
						28.5993	-5660.35
						28.6074	-5660.35
						28.6074	-5660.35
						28.6383	-5660.35
						28.6383	-5660.35
						28.6563	-5660.35
						28.6563	-5660.35
						28.6572	-5660.35
						28.6719	-5660.35
						28.6824	-5660.35
						28.6824	-5660.35
						28.7054	-5660.35
						28.7054	-5660.35
						28.7099	-5660.35
						28.7099	-5660.35
						28.7179	-5660.35
						28.7282	-5660.35
						28.7282	-5660.35
						28.7398	-5660.35
						28.7398	-5660.35
						28.7438	-5660.35
						28.7544	-5660.35
						28.7544	-5660.35
						28.7775	-5660.35
						28.7775	-5660.35
						28.782	-5660.35
						28.782	-5660.35
						28.79	-5660.35
						28.812	-5660.35
						28.812	-5660.35
						28.8154	-5660.35
						28.8273	-5660.35
						28.8878	-5660.35
						28.8884	-5660.35
						28.8996	-5660.35
						28.9415	-5660.35
						28.9502	-5660.35
						28.9609	-5660.35
						29.0065	-5660.35
						29.0065	-5660.35
						29.0141	-5660.35
						29.0214	-5660.35
						29.0214	-5660.35
						29.0229	-5660.35
						29.0739	-5660.35
						29.0793	-5660.35
						29.0793	-5660.35
						29.0943	-5660.35
						29.0943	-5660.35
						29.1469	-5660.35
						29.1714	-5660.35
						29.1714	-5660.35
						29.1977	-5660.35
						29.1977	-5660.35
						29.2026	-5660.35
						29.2286	-5660.35
						29.2447	-5660.35
						29.2447	-5660.35
						29.2503	-5660.35
						29.2711	-5660.35
						29.2711	-5660.35
						29.2747	-5660.35
						29.2747	-5660.35
						29.276	-5660.35
						29.302	-5660.35
						29.3237	-5660.35
						29.3482	-5660.35
						29.3482	-5660.35
						29.4503	-5660.35
						29.453	-5660.35
						29.453	-5660.35
						29.4691	-5660.35
						29.5176	-5660.35
						29.5243	-5660.35
						29.527	-5660.35
						29.527	-5660.35
						29.5432	-5660.35
						29.5843	-5660.35
						29.5918	-5660.35
						29.6085	-5660.35
						29.6085	-5660.35
						29.6586	-5660.35
						29.6829	-5660.35
						29.6829	-5660.35
						29.7058	-5660.35
						29.7228	-5660.35
						29.7228	-5660.35
						29.727	-5660.35
						29.7696	-5660.35
						29.7701	-5660.35
						29.7701	-5660.35
						29.7723	-5660.35
						29.7723	-5660.35
						29.7805	-5660.35
						29.7975	-5660.35
						29.7975	-5660.35
						29.8017	-5660.35
						29.8294	-5660.35
						29.8444	-5660.35
						29.8449	-5660.35
						29.8449	-5660.35
						29.8471	-5660.35
						29.8471	-5660.35
						29.8509	-5660.35
						29.8509	-5660.35
						29.8596	-5660.35
						29.9042	-5660.35
						29.9044	-5660.35
						29.9259	-5660.35
						29.9259	-5660.35
						29.9346	-5660.35
						29.9492	-5660.35
						29.9492	-5660.35
						29.9692	-5660.35
						29.9794	-5660.35
						30.0044	-5660.35
						30.0044	-5660.35
						30.0245	-5660.35
						30.0245	-5660.35
						30.0445	-5660.35
						30.0465	-5660.35
						30.0799	-5660.35
						30.0799	-5660.35
						30.0896	-5660.35
						30.0896	-5660.35
						30.0962	-5660.35
						30.0962	-5660.35
						30.1181	-5660.35
						30.1181	-5660.35
						30.1221	-5660.35
						30.1443	-5660.35
						30.1653	-5660.35
						30.1653	-5660.35
						30.1719	-5660.35
						30.1719	-5660.35
						30.1741	-5660.35
						30.1741	-5660.35
						30.1938	-5660.35
						30.1938	-5660.35
						30.2202	-5660.35
						30.2499	-5660.35
						30.2499	-5660.35
						30.341	-5660.35
						30.341	-5660.35
						30.3428	-5660.35
						30.3856	-5660.35
						30.3856	-5660.35
						30.4173	-5660.35
						30.4173	-5660.35
						30.4192	-5660.35
						30.4434	-5660.35
						30.4434	-5660.35
						30.4472	-5660.35
						30.4472	-5660.35
						30.4484	-5660.35
						30.4484	-5660.35
						30.462	-5660.35
						30.462	-5660.35
						30.4699	-5660.35
						30.5019	-5660.35
						30.52	-5660.35
						30.52	-5660.35
						30.5238	-5660.35
						30.5238	-5660.35
						30.525	-5660.35
						30.525	-5660.35
						30.5448	-5660.35
						30.5448	-5660.35
						30.5465	-5660.35
						30.5601	-5660.35
						30.5786	-5660.35
						30.6011	-5660.35
						30.6011	-5660.35
						30.6216	-5660.35
						30.6216	-5660.35
						30.637	-5660.35
						30.6696	-5660.35
						30.6737	-5660.35
						30.6737	-5660.35
						30.6775	-5660.35
						30.6775	-5660.35
						30.6781	-5660.35
						30.6781	-5660.35
						30.7467	-5660.35
						30.7509	-5660.35
						30.7509	-5660.35
						30.7547	-5660.35
						30.7547	-5660.35
						30.7629	-5660.35
						30.7629	-5660.35
						30.7694	-5660.35
						30.8233	-5660.35
						30.8337	-5660.35
						30.8354	-5660.35
						30.8403	-5660.35
						30.8403	-5660.35
						30.8468	-5660.35
						30.9009	-5660.35
						30.9113	-5660.35
						30.913	-5660.35
						30.9684	-5660.35
						30.9923	-5660.35
						30.9923	-5660.35
						31.0463	-5660.35
						31.0492	-5660.35
						31.0492	-5660.35
						31.0703	-5660.35
						31.0703	-5660.35
						31.1274	-5660.35
						31.1274	-5660.35
						31.1649	-5660.35
						31.1936	-5660.35
						31.1936	-5660.35
						31.2102	-5660.35
						31.2102	-5660.35
						31.2434	-5660.35
						31.2579	-5660.35
						31.2689	-5660.35
						31.2722	-5660.35
						31.2722	-5660.35
						31.2756	-5660.35
						31.2756	-5660.35
						31.2888	-5660.35
						31.2888	-5660.35
						31.3366	-5660.35
						31.3477	-5660.35
						31.3511	-5660.35
						31.3544	-5660.35
						31.3544	-5660.35
						31.4277	-5660.35
						31.4301	-5660.35
						31.4728	-5660.35
						31.4735	-5660.35
						31.4735	-5660.35
						31.4749	-5660.35
						31.4783	-5660.35
						31.5069	-5660.35
						31.5085	-5660.35
						31.5085	-5660.35
						31.5101	-5660.35
						31.5521	-5660.35
						31.5528	-5660.35
						31.5528	-5660.35
						31.5537	-5660.35
						31.5537	-5660.35
						31.5543	-5660.35
						31.5576	-5660.35
						31.5828	-5660.35
						31.5879	-5660.35
						31.5879	-5660.35
						31.5895	-5660.35
						31.6333	-5660.35
						31.6333	-5660.35
						31.653	-5660.35
						31.653	-5660.35
						31.6624	-5660.35
						31.674	-5660.35
						31.674	-5660.35
						31.7283	-5660.35
						31.7327	-5660.35
						31.7327	-5660.35
						31.7503	-5660.35
						31.7538	-5660.35
						31.7538	-5660.35
						31.8083	-5660.35
						31.8303	-5660.35
						31.8308	-5660.35
						31.8308	-5660.35
						31.8471	-5660.35
						31.8538	-5660.35
						31.8581	-5660.35
						31.8581	-5660.35
						31.8891	-5660.35
						31.8891	-5660.35
						31.8918	-5660.35
						31.8918	-5660.35
						31.9111	-5660.35
						31.9111	-5660.35
						31.9274	-5660.35
						31.9341	-5660.35
						31.9385	-5660.35
						31.9385	-5660.35
						31.9695	-5660.35
						31.9695	-5660.35
						31.9722	-5660.35
						31.9722	-5660.35
						31.9726	-5660.35
						31.9726	-5660.35
						32.0094	-5660.35
						32.0508	-5660.35
						32.0508	-5660.35
						32.0532	-5660.35
						32.0532	-5660.35
						32.0652	-5660.35
						32.0706	-5660.35
						32.088	-5660.35
						32.088	-5660.35
						32.0901	-5660.35
						32.1316	-5660.35
						32.1316	-5660.35
						32.1322	-5660.35
						32.1322	-5660.35
						32.1371	-5660.35
						32.1461	-5660.35
						32.1515	-5660.35
						32.1689	-5660.35
						32.1689	-5660.35
						32.1833	-5660.35
						32.1833	-5660.35
						32.1846	-5660.35
						32.1985	-5660.35
						32.1985	-5660.35
						32.2132	-5660.35
						32.2132	-5660.35
						32.2182	-5660.35
						32.2645	-5660.35
						32.2645	-5660.35
						32.2658	-5660.35
						32.2693	-5660.35
						32.2693	-5660.35
						32.2797	-5660.35
						32.2797	-5660.35
						32.2854	-5660.35
						32.3507	-5660.35
						32.3507	-5660.35
						32.3628	-5660.35
						32.3628	-5660.35
						32.3668	-5660.35
						32.3671	-5660.35
						32.4444	-5660.35
						32.4444	-5660.35
						32.4487	-5660.35
						32.4598	-5660.35
						32.4696	-5660.35
						32.4802	-5660.35
						32.4802	-5660.35
						32.5134	-5660.35
						32.5134	-5660.35
						32.5417	-5660.35
						32.5515	-5660.35
						32.5621	-5660.35
						32.5621	-5660.35
						32.574	-5660.35
						32.574	-5660.35
						32.5763	-5660.35
						32.5763	-5660.35
						32.5788	-5660.35
						32.5927	-5660.35
						32.5955	-5660.35
						32.5955	-5660.35
						32.6472	-5660.35
						32.6472	-5660.35
						32.6562	-5660.35
						32.6562	-5660.35
						32.6585	-5660.35
						32.6585	-5660.35
						32.6611	-5660.35
						32.675	-5660.35
						32.7296	-5660.35
						32.7296	-5660.35
						32.732	-5660.35
						32.7591	-5660.35
						32.7591	-5660.35
						32.7692	-5660.35
						32.7692	-5660.35
						32.8146	-5660.35
						32.8176	-5660.35
						32.8418	-5660.35
						32.8418	-5660.35
						32.8422	-5660.35
						32.8519	-5660.35
						32.8519	-5660.35
						32.8928	-5660.35
						32.9005	-5660.35
						32.9252	-5660.35
						32.9501	-5660.35
						32.9501	-5660.35
						32.9759	-5660.35
						33.0333	-5660.35
						33.0333	-5660.35
						33.0818	-5660.35
						33.1064	-5660.35
						33.1064	-5660.35
						33.1654	-5660.35
						33.1722	-5660.35
						33.1901	-5660.35
						33.1901	-5660.35
						33.2094	-5660.35
						33.2094	-5660.35
						33.2259	-5660.35
						33.2297	-5660.35
						33.256	-5660.35
						33.2933	-5660.35
						33.2933	-5660.35
						33.3007	-5660.35
						33.3068	-5660.35
						33.3068	-5660.35
						33.3098	-5660.35
						33.3135	-5660.35
						33.3137	-5660.35
						33.3247	-5660.35
						33.3247	-5660.35
						33.3621	-5660.35
						33.3766	-5660.35
						33.3766	-5660.35
						33.3797	-5660.35
						33.3797	-5660.35
						33.3848	-5660.35
						33.3909	-5660.35
						33.3909	-5660.35
						33.393	-5660.35
						33.393	-5660.35
						33.3976	-5660.35
						33.4089	-5660.35
						33.4089	-5660.35
						33.4464	-5660.35
						33.461	-5660.35
						33.461	-5660.35
						33.464	-5660.35
						33.464	-5660.35
						33.4774	-5660.35
						33.4774	-5660.35
						33.5011	-5660.35
						33.5191	-5660.35
						33.5191	-5660.35
						33.5334	-5660.35
						33.5857	-5660.35
						33.6038	-5660.35
						33.6038	-5660.35
						33.6181	-5660.35
						33.6341	-5660.35
						33.6381	-5660.35
						33.6739	-5660.35
						33.6739	-5660.35
						33.6829	-5660.35
						33.6829	-5660.35
						33.7089	-5660.35
						33.7089	-5660.35
						33.7191	-5660.35
						33.7231	-5660.35
						33.759	-5660.35
						33.759	-5660.35
						33.7681	-5660.35
						33.7681	-5660.35
						33.7941	-5660.35
						33.7941	-5660.35
						33.7955	-5660.35
						33.8097	-5660.35
						33.8097	-5660.35
						33.8261	-5660.35
						33.8368	-5660.35
						33.8431	-5660.35
						33.8431	-5660.35
						33.8569	-5660.35
						33.8569	-5660.35
						33.881	-5660.35
						33.8952	-5660.35
						33.8952	-5660.35
						33.9117	-5660.35
						33.9224	-5660.35
						33.9287	-5660.35
						33.9287	-5660.35
						33.9425	-5660.35
						33.9425	-5660.35
						33.9559	-5660.35
						33.9559	-5660.35
						34.0418	-5660.35
						34.0418	-5660.35
						34.0493	-5660.35
						34.0726	-5660.35
						34.0772	-5660.35
						34.0812	-5660.35
						34.1257	-5660.35
						34.1257	-5660.35
						34.1354	-5660.35
						34.1434	-5660.35
						34.1434	-5660.35
						34.1465	-5660.35
						34.155	-5660.35
						34.155	-5660.35
						34.1588	-5660.35
						34.1634	-5660.35
						34.1675	-5660.35
						34.2039	-5660.35
						34.2039	-5660.35
						34.2097	-5660.35
						34.2097	-5660.35
						34.2105	-5660.35
						34.2105	-5660.35
						34.2121	-5660.35
						34.2121	-5660.35
						34.2135	-5660.35
						34.2135	-5660.35
						34.2298	-5660.35
						34.2298	-5660.35
						34.2329	-5660.35
						34.2415	-5660.35
						34.2415	-5660.35
						34.2439	-5660.35
						34.2904	-5660.35
						34.2904	-5660.35
						34.2962	-5660.35
						34.2962	-5660.35
						34.297	-5660.35
						34.297	-5660.35
						34.3001	-5660.35
						34.3001	-5660.35
						34.329	-5660.35
						34.329	-5660.35
						34.3306	-5660.35
						34.3546	-5660.35
						34.3558	-5660.35
						34.3558	-5660.35
						34.3701	-5660.35
						34.4159	-5660.35
						34.4159	-5660.35
						34.4415	-5660.35
						34.4428	-5660.35
						34.4428	-5660.35
						34.4571	-5660.35
						34.4641	-5660.35
						34.4747	-5660.35
						34.4747	-5660.35
						34.5022	-5660.35
						34.5155	-5660.35
						34.5513	-5660.35
						34.5548	-5660.35
						34.562	-5660.35
						34.562	-5660.35
						34.5645	-5660.35
						34.5896	-5660.35
						34.59	-5660.35
						34.6029	-5660.35
						34.6268	-5660.35
						34.6268	-5660.35
						34.6423	-5660.35
						34.652	-5660.35
						34.6775	-5660.35
						34.6873	-5660.35
						34.7041	-5660.35
						34.7041	-5660.35
						34.7145	-5660.35
						34.7145	-5660.35
						34.7228	-5660.35
						34.7228	-5660.35
						34.7752	-5660.35
						34.792	-5660.35
						34.792	-5660.35
						34.8019	-5660.35
						34.8019	-5660.35
						34.8107	-5660.35
						34.8107	-5660.35
						34.8126	-5660.35
						34.8126	-5660.35
						34.8333	-5660.35
						34.8511	-5660.35
						34.8901	-5660.35
						34.8901	-5660.35
						34.8973	-5660.35
						34.9008	-5660.35
						34.9008	-5660.35
						34.9215	-5660.35
						34.9393	-5660.35
						34.9628	-5660.35
						34.9628	-5660.35
						34.9765	-5660.35
						34.9765	-5660.35
						34.9857	-5660.35
						35.0513	-5660.35
						35.0513	-5660.35
						35.0652	-5660.35
						35.0652	-5660.35
						35.0769	-5660.35
						35.1189	-5660.35
						35.1658	-5660.35
						35.1768	-5660.35
						35.2079	-5660.35
						35.2402	-5660.35
						35.2402	-5660.35
						35.2468	-5660.35
						35.2468	-5660.35
						35.2492	-5660.35
						35.266	-5660.35
						35.3036	-5660.35
						35.3036	-5660.35
						35.3174	-5660.35
						35.3295	-5660.35
						35.3295	-5660.35
						35.3297	-5660.35
						35.3297	-5660.35
						35.3362	-5660.35
						35.3362	-5660.35
						35.3385	-5660.35
						35.3558	-5660.35
						35.3931	-5660.35
						35.3931	-5660.35
						35.407	-5660.35
						35.411	-5660.35
						35.411	-5660.35
						35.4192	-5660.35
						35.4192	-5660.35
						35.4454	-5660.35
						35.482	-5660.35
						35.482	-5660.35
						35.5008	-5660.35
						35.5008	-5660.35
						35.5198	-5660.35
						35.5198	-5660.35
						35.5719	-5660.35
						35.5719	-5660.35
						35.5829	-5660.35
						35.6	-5660.35
						35.6	-5660.35
						35.6045	-5660.35
						35.6098	-5660.35
						35.6098	-5660.35
						35.6099	-5660.35
						35.6099	-5660.35
						35.6225	-5660.35
						35.6496	-5660.35
						35.6601	-5660.35
						35.6601	-5660.35
						35.6731	-5660.35
						35.6778	-5660.35
						35.6903	-5660.35
						35.6903	-5660.35
						35.6948	-5660.35
						35.7001	-5660.35
						35.7001	-5660.35
						35.7038	-5660.35
						35.7038	-5660.35
						35.711	-5660.35
						35.711	-5660.35
						35.7129	-5660.35
						35.7335	-5660.35
						35.74	-5660.35
						35.7483	-5660.35
						35.7505	-5660.35
						35.7505	-5660.35
						35.7683	-5660.35
						35.7944	-5660.35
						35.7944	-5660.35
						35.8016	-5660.35
						35.8016	-5660.35
						35.813	-5660.35
						35.813	-5660.35
						35.8242	-5660.35
						35.839	-5660.35
						35.8414	-5660.35
						35.9039	-5660.35
						35.9039	-5660.35
						35.9194	-5660.35
						35.9194	-5660.35
						35.9323	-5660.35
						35.9409	-5660.35
						35.9409	-5660.35
						35.9473	-5660.35
						35.9588	-5660.35
						35.9588	-5660.35
						36.0091	-5660.35
						36.0106	-5660.35
						36.0106	-5660.35
						36.0321	-5660.35
						36.0321	-5660.35
						36.0386	-5660.35
						36.05	-5660.35
						36.05	-5660.35
						36.062	-5660.35
						36.1005	-5660.35
						36.1244	-5660.35
						36.1244	-5660.35
						36.14	-5660.35
						36.14	-5660.35
						36.1431	-5660.35
						36.1529	-5660.35
						36.1535	-5660.35
						36.1803	-5660.35
						36.1803	-5660.35
						36.2161	-5660.35
						36.2161	-5660.35
						36.2318	-5660.35
						36.2318	-5660.35
						36.2349	-5660.35
						36.2356	-5660.35
						36.2356	-5660.35
						36.2447	-5660.35
						36.2662	-5660.35
						36.2721	-5660.35
						36.2721	-5660.35
						36.3276	-5660.35
						36.3276	-5660.35
						36.3366	-5660.35
						36.3366	-5660.35
						36.3494	-5660.35
						36.3542	-5660.35
						36.3542	-5660.35
						36.3576	-5660.35
						36.3583	-5660.35
						36.3896	-5660.35
						36.3896	-5660.35
						36.3948	-5660.35
						36.4288	-5660.35
						36.4288	-5660.35
						36.4394	-5660.35
						36.4394	-5660.35
						36.4417	-5660.35
						36.4465	-5660.35
						36.4465	-5660.35
						36.4499	-5660.35
						36.4558	-5660.35
						36.4645	-5660.35
						36.4645	-5660.35
						36.471	-5660.35
						36.4807	-5660.35
						36.482	-5660.35
						36.482	-5660.35
						36.4872	-5660.35
						36.5017	-5660.35
						36.5017	-5660.35
						36.5319	-5660.35
						36.5319	-5660.35
						36.5484	-5660.35
						36.5558	-5660.35
						36.5558	-5660.35
						36.5571	-5660.35
						36.5571	-5660.35
						36.5637	-5660.35
						36.5733	-5660.35
						36.5944	-5660.35
						36.5944	-5660.35
						36.6203	-5660.35
						36.6203	-5660.35
						36.6487	-5660.35
						36.6487	-5660.35
						36.6674	-5660.35
						36.702	-5660.35
						36.702	-5660.35
						36.7134	-5660.35
						36.7134	-5660.35
						36.7412	-5660.35
						36.7606	-5660.35
						36.7607	-5660.35
						36.7953	-5660.35
						36.7953	-5660.35
						36.8346	-5660.35
						36.8541	-5660.35
						36.868	-5660.35
						36.868	-5660.35
						36.8978	-5660.35
						36.9617	-5660.35
						36.9617	-5660.35
						36.9744	-5660.35
						36.9744	-5660.35
						36.9915	-5660.35
						37.0012	-5660.35
						37.0012	-5660.35
						37.0292	-5660.35
						37.0328	-5660.35
						37.0501	-5660.35
						37.0501	-5660.35
						37.0531	-5660.35
						37.0684	-5660.35
						37.0684	-5660.35
						37.0912	-5660.35
						37.0953	-5660.35
						37.0953	-5660.35
						37.1234	-5660.35
						37.1269	-5660.35
						37.142	-5660.35
						37.142	-5660.35
						37.1441	-5660.35
						37.1443	-5660.35
						37.1443	-5660.35
						37.1473	-5660.35
						37.1746	-5660.35
						37.1855	-5660.35
						37.1908	-5660.35
						37.2122	-5660.35
						37.2258	-5660.35
						37.2258	-5660.35
						37.2364	-5660.35
						37.2364	-5660.35
						37.2386	-5660.35
						37.2523	-5660.35
						37.2692	-5660.35
						37.2712	-5660.35
						37.2712	-5660.35
						37.2799	-5660.35
						37.2799	-5660.35
						37.2814	-5660.35
						37.2814	-5660.35
						37.2854	-5660.35
						37.3001	-5660.35
						37.3068	-5660.35
						37.3205	-5660.35
						37.3205	-5660.35
						37.3471	-5660.35
						37.3595	-5660.35
						37.366	-5660.35
						37.366	-5660.35
						37.3747	-5660.35
						37.3747	-5660.35
						37.3762	-5660.35
						37.3762	-5660.35
						37.3933	-5660.35
						37.3933	-5660.35
						37.395	-5660.35
						37.4545	-5660.35
						37.4739	-5660.35
						37.4884	-5660.35
						37.4884	-5660.35
						37.5251	-5660.35
						37.559	-5660.35
						37.559	-5660.35
						37.5693	-5660.35
						37.5911	-5660.35
						37.6206	-5660.35
						37.6375	-5660.35
						37.6375	-5660.35
						37.6469	-5660.35
						37.6469	-5660.35
						37.6546	-5660.35
						37.6546	-5660.35
						37.6868	-5660.35
						37.7163	-5660.35
						37.7163	-5660.35
						37.7333	-5660.35
						37.7333	-5660.35
						37.7427	-5660.35
						37.7427	-5660.35
						37.7482	-5660.35
						37.7811	-5660.35
						37.7811	-5660.35
						37.8123	-5660.35
						37.8123	-5660.35
						37.8193	-5660.35
						37.8193	-5660.35
						37.8211	-5660.35
						37.8211	-5660.35
						37.824	-5660.35
						37.824	-5660.35
						37.8302	-5660.35
						37.8443	-5660.35
						37.8509	-5660.35
						37.8509	-5660.35
						37.8773	-5660.35
						37.8773	-5660.35
						37.9124	-5660.35
						37.9124	-5660.35
						37.9156	-5660.35
						37.9156	-5660.35
						37.9174	-5660.35
						37.9174	-5660.35
						37.92	-5660.35
						37.9203	-5660.35
						37.9203	-5660.35
						37.9265	-5660.35
						37.9473	-5660.35
						37.9473	-5660.35
						37.9713	-5660.35
						38.009	-5660.35
						38.009	-5660.35
						38.0152	-5660.35
						38.0166	-5660.35
						38.0359	-5660.35
						38.0359	-5660.35
						38.0545	-5660.35
						38.0545	-5660.35
						38.0577	-5660.35
						38.0631	-5660.35
						38.068	-5660.35
						38.0758	-5660.35
						38.112	-5660.35
						38.1327	-5660.35
						38.1327	-5660.35
						38.1368	-5660.35
						38.1368	-5660.35
						38.1424	-5660.35
						38.1424	-5660.35
						38.1515	-5660.35
						38.1515	-5660.35
						38.1546	-5660.35
						38.1595	-5660.35
						38.1601	-5660.35
						38.1728	-5660.35
						38.1916	-5660.35
						38.2339	-5660.35
						38.2339	-5660.35
						38.2396	-5660.35
						38.2396	-5660.35
						38.2567	-5660.35
						38.2747	-5660.35
						38.2747	-5660.35
						38.2889	-5660.35
						38.3184	-5660.35
						38.3222	-5660.35
						38.3222	-5660.35
						38.3268	-5660.35
						38.3268	-5660.35
						38.3722	-5660.35
						38.3722	-5660.35
						38.3835	-5660.35
						38.3835	-5660.35
						38.4087	-5660.35
						38.416	-5660.35
						38.4199	-5660.35
						38.4199	-5660.35
						38.4239	-5660.35
						38.4239	-5660.35
						38.4245	-5660.35
						38.4245	-5660.35
						38.4813	-5660.35
						38.4813	-5660.35
						38.4969	-5660.35
						38.5066	-5660.35
						38.5098	-5660.35
						38.5098	-5660.35
						38.5218	-5660.35
						38.5218	-5660.35
						38.5329	-5660.35
						38.5795	-5660.35
						38.5795	-5660.35
						38.5843	-5660.35
						38.595	-5660.35
						38.608	-5660.35
						38.608	-5660.35
						38.6223	-5660.35
						38.6311	-5660.35
						38.6447	-5660.35
						38.6587	-5660.35
						38.6587	-5660.35
						38.6671	-5660.35
						38.6671	-5660.35
						38.6779	-5660.35
						38.6779	-5660.35
						38.6827	-5660.35
						38.7208	-5660.35
						38.7432	-5660.35
						38.7573	-5660.35
						38.7573	-5660.35
						38.7576	-5660.35
						38.7605	-5660.35
						38.7605	-5660.35
						38.7657	-5660.35
						38.7657	-5660.35
						38.7723	-5660.35
						38.7723	-5660.35
						38.7832	-5660.35
						38.7935	-5660.35
						38.819	-5660.35
						38.8446	-5660.35
						38.8564	-5660.35
						38.8593	-5660.35
						38.8593	-5660.35
						38.8712	-5660.35
						38.8712	-5660.35
						38.8822	-5660.35
						38.8915	-5660.35
						38.8915	-5660.35
						38.8924	-5660.35
						38.918	-5660.35
						38.9392	-5660.35
						38.9437	-5660.35
						38.9649	-5660.35
						38.9649	-5660.35
						38.986	-5660.35
						38.986	-5660.35
						38.9907	-5660.35
						38.9907	-5660.35
						39.0158	-5660.35
						39.0198	-5660.35
						39.0294	-5660.35
						39.0294	-5660.35
						39.0385	-5660.35
						39.0643	-5660.35
						39.0643	-5660.35
						39.0855	-5660.35
						39.0855	-5660.35
						39.1153	-5660.35
						39.1193	-5660.35
						39.129	-5660.35
						39.129	-5660.35
						39.1874	-5660.35
						39.1916	-5660.35
						39.1916	-5660.35
						39.2163	-5660.35
						39.2693	-5660.35
						39.2693	-5660.35
						39.2875	-5660.35
						39.2916	-5660.35
						39.2916	-5660.35
						39.2999	-5660.35
						39.3154	-5660.35
						39.3154	-5660.35
						39.3164	-5660.35
						39.3187	-5660.35
						39.3187	-5660.35
						39.3255	-5660.35
						39.3507	-5660.35
						39.3695	-5660.35
						39.3695	-5660.35
						39.3798	-5660.35
						39.3798	-5660.35
						39.3908	-5660.35
						39.3908	-5660.35
						39.4002	-5660.35
						39.4158	-5660.35
						39.4158	-5660.35
						39.4191	-5660.35
						39.4191	-5660.35
						39.4259	-5660.35
						39.4326	-5660.35
						39.4326	-5660.35
						39.4512	-5660.35
						39.452	-5660.35
						39.4761	-5660.35
						39.4803	-5660.35
						39.4803	-5660.35
						39.4913	-5660.35
						39.4913	-5660.35
						39.5333	-5660.35
						39.5333	-5660.35
						39.5523	-5660.35
						39.5523	-5660.35
						39.5528	-5660.35
						39.5679	-5660.35
						39.5769	-5660.35
						39.5802	-5660.35
						39.5802	-5660.35
						39.6035	-5660.35
						39.6534	-5660.35
						39.6534	-5660.35
						39.667	-5660.35
						39.667	-5660.35
						39.669	-5660.35
						39.6705	-5660.35
						39.6705	-5660.35
						39.6813	-5660.35
						39.6813	-5660.35
						39.7046	-5660.35
						39.7279	-5660.35
						39.7454	-5660.35
						39.7684	-5660.35
						39.7684	-5660.35
						39.7719	-5660.35
						39.7719	-5660.35
						39.8064	-5660.35
						39.8064	-5660.35
						39.8294	-5660.35
						39.8329	-5660.35
						39.8329	-5660.35
						39.834	-5660.35
						39.8408	-5660.35
						39.8422	-5660.35
						39.8422	-5660.35
						39.847	-5660.35
						39.9081	-5660.35
						39.9081	-5660.35
						39.9113	-5660.35
						39.9347	-5660.35
						39.9347	-5660.35
						39.9358	-5660.35
						39.9426	-5660.35
						39.944	-5660.35
						39.944	-5660.35
						39.953	-5660.35
						40.0133	-5660.35
						40.0551	-5660.35
