# Supplementary material for: Dual engineering of thermodynamics and kinetics in covalent organic frameworks for separation
Source: Nat Commun. 2026 Mar 10;17:3896. doi: 10.1038/s41467-026-70311-8 (PMC13125621; doi:10.1038/s41467-026-70311-8)
Supplement: Supplementary file 3 — Source Data [file 41467_2026_70311_MOESM3_ESM.zip › 676225_2_data_set_12367526_twyvxw/Source data for figures/Figure 3b.xlsx]

## Sheet: Sheet1
HTpBPa-F		HTpBPa-F capillary		bare capillary
2θ (degree)	Intensity (a.u.)	2θ (degree)	Intensity (a.u.)	2θ (degree)	Intensity (a.u.)
1.00214	117329	1.00214	62029	1.00214	50300
1.06075	104446	1.05266	52007	1.05266	40876
1.11935	91657	1.10318	41949	1.10318	32865
1.17795	71266	1.1537	33933	1.1537	26578
1.23656	53377	1.20422	30216	1.20422	23636
1.29516	44657	1.25474	27618	1.25474	21348
1.35376	40019	1.30526	25362	1.30526	19237
1.41237	36273	1.35578	22587	1.35578	17121
1.47097	33059	1.4063	20617	1.4063	15816
1.52957	29762	1.45682	18686	1.45682	13637
1.58817	26756	1.50734	17008	1.50734	12679
1.64678	23809	1.55786	15106	1.55786	10804
1.70538	21188	1.60838	13203	1.60838	9470
1.76398	18221	1.6589	11907	1.6589	8272
1.82259	16062	1.70942	10340	1.70942	7265
1.88119	13823	1.75994	8864	1.75994	6172
1.93979	12050	1.81046	7786	1.81046	5200
1.9984	10145	1.86098	6652	1.86098	4243
2.057	8661	1.9115	5712	1.9115	3476
2.1156	7149	1.96202	4792	1.96202	2774
2.1742	6428	2.01254	3803	2.01254	2051
2.23281	5751	2.06306	3270	2.06306	1480
2.29141	6245	2.11358	3018	2.11358	1127
2.35001	6943	2.1641	2528	2.1641	761
2.40862	8029	2.21462	2600	2.21462	498
2.46722	10266	2.26514	2731	2.26514	352
2.52582	13012	2.31566	3221	2.31566	347
2.58443	16926	2.36618	4029	2.36618	283
2.64303	22464	2.4167	5209	2.4167	232
2.70163	30478	2.46722	6766	2.46722	185
2.76023	39919	2.51774	9258	2.51774	159
2.81884	47127	2.56826	12560	2.56826	143
2.87744	50535	2.61878	18156	2.61878	149
2.93604	48149	2.6693	26775	2.6693	102
2.99465	40174	2.71982	36806	2.71982	120
3.05325	30338	2.77034	42165	2.77034	102
3.11185	19604	2.82086	37922	2.82086	67
3.17046	11997	2.87138	24746	2.87138	80
3.22906	7492	2.9219	12264	2.9219	79
3.28766	5135	2.97242	5812	2.97242	83
3.34626	3951	3.02294	3634	3.02294	78
3.40487	3017	3.07346	2744	3.07346	60
3.46347	2547	3.12398	2222	3.12398	93
3.52207	2210	3.1745	1893	3.1745	64
3.58068	1905	3.22502	1631	3.22502	67
3.63928	1695	3.27554	1545	3.27554	91
3.69788	1595	3.32606	1380	3.32606	63
3.75649	1437	3.37658	1178	3.37658	66
3.81509	1285	3.4271	1071	3.4271	64
3.87369	1253	3.47762	1029	3.47762	81
3.93229	1165	3.52814	986	3.52814	81
3.9909	1063	3.57866	901	3.57866	76
4.0495	949	3.62918	727	3.62918	66
4.1081	910	3.6797	770	3.6797	70
4.16671	905	3.73022	725	3.73022	65
4.22531	830	3.78074	647	3.78074	75
4.28391	795	3.83125	609	3.83125	74
4.34252	832	3.88177	660	3.88177	49
4.40112	850	3.93229	561	3.93229	79
4.45972	819	3.98281	548	3.98281	93
4.51832	892	4.03333	465	4.03333	74
4.57693	992	4.08385	476	4.08385	77
4.63553	1223	4.13437	480	4.13437	55
4.69413	1557	4.18489	471	4.18489	63
4.75274	1958	4.23541	519	4.23541	82
4.81134	2528	4.28593	479	4.28593	58
4.86994	2864	4.33645	478	4.33645	73
4.92855	2959	4.38697	502	4.38697	77
4.98715	3044	4.43749	541	4.43749	94
5.04575	2738	4.48801	656	4.48801	70
5.10435	2417	4.53853	816	4.53853	72
5.16296	1857	4.58905	1173	4.58905	84
5.22156	1467	4.63957	1579	4.63957	85
5.28016	1334	4.69009	2326	4.69009	65
5.33877	1247	4.74061	3118	4.74061	70
5.39737	1592	4.79113	3610	4.79113	78
5.45597	2040	4.84165	3954	4.84165	67
5.51458	2572	4.89217	3516	4.89217	53
5.57318	3280	4.94269	2542	4.94269	82
5.63178	3764	4.99321	1715	4.99321	81
5.69038	3840	5.04373	1029	5.04373	88
5.74899	3910	5.09425	741	5.09425	79
5.80759	3581	5.14477	698	5.14477	67
5.86619	3045	5.19529	762	5.19529	64
5.9248	2398	5.24581	876	5.24581	82
5.9834	1710	5.29633	1299	5.29633	75
6.042	1174	5.34685	1751	5.34685	79
6.10061	895	5.39737	2708	5.39737	89
6.15921	747	5.44789	3675	5.44789	75
6.21781	613	5.49841	5044	5.49841	65
6.27641	592	5.54893	5652	5.54893	93
6.33502	512	5.59945	6061	5.59945	78
6.39362	522	5.64997	5447	5.64997	84
6.45222	465	5.70049	4078	5.70049	79
6.51083	473	5.75101	2614	5.75101	66
6.56943	474	5.80153	1566	5.80153	81
6.62803	452	5.85205	1022	5.85205	86
6.68664	401	5.90257	733	5.90257	84
6.74524	422	5.95309	640	5.95309	74
6.80384	403	6.00361	573	6.00361	58
6.86244	453	6.05413	571	6.05413	67
6.92105	486	6.10465	528	6.10465	93
6.97965	426	6.15517	448	6.15517	85
7.03825	509	6.20569	457	6.20569	80
7.09686	592	6.25621	459	6.25621	80
7.15546	680	6.30673	437	6.30673	88
7.21406	896	6.35725	466	6.35725	68
7.27267	1034	6.40777	442	6.40777	86
7.33127	1332	6.45829	466	6.45829	68
7.38987	1622	6.50881	404	6.50881	77
7.44847	1771	6.55933	406	6.55933	74
7.50708	1833	6.60985	453	6.60985	75
7.56568	1849	6.66037	424	6.66037	65
7.62428	1778	6.71089	529	6.71089	70
7.68289	1508	6.7614	424	6.7614	68
7.74149	1324	6.81192	457	6.81192	76
7.80009	987	6.86244	464	6.86244	93
7.8587	783	6.91296	522	6.91296	70
7.9173	537	6.96348	547	6.96348	84
7.9759	500	7.014	628	7.014	96
8.03451	501	7.06452	760	7.06452	69
8.09311	428	7.11504	1108	7.11504	81
8.15171	443	7.16556	1473	7.16556	90
8.21031	415	7.21608	2133	7.21608	80
8.26892	412	7.2666	2847	7.2666	84
8.32752	415	7.31712	3415	7.31712	93
8.38612	423	7.36764	3792	7.36764	99
8.44473	392	7.41816	3986	7.41816	102
8.50333	387	7.46868	3731	7.46868	73
8.56193	411	7.5192	2976	7.5192	102
8.62054	424	7.56972	2207	7.56972	83
8.67914	419	7.62024	1491	7.62024	78
8.73774	438	7.67076	1040	7.67076	87
8.79634	375	7.72128	690	7.72128	105
8.85495	396	7.7718	680	7.7718	100
8.91355	431	7.82232	565	7.82232	94
8.97215	446	7.87284	613	7.87284	88
9.03076	479	7.92336	515	7.92336	98
9.08936	416	7.97388	576	7.97388	111
9.14796	473	8.0244	538	8.0244	112
9.20657	479	8.07492	498	8.07492	95
9.26517	468	8.12544	508	8.12544	104
9.32377	470	8.17596	515	8.17596	101
9.38237	491	8.22648	472	8.22648	106
9.44098	522	8.277	492	8.277	109
9.49958	494	8.32752	528	8.32752	96
9.55818	591	8.37804	445	8.37804	104
9.61679	642	8.42856	513	8.42856	121
9.67539	711	8.47908	572	8.47908	120
9.73399	707	8.5296	477	8.5296	117
9.7926	740	8.58012	524	8.58012	132
9.8512	802	8.63064	482	8.63064	140
9.9098	774	8.68116	534	8.68116	113
9.9684	832	8.73168	494	8.73168	153
10.027	747	8.7822	505	8.7822	141
10.0856	737	8.83272	503	8.83272	171
10.1442	696	8.88324	542	8.88324	166
10.2028	716	8.93376	548	8.93376	155
10.2614	705	8.98428	512	8.98428	158
10.32	669	9.0348	577	9.0348	163
10.3786	706	9.08532	550	9.08532	181
10.4372	693	9.13584	550	9.13584	181
10.4958	765	9.18636	589	9.18636	182
10.5544	648	9.23688	608	9.23688	212
10.613	663	9.2874	552	9.2874	239
10.6716	718	9.33792	672	9.33792	206
10.7302	723	9.38844	658	9.38844	220
10.7888	698	9.43896	730	9.43896	222
10.8474	765	9.48948	806	9.48948	200
10.9061	818	9.54	944	9.54	245
10.9647	774	9.59052	1088	9.59052	260
11.0233	718	9.64104	1156	9.64104	230
11.0819	794	9.69156	1243	9.69156	227
11.1405	776	9.74207	1191	9.74207	230
11.1991	862	9.79259	1272	9.79259	269
11.2577	850	9.84311	1157	9.84311	272
11.3163	862	9.89363	1079	9.89363	258
11.3749	908	9.94415	1011	9.94415	315
11.4335	908	9.99467	951	9.99467	307
11.4921	949	10.0452	858	10.0452	347
11.5507	925	10.0957	878	10.0957	335
11.6093	859	10.1462	945	10.1462	356
11.6679	934	10.1967	878	10.1967	339
11.7265	920	10.2473	854	10.2473	354
11.7851	935	10.2978	850	10.2978	345
11.8437	995	10.3483	826	10.3483	351
11.9023	979	10.3988	774	10.3988	367
11.9609	985	10.4494	733	10.4494	392
12.0195	1090	10.4999	817	10.4999	336
12.0781	1038	10.5504	780	10.5504	383
12.1367	1032	10.6009	786	10.6009	382
12.1953	1052	10.6514	834	10.6514	439
12.2539	1061	10.702	821	10.702	408
12.3125	1083	10.7525	795	10.7525	433
12.3711	1097	10.803	818	10.803	472
12.4297	1136	10.8535	820	10.8535	456
12.4883	1102	10.904	839	10.904	468
12.5469	1110	10.9545	852	10.9545	483
12.6055	1097	11.0051	920	11.0051	471
12.6641	1120	11.0556	911	11.0556	517
12.7227	1090	11.1061	945	11.1061	522
12.7813	1180	11.1566	955	11.1566	518
12.8399	1125	11.2072	976	11.2072	502
12.8986	1117	11.2577	1059	11.2577	556
12.9572	1091	11.3082	935	11.3082	576
13.0158	1110	11.3587	987	11.3587	570
13.0744	1096	11.4092	984	11.4092	600
13.133	1162	11.4597	992	11.4597	584
13.1916	1149	11.5103	1003	11.5103	605
13.2502	1131	11.5608	989	11.5608	610
13.3088	1175	11.6113	941	11.6113	645
13.3674	1080	11.6618	1048	11.6618	640
13.426	1176	11.7124	1026	11.7124	656
13.4846	1135	11.7629	1028	11.7629	667
13.5432	1129	11.8134	1043	11.8134	676
13.6018	1077	11.8639	1038	11.8639	643
13.6604	1128	11.9144	1070	11.9144	750
13.719	1117	11.9649	1065	11.9649	656
13.7776	1114	12.0155	1159	12.0155	696
13.8362	1162	12.066	1129	12.066	682
13.8948	1171	12.1165	1137	12.1165	723
13.9534	1157	12.167	1239	12.167	711
14.012	1161	12.2175	1171	12.2175	670
14.0706	1087	12.2681	1279	12.2681	664
14.1292	1129	12.3186	1171	12.3186	722
14.1878	1157	12.3691	1226	12.3691	762
14.2464	1230	12.4196	1266	12.4196	701
14.305	1150	12.4702	1178	12.4702	751
14.3636	1162	12.5207	1152	12.5207	805
14.4222	1081	12.5712	1200	12.5712	745
14.4808	1033	12.6217	1179	12.6217	762
14.5394	1066	12.6722	1171	12.6722	725
14.598	1071	12.7227	1189	12.7227	715
14.6566	1072	12.7733	1200	12.7733	755
14.7152	1029	12.8238	1260	12.8238	747
14.7738	1036	12.8743	1204	12.8743	791
14.8324	1048	12.9248	1242	12.9248	763
14.891	1035	12.9753	1168	12.9753	768
14.9497	1011	13.0259	1178	13.0259	864
15.0083	1049	13.0764	1188	13.0764	798
15.0669	1005	13.1269	1228	13.1269	781
15.1255	994	13.1774	1157	13.1774	797
15.1841	969	13.2279	1260	13.2279	756
15.2427	1000	13.2785	1311	13.2785	784
15.3013	1000	13.329	1177	13.329	782
15.3599	979	13.3795	1227	13.3795	777
15.4185	1036	13.43	1206	13.43	748
15.4771	911	13.4805	1184	13.4805	773
15.5357	1026	13.5311	1221	13.5311	746
15.5943	968	13.5816	1244	13.5816	767
15.6529	935	13.6321	1190	13.6321	758
15.7115	958	13.6826	1220	13.6826	741
15.7701	958	13.7331	1243	13.7331	723
15.8287	894	13.7837	1218	13.7837	784
15.8873	859	13.8342	1222	13.8342	760
15.9459	920	13.8847	1324	13.8847	729
16.0045	893	13.9352	1265	13.9352	762
16.0631	861	13.9857	1434	13.9857	794
16.1217	852	14.0363	1324	14.0363	744
16.1803	880	14.0868	1322	14.0868	726
16.2389	846	14.1373	1222	14.1373	728
16.2975	828	14.1878	1322	14.1878	735
16.3561	907	14.2383	1346	14.2383	757
16.4147	878	14.2889	1172	14.2889	765
16.4733	857	14.3394	1188	14.3394	709
16.5319	809	14.3899	1256	14.3899	734
16.5905	834	14.4404	1209	14.4404	727
16.6491	827	14.4909	1241	14.4909	688
16.7077	775	14.5415	1204	14.5415	749
16.7663	852	14.592	1165	14.592	736
16.825	762	14.6425	1179	14.6425	693
16.8835	774	14.693	1168	14.693	719
16.9422	851	14.7435	1225	14.7435	676
17.0008	802	14.7941	1153	14.7941	724
17.0594	806	14.8446	1154	14.8446	710
17.118	755	14.8951	1151	14.8951	662
17.1766	750	14.9456	1126	14.9456	712
17.2352	770	14.9961	1131	14.9961	673
17.2938	762	15.0467	1098	15.0467	711
17.3524	767	15.0972	1092	15.0972	707
17.411	742	15.1477	1086	15.1477	678
17.4696	731	15.1982	1071	15.1982	660
17.5282	713	15.2487	1016	15.2487	666
17.5868	666	15.2993	1111	15.2993	695
17.6454	678	15.3498	995	15.3498	660
17.704	694	15.4003	1074	15.4003	641
17.7626	716	15.4508	1123	15.4508	717
17.8212	674	15.5013	1038	15.5013	600
17.8798	706	15.5519	1027	15.5519	683
17.9384	708	15.6024	1096	15.6024	669
17.997	650	15.6529	1013	15.6529	633
18.0556	635	15.7034	1046	15.7034	640
18.1142	686	15.7539	1014	15.7539	625
18.1728	666	15.8044	1041	15.8044	632
18.2314	637	15.855	1020	15.855	622
18.29	634	15.9055	952	15.9055	646
18.3486	653	15.956	1040	15.956	627
18.4072	624	16.0065	933	16.0065	664
18.4658	628	16.0571	1003	16.0571	598
18.5244	579	16.1076	937	16.1076	605
18.583	574	16.1581	967	16.1581	648
18.6416	596	16.2086	885	16.2086	535
18.7003	607	16.2591	960	16.2591	591
18.7588	624	16.3097	919	16.3097	585
18.8175	610	16.3602	951	16.3602	574
18.876	566	16.4107	947	16.4107	622
18.9347	606	16.4612	946	16.4612	552
18.9933	562	16.5117	953	16.5117	578
19.0519	573	16.5622	935	16.5622	527
19.1105	563	16.6128	927	16.6128	558
19.1691	576	16.6633	925	16.6633	566
19.2277	571	16.7138	918	16.7138	553
19.2863	604	16.7643	892	16.7643	587
19.3449	524	16.8148	912	16.8148	574
19.4035	516	16.8654	897	16.8654	546
19.4621	512	16.9159	884	16.9159	577
19.5207	535	16.9664	895	16.9664	575
19.5793	520	17.0169	945	17.0169	596
19.6379	488	17.0675	875	17.0675	557
19.6965	522	17.118	871	17.118	519
19.7551	546	17.1685	902	17.1685	524
19.8137	530	17.219	909	17.219	508
19.8723	488	17.2695	867	17.2695	589
19.9309	496	17.32	795	17.32	534
19.9895	482	17.3706	845	17.3706	502
20.0481	508	17.4211	815	17.4211	541
20.1067	513	17.4716	837	17.4716	547
20.1653	505	17.5221	834	17.5221	538
20.2239	481	17.5726	792	17.5726	534
20.2825	437	17.6232	768	17.6232	532
20.3411	454	17.6737	825	17.6737	490
20.3997	525	17.7242	763	17.7242	543
20.4583	438	17.7747	732	17.7747	508
20.5169	448	17.8253	755	17.8253	537
20.5755	495	17.8758	776	17.8758	538
20.6342	424	17.9263	772	17.9263	530
20.6928	416	17.9768	787	17.9768	509
20.7513	457	18.0273	825	18.0273	507
20.81	439	18.0779	798	18.0779	487
20.8686	460	18.1284	815	18.1284	468
20.9272	412	18.1789	745	18.1789	465
20.9858	440	18.2294	734	18.2294	483
21.0444	408	18.2799	741	18.2799	495
21.103	409	18.3304	721	18.3304	465
21.1616	399	18.381	778	18.381	427
21.2202	377	18.4315	738	18.4315	457
21.2788	393	18.482	731	18.482	428
21.3374	429	18.5325	741	18.5325	447
21.396	396	18.583	736	18.583	482
21.4546	423	18.6336	715	18.6336	461
21.5132	376	18.6841	762	18.6841	442
21.5718	415	18.7346	734	18.7346	435
21.6304	407	18.7851	726	18.7851	422
21.689	397	18.8356	719	18.8356	455
21.7476	382	18.8862	712	18.8862	457
21.8062	378	18.9367	685	18.9367	498
21.8648	378	18.9872	724	18.9872	454
21.9234	389	19.0377	665	19.0377	444
21.982	405	19.0882	664	19.0882	469
22.0406	389	19.1388	701	19.1388	433
22.0992	338	19.1893	648	19.1893	428
22.1578	401	19.2398	689	19.2398	430
22.2164	384	19.2903	631	19.2903	413
22.275	359	19.3408	677	19.3408	431
22.3336	356	19.3914	663	19.3914	423
22.3922	390	19.4419	701	19.4419	442
22.4508	374	19.4924	660	19.4924	403
22.5094	377	19.5429	687	19.5429	389
22.568	363	19.5934	690	19.5934	389
22.6267	402	19.644	603	19.644	437
22.6852	347	19.6945	660	19.6945	441
22.7438	356	19.745	636	19.745	415
22.8025	354	19.7955	630	19.7955	398
22.8611	337	19.846	686	19.846	423
22.9197	352	19.8966	645	19.8966	424
22.9783	361	19.9471	620	19.9471	353
23.0369	325	19.9976	608	19.9976	411
23.0955	332	20.0481	612	20.0481	394
23.1541	335	20.0986	582	20.0986	383
23.2127	355	20.1492	599	20.1492	403
23.2713	367	20.1997	574	20.1997	410
23.3299	346	20.2502	558	20.2502	334
23.3885	345	20.3007	587	20.3007	356
23.4471	360	20.3512	540	20.3512	406
23.5057	336	20.4018	525	20.4018	346
23.5643	407	20.4523	552	20.4523	392
23.6229	367	20.5028	579	20.5028	352
23.6815	376	20.5533	567	20.5533	364
23.7401	359	20.6038	545	20.6038	388
23.7987	385	20.6544	531	20.6544	375
23.8573	394	20.7049	575	20.7049	369
23.9159	417	20.7554	575	20.7554	381
23.9745	387	20.8059	510	20.8059	361
24.0331	428	20.8564	485	20.8564	387
24.0917	407	20.907	565	20.907	367
24.1503	402	20.9575	534	20.9575	367
24.2089	391	21.008	522	21.008	342
24.2675	386	21.0585	529	21.0585	394
24.3261	408	21.109	512	21.109	369
24.3847	424	21.1596	561	21.1596	350
24.4433	458	21.2101	518	21.2101	334
24.5019	414	21.2606	527	21.2606	333
24.5605	383	21.3111	536	21.3111	368
24.6192	401	21.3616	497	21.3616	358
24.6777	427	21.4122	498	21.4122	361
24.7364	407	21.4627	516	21.4627	326
24.795	382	21.5132	525	21.5132	328
24.8536	418	21.5637	531	21.5637	317
24.9122	362	21.6142	519	21.6142	311
24.9708	338	21.6648	544	21.6648	348
25.0294	366	21.7153	500	21.7153	375
25.088	393	21.7658	469	21.7658	313
25.1466	367	21.8163	448	21.8163	309
25.2052	413	21.8668	510	21.8668	332
25.2638	361	21.9173	423	21.9173	304
25.3224	396	21.9679	505	21.9679	380
25.381	355	22.0184	487	22.0184	312
25.4396	356	22.0689	477	22.0689	318
25.4982	390	22.1194	517	22.1194	337
25.5568	356	22.17	482	22.17	328
25.6154	381	22.2205	454	22.2205	337
25.674	371	22.271	491	22.271	311
25.7326	364	22.3215	470	22.3215	337
25.7912	348	22.372	494	22.372	338
25.8498	317	22.4226	488	22.4226	283
25.9084	366	22.4731	445	22.4731	294
25.967	383	22.5236	451	22.5236	311
26.0256	375	22.5741	456	22.5741	321
26.0842	363	22.6246	454	22.6246	338
26.1428	389	22.6751	524	22.6751	352
26.2014	408	22.7257	509	22.7257	306
26.26	380	22.7762	506	22.7762	299
26.3186	381	22.8267	456	22.8267	314
26.3772	331	22.8772	500	22.8772	343
26.4358	408	22.9277	511	22.9277	308
26.4945	383	22.9783	479	22.9783	303
26.553	358	23.0288	467	23.0288	301
26.6117	397	23.0793	491	23.0793	301
26.6702	387	23.1298	444	23.1298	297
26.7289	385	23.1804	467	23.1804	282
26.7875	351	23.2309	505	23.2309	302
26.8461	389	23.2814	504	23.2814	285
26.9047	367	23.3319	516	23.3319	310
26.9633	393	23.3824	507	23.3824	273
27.0219	376	23.433	538	23.433	271
27.0805	374	23.4835	562	23.4835	286
27.1391	354	23.534	536	23.534	301
27.1977	392	23.5845	531	23.5845	300
27.2563	342	23.635	576	23.635	266
27.3149	376	23.6855	645	23.6855	304
27.3735	366	23.7361	559	23.7361	293
27.4321	394	23.7866	604	23.7866	297
27.4907	363	23.8371	593	23.8371	258
27.5493	394	23.8876	630	23.8876	274
27.6079	377	23.9382	600	23.9382	272
27.6665	407	23.9887	664	23.9887	296
27.7251	374	24.0392	642	24.0392	272
27.7837	399	24.0897	689	24.0897	281
27.8423	390	24.1402	659	24.1402	285
27.9009	383	24.1908	702	24.1908	319
27.9595	378	24.2413	699	24.2413	252
28.0181	385	24.2918	713	24.2918	275
28.0767	388	24.3423	710	24.3423	279
28.1353	397	24.3928	694	24.3928	301
28.1939	391	24.4433	721	24.4433	276
28.2525	398	24.4939	709	24.4939	287
28.3111	365	24.5444	708	24.5444	278
28.3697	388	24.5949	646	24.5949	300
28.4283	431	24.6454	614	24.6454	306
28.487	403	24.6959	646	24.6959	297
28.5455	381	24.7465	548	24.7465	327
28.6042	404	24.797	593	24.797	274
28.6628	391	24.8475	560	24.8475	283
28.7214	410	24.898	549	24.898	295
28.78	390	24.9485	536	24.9485	252
28.8386	423	24.9991	521	24.9991	244
28.8972	387	25.0496	548	25.0496	303
28.9558	374	25.1001	502	25.1001	302
29.0144	371	25.1506	561	25.1506	293
29.073	419	25.2011	580	25.2011	288
29.1316	455	25.2517	484	25.2517	274
29.1902	412	25.3022	486	25.3022	282
29.2488	396	25.3527	484	25.3527	279
29.3074	388	25.4032	488	25.4032	286
29.366	365	25.4537	550	25.4537	262
29.4246	420	25.5043	484	25.5043	269
29.4832	429	25.5548	501	25.5548	291
29.5418	402	25.6053	499	25.6053	288
29.6004	387	25.6558	476	25.6558	286
29.659	399	25.7063	466	25.7063	289
29.7176	382	25.7569	523	25.7569	282
29.7762	421	25.8074	502	25.8074	308
29.8348	384	25.8579	493	25.8579	274
29.8934	400	25.9084	476	25.9084	316
29.952	390	25.9589	471	25.9589	297
30.0106	401	26.0095	455	26.0095	311
30.0692	460	26.06	400	26.06	270
30.1278	396	26.1105	472	26.1105	275
30.1864	383	26.161	454	26.161	294
30.245	386	26.2115	454	26.2115	295
30.3036	378	26.2621	472	26.2621	301
30.3622	397	26.3126	464	26.3126	265
30.4209	398	26.3631	454	26.3631	324
30.4794	363	26.4136	439	26.4136	318
30.538	391	26.4641	475	26.4641	314
30.5967	381	26.5147	479	26.5147	275
30.6553	411	26.5652	451	26.5652	266
30.7139	373	26.6157	452	26.6157	241
30.7725	357	26.6662	480	26.6662	286
30.8311	383	26.7167	434	26.7167	280
30.8897	361	26.7673	411	26.7673	291
30.9483	386	26.8178	452	26.8178	291
31.0069	356	26.8683	471	26.8683	286
31.0655	381	26.9188	428	26.9188	334
31.1241	368	26.9693	424	26.9693	319
31.1827	405	27.0199	469	27.0199	284
31.2413	354	27.0704	444	27.0704	249
31.2999	342	27.1209	466	27.1209	281
31.3585	377	27.1714	446	27.1714	268
31.4171	371	27.2219	481	27.2219	290
31.4757	375	27.2725	415	27.2725	295
31.5343	378	27.323	443	27.323	352
31.5929	351	27.3735	468	27.3735	296
31.6515	352	27.424	449	27.424	293
31.7101	373	27.4745	447	27.4745	323
31.7687	367	27.5251	467	27.5251	330
31.8273	324	27.5756	461	27.5756	323
31.8859	360	27.6261	480	27.6261	316
31.9445	385	27.6766	426	27.6766	263
32.0031	388	27.7271	438	27.7271	299
32.0617	332	27.7777	459	27.7777	323
32.1203	351	27.8282	474	27.8282	295
32.1789	381	27.8787	414	27.8787	309
32.2375	361	27.9292	478	27.9292	293
32.2961	338	27.9797	448	27.9797	283
32.3547	344	28.0302	434	28.0302	306
32.4134	322	28.0808	433	28.0808	300
32.4719	352	28.1313	434	28.1313	312
32.5306	346	28.1818	448	28.1818	279
32.5892	303	28.2323	434	28.2323	275
32.6478	319	28.2828	446	28.2828	311
32.7064	319	28.3334	465	28.3334	293
32.765	308	28.3839	426	28.3839	280
32.8236	339	28.4344	480	28.4344	286
32.8822	335	28.4849	467	28.4849	296
32.9408	299	28.5355	443	28.5355	304
32.9994	327	28.586	441	28.586	305
33.058	301	28.6365	493	28.6365	296
33.1166	311	28.687	450	28.687	339
33.1752	325	28.7375	453	28.7375	284
33.2338	291	28.788	412	28.788	296
33.2924	289	28.8386	424	28.8386	291
33.351	308	28.8891	464	28.8891	315
33.4096	284	28.9396	450	28.9396	293
33.4682	334	28.9901	454	28.9901	319
33.5268	314	29.0406	469	29.0406	277
33.5854	301	29.0912	452	29.0912	285
33.644	284	29.1417	460	29.1417	304
33.7026	280	29.1922	462	29.1922	271
33.7612	289	29.2427	458	29.2427	296
33.8198	330	29.2933	438	29.2933	277
33.8784	297	29.3438	494	29.3438	284
33.937	303	29.3943	495	29.3943	306
33.9956	306	29.4448	457	29.4448	315
34.0542	297	29.4953	450	29.4953	291
34.1128	314	29.5459	435	29.5459	301
34.1714	292	29.5964	436	29.5964	300
34.23	282	29.6469	434	29.6469	278
34.2886	285	29.6974	417	29.6974	294
34.3473	255	29.7479	458	29.7479	320
34.4059	281	29.7984	483	29.7984	311
34.4644	270	29.849	427	29.849	331
34.5231	297	29.8995	417	29.8995	313
34.5817	266	29.95	431	29.95	322
34.6403	305	30.0005	459	30.0005	320
34.6989	280	30.051	466	30.051	312
34.7575	294	30.1016	432	30.1016	323
34.8161	259	30.1521	425	30.1521	310
34.8747	287	30.2026	434	30.2026	313
34.9333	272	30.2531	440	30.2531	313
34.9919	283	30.3036	442	30.3036	277
35.0505	264	30.3542	440	30.3542	279
35.1091	265	30.4047	451	30.4047	310
35.1677	290	30.4552	417	30.4552	272
35.2263	278	30.5057	422	30.5057	305
35.2849	304	30.5562	439	30.5562	312
35.3435	257	30.6068	453	30.6068	281
35.4021	274	30.6573	466	30.6573	239
35.4607	239	30.7078	410	30.7078	337
35.5193	255	30.7583	441	30.7583	282
35.5779	234	30.8088	433	30.8088	286
35.6365	257	30.8594	473	30.8594	296
35.6951	261	30.9099	439	30.9099	271
35.7537	258	30.9604	435	30.9604	269
35.8123	230	31.0109	439	31.0109	273
35.8709	269	31.0614	423	31.0614	273
35.9295	248	31.112	392	31.112	271
35.9881	249	31.1625	396	31.1625	301
36.0467	251	31.213	405	31.213	273
36.1053	262	31.2635	390	31.2635	255
36.1639	253	31.314	402	31.314	273
36.2225	253	31.3646	393	31.3646	286
36.2811	236	31.4151	392	31.4151	248
36.3398	254	31.4656	378	31.4656	266
36.3984	246	31.5161	392	31.5161	232
36.4569	264	31.5666	414	31.5666	255
36.5156	239	31.6172	384	31.6172	283
36.5742	247	31.6677	367	31.6677	260
36.6328	250	31.7182	379	31.7182	272
36.6914	240	31.7687	375	31.7687	287
36.75	227	31.8192	374	31.8192	263
36.8086	252	31.8698	421	31.8698	251
36.8672	236	31.9203	368	31.9203	271
36.9258	244	31.9708	360	31.9708	222
36.9844	232	32.0213	358	32.0213	250
37.043	267	32.0718	418	32.0718	245
37.1016	225	32.1224	359	32.1224	252
37.1602	238	32.1729	399	32.1729	267
37.2188	230	32.2234	380	32.2234	281
37.2774	236	32.2739	342	32.2739	254
37.336	260	32.3244	384	32.3244	257
37.3946	267	32.375	351	32.375	241
37.4532	243	32.4255	372	32.4255	240
37.5118	259	32.476	393	32.476	215
37.5704	222	32.5265	374	32.5265	235
37.629	201	32.577	372	32.577	250
37.6876	235	32.6276	368	32.6276	262
37.7462	219	32.6781	355	32.6781	241
37.8048	219	32.7286	360	32.7286	255
37.8634	236	32.7791	350	32.7791	236
37.922	240	32.8296	367	32.8296	228
37.9806	259	32.8802	359	32.8802	280
38.0392	245	32.9307	327	32.9307	255
38.0978	233	32.9812	334	32.9812	241
38.1564	244	33.0317	335	33.0317	234
38.215	218	33.0822	363	33.0822	251
38.2737	223	33.1328	348	33.1328	228
38.3323	257	33.1833	314	33.1833	257
38.3909	244	33.2338	353	33.2338	215
38.4495	216	33.2843	328	33.2843	243
38.5081	224	33.3348	302	33.3348	226
38.5667	225	33.3854	341	33.3854	230
38.6253	231	33.4359	283	33.4359	240
38.6839	242	33.4864	335	33.4864	210
38.7425	238	33.5369	354	33.5369	226
38.8011	276	33.5874	324	33.5874	200
38.8597	220	33.6379	334	33.6379	230
38.9183	252	33.6885	317	33.6885	259
38.9769	203	33.739	316	33.739	207
39.0355	257	33.7895	330	33.7895	245
39.0941	225	33.84	294	33.84	232
39.1527	230	33.8905	317	33.8905	239
39.2113	249	33.9411	362	33.9411	252
39.2699	256	33.9916	317	33.9916	199
39.3285	245	34.0421	304	34.0421	229
39.3871	226	34.0926	295	34.0926	228
39.4457	240	34.1431	299	34.1431	220
39.5043	231	34.1937	348	34.1937	229
39.5629	229	34.2442	289	34.2442	229
39.6215	252	34.2947	305	34.2947	198
39.6801	259	34.3452	313	34.3452	215
39.7387	232	34.3957	301	34.3957	222
39.7973	241	34.4463	301	34.4463	204
39.8559	241	34.4968	323	34.4968	197
39.9145	202	34.5473	300	34.5473	240
39.9731	229	34.5978	280	34.5978	210
		34.6484	305	34.6484	228
		34.6989	315	34.6989	211
		34.7494	270	34.7494	210
		34.7999	287	34.7999	201
		34.8504	314	34.8504	199
		34.901	272	34.901	214
		34.9515	276	34.9515	242
		35.002	274	35.002	225
		35.0525	330	35.0525	218
		35.103	311	35.103	241
		35.1536	300	35.1536	235
		35.2041	288	35.2041	246
		35.2546	272	35.2546	269
		35.3051	273	35.3051	297
		35.3556	300	35.3556	268
		35.4061	313	35.4061	246
		35.4567	300	35.4567	248
		35.5072	254	35.5072	249
		35.5577	300	35.5577	220
		35.6082	270	35.6082	221
		35.6587	260	35.6587	215
		35.7093	244	35.7093	215
		35.7598	255	35.7598	212
		35.8103	300	35.8103	200
		35.8608	276	35.8608	203
		35.9113	279	35.9113	188
		35.9619	267	35.9619	192
		36.0124	280	36.0124	195
		36.0629	260	36.0629	189
		36.1134	274	36.1134	198
		36.1639	286	36.1639	199
		36.2145	262	36.2145	192
		36.265	290	36.265	179
		36.3155	278	36.3155	180
		36.366	245	36.366	199
		36.4165	285	36.4165	197
		36.4671	283	36.4671	205
		36.5176	235	36.5176	211
		36.5681	281	36.5681	176
		36.6186	284	36.6186	182
		36.6691	262	36.6691	192
		36.7197	239	36.7197	205
		36.7702	265	36.7702	193
		36.8207	258	36.8207	198
		36.8712	289	36.8712	228
		36.9217	288	36.9217	203
		36.9723	268	36.9723	200
		37.0228	259	37.0228	173
		37.0733	270	37.0733	178
		37.1238	274	37.1238	185
		37.1743	242	37.1743	198
		37.2249	280	37.2249	167
		37.2754	236	37.2754	205
		37.3259	275	37.3259	171
		37.3764	271	37.3764	185
		37.4269	274	37.4269	185
		37.4775	273	37.4775	183
		37.528	217	37.528	195
		37.5785	240	37.5785	181
		37.629	260	37.629	183
		37.6795	258	37.6795	194
		37.7301	266	37.7301	199
		37.7806	247	37.7806	195
		37.8311	224	37.8311	191
		37.8816	268	37.8816	194
		37.9321	231	37.9321	185
		37.9827	256	37.9827	201
		38.0332	235	38.0332	201
		38.0837	273	38.0837	203
		38.1342	235	38.1342	182
		38.1847	226	38.1847	176
		38.2353	241	38.2353	187
		38.2858	240	38.2858	197
		38.3363	245	38.3363	178
		38.3868	283	38.3868	160
		38.4373	242	38.4373	204
		38.4879	277	38.4879	189
		38.5384	264	38.5384	180
		38.5889	275	38.5889	170
		38.6394	255	38.6394	154
		38.6899	272	38.6899	179
		38.7405	279	38.7405	162
		38.791	259	38.791	178
		38.8415	262	38.8415	177
		38.892	276	38.892	170
		38.9425	270	38.9425	195
		38.993	262	38.993	175
		39.0436	268	39.0436	196
		39.0941	275	39.0941	189
		39.1446	257	39.1446	182
		39.1951	252	39.1951	171
		39.2457	253	39.2457	147
		39.2962	254	39.2962	151
		39.3467	253	39.3467	169
		39.3972	271	39.3972	198
		39.4477	285	39.4477	183
		39.4982	244	39.4982	184
		39.5488	248	39.5488	166
		39.5993	249	39.5993	176
		39.6498	269	39.6498	213
		39.7003	281	39.7003	184
		39.7508	276	39.7508	189
		39.8014	236	39.8014	177
		39.8519	275	39.8519	201
		39.9024	249	39.9024	182
		39.9529	259	39.9529	167
		40.0035	271	40.0035	209
