# Supplementary material for: Dual engineering of thermodynamics and kinetics in covalent organic frameworks for separation
Source: Nat Commun. 2026 Mar 10;17:3896. doi: 10.1038/s41467-026-70311-8 (PMC13125621; doi:10.1038/s41467-026-70311-8)
Supplement: Supplementary file 3 — Source Data [file 41467_2026_70311_MOESM3_ESM.zip › 676225_2_data_set_12367526_twyvxw/Source data for figures/Figure 3c.xlsx]

## Sheet: Sheet1
HTpBPa-F		HTpBPa-F capillary		bare capillary
Wavenumber (cm-1)	Transmittance (a.u.)	Wavenumber (cm-1)	Transmittance (a.u.)	Wavenumber (cm-1)	Transmittance (a.u.)
399.199	84.1037	399.199	90.9501	399.199	70.7011
401.128	92.3429	401.128	88.0586	401.128	74.2614
403.056	93.0901	403.056	88.1832	403.056	73.2879
404.985	89.435	404.985	86.8828	404.985	73.3771
406.913	88.0018	406.913	88.5348	406.913	74.3571
408.842	87.4566	408.842	90.5295	408.842	75.2166
410.77	87.2812	410.77	87.2104	410.77	75.8375
412.699	89.1791	412.699	84.7995	412.699	73.1705
414.627	90.1124	414.627	86.1257	414.627	71.1497
416.556	91.5123	416.556	88.2855	416.556	69.4908
418.484	92.4167	418.484	91.83	418.484	67.0768
420.413	93.0015	420.413	89.0027	420.413	68.755
422.341	92.7995	422.341	86.346	422.341	70.0187
424.27	90.1306	424.27	85.9217	424.27	69.389
426.198	88.8095	426.198	85.0643	426.198	67.9095
428.127	89.4507	428.127	85.3301	428.127	68.6062
430.055	91.0081	430.055	84.5591	430.055	68.8735
431.984	90.6727	431.984	84.1709	431.984	68.9915
433.912	89.3273	433.912	83.2678	433.912	69.7451
435.841	90.6834	435.841	81.9485	435.841	69.3826
437.769	91.5928	437.769	82.5164	437.769	68.287
439.698	91.4845	439.698	82.2829	439.698	68.2723
441.626	90.8348	441.626	81.7069	441.626	69.5697
443.555	89.7115	443.555	82.7326	443.555	69.2314
445.483	88.9475	445.483	82.7215	445.483	67.7351
447.412	88.9318	447.412	82.143	447.412	67.6863
449.34	89.5535	449.34	80.793	449.34	67.9467
451.269	91.1243	451.269	81.3442	451.269	68.5442
453.197	91.3587	453.197	82.4671	453.197	69.0261
455.126	89.8752	455.126	82.3903	455.126	68.7053
457.054	88.698	457.054	81.953	457.054	68.3564
458.983	88.1598	458.983	82.5479	458.983	68.4469
460.911	88.6902	460.911	82.1497	460.911	68.3977
462.84	89.0014	462.84	82.8351	462.84	69.0265
464.768	88.8	464.768	83.5623	464.768	68.7713
466.697	88.3227	466.697	83.294	466.697	69.0447
468.625	88.6998	468.625	83.529	468.625	69.1843
470.554	89.1251	470.554	84.0438	470.554	69.4613
472.482	88.0073	472.482	84.4542	472.482	69.7655
474.411	87.5976	474.411	86.0035	474.411	70.5711
476.339	87.4326	476.339	86.8071	476.339	71.2945
478.268	87.2752	478.268	86.6434	478.268	72.4227
480.196	88.01	480.196	87.0249	480.196	73.25
482.125	88.5672	482.125	88.267	482.125	74.2039
484.053	88.281	484.053	89.3341	484.053	75.6239
485.982	87.77	485.982	90.6038	485.982	76.9146
487.91	87.715	487.91	91.0021	487.91	78.2427
489.839	87.9414	489.839	91.8636	489.839	79.7365
491.767	87.481	491.767	92.6133	491.767	80.5424
493.696	87.5442	493.696	93.2705	493.696	80.8731
495.624	87.9438	495.624	93.5762	495.624	81.7356
497.553	88.1829	497.553	94.1177	497.553	82.4591
499.481	88.2672	499.481	95.2908	499.481	82.7313
501.41	88.3444	501.41	96.1884	501.41	83.5838
503.338	87.8833	503.338	96.712	503.338	84.3482
505.267	86.8466	505.267	97.0786	505.267	85.0951
507.195	86.5175	507.195	97.1058	507.195	85.7835
509.124	86.7311	509.124	96.9608	509.124	85.6906
511.052	86.5504	511.052	97.2027	511.052	85.7546
512.981	86.3862	512.981	97.2598	512.981	86.2934
514.909	86.2557	514.909	97.076	514.909	86.7785
516.838	85.5442	516.838	96.8767	516.838	87.3219
518.766	84.821	518.766	96.1956	518.766	87.3779
520.695	84.3664	520.695	96.4592	520.695	87.6448
522.623	84.209	522.623	97.264	522.623	88.0932
524.552	84.1713	524.552	97.4385	524.552	88.4793
526.48	84.0867	526.48	97.8428	526.48	88.5244
528.409	84.3558	528.409	98.58	528.409	88.4824
530.337	84.9203	530.337	98.4784	530.337	88.6201
532.266	85.7382	532.266	98.5814	532.266	89.0205
534.194	86.3191	534.194	99.0443	534.194	89.1767
536.123	86.5827	536.123	99.2323	536.123	89.138
538.051	87.214	538.051	99.3643	538.051	89.1337
539.98	87.7836	539.98	99.6527	539.98	89.2061
541.908	87.5454	541.908	99.6161	541.908	89.4003
543.837	87.1451	543.837	99.3522	543.837	89.524
545.765	86.8903	545.765	98.8485	545.765	89.4063
547.693	86.3065	547.693	98.7762	547.693	89.2617
549.622	85.7735	549.622	98.9608	549.622	89.351
551.551	85.8606	551.551	99.3165	551.551	89.41
553.479	86.1261	553.479	98.9526	553.479	89.3625
555.408	86.3333	555.408	98.2545	555.408	89.2399
557.336	85.7715	557.336	97.6091	557.336	89.3925
559.264	84.5812	559.264	96.8214	559.264	89.4449
561.193	83.8364	561.193	96.3585	561.193	89.4387
563.121	84.2115	563.121	96.5972	563.121	89.4223
565.05	85.2805	565.05	97.186	565.05	89.307
566.979	86.3253	566.979	97.7838	566.979	89.279
568.907	86.7341	568.907	98.0687	568.907	89.1538
570.836	86.8338	570.836	98.1792	570.836	89.2109
572.764	87.1953	572.764	98.3273	572.764	88.9283
574.693	87.6722	574.693	98.5398	574.693	88.5778
576.621	88.3186	576.621	99.1226	576.621	88.7944
578.55	89.2359	578.55	99.4184	578.55	89.1553
580.478	90.0396	580.478	99.4929	580.478	89.0148
582.407	90.3777	582.407	99.3995	582.407	88.9657
584.335	90.5072	584.335	99.3148	584.335	89.0717
586.264	90.5643	586.264	99.3746	586.264	89.1425
588.192	90.4504	588.192	99.437	588.192	89.1929
590.12	90.2811	590.12	99.58	590.12	89.2432
592.049	90.4608	592.049	99.677	592.049	89.2586
593.977	90.7953	593.977	99.5494	593.977	89.4837
595.906	90.8241	595.906	99.3781	595.906	89.6794
597.835	90.9362	597.835	99.313	597.835	89.6684
599.763	91.0202	599.763	99.5819	599.763	89.5484
601.692	90.7642	601.692	99.537	601.692	89.4517
603.62	90.0665	603.62	99.3763	603.62	89.519
605.548	89.1485	605.548	99.3707	605.548	89.5843
607.477	88.6879	607.477	99.345	607.477	89.71
609.405	89.1347	609.405	99.3587	609.405	89.9679
611.334	89.98	611.334	99.551	611.334	89.9792
613.263	90.4024	613.263	99.8193	613.263	90.0605
615.191	90.6515	615.191	99.809	615.191	90.2505
617.12	90.7957	617.12	99.875	617.12	90.2127
619.048	90.7675	619.048	100.006	619.048	90.2519
620.976	90.6629	620.976	99.9554	620.976	90.4867
622.905	90.5493	622.905	99.9739	622.905	90.595
624.833	90.4229	624.833	100.112	624.833	90.5949
626.762	90.1615	626.762	99.8378	626.762	90.6576
628.691	89.9785	628.691	99.6969	628.691	90.6758
630.619	89.8377	630.619	99.7086	630.619	90.6467
632.548	89.5745	632.548	99.7345	632.548	90.7017
634.476	89.4337	634.476	99.7294	634.476	90.8115
636.404	89.3247	636.404	99.6646	636.404	91.0036
638.333	89.2324	638.333	99.5839	638.333	91.1823
640.261	89.178	640.261	99.5692	640.261	91.2759
642.19	88.8847	642.19	99.6273	642.19	91.3029
644.119	88.5364	644.119	99.4798	644.119	91.3694
646.047	88.391	646.047	99.3648	646.047	91.4282
647.976	88.5648	647.976	99.5435	647.976	91.4792
649.904	89.179	649.904	99.7997	649.904	91.4386
651.832	89.9429	651.832	100.11	651.832	91.5289
653.761	90.5477	653.761	100.201	653.761	91.5919
655.689	90.8666	655.689	100.073	655.689	91.539
657.618	90.6276	657.618	100.028	657.618	91.6035
659.546	90.4831	659.546	100.221	659.546	91.7324
661.475	90.5304	661.475	100.391	661.475	91.7528
663.403	90.3445	663.403	100.264	663.403	91.6372
665.332	89.956	665.332	100.053	665.332	91.7318
667.26	89.615	667.26	99.8649	667.26	91.9987
669.189	88.43	669.189	99.4191	669.189	91.7184
671.117	87.5023	671.117	99.5305	671.117	91.7147
673.046	86.371	673.046	99.64	673.046	91.7497
674.975	84.9306	674.975	99.2337	674.975	91.7246
676.903	84.9912	676.903	98.982	676.903	91.6345
678.832	86.7973	678.832	99.1502	678.832	91.5894
680.76	88.1052	680.76	99.5051	680.76	91.5565
682.688	88.6168	682.688	99.6562	682.688	91.5567
684.617	88.8812	684.617	99.5587	684.617	91.6565
686.545	89.1359	686.545	99.4962	686.545	91.6425
688.474	89.416	688.474	99.4462	688.474	91.5894
690.403	89.7703	690.403	99.2765	690.403	91.5291
692.331	90.1092	692.331	99.282	692.331	91.4419
694.26	90.3478	694.26	99.2293	694.26	91.3693
696.188	90.3649	696.188	99.0704	696.188	91.2853
698.116	90.2934	698.116	99.1321	698.116	91.2045
700.045	90.3415	700.045	99.316	700.045	91.1916
701.973	90.4551	701.973	99.4753	701.973	91.2338
703.902	90.693	703.902	99.5257	703.902	91.1648
705.83	90.9747	705.83	99.5415	705.83	91.1267
707.759	91.3029	707.759	99.5738	707.759	91.0298
709.687	91.6951	709.687	99.6665	709.687	90.9232
711.616	92.0581	711.616	99.731	711.616	90.7923
713.544	92.3571	713.544	99.6895	713.544	90.757
715.473	92.4665	715.473	99.5778	715.473	90.6617
717.401	92.4086	717.401	99.4091	717.401	90.5832
719.33	92.2407	719.33	99.2747	719.33	90.5211
721.258	91.7809	721.258	99.0951	721.258	90.5825
723.187	91.0429	723.187	98.8104	723.187	90.7306
725.115	90.2958	725.115	98.436	725.115	90.9068
727.044	89.6587	727.044	98.1214	727.044	91.1217
728.972	89.3538	728.972	98.1604	728.972	91.295
730.901	89.2907	730.901	98.1946	730.901	91.3379
732.829	89.1089	732.829	98.0731	732.829	91.291
734.758	89.0611	734.758	98.15	734.758	91.2921
736.686	89.4629	736.686	98.3864	736.686	91.2445
738.615	90.126	738.615	98.5076	738.615	91.0265
740.543	90.7139	740.543	98.484	740.543	90.9343
742.472	90.9795	742.472	98.4845	742.472	90.914
744.4	90.8398	744.4	98.4466	744.4	90.849
746.329	90.3263	746.329	98.1209	746.329	90.9038
748.257	89.5347	748.257	97.6975	748.257	90.9889
750.186	88.696	750.186	97.4148	750.186	90.9379
752.114	88.2219	752.114	97.2598	752.114	90.8802
754.043	88.3916	754.043	97.2312	754.043	90.7409
755.971	89.109	755.971	97.5091	755.971	90.5924
757.9	90.054	757.9	97.7179	757.9	90.6028
759.828	90.9074	759.828	97.9375	759.828	90.6577
761.757	91.5217	761.757	98.1105	761.757	90.5136
763.685	91.9243	763.685	98.0515	763.685	90.3732
765.614	92.0791	765.614	97.7397	765.614	90.1165
767.542	92.1786	767.542	97.3335	767.542	89.7119
769.471	92.1378	769.471	96.9427	769.471	89.3548
771.399	91.9054	771.399	96.7096	771.399	88.9335
773.328	91.6329	773.328	96.3686	773.328	88.4726
775.256	91.3676	775.256	95.8458	775.256	88.0227
777.185	90.9327	777.185	95.3411	777.185	87.5971
779.113	90.3788	779.113	95.0401	779.113	87.2154
781.042	89.7362	781.042	94.7718	781.042	86.8494
782.97	88.8441	782.97	94.4357	782.97	86.4966
784.899	87.512	784.899	93.9258	784.899	86.2083
786.827	85.7095	786.827	93.274	786.827	86.0906
788.756	83.9069	788.756	92.5915	788.756	85.9932
790.684	82.6883	790.684	91.8263	790.684	85.916
792.613	82.2069	792.613	91.3306	792.613	85.8246
794.541	82.6217	794.541	91.4878	794.541	85.7371
796.47	83.533	796.47	91.978	796.47	85.5858
798.398	84.2451	798.398	92.3475	798.398	85.533
800.327	84.4873	800.327	92.4564	800.327	85.5581
802.255	84.2896	802.255	92.4323	802.255	85.5685
804.184	83.7387	804.184	92.3073	804.184	85.596
806.112	82.8439	806.112	92.1246	806.112	85.6883
808.041	81.4304	808.041	91.7476	808.041	85.7255
809.969	79.5435	809.969	90.9039	809.969	85.8216
811.898	77.4182	811.898	89.8852	811.898	85.9223
813.826	75.4135	813.826	89.3139	813.826	86.0884
815.755	73.5306	815.755	89.1412	815.755	86.3315
817.683	71.7265	817.683	88.8398	817.683	86.562
819.612	70.2418	819.612	88.2588	819.612	86.6933
821.54	69.3184	821.54	87.6755	821.54	86.8482
823.469	69.0699	823.469	87.2512	823.469	86.9957
825.397	69.674	825.397	87.0655	825.397	87.1985
827.326	70.8412	827.326	87.4341	827.326	87.4599
829.254	72.5674	829.254	88.3427	829.254	87.7402
831.183	74.5555	831.183	89.2546	831.183	87.9883
833.111	76.6651	833.111	90.1706	833.111	88.187
835.04	78.7122	835.04	91.2768	835.04	88.3641
836.968	80.8145	836.968	92.6134	836.968	88.6643
838.897	82.82	838.897	93.7903	838.897	89.0077
840.825	84.6054	840.825	94.7697	840.825	89.2624
842.754	86.2117	842.754	95.6013	842.754	89.5012
844.682	87.5796	844.682	96.3428	844.682	89.7562
846.611	88.7153	846.611	96.873	846.611	89.988
848.539	89.6145	848.539	97.2981	848.539	90.2794
850.468	90.2923	850.468	97.6465	850.468	90.5824
852.396	90.8869	852.396	98.015	852.396	90.848
854.325	91.4227	854.325	98.3898	854.325	91.1237
856.253	91.8252	856.253	98.599	856.253	91.3917
858.182	91.9999	858.182	98.6621	858.182	91.593
860.11	91.9527	860.11	98.7872	860.11	91.8121
862.039	91.7863	862.039	98.8965	862.039	92.0092
863.967	91.4427	863.967	98.8648	863.967	92.1316
865.896	91.0722	865.896	98.8469	865.896	92.3879
867.824	90.7758	867.824	98.846	867.824	92.5893
869.753	90.3683	869.753	98.7568	869.753	92.6304
871.681	89.7754	871.681	98.6355	871.681	92.7134
873.61	89.2026	873.61	98.3904	873.61	92.8083
875.538	88.5289	875.538	98.0408	875.538	92.8488
877.467	87.603	877.467	97.5936	877.467	92.8598
879.395	86.6777	879.395	97.0698	879.395	92.8863
881.324	85.9365	881.324	96.7808	881.324	92.8795
883.252	85.572	883.252	96.7992	883.252	92.8658
885.181	85.4907	885.181	96.9032	885.181	92.9224
887.109	85.4878	887.109	97.0397	887.109	93.0551
889.038	85.5807	889.038	97.184	889.038	93.0877
890.966	85.7833	890.966	97.2472	890.966	93.0407
892.895	86.1468	892.895	97.2963	892.895	92.9851
894.823	86.6448	894.823	97.3958	894.823	92.8705
896.752	87.0678	896.752	97.5425	896.752	92.7421
898.68	87.2764	898.68	97.5988	898.68	92.7056
900.609	87.4464	900.609	97.5251	900.609	92.6908
902.537	87.7061	902.537	97.2647	902.537	92.5477
904.466	87.8989	904.466	96.7214	904.466	92.2931
906.394	88.2114	906.394	96.3582	906.394	92.0881
908.323	88.7165	908.323	96.6261	908.323	91.93
910.251	88.9094	910.251	97.0438	910.251	91.779
912.18	88.4505	912.18	97.0249	912.18	91.5832
914.108	87.6685	914.108	96.6628	914.108	91.3825
916.037	87.0331	916.037	96.0343	916.037	91.2175
917.965	86.7684	917.965	95.6196	917.965	91.0724
919.894	86.8797	919.894	95.5809	919.894	90.7684
921.822	87.3495	921.822	95.6509	921.822	90.4991
923.751	88.225	923.751	95.6754	923.751	90.3101
925.679	89.6221	925.679	95.7662	925.679	90.1149
927.608	91.254	927.608	95.8505	927.608	89.8669
929.536	92.5744	929.536	95.8559	929.536	89.663
931.465	93.423	931.465	95.7351	931.465	89.4286
933.393	93.9288	933.393	95.5704	933.393	89.1333
935.322	94.1538	935.322	95.3933	935.322	88.8495
937.25	94.1555	937.25	95.1717	937.25	88.581
939.179	94.0709	939.179	94.8812	939.179	88.3062
941.107	93.8904	941.107	94.516	941.107	87.9853
943.036	93.6372	943.036	94.1216	943.036	87.6181
944.964	93.4114	944.964	93.8324	944.964	87.2987
946.893	93.2291	946.893	93.6041	946.893	86.9471
948.821	93.1848	948.821	93.4052	948.821	86.6247
950.75	93.2813	950.75	93.1571	950.75	86.2124
952.678	93.3628	952.678	92.948	952.678	85.8147
954.607	93.4029	954.607	92.6947	954.607	85.4534
956.535	93.4385	956.535	92.3915	956.535	85.072
958.464	93.4145	958.464	92.0636	958.464	84.6117
960.392	93.2465	960.392	91.6898	960.392	84.1875
962.321	92.9465	962.321	91.2132	962.321	83.7617
964.249	92.5696	964.249	90.8153	964.249	83.3481
966.178	92.1497	966.178	90.4809	966.178	82.9147
968.106	91.7563	968.106	90.1641	968.106	82.5466
970.035	91.4203	970.035	89.8191	970.035	82.1877
971.963	91.1298	971.963	89.4047	971.963	81.7509
973.892	90.8928	973.892	88.9934	973.892	81.2518
975.82	90.7234	975.82	88.7391	975.82	80.8403
977.749	90.7188	977.749	88.5039	977.749	80.4132
979.677	90.9199	979.677	88.3449	979.677	80.0095
981.606	91.3123	981.606	88.2763	981.606	79.6393
983.534	91.8764	983.534	88.1661	983.534	79.3145
985.463	92.4877	985.463	88.0064	985.463	78.9183
987.391	92.9698	987.391	87.9048	987.391	78.5355
989.32	93.3331	989.32	87.6813	989.32	78.1706
991.248	93.5355	991.248	87.4395	991.248	77.8241
993.177	93.6419	993.177	87.2553	993.177	77.4901
995.105	93.659	995.105	87.0663	995.105	77.2036
997.034	93.6164	997.034	86.7728	997.034	76.8826
998.962	93.5703	998.962	86.5539	998.962	76.5826
1000.89	93.4791	1000.89	86.3204	1000.89	76.2735
1002.82	93.3149	1002.82	86.0761	1002.82	76.0482
1004.75	93.0474	1004.75	85.7935	1004.75	75.8392
1006.68	92.7121	1006.68	85.5565	1006.68	75.571
1008.61	92.3888	1008.61	85.3228	1008.61	75.2934
1010.53	91.8977	1010.53	85.0634	1010.53	75.0795
1012.46	90.6519	1012.46	84.5982	1012.46	74.8618
1014.39	89.0047	1014.39	83.8999	1014.39	74.7309
1016.32	88.7962	1016.32	83.4629	1016.32	74.5613
1018.25	90.4149	1018.25	83.8788	1018.25	74.4439
1020.18	92.0157	1020.18	84.3959	1020.18	74.3284
1022.1	92.6731	1022.1	84.5472	1022.1	74.1915
1024.03	92.761	1024.03	84.471	1024.03	74.0335
1025.96	92.6	1025.96	84.4102	1025.96	73.9632
1027.89	92.3955	1027.89	84.4125	1027.89	73.9061
1029.82	92.1024	1029.82	84.31	1029.82	73.8278
1031.75	91.5399	1031.75	84.126	1031.75	73.7566
1033.67	90.8008	1033.67	83.9941	1033.67	73.7597
1035.6	90.0842	1035.6	83.905	1035.6	73.696
1037.53	89.1994	1037.53	83.8835	1037.53	73.6619
1039.46	87.4707	1039.46	83.6676	1039.46	73.5633
1041.39	84.8072	1041.39	83.1814	1041.39	73.5194
1043.32	81.7462	1043.32	82.4374	1043.32	73.5241
1045.25	79.6334	1045.25	81.6591	1045.25	73.5333
1047.17	79.9857	1047.17	81.3084	1047.17	73.4503
1049.1	82.8737	1049.1	81.9831	1049.1	73.4556
1051.03	86.4875	1051.03	83.1451	1051.03	73.4445
1052.96	89.1597	1052.96	83.9532	1052.96	73.4427
1054.89	90.4576	1054.89	84.2648	1054.89	73.4448
1056.82	90.8709	1056.82	84.4294	1056.82	73.4912
1058.75	90.8518	1058.75	84.4797	1058.75	73.4446
1060.67	90.6207	1060.67	84.5494	1060.67	73.4311
1062.6	90.3167	1062.6	84.5814	1062.6	73.4327
1064.53	90.031	1064.53	84.5515	1064.53	73.4892
1066.46	89.7478	1066.46	84.5418	1066.46	73.4967
1068.39	89.4844	1068.39	84.5592	1068.39	73.5543
1070.32	89.2903	1070.32	84.5923	1070.32	73.5526
1072.24	89.12	1072.24	84.6748	1072.24	73.5708
1074.17	88.85	1074.17	84.6772	1074.17	73.5987
1076.1	88.5135	1076.1	84.6916	1076.1	73.6813
1078.03	88.1251	1078.03	84.7137	1078.03	73.7797
1079.96	87.6946	1079.96	84.7539	1079.96	73.8598
1081.89	87.1984	1081.89	84.7525	1081.89	73.9281
1083.82	86.5908	1083.82	84.7799	1083.82	74.1171
1085.74	85.8709	1085.74	84.7738	1085.74	74.2161
1087.67	85.0548	1087.67	84.7903	1087.67	74.281
1089.6	84.133	1089.6	84.7666	1089.6	74.3547
1091.53	83.0918	1091.53	84.7611	1091.53	74.5118
1093.46	81.9424	1093.46	84.7526	1093.46	74.6351
1095.39	80.7256	1095.39	84.7732	1095.39	74.8175
1097.32	79.5195	1097.32	84.7507	1097.32	75.0283
1099.24	78.3527	1099.24	84.7272	1099.24	75.2777
1101.17	77.2388	1101.17	84.6289	1101.17	75.4771
1103.1	76.2947	1103.1	84.5453	1103.1	75.703
1105.03	75.4967	1105.03	84.4477	1105.03	75.9786
1106.96	74.9379	1106.96	84.3668	1106.96	76.3076
1108.89	74.5651	1108.89	84.2961	1108.89	76.6375
1110.82	74.4461	1110.82	84.3582	1110.82	77.0452
1112.74	74.4501	1112.74	84.4261	1112.74	77.488
1114.67	74.5808	1114.67	84.5395	1114.67	78.009
1116.6	74.6805	1116.6	84.6722	1116.6	78.5404
1118.53	74.7466	1118.53	84.7843	1118.53	79.1007
1120.46	74.6513	1120.46	84.7635	1120.46	79.6283
1122.39	74.4291	1122.39	84.6878	1122.39	80.1873
1124.32	74.1238	1124.32	84.6109	1124.32	80.7146
1126.24	73.8451	1126.24	84.5928	1126.24	81.2437
1128.17	73.6086	1128.17	84.5578	1128.17	81.6899
1130.1	73.4339	1130.1	84.5981	1130.1	82.0966
1132.03	73.184	1132.03	84.6351	1132.03	82.4438
1133.96	73.0221	1133.96	84.6104	1133.96	82.7859
1135.89	73.0134	1135.89	84.4616	1135.89	83.122
1137.81	73.3383	1137.81	84.3074	1137.81	83.4317
1139.74	74.0712	1139.74	84.3003	1139.74	83.6549
1141.67	75.2137	1141.67	84.5912	1141.67	83.844
1143.6	76.6172	1143.6	85.0888	1143.6	84.0137
1145.53	78.1981	1145.53	85.8461	1145.53	84.2303
1147.46	79.6872	1147.46	86.7478	1147.46	84.4259
1149.38	80.9464	1149.38	87.707	1149.38	84.6049
1151.31	81.8238	1151.31	88.5311	1151.31	84.7212
1153.24	82.3989	1153.24	89.1365	1153.24	84.8832
1155.17	82.7335	1155.17	89.4411	1155.17	85.0407
1157.1	82.9849	1157.1	89.5644	1157.1	85.1966
1159.03	83.2092	1159.03	89.5946	1159.03	85.3505
1160.96	83.4511	1160.96	89.6731	1160.96	85.5258
1162.88	83.7206	1162.88	89.9548	1162.88	85.6883
1164.81	83.9226	1164.81	90.533	1164.81	85.8493
1166.74	83.8012	1166.74	91.0704	1166.74	85.9846
1168.67	83.2851	1168.67	91.3315	1168.67	86.1294
1170.6	82.3611	1170.6	91.2474	1170.6	86.2739
1172.53	81.3825	1172.53	90.8337	1172.53	86.4151
1174.46	80.7686	1174.46	90.2683	1174.46	86.5744
1176.38	80.9621	1176.38	90.1063	1176.38	86.7459
1178.31	82.0129	1178.31	90.553	1178.31	86.9046
1180.24	83.5603	1180.24	91.4452	1180.24	87.0649
1182.17	85.0964	1182.17	92.4068	1182.17	87.197
1184.1	86.3417	1184.1	93.1541	1184.1	87.3634
1186.03	87.0407	1186.03	93.5897	1186.03	87.4936
1187.95	87.2954	1187.95	93.8093	1187.95	87.6134
1189.88	87.3592	1189.88	93.9156	1189.88	87.7298
1191.81	87.3388	1191.81	93.9037	1191.81	87.8576
1193.74	87.1811	1193.74	93.7655	1193.74	87.9859
1195.67	86.9228	1195.67	93.5238	1195.67	88.1307
1197.6	86.6763	1197.6	93.2399	1197.6	88.2254
1199.53	86.6503	1199.53	93.164	1199.53	88.3871
1201.45	87.0049	1201.45	93.4533	1201.45	88.5854
1203.38	87.6149	1203.38	94.0027	1203.38	88.7235
1205.31	88.1755	1205.31	94.5918	1205.31	88.8303
1207.24	88.5488	1207.24	95.089	1207.24	89.0123
1209.17	88.7501	1209.17	95.4354	1209.17	89.1945
1211.1	88.9127	1211.1	95.7146	1211.1	89.3576
1213.03	89.1996	1213.03	95.9613	1213.03	89.4976
1214.95	89.6758	1214.95	96.1458	1214.95	89.6619
1216.88	90.1796	1216.88	96.2639	1216.88	89.8058
1218.81	90.513	1218.81	96.3451	1218.81	89.9708
1220.74	90.5558	1220.74	96.4228	1220.74	90.1518
1222.67	90.2436	1222.67	96.4482	1222.67	90.3315
1224.6	89.6917	1224.6	96.4234	1224.6	90.5125
1226.53	89.0473	1226.53	96.3492	1226.53	90.6909
1228.45	88.531	1228.45	96.2501	1228.45	90.8589
1230.38	88.2857	1230.38	96.2199	1230.38	91.0107
1232.31	88.3131	1232.31	96.2433	1232.31	91.168
1234.24	88.604	1234.24	96.3621	1234.24	91.393
1236.17	89.0887	1236.17	96.5912	1236.17	91.5905
1238.1	89.6154	1238.1	96.8988	1238.1	91.8037
1240.03	90.0551	1240.03	97.2315	1240.03	92.0318
1241.95	90.3334	1241.95	97.5375	1241.95	92.2546
1243.88	90.3926	1243.88	97.703	1243.88	92.4948
1245.81	90.2515	1245.81	97.8025	1245.81	92.7619
1247.74	89.8995	1247.74	97.8446	1247.74	93.0314
1249.67	89.3823	1249.67	97.8272	1249.67	93.303
1251.6	88.834	1251.6	97.7991	1251.6	93.5223
1253.52	88.3377	1253.52	97.7679	1253.52	93.7893
1255.45	87.9732	1255.45	97.7781	1255.45	94.0709
1257.38	87.878	1257.38	97.8919	1257.38	94.2857
1259.31	88.1254	1259.31	98.1692	1259.31	94.4415
1261.24	88.6872	1261.24	98.5791	1261.24	94.6124
1263.17	89.3252	1263.17	98.9826	1263.17	94.784
1265.1	89.9483	1265.1	99.3414	1265.1	94.953
1267.02	90.4244	1267.02	99.617	1267.02	95.1003
1268.95	90.6818	1268.95	99.7969	1268.95	95.2407
1270.88	90.6929	1270.88	99.8615	1270.88	95.3433
1272.81	90.5049	1272.81	99.8407	1272.81	95.4668
1274.74	90.121	1274.74	99.7816	1274.74	95.5659
1276.67	89.5815	1276.67	99.6879	1276.67	95.6342
1278.59	88.9857	1278.59	99.5866	1278.59	95.712
1280.52	88.4141	1280.52	99.5114	1280.52	95.7976
1282.45	87.9052	1282.45	99.5121	1282.45	95.8546
1284.38	87.4248	1284.38	99.5912	1284.38	95.9079
1286.31	86.9547	1286.31	99.6777	1286.31	95.9541
1288.24	86.5208	1288.24	99.7194	1288.24	95.9974
1290.16	86.1481	1290.16	99.7166	1290.16	96.0248
1292.09	85.8062	1292.09	99.7052	1292.09	96.089
1294.02	85.4665	1294.02	99.6073	1294.02	96.1427
1295.95	85.1319	1295.95	99.4481	1295.95	96.1651
1297.88	84.6184	1297.88	99.2174	1297.88	96.2072
1299.81	83.7324	1299.81	98.8866	1299.81	96.2307
1301.74	82.4248	1301.74	98.3629	1301.74	96.2678
1303.66	80.819	1303.66	97.5813	1303.66	96.3262
1305.59	79.3135	1305.59	96.838	1305.59	96.3653
1307.52	78.6158	1307.52	96.6091	1307.52	96.3998
1309.45	78.8011	1309.45	96.7804	1309.45	96.4416
1311.38	79.424	1311.38	96.9429	1311.38	96.472
1313.31	80.0637	1313.31	96.8806	1313.31	96.472
1315.24	80.5438	1315.24	96.6548	1315.24	96.4615
1317.16	80.924	1317.16	96.4839	1317.16	96.4872
1319.09	81.5899	1319.09	96.6351	1319.09	96.5198
1321.02	82.7771	1321.02	97.1941	1321.02	96.5112
1322.95	84.4141	1322.95	98.0417	1322.95	96.4951
1324.88	86.1851	1324.88	98.906	1324.88	96.4717
1326.81	87.7329	1326.81	99.6241	1326.81	96.4605
1328.73	88.8954	1328.73	100.134	1328.73	96.4529
1330.66	89.7449	1330.66	100.438	1330.66	96.4351
1332.59	90.3913	1332.59	100.634	1332.59	96.3847
1334.52	90.9661	1334.52	100.739	1334.52	96.4096
1336.45	91.5931	1336.45	100.82	1336.45	96.4347
1338.38	92.2659	1338.38	100.933	1338.38	96.4109
1340.31	92.9919	1340.31	100.993	1340.31	96.3342
1342.23	93.5747	1342.23	100.986	1342.23	96.3343
1344.16	94.0058	1344.16	101.026	1344.16	96.3646
1346.09	94.2645	1346.09	101.058	1346.09	96.3323
1348.02	94.3741	1348.02	101.077	1348.02	96.2837
1349.95	94.3556	1349.95	101.049	1349.95	96.2809
1351.88	94.2466	1351.88	100.998	1351.88	96.2642
1353.81	94.062	1353.81	100.935	1353.81	96.2179
1355.73	93.8709	1355.73	100.897	1355.73	96.1714
1357.66	93.6905	1357.66	100.904	1357.66	96.1707
1359.59	93.5516	1359.59	100.928	1359.59	96.176
1361.52	93.4813	1361.52	100.921	1361.52	96.1848
1363.45	93.4803	1363.45	100.871	1363.45	96.1337
1365.38	93.4713	1365.38	100.837	1365.38	96.1139
1367.31	93.5318	1367.31	100.827	1367.31	96.1235
1369.23	93.6398	1369.23	100.853	1369.23	96.1276
1371.16	93.7403	1371.16	100.9	1371.16	96.151
1373.09	93.8158	1373.09	100.916	1373.09	96.1893
1375.02	93.8793	1375.02	100.903	1375.02	96.1669
1376.95	93.8373	1376.95	100.901	1376.95	96.2014
1378.88	93.7008	1378.88	100.88	1378.88	96.2277
1380.81	93.5007	1380.81	100.861	1380.81	96.2563
1382.73	93.2586	1382.73	100.855	1382.73	96.2979
1384.66	93.0223	1384.66	100.843	1384.66	96.3913
1386.59	92.848	1386.59	100.822	1386.59	96.4602
1388.52	92.7215	1388.52	100.737	1388.52	96.4574
1390.45	92.6423	1390.45	100.641	1390.45	96.533
1392.38	92.574	1392.38	100.553	1392.38	96.6634
1394.3	92.5437	1394.3	100.471	1394.3	96.7061
1396.23	92.6429	1396.23	100.462	1396.23	96.6938
1398.16	92.8981	1398.16	100.596	1398.16	96.7455
1400.09	93.3432	1400.09	100.795	1400.09	96.7191
1402.02	93.7007	1402.02	100.936	1402.02	96.7917
1403.95	93.9746	1403.95	101.016	1403.95	96.8341
1405.88	94.048	1405.88	101.032	1405.88	96.7674
1407.8	93.8802	1407.8	100.961	1407.8	96.7501
1409.73	93.5284	1409.73	100.818	1409.73	96.7672
1411.66	93.0357	1411.66	100.619	1411.66	96.7566
1413.59	92.5016	1413.59	100.445	1413.59	96.7492
1415.52	92.0442	1415.52	100.323	1415.52	96.8078
1417.45	91.5754	1417.45	100.167	1417.45	96.8602
1419.38	90.9158	1419.38	99.8753	1419.38	96.7162
1421.3	90.3489	1421.3	99.6711	1421.3	96.7003
1423.23	90.0083	1423.23	99.6118	1423.23	96.7477
1425.16	89.8385	1425.16	99.6126	1425.16	96.6901
1427.09	89.7985	1427.09	99.6861	1427.09	96.7483
1429.02	89.7433	1429.02	99.775	1429.02	96.7555
1430.95	89.6187	1430.95	99.8211	1430.95	96.6685
1432.87	89.4253	1432.87	99.8792	1432.87	96.6995
1434.8	89.2787	1434.8	100.025	1434.8	96.844
1436.73	89.3442	1436.73	100.245	1436.73	96.7504
1438.66	89.4886	1438.66	100.307	1438.66	96.6796
1440.59	89.5961	1440.59	100.176	1440.59	96.732
1442.52	89.9162	1442.52	99.9975	1442.52	96.7451
1444.44	90.5262	1444.44	99.9551	1444.44	96.7413
1446.37	91.5148	1446.37	100.222	1446.37	96.7537
1448.3	92.8285	1448.3	100.609	1448.3	96.7151
1450.23	93.7516	1450.23	100.825	1450.23	96.7295
1452.16	94.2266	1452.16	100.928	1452.16	96.7515
1454.09	94.3824	1454.09	100.949	1454.09	96.8269
1456.02	94.4535	1456.02	100.953	1456.02	96.8904
1457.94	94.6406	1457.94	100.945	1457.94	96.5804
1459.87	94.7241	1459.87	101.029	1459.87	96.5557
1461.8	94.7289	1461.8	101.074	1461.8	96.6893
1463.73	94.7245	1463.73	101.097	1463.73	96.7461
1465.66	94.6767	1465.66	101.057	1465.66	96.6263
1467.59	94.5545	1467.59	101.014	1467.59	96.6528
1469.52	94.3776	1469.52	100.969	1469.52	96.7663
1471.44	94.1199	1471.44	100.921	1471.44	96.8153
1473.37	93.4601	1473.37	100.684	1473.37	96.6131
1475.3	92.7107	1475.3	100.457	1475.3	96.5843
1477.23	91.5983	1477.23	100.133	1477.23	96.5575
1479.16	90.2391	1479.16	99.7887	1479.16	96.5767
1481.09	88.3673	1481.09	99.2494	1481.09	96.5789
1483.02	86.4493	1483.02	98.5819	1483.02	96.5903
1484.94	85.1408	1484.94	98.0484	1484.94	96.6333
1486.87	84.8745	1486.87	97.6331	1486.87	96.6311
1488.8	85.6738	1488.8	97.5991	1488.8	96.5619
1490.73	87.4768	1490.73	98.4793	1490.73	96.2979
1492.66	88.4665	1492.66	99.3179	1492.66	96.2166
1494.59	88.6228	1494.59	99.8999	1494.59	96.2313
1496.52	88.0577	1496.52	100.26	1496.52	96.0334
1498.44	87.1937	1498.44	100.337	1498.44	95.8356
1500.37	86.5296	1500.37	100.289	1500.37	95.8219
1502.3	86.4195	1502.3	100.242	1502.3	96.0428
1504.23	86.5792	1504.23	100.201	1504.23	96.3914
1506.16	87.0957	1506.16	100.087	1506.16	96.6514
1508.09	87.3372	1508.09	99.5861	1508.09	96.5251
1510.01	87.1452	1510.01	99.3065	1510.01	96.5713
1511.94	87.2667	1511.94	99.0874	1511.94	96.6008
1513.87	87.9809	1513.87	99.1204	1513.87	96.7463
1515.8	89.1896	1515.8	99.4334	1515.8	96.9023
1517.73	91.1469	1517.73	100.133	1517.73	96.8829
1519.66	92.2953	1519.66	100.543	1519.66	97.0166
1521.59	93.7375	1521.59	101.057	1521.59	96.9254
1523.51	94.5263	1523.51	101.272	1523.51	96.9292
1525.44	94.8426	1525.44	101.354	1525.44	96.9705
1527.37	95.0566	1527.37	101.324	1527.37	96.8937
1529.3	95.2313	1529.3	101.328	1529.3	96.903
1531.23	95.2653	1531.23	101.349	1531.23	97.0053
1533.16	95.3579	1533.16	101.408	1533.16	96.9499
1535.09	95.3012	1535.09	101.3	1535.09	96.8431
1537.01	95.2903	1537.01	101.325	1537.01	97.0719
1538.94	95.2155	1538.94	101.366	1538.94	97.1713
1540.87	95.1089	1540.87	101.284	1540.87	96.8637
1542.8	94.7898	1542.8	101.139	1542.8	96.7974
1544.73	94.5129	1544.73	101.114	1544.73	96.8
1546.66	94.059	1546.66	100.97	1546.66	96.818
1548.58	93.649	1548.58	100.901	1548.58	96.916
1550.51	92.9403	1550.51	100.694	1550.51	96.8672
1552.44	92.2619	1552.44	100.511	1552.44	96.9095
1554.37	91.1973	1554.37	100.194	1554.37	96.9265
1556.3	90.218	1556.3	99.8993	1556.3	97.1232
1558.23	89.0145	1558.23	99.3911	1558.23	97.1951
1560.15	86.9286	1560.15	98.2028	1560.15	96.4998
1562.08	86.4032	1562.08	98.0007	1562.08	96.7147
1564.01	86.5284	1564.01	98.0247	1564.01	96.8436
1565.94	87.2811	1565.94	98.4188	1565.94	96.829
1567.87	88.1029	1567.87	98.9294	1567.87	96.9287
1569.8	89.378	1569.8	99.6127	1569.8	96.7905
1571.73	90.3574	1571.73	99.9661	1571.73	96.7643
1573.65	90.837	1573.65	100.114	1573.65	96.9094
1575.58	91.2194	1575.58	100.177	1575.58	96.9053
1577.51	91.3218	1577.51	100.112	1577.51	96.7167
1579.44	91.0166	1579.44	100.031	1579.44	96.7402
1581.37	90.4615	1581.37	99.8599	1581.37	96.753
1583.3	89.6818	1583.3	99.5864	1583.3	96.756
1585.23	88.6495	1585.23	99.2553	1585.23	96.7357
1587.15	87.3964	1587.15	98.8984	1587.15	96.7272
1589.08	85.8929	1589.08	98.4779	1589.08	96.7122
1591.01	84.3224	1591.01	98.0077	1591.01	96.6928
1592.94	82.751	1592.94	97.4855	1592.94	96.674
1594.87	81.3586	1594.87	96.8877	1594.87	96.6598
1596.8	80.0368	1596.8	96.2035	1596.8	96.6233
1598.72	78.9206	1598.72	95.6294	1598.72	96.6161
1600.65	77.8295	1600.65	95.1697	1600.65	96.6307
1602.58	77.276	1602.58	94.8531	1602.58	96.6431
1604.51	77.6368	1604.51	94.5605	1604.51	96.6083
1606.44	79.304	1606.44	94.8088	1606.44	96.5875
1608.37	81.8004	1608.37	95.8411	1608.37	96.5922
1610.3	84.2614	1610.3	97.2091	1610.3	96.6199
1612.22	85.6134	1612.22	98.0166	1612.22	96.6432
1614.15	85.8672	1614.15	98.2714	1614.15	96.7646
1616.08	84.9508	1616.08	97.9885	1616.08	96.7373
1618.01	83.0358	1618.01	97.1637	1618.01	96.5511
1619.94	81.6618	1619.94	96.5172	1619.94	96.6479
1621.87	80.6104	1621.87	95.8177	1621.87	96.778
1623.8	80.2657	1623.8	95.0953	1623.8	96.6656
1625.72	80.5808	1625.72	95.0363	1625.72	96.6487
1627.65	81.4841	1627.65	95.8395	1627.65	96.6482
1629.58	82.6062	1629.58	96.9927	1629.58	96.643
1631.51	83.4609	1631.51	97.8331	1631.51	96.73
1633.44	84.2188	1633.44	98.4317	1633.44	96.8869
1635.37	85.6514	1635.37	99.058	1635.37	96.8001
1637.3	87.5127	1637.3	99.6018	1637.3	96.5627
1639.22	88.6607	1639.22	99.8566	1639.22	96.6184
1641.15	89.7679	1641.15	100.074	1641.15	96.6434
1643.08	90.7524	1643.08	100.282	1643.08	96.7348
1645.01	91.5269	1645.01	100.454	1645.01	96.8664
1646.94	92.5372	1646.94	100.638	1646.94	96.6734
1648.87	93.2565	1648.87	100.764	1648.87	96.6141
1650.8	93.5635	1650.8	100.882	1650.8	96.9471
1652.72	94.0792	1652.72	100.963	1652.72	96.8431
1654.65	94.65	1654.65	100.997	1654.65	96.3732
1656.58	94.7286	1656.58	100.987	1656.58	96.5494
1658.51	94.8711	1658.51	101.04	1658.51	96.6344
1660.44	95.01	1660.44	101.116	1660.44	96.6585
1662.37	95.1018	1662.37	101.146	1662.37	96.5664
1664.29	95.1879	1664.29	101.118	1664.29	96.4888
1666.22	95.2237	1666.22	101.145	1666.22	96.6282
1668.15	95.2086	1668.15	101.175	1668.15	96.693
1670.08	95.119	1670.08	101.173	1670.08	96.5423
1672.01	95.008	1672.01	101.15	1672.01	96.5546
1673.94	94.8337	1673.94	101.152	1673.94	96.6595
1675.87	94.5934	1675.87	101.136	1675.87	96.5169
1677.79	94.3419	1677.79	101.177	1677.79	96.5682
1679.72	94.0381	1679.72	101.183	1679.72	96.6228
1681.65	93.7237	1681.65	101.178	1681.65	96.7284
1683.58	93.2872	1683.58	101.187	1683.58	96.6717
1685.51	92.434	1685.51	101.009	1685.51	96.4007
1687.44	92.0194	1687.44	100.968	1687.44	96.5615
1689.37	91.5782	1689.37	100.945	1689.37	96.5584
1691.29	91.1919	1691.29	100.885	1691.29	96.5045
1693.22	91.0334	1693.22	100.856	1693.22	96.65
1695.15	91.1659	1695.15	100.875	1695.15	96.6551
1697.08	91.5753	1697.08	100.863	1697.08	96.5197
1699.01	91.7454	1699.01	100.885	1699.01	96.6384
1700.94	92.2179	1700.94	100.813	1700.94	96.1453
1702.86	92.4223	1702.86	100.841	1702.86	96.2308
1704.79	92.6842	1704.79	100.844	1704.79	96.249
1706.72	93.2562	1706.72	100.825	1706.72	96.0771
1708.65	93.8733	1708.65	100.86	1708.65	96.0102
1710.58	94.6022	1710.58	100.888	1710.58	95.9271
1712.51	95.3127	1712.51	100.971	1712.51	95.9706
1714.43	95.9016	1714.43	101.094	1714.43	95.9992
1716.36	96.4177	1716.36	101.168	1716.36	95.8949
1718.29	96.698	1718.29	101.091	1718.29	95.6033
1720.22	96.8563	1720.22	101.058	1720.22	95.6263
1722.15	96.885	1722.15	101.114	1722.15	95.7711
1724.08	96.995	1724.08	101.163	1724.08	95.8003
1726.01	97.0647	1726.01	101.165	1726.01	95.8464
1727.93	97.1208	1727.93	101.216	1727.93	95.9611
1729.86	97.1103	1729.86	101.245	1729.86	96.1209
1731.79	97.1661	1731.79	101.288	1731.79	96.3719
1733.72	97.1668	1733.72	101.343	1733.72	96.4656
1735.65	97.2315	1735.65	101.338	1735.65	96.3603
1737.58	97.233	1737.58	101.421	1737.58	96.5834
1739.51	97.2639	1739.51	101.438	1739.51	96.6828
1741.43	97.2435	1741.43	101.455	1741.43	96.7788
1743.36	97.2701	1743.36	101.493	1743.36	96.8697
1745.29	97.289	1745.29	101.524	1745.29	96.9618
1747.22	97.3266	1747.22	101.583	1747.22	97.0445
1749.15	97.2926	1749.15	101.591	1749.15	97.0576
1751.08	97.3029	1751.08	101.546	1751.08	96.9802
1753.01	97.2453	1753.01	101.482	1753.01	96.9622
1754.93	97.2173	1754.93	101.501	1754.93	97.0584
1756.86	97.195	1756.86	101.484	1756.86	96.9904
1758.79	97.2174	1758.79	101.481	1758.79	96.9707
1760.72	97.1905	1760.72	101.534	1760.72	97.0253
1762.65	97.2111	1762.65	101.531	1762.65	96.9479
1764.58	97.1869	1764.58	101.511	1764.58	96.9921
1766.51	97.1834	1766.51	101.537	1766.51	97.059
1768.43	97.1909	1768.43	101.529	1768.43	96.9847
1770.36	97.198	1770.36	101.503	1770.36	97.0058
1772.29	97.1104	1772.29	101.459	1772.29	96.9148
1774.22	97.1063	1774.22	101.444	1774.22	96.8136
1776.15	97.0951	1776.15	101.408	1776.15	96.8421
1778.08	97.0506	1778.08	101.413	1778.08	96.8974
1780	96.9931	1780	101.409	1780	96.8847
1781.93	96.9889	1781.93	101.388	1781.93	96.8726
1783.86	96.9591	1783.86	101.402	1783.86	96.9307
1785.79	96.968	1785.79	101.383	1785.79	96.8987
1787.72	96.9538	1787.72	101.374	1787.72	96.9574
1789.65	96.9786	1789.65	101.405	1789.65	97.0772
1791.58	96.9571	1791.58	101.434	1791.58	97.1035
1793.5	96.928	1793.5	101.439	1793.5	97.0362
1795.43	96.9406	1795.43	101.425	1795.43	97.0669
1797.36	96.9646	1797.36	101.418	1797.36	97.0828
1799.29	96.9571	1799.29	101.45	1799.29	97.0873
1801.22	96.9629	1801.22	101.441	1801.22	96.9686
1803.15	96.9365	1803.15	101.457	1803.15	96.9654
1805.07	96.9774	1805.07	101.475	1805.07	97.0326
1807	97.0184	1807	101.448	1807	97.0549
1808.93	97.0825	1808.93	101.506	1808.93	97.0671
1810.86	97.1186	1810.86	101.537	1810.86	97.084
1812.79	97.1864	1812.79	101.492	1812.79	97.1009
1814.72	97.2785	1814.72	101.471	1814.72	97.1837
1816.65	97.3202	1816.65	101.497	1816.65	97.1604
1818.57	97.2484	1818.57	101.487	1818.57	97.0808
1820.5	97.2233	1820.5	101.472	1820.5	97.1035
1822.43	97.2211	1822.43	101.493	1822.43	97.2215
1824.36	97.2558	1824.36	101.49	1824.36	97.1978
1826.29	97.3051	1826.29	101.496	1826.29	97.0814
1828.22	97.3928	1828.22	101.552	1828.22	97.1036
1830.14	97.4339	1830.14	101.535	1830.14	97.0265
1832.07	97.4162	1832.07	101.5	1832.07	97.04
1834	97.3597	1834	101.483	1834	97.0872
1835.93	97.3777	1835.93	101.436	1835.93	97.0774
1837.86	97.3675	1837.86	101.441	1837.86	97.091
1839.79	97.3733	1839.79	101.483	1839.79	97.1137
1841.72	97.3907	1841.72	101.493	1841.72	97.1736
1843.64	97.3921	1843.64	101.499	1843.64	97.1316
1845.57	97.3401	1845.57	101.468	1845.57	97.1012
1847.5	97.3374	1847.5	101.41	1847.5	97.1936
1849.43	97.29	1849.43	101.439	1849.43	97.166
1851.36	97.3281	1851.36	101.475	1851.36	97.1331
1853.29	97.3186	1853.29	101.462	1853.29	97.1466
1855.21	97.3363	1855.21	101.465	1855.21	97.1579
1857.14	97.3281	1857.14	101.495	1857.14	97.1353
1859.07	97.3349	1859.07	101.442	1859.07	97.0552
1861	97.3507	1861	101.378	1861	97.1526
1862.93	97.3665	1862.93	101.326	1862.93	97.1994
1864.86	97.3918	1864.86	101.336	1864.86	97.1799
1866.79	97.448	1866.79	101.38	1866.79	97.2303
1868.71	97.3718	1868.71	101.376	1868.71	97.2232
1870.64	97.3851	1870.64	101.302	1870.64	97.1384
1872.57	97.3997	1872.57	101.332	1872.57	97.1826
1874.5	97.3617	1874.5	101.368	1874.5	97.238
1876.43	97.2728	1876.43	101.372	1876.43	97.2082
1878.36	97.2526	1878.36	101.447	1878.36	97.1851
1880.29	97.2653	1880.29	101.478	1880.29	97.1119
1882.21	97.276	1882.21	101.483	1882.21	97.1233
1884.14	97.2189	1884.14	101.386	1884.14	97.1547
1886.07	97.2217	1886.07	101.282	1886.07	97.1594
1888	97.1819	1888	101.276	1888	97.2741
1889.93	97.2524	1889.93	101.378	1889.93	97.3251
1891.86	97.2141	1891.86	101.338	1891.86	97.3691
1893.79	97.1414	1893.79	101.312	1893.79	97.3171
1895.71	97.1491	1895.71	101.309	1895.71	97.1844
1897.64	97.2088	1897.64	101.28	1897.64	97.2469
1899.57	97.2284	1899.57	101.246	1899.57	97.3431
1901.5	97.2184	1901.5	101.295	1901.5	97.2749
1903.43	97.0956	1903.43	101.309	1903.43	97.1926
1905.36	97.1317	1905.36	101.37	1905.36	97.2233
1907.29	97.1047	1907.29	101.431	1907.29	97.2838
1909.21	97.0902	1909.21	101.467	1909.21	97.3588
1911.14	97.1383	1911.14	101.431	1911.14	97.3536
1913.07	97.2212	1913.07	101.405	1913.07	97.3116
1915	97.2067	1915	101.381	1915	97.3358
1916.93	97.1801	1916.93	101.236	1916.93	97.423
1918.86	97.2	1918.86	101.152	1918.86	97.4644
1920.78	97.1904	1920.78	101.317	1920.78	97.4925
1922.71	97.1566	1922.71	101.391	1922.71	97.4664
1924.64	97.2802	1924.64	101.322	1924.64	97.4266
1926.57	97.3123	1926.57	101.333	1926.57	97.4949
1928.5	97.2345	1928.5	101.37	1928.5	97.509
1930.43	97.2341	1930.43	101.406	1930.43	97.4728
1932.36	97.3709	1932.36	101.424	1932.36	97.5363
1934.28	97.3446	1934.28	101.404	1934.28	97.7508
1936.21	97.2876	1936.21	101.368	1936.21	97.7704
1938.14	97.2432	1938.14	101.273	1938.14	97.5254
1940.07	97.3858	1940.07	101.178	1940.07	97.5596
1942	97.6416	1942	101.166	1942	97.8411
1943.93	97.6501	1943.93	101.229	1943.93	97.9084
1945.86	97.5134	1945.86	101.429	1945.86	97.8685
1947.78	97.4438	1947.78	101.261	1947.78	97.8742
1949.71	97.4314	1949.71	101.196	1949.71	97.9051
1951.64	97.5577	1951.64	101.345	1951.64	97.8875
1953.57	97.5801	1953.57	101.459	1953.57	97.8808
1955.5	97.7111	1955.5	101.234	1955.5	97.9718
1957.43	97.7091	1957.43	101.123	1957.43	98.1472
1959.35	97.693	1959.35	101.09	1959.35	98.2197
1961.28	97.5365	1961.28	101.157	1961.28	98.2656
1963.21	97.5566	1963.21	101.229	1963.21	98.1883
1965.14	97.6599	1965.14	101.516	1965.14	98.0982
1967.07	97.79	1967.07	101.587	1967.07	98.1691
1969	97.9107	1969	101.583	1969	98.4047
1970.92	98.0319	1970.92	101.51	1970.92	98.4453
1972.85	97.8613	1972.85	101.232	1972.85	98.5274
1974.78	97.7406	1974.78	101.151	1974.78	98.5712
1976.71	97.6073	1976.71	101.263	1976.71	98.3037
1978.64	97.2963	1978.64	101.427	1978.64	97.6329
1980.57	97.0491	1980.57	101.524	1980.57	97.4105
1982.5	97.0707	1982.5	101.243	1982.5	97.7336
1984.42	97.1483	1984.42	101.354	1984.42	97.9666
1986.35	97.3934	1986.35	101.464	1986.35	97.9904
1988.28	97.6231	1988.28	101.26	1988.28	97.9358
1990.21	97.7253	1990.21	101.354	1990.21	97.6995
1992.14	97.6848	1992.14	101.402	1992.14	97.852
1994.07	97.7534	1994.07	101.305	1994.07	98.0869
1996	97.5642	1996	101.206	1996	98.0675
1997.92	97.5063	1997.92	101.092	1997.92	98.0619
1999.85	97.5826	1999.85	101.164	1999.85	98.3032
2001.78	97.7674	2001.78	101.204	2001.78	98.3417
2003.71	97.6902	2003.71	101.178	2003.71	98.258
2005.64	97.7324	2005.64	101.144	2005.64	98.3744
2007.57	97.7526	2007.57	101.327	2007.57	98.4784
2009.49	97.8695	2009.49	101.245	2009.49	98.176
2011.42	97.5645	2011.42	100.975	2011.42	98.1615
2013.35	97.5558	2013.35	101.058	2013.35	98.3044
2015.28	97.6824	2015.28	101.071	2015.28	98.2538
2017.21	97.6683	2017.21	101.138	2017.21	98.3098
2019.14	97.7805	2019.14	101.211	2019.14	98.4249
2021.07	97.7868	2021.07	101.201	2021.07	98.5844
2022.99	97.8777	2022.99	101.373	2022.99	98.5574
2024.92	97.8076	2024.92	101.316	2024.92	98.3425
2026.85	97.3624	2026.85	101.412	2026.85	98.4688
2028.78	97.449	2028.78	101.79	2028.78	98.7474
2030.71	97.5342	2030.71	101.543	2030.71	98.6711
2032.64	97.6003	2032.64	101.282	2032.64	98.456
2034.57	97.6136	2034.57	101.316	2034.57	98.1179
2036.49	97.3918	2036.49	101.361	2036.49	97.9862
2038.42	97.1549	2038.42	101.192	2038.42	97.9476
2040.35	97.2264	2040.35	101.088	2040.35	97.9354
2042.28	97.6212	2042.28	101.134	2042.28	98.2517
2044.21	97.3989	2044.21	101.145	2044.21	98.0427
2046.14	97.1364	2046.14	101.094	2046.14	97.9093
2048.07	97.2995	2048.07	101.057	2048.07	97.9097
2049.99	97.1758	2049.99	101.242	2049.99	97.6534
2051.92	97.2903	2051.92	101.427	2051.92	97.7387
2053.85	97.3199	2053.85	101.364	2053.85	97.6707
2055.78	97.2148	2055.78	101.378	2055.78	97.5522
2057.71	97.201	2057.71	101.519	2057.71	97.7166
2059.64	97.2507	2059.64	101.39	2059.64	97.8745
2061.57	97.3371	2061.57	101.294	2061.57	97.7322
2063.49	97.4061	2063.49	101.332	2063.49	97.4802
2065.42	97.3419	2065.42	101.343	2065.42	97.4007
2067.35	97.2779	2067.35	101.405	2067.35	97.5428
2069.28	97.1737	2069.28	101.368	2069.28	97.5352
2071.21	97.2367	2071.21	101.232	2071.21	97.4514
2073.14	97.1972	2073.14	101.126	2073.14	97.4658
2075.06	97.0765	2075.06	101.185	2075.06	97.5402
2076.99	97.0199	2076.99	101.299	2076.99	97.5845
2078.92	97.1982	2078.92	101.463	2078.92	97.4518
2080.85	97.2207	2080.85	101.427	2080.85	97.3684
2082.78	97.2429	2082.78	101.344	2082.78	97.3555
2084.71	97.4437	2084.71	101.338	2084.71	97.3858
2086.64	97.4319	2086.64	101.178	2086.64	97.5413
2088.56	97.3611	2088.56	101.115	2088.56	97.7016
2090.49	97.4224	2090.49	101.2	2090.49	97.7803
2092.42	97.3321	2092.42	101.283	2092.42	97.7943
2094.35	97.3814	2094.35	101.411	2094.35	97.7333
2096.28	97.3126	2096.28	101.498	2096.28	97.5214
2098.21	97.2045	2098.21	101.321	2098.21	97.5265
2100.14	97.1158	2100.14	101.095	2100.14	97.5336
2102.06	97.0374	2102.06	101.032	2102.06	97.4295
2103.99	97.0577	2103.99	101.178	2103.99	97.3684
2105.92	97.0936	2105.92	101.358	2105.92	97.3952
2107.85	97.061	2107.85	101.37	2107.85	97.4564
2109.78	97.1277	2109.78	101.231	2109.78	97.4953
2111.71	97.1837	2111.71	101.222	2111.71	97.4592
2113.63	97.2951	2113.63	101.388	2113.63	97.4248
2115.56	97.4018	2115.56	101.405	2115.56	97.4224
2117.49	97.4536	2117.49	101.341	2117.49	97.4177
2119.42	97.5496	2119.42	101.324	2119.42	97.4982
2121.35	97.5419	2121.35	101.326	2121.35	97.649
2123.28	97.4606	2123.28	101.285	2123.28	97.8059
2125.2	97.5862	2125.2	101.328	2125.2	97.9599
2127.13	97.6701	2127.13	101.397	2127.13	98.0135
2129.06	97.7596	2129.06	101.442	2129.06	98.055
2130.99	97.7134	2130.99	101.32	2130.99	98.2626
2132.92	97.7562	2132.92	101.237	2132.92	98.3688
2134.85	97.795	2134.85	101.229	2134.85	98.2286
2136.78	98.036	2136.78	101.26	2136.78	98.1562
2138.7	97.8126	2138.7	101.438	2138.7	98.2587
2140.63	97.6562	2140.63	101.562	2140.63	98.3278
2142.56	97.7436	2142.56	101.337	2142.56	98.3009
2144.49	97.9559	2144.49	101.103	2144.49	98.3329
2146.42	98.1461	2146.42	101.155	2146.42	98.4897
2148.35	98.111	2148.35	101.302	2148.35	98.6379
2150.28	98.0447	2150.28	101.354	2150.28	98.8171
2152.2	98.1967	2152.2	101.284	2152.2	98.9136
2154.13	98.2279	2154.13	101.107	2154.13	98.8261
2156.06	98.3108	2156.06	100.999	2156.06	99.0362
2157.99	98.1684	2157.99	100.957	2157.99	99.0697
2159.92	97.8122	2159.92	101.119	2159.92	98.3782
2161.85	97.6187	2161.85	101.261	2161.85	97.958
2163.78	97.4102	2163.78	101.385	2163.78	98.081
2165.7	97.3572	2165.7	101.061	2165.7	98.1762
2167.63	97.4059	2167.63	100.753	2167.63	97.8443
2169.56	97.3752	2169.56	101.129	2169.56	97.8835
2171.49	97.3613	2171.49	101.581	2171.49	98.0656
2173.42	97.4479	2173.42	101.357	2173.42	98.155
2175.35	97.5498	2175.35	101.139	2175.35	98.0098
2177.28	97.3431	2177.28	101.299	2177.28	98.0919
2179.2	97.3874	2179.2	101.239	2179.2	98.1616
2181.13	97.5025	2181.13	100.889	2181.13	98.0297
2183.06	97.7238	2183.06	100.879	2183.06	98.1491
2184.99	97.4684	2184.99	101.043	2184.99	98.1794
2186.92	97.4425	2186.92	101.154	2186.92	97.9595
2188.85	97.4837	2188.85	101.061	2188.85	97.6464
2190.77	97.3635	2190.77	101.277	2190.77	97.5492
2192.7	97.181	2192.7	101.514	2192.7	97.6079
2194.63	97.2916	2194.63	101.402	2194.63	97.5842
2196.56	97.1868	2196.56	101.356	2196.56	97.6139
2198.49	97.2398	2198.49	101.085	2198.49	97.8756
2200.42	97.6014	2200.42	100.91	2200.42	98.0233
2202.34	97.794	2202.34	100.856	2202.34	97.8504
2204.27	97.5939	2204.27	100.811	2204.27	97.6287
2206.2	97.5145	2206.2	100.921	2206.2	97.5467
2208.13	97.418	2208.13	101.046	2208.13	97.4777
2210.06	97.5234	2210.06	101.075	2210.06	97.5648
2211.99	97.7488	2211.99	101.262	2211.99	97.4631
2213.92	97.6752	2213.92	101.437	2213.92	97.2894
2215.84	97.4614	2215.84	101.344	2215.84	97.4345
2217.77	97.4138	2217.77	101.177	2217.77	97.5948
2219.7	97.2522	2219.7	101.095	2219.7	97.7446
2221.63	97.0448	2221.63	101.045	2221.63	97.5817
2223.56	97.1122	2223.56	100.891	2223.56	97.6088
2225.49	97.3128	2225.49	100.823	2225.49	97.7481
2227.42	97.293	2227.42	100.857	2227.42	97.6865
2229.34	97.1873	2229.34	100.994	2229.34	97.5466
2231.27	97.1192	2231.27	101.148	2231.27	97.3936
2233.2	97.1367	2233.2	101.357	2233.2	97.3796
2235.13	97.2441	2235.13	101.389	2235.13	97.391
2237.06	97.2639	2237.06	101.24	2237.06	97.3708
2238.99	97.2053	2238.99	101.124	2238.99	97.3858
2240.91	97.1755	2240.91	101.165	2240.91	97.3803
2242.84	97.1728	2242.84	101.216	2242.84	97.4882
2244.77	97.3043	2244.77	101.195	2244.77	97.5134
2246.7	97.231	2246.7	101.089	2246.7	97.5555
2248.63	97.1734	2248.63	101.012	2248.63	97.4927
2250.56	97.2181	2250.56	100.993	2250.56	97.3556
2252.49	97.2074	2252.49	100.996	2252.49	97.3163
2254.41	97.1424	2254.41	100.989	2254.41	97.1908
2256.34	97.1352	2256.34	101.072	2256.34	97.2075
2258.27	97.1181	2258.27	101.092	2258.27	97.2978
2260.2	97.1246	2260.2	101.024	2260.2	97.3447
2262.13	97.1756	2262.13	101.015	2262.13	97.2839
2264.06	97.2259	2264.06	100.979	2264.06	97.282
2265.99	97.1726	2265.99	100.999	2265.99	97.2793
2267.91	97.0905	2267.91	101.1	2267.91	97.1337
2269.84	97.0383	2269.84	101.071	2269.84	97.0896
2271.77	97.1234	2271.77	100.943	2271.77	97.1478
2273.7	97.0732	2273.7	100.951	2273.7	97.1773
2275.63	97.0076	2275.63	101.001	2275.63	97.1049
2277.56	97.0101	2277.56	100.944	2277.56	97.0795
2279.49	97.1068	2279.49	101.027	2279.49	97.136
2281.41	97.0237	2281.41	101.12	2281.41	97.0592
2283.34	96.8024	2283.34	101.109	2283.34	96.8832
2285.27	96.666	2285.27	101.046	2285.27	96.8104
2287.2	96.7077	2287.2	101.051	2287.2	96.8171
2289.13	96.7919	2289.13	101.057	2289.13	96.8666
2291.06	96.8719	2291.06	101.006	2291.06	96.9316
2292.99	96.9035	2292.99	101.045	2292.99	96.9469
2294.91	96.8807	2294.91	100.975	2294.91	96.9818
2296.84	96.9274	2296.84	100.887	2296.84	97.0043
2298.77	96.9338	2298.77	100.978	2298.77	97.0727
2300.7	96.8699	2300.7	101.009	2300.7	97.081
2302.63	96.9331	2302.63	101.014	2302.63	97.0372
2304.56	96.9078	2304.56	101.086	2304.56	97.0524
2306.48	96.8887	2306.48	101.117	2306.48	97.0078
2308.41	96.9248	2308.41	101.105	2308.41	96.9253
2310.34	96.9972	2310.34	101.101	2310.34	96.943
2312.27	96.986	2312.27	101.098	2312.27	97.07
2314.2	96.9899	2314.2	101.125	2314.2	97.0914
2316.13	96.9413	2316.13	101.17	2316.13	96.9534
2318.05	96.9617	2318.05	101.171	2318.05	96.9209
2319.98	97.0167	2319.98	101.219	2319.98	96.9335
2321.91	96.9187	2321.91	101.24	2321.91	96.8456
2323.84	96.8299	2323.84	101.132	2323.84	96.8044
2325.77	97.0809	2325.77	101.055	2325.77	96.9864
2327.7	97.243	2327.7	101.137	2327.7	97.2132
2329.63	97.3933	2329.63	101.229	2329.63	97.2402
2331.55	97.4604	2331.55	101.246	2331.55	97.2048
2333.48	97.3832	2333.48	101.228	2333.48	97.2051
2335.41	97.2229	2335.41	101.24	2335.41	97.1128
2337.34	97.1666	2337.34	101.228	2337.34	97.0171
2339.27	97.3296	2339.27	101.286	2339.27	96.9395
2341.2	97.4969	2341.2	101.363	2341.2	96.9486
2343.12	97.5582	2343.12	101.342	2343.12	97.1377
2345.05	97.3763	2345.05	101.162	2345.05	97.1248
2346.98	97.2151	2346.98	101.052	2346.98	96.9824
2348.91	97.2005	2348.91	101.12	2348.91	97.1535
2350.84	97.2144	2350.84	101.19	2350.84	97.3098
2352.77	97.4221	2352.77	101.27	2352.77	97.1559
2354.7	97.6179	2354.7	101.405	2354.7	96.982
2356.62	97.3645	2356.62	101.338	2356.62	97.2012
2358.55	97.4203	2358.55	101.243	2358.55	97.033
2360.48	97.8516	2360.48	101.375	2360.48	96.7377
2362.41	97.9463	2362.41	101.242	2362.41	97.115
2364.34	98.0536	2364.34	101.087	2364.34	97.5277
2366.27	97.9232	2366.27	101.045	2366.27	97.4388
2368.2	97.7942	2368.2	101.042	2368.2	97.1945
2370.12	97.6505	2370.12	101.153	2370.12	97.1883
2372.05	97.2825	2372.05	101.071	2372.05	97.3456
2373.98	97.0834	2373.98	100.987	2373.98	97.3476
2375.91	97.2056	2375.91	101.054	2375.91	97.2201
2377.84	97.2212	2377.84	101.084	2377.84	97.1575
2379.77	97.1165	2379.77	101.029	2379.77	97.0863
2381.7	97.0519	2381.7	101.024	2381.7	97.0615
2383.62	97.0127	2383.62	101.037	2383.62	97.0582
2385.55	96.9879	2385.55	100.956	2385.55	97.102
2387.48	96.9792	2387.48	100.883	2387.48	97.1821
2389.41	96.986	2389.41	100.897	2389.41	97.2398
2391.34	97.0227	2391.34	100.892	2391.34	97.2371
2393.27	97.0708	2393.27	100.838	2393.27	97.1793
2395.2	97.0279	2395.2	100.846	2395.2	97.0757
2397.12	96.933	2397.12	100.904	2397.12	97.0738
2399.05	96.9163	2399.05	100.928	2399.05	97.1436
2400.98	96.9379	2400.98	100.875	2400.98	97.1695
2402.91	96.9904	2402.91	100.872	2402.91	97.141
2404.84	97.0265	2404.84	100.877	2404.84	97.0911
2406.77	97.0119	2406.77	100.895	2406.77	97.0676
2408.7	96.9231	2408.7	100.902	2408.7	97.064
2410.62	96.8548	2410.62	100.901	2410.62	97.0418
2412.55	96.8688	2412.55	100.879	2412.55	96.9955
2414.48	96.943	2414.48	100.834	2414.48	96.9999
2416.41	96.9776	2416.41	100.836	2416.41	97.0373
2418.34	96.947	2418.34	100.82	2418.34	97.0767
2420.26	96.9036	2420.26	100.824	2420.26	97.0756
2422.19	96.9417	2422.19	100.828	2422.19	97.1012
2424.12	96.9359	2424.12	100.839	2424.12	97.1044
2426.05	96.875	2426.05	100.849	2426.05	97.0373
2427.98	96.8092	2427.98	100.861	2427.98	97.0269
2429.91	96.8493	2429.91	100.889	2429.91	97.0603
2431.84	96.8878	2431.84	100.883	2431.84	97.0671
2433.76	96.9514	2433.76	100.876	2433.76	97.0347
2435.69	96.9408	2435.69	100.909	2435.69	97.0513
2437.62	96.9251	2437.62	100.943	2437.62	97.032
2439.55	96.9737	2439.55	100.905	2439.55	96.9887
2441.48	96.9425	2441.48	100.863	2441.48	96.991
2443.41	96.8585	2443.41	100.843	2443.41	97.0105
2445.34	96.8655	2445.34	100.852	2445.34	97.0007
2447.26	96.8435	2447.26	100.811	2447.26	97.0346
2449.19	96.8083	2449.19	100.761	2449.19	96.9881
2451.12	96.8431	2451.12	100.749	2451.12	96.9685
2453.05	96.8622	2453.05	100.746	2453.05	96.9633
2454.98	96.8124	2454.98	100.786	2454.98	96.9003
2456.91	96.8038	2456.91	100.829	2456.91	96.9292
2458.84	96.8233	2458.84	100.801	2458.84	96.9361
2460.76	96.7373	2460.76	100.835	2460.76	96.9644
2462.69	96.7688	2462.69	100.932	2462.69	97.0456
2464.62	96.8381	2464.62	101.012	2464.62	97.0423
2466.55	96.8505	2466.55	100.98	2466.55	97.0224
2468.48	96.9425	2468.48	100.881	2468.48	97.0163
2470.41	97.0068	2470.41	100.835	2470.41	97.0236
2472.34	96.9339	2472.34	100.868	2472.34	97.0117
2474.26	96.8625	2474.26	100.861	2474.26	97.0131
2476.19	96.8953	2476.19	100.815	2476.19	97.0279
2478.12	96.9322	2478.12	100.763	2478.12	97.0365
2480.05	96.853	2480.05	100.793	2480.05	96.9736
2481.98	96.7797	2481.98	100.852	2481.98	96.9463
2483.91	96.7873	2483.91	100.822	2483.91	96.9432
2485.83	96.7881	2485.83	100.877	2485.83	97.0029
2487.76	96.8278	2487.76	100.932	2487.76	97.033
2489.69	96.8317	2489.69	100.85	2489.69	96.9849
2491.62	96.8242	2491.62	100.816	2491.62	96.9883
2493.55	96.8295	2493.55	100.841	2493.55	97.043
2495.48	96.8349	2495.48	100.874	2495.48	97.0483
2497.41	96.8339	2497.41	100.831	2497.41	97.0342
2499.33	96.808	2499.33	100.776	2499.33	97.087
2501.26	96.8349	2501.26	100.737	2501.26	97.142
2503.19	96.8987	2503.19	100.779	2503.19	97.0615
2505.12	96.8827	2505.12	100.852	2505.12	97.0235
2507.05	96.9122	2507.05	100.837	2507.05	96.9884
2508.98	96.9075	2508.98	100.775	2508.98	96.9624
2510.91	96.8801	2510.91	100.764	2510.91	96.968
2512.83	96.8757	2512.83	100.795	2512.83	96.9474
2514.76	96.869	2514.76	100.825	2514.76	96.939
2516.69	96.8064	2516.69	100.833	2516.69	96.9524
2518.62	96.7749	2518.62	100.815	2518.62	97.043
2520.55	96.7737	2520.55	100.806	2520.55	97.1065
2522.48	96.8039	2522.48	100.792	2522.48	97.0545
2524.4	96.8385	2524.4	100.766	2524.4	96.9589
2526.33	96.8347	2526.33	100.817	2526.33	96.9772
2528.26	96.7784	2528.26	100.883	2528.26	96.9973
2530.19	96.7741	2530.19	100.867	2530.19	96.9546
2532.12	96.7576	2532.12	100.854	2532.12	96.9241
2534.05	96.7563	2534.05	100.873	2534.05	96.922
2535.97	96.7503	2535.97	100.769	2535.97	96.9508
2537.9	96.7406	2537.9	100.675	2537.9	97.0102
2539.83	96.7606	2539.83	100.745	2539.83	96.9989
2541.76	96.8129	2541.76	100.751	2541.76	96.9902
2543.69	96.7532	2543.69	100.715	2543.69	96.9792
2545.62	96.7719	2545.62	100.735	2545.62	96.9191
2547.55	96.8324	2547.55	100.766	2547.55	96.9069
2549.47	96.8195	2549.47	100.752	2549.47	96.8992
2551.4	96.7714	2551.4	100.726	2551.4	96.8738
2553.33	96.6756	2553.33	100.79	2553.33	96.9054
2555.26	96.6643	2555.26	100.772	2555.26	96.9307
2557.19	96.7082	2557.19	100.711	2557.19	96.9328
2559.12	96.6347	2559.12	100.729	2559.12	96.9511
2561.05	96.5609	2561.05	100.777	2561.05	96.9898
2562.97	96.5991	2562.97	100.761	2562.97	96.9248
2564.9	96.6119	2564.9	100.76	2564.9	96.8486
2566.83	96.6289	2566.83	100.804	2566.83	96.8595
2568.76	96.6259	2568.76	100.821	2568.76	96.9108
2570.69	96.6172	2570.69	100.816	2570.69	96.9768
2572.62	96.6453	2572.62	100.841	2572.62	96.9195
2574.55	96.675	2574.55	100.803	2574.55	96.8731
2576.47	96.6847	2576.47	100.749	2576.47	96.8565
2578.4	96.6599	2578.4	100.703	2578.4	96.836
2580.33	96.6306	2580.33	100.725	2580.33	96.8346
2582.26	96.6393	2582.26	100.738	2582.26	96.8772
2584.19	96.6281	2584.19	100.751	2584.19	96.8871
2586.12	96.5938	2586.12	100.748	2586.12	96.8503
2588.05	96.6086	2588.05	100.74	2588.05	96.8468
2589.97	96.563	2589.97	100.798	2589.97	96.8358
2591.9	96.5301	2591.9	100.789	2591.9	96.7677
2593.83	96.5679	2593.83	100.796	2593.83	96.7238
2595.76	96.6096	2595.76	100.789	2595.76	96.7413
2597.69	96.5857	2597.69	100.757	2597.69	96.7709
2599.62	96.5648	2599.62	100.748	2599.62	96.7832
2601.54	96.5584	2601.54	100.742	2601.54	96.7986
2603.47	96.5572	2603.47	100.762	2603.47	96.7896
2605.4	96.5584	2605.4	100.743	2605.4	96.7482
2607.33	96.5719	2607.33	100.723	2607.33	96.746
2609.26	96.5129	2609.26	100.743	2609.26	96.7655
2611.19	96.506	2611.19	100.757	2611.19	96.7332
2613.11	96.5241	2613.11	100.763	2613.11	96.7112
2615.04	96.5457	2615.04	100.784	2615.04	96.7142
2616.97	96.5783	2616.97	100.787	2616.97	96.738
2618.9	96.5584	2618.9	100.741	2618.9	96.7317
2620.83	96.5176	2620.83	100.706	2620.83	96.7052
2622.76	96.5039	2622.76	100.695	2622.76	96.7437
2624.69	96.4924	2624.69	100.688	2624.69	96.751
2626.61	96.5048	2626.61	100.667	2626.61	96.7176
2628.54	96.5196	2628.54	100.647	2628.54	96.6875
2630.47	96.5457	2630.47	100.686	2630.47	96.6544
2632.4	96.5513	2632.4	100.716	2632.4	96.6467
2634.33	96.5368	2634.33	100.715	2634.33	96.647
2636.26	96.523	2636.26	100.717	2636.26	96.6431
2638.19	96.5294	2638.19	100.704	2638.19	96.6574
2640.11	96.5277	2640.11	100.691	2640.11	96.6465
2642.04	96.5168	2642.04	100.702	2642.04	96.6288
2643.97	96.5483	2643.97	100.694	2643.97	96.6579
2645.9	96.5743	2645.9	100.691	2645.9	96.654
2647.83	96.5584	2647.83	100.691	2647.83	96.6313
2649.76	96.5231	2649.76	100.707	2649.76	96.6311
2651.68	96.5201	2651.68	100.705	2651.68	96.6702
2653.61	96.541	2653.61	100.701	2653.61	96.6806
2655.54	96.5227	2655.54	100.694	2655.54	96.6687
2657.47	96.5187	2657.47	100.681	2657.47	96.6929
2659.4	96.5165	2659.4	100.67	2659.4	96.7281
2661.33	96.5387	2661.33	100.695	2661.33	96.7645
2663.26	96.5801	2663.26	100.686	2663.26	96.8056
2665.18	96.6015	2665.18	100.689	2665.18	96.8051
2667.11	96.5866	2667.11	100.71	2667.11	96.7851
2669.04	96.5671	2669.04	100.697	2669.04	96.79
2670.97	96.5562	2670.97	100.675	2670.97	96.791
2672.9	96.5811	2672.9	100.679	2672.9	96.7863
2674.83	96.5879	2674.83	100.675	2674.83	96.7957
2676.76	96.56	2676.76	100.674	2676.76	96.7974
2678.68	96.5632	2678.68	100.714	2678.68	96.7689
2680.61	96.57	2680.61	100.719	2680.61	96.7634
2682.54	96.5342	2682.54	100.664	2682.54	96.7998
2684.47	96.5196	2684.47	100.643	2684.47	96.8297
2686.4	96.5318	2686.4	100.65	2686.4	96.7995
2688.33	96.5378	2688.33	100.688	2688.33	96.7937
2690.26	96.4918	2690.26	100.69	2690.26	96.7984
2692.18	96.4591	2692.18	100.667	2692.18	96.791
2694.11	96.4791	2694.11	100.664	2694.11	96.7812
2696.04	96.4902	2696.04	100.667	2696.04	96.7901
2697.97	96.4933	2697.97	100.661	2697.97	96.7829
2699.9	96.4849	2699.9	100.659	2699.9	96.7398
2701.83	96.4512	2701.83	100.659	2701.83	96.7542
2703.76	96.4565	2703.76	100.638	2703.76	96.7891
2705.68	96.4678	2705.68	100.628	2705.68	96.7905
2707.61	96.4698	2707.61	100.613	2707.61	96.7805
2709.54	96.441	2709.54	100.62	2709.54	96.7793
2711.47	96.4071	2711.47	100.609	2711.47	96.7957
2713.4	96.3805	2713.4	100.616	2713.4	96.7974
2715.33	96.3711	2715.33	100.616	2715.33	96.7956
2717.25	96.3675	2717.25	100.626	2717.25	96.7827
2719.18	96.3558	2719.18	100.612	2719.18	96.7598
2721.11	96.3017	2721.11	100.582	2721.11	96.7954
2723.04	96.2774	2723.04	100.588	2723.04	96.8063
2724.97	96.2752	2724.97	100.6	2724.97	96.797
2726.9	96.2359	2726.9	100.603	2726.9	96.7873
2728.82	96.2051	2728.82	100.603	2728.82	96.7758
2730.75	96.1722	2730.75	100.584	2730.75	96.7627
2732.68	96.1311	2732.68	100.569	2732.68	96.7507
2734.61	96.142	2734.61	100.561	2734.61	96.7561
2736.54	96.1626	2736.54	100.583	2736.54	96.765
2738.47	96.194	2738.47	100.57	2738.47	96.7531
2740.4	96.1838	2740.4	100.557	2740.4	96.7541
2742.32	96.1819	2742.32	100.559	2742.32	96.7547
2744.25	96.1683	2744.25	100.535	2744.25	96.7708
2746.18	96.1702	2746.18	100.542	2746.18	96.7767
2748.11	96.1973	2748.11	100.573	2748.11	96.7897
2750.04	96.2124	2750.04	100.586	2750.04	96.7906
2751.97	96.2167	2751.97	100.577	2751.97	96.7506
2753.9	96.248	2753.9	100.591	2753.9	96.7511
2755.82	96.2669	2755.82	100.569	2755.82	96.7686
2757.75	96.2854	2757.75	100.53	2757.75	96.7831
2759.68	96.3129	2759.68	100.566	2759.68	96.7618
2761.61	96.3187	2761.61	100.597	2761.61	96.7526
2763.54	96.3093	2763.54	100.564	2763.54	96.7611
2765.47	96.3113	2765.47	100.501	2765.47	96.7425
2767.39	96.2854	2767.39	100.461	2767.39	96.7419
2769.32	96.2863	2769.32	100.506	2769.32	96.7451
2771.25	96.3001	2771.25	100.539	2771.25	96.7436
2773.18	96.2849	2773.18	100.548	2773.18	96.7345
2775.11	96.2399	2775.11	100.573	2775.11	96.7078
2777.04	96.248	2777.04	100.566	2777.04	96.728
2778.97	96.2659	2778.97	100.549	2778.97	96.7341
2780.89	96.2583	2780.89	100.559	2780.89	96.7076
2782.82	96.2725	2782.82	100.564	2782.82	96.7079
2784.75	96.2734	2784.75	100.536	2784.75	96.7053
2786.68	96.2547	2786.68	100.505	2786.68	96.6875
2788.61	96.249	2788.61	100.495	2788.61	96.6903
2790.54	96.2257	2790.54	100.491	2790.54	96.712
2792.47	96.211	2792.47	100.498	2792.47	96.7362
2794.39	96.2128	2794.39	100.503	2794.39	96.7337
2796.32	96.2032	2796.32	100.499	2796.32	96.7158
2798.25	96.2003	2798.25	100.506	2798.25	96.7025
2800.18	96.1828	2800.18	100.485	2800.18	96.73
2802.11	96.1268	2802.11	100.461	2802.11	96.7275
2804.04	96.0858	2804.04	100.468	2804.04	96.6919
2805.97	96.0857	2805.97	100.465	2805.97	96.6852
2807.89	96.0714	2807.89	100.472	2807.89	96.6491
2809.82	96.0219	2809.82	100.486	2809.82	96.6537
2811.75	95.9651	2811.75	100.457	2811.75	96.6793
2813.68	95.9313	2813.68	100.422	2813.68	96.6945
2815.61	95.916	2815.61	100.409	2815.61	96.7164
2817.54	95.892	2817.54	100.407	2817.54	96.7123
2819.47	95.8905	2819.47	100.403	2819.47	96.7079
2821.39	95.896	2821.39	100.413	2821.39	96.72
2823.32	95.8814	2823.32	100.397	2823.32	96.6903
2825.25	95.8487	2825.25	100.384	2825.25	96.6839
2827.18	95.814	2827.18	100.405	2827.18	96.6903
2829.11	95.7532	2829.11	100.411	2829.11	96.6952
2831.04	95.7031	2831.04	100.379	2831.04	96.7353
2832.96	95.6683	2832.96	100.329	2832.96	96.7365
2834.89	95.6448	2834.89	100.336	2834.89	96.6949
2836.82	95.6246	2836.82	100.333	2836.82	96.6844
2838.75	95.6033	2838.75	100.296	2838.75	96.6555
2840.68	95.5707	2840.68	100.283	2840.68	96.6513
2842.61	95.5309	2842.61	100.235	2842.61	96.658
2844.53	95.5187	2844.53	100.201	2844.53	96.64
2846.46	95.5069	2846.46	100.216	2846.46	96.6327
2848.39	95.4479	2848.39	100.241	2848.39	96.6315
2850.32	95.3848	2850.32	100.23	2850.32	96.6393
2852.25	95.352	2852.25	100.212	2852.25	96.6671
2854.18	95.3503	2854.18	100.207	2854.18	96.6717
2856.11	95.3476	2856.11	100.191	2856.11	96.6444
2858.03	95.3584	2858.03	100.163	2858.03	96.6372
2859.96	95.3422	2859.96	100.153	2859.96	96.6421
2861.89	95.2989	2861.89	100.146	2861.89	96.6169
2863.82	95.2794	2863.82	100.157	2863.82	96.6264
2865.75	95.2858	2865.75	100.159	2865.75	96.6302
2867.68	95.27	2867.68	100.143	2867.68	96.6263
2869.61	95.2414	2869.61	100.155	2869.61	96.6492
2871.53	95.246	2871.53	100.152	2871.53	96.6808
2873.46	95.2541	2873.46	100.136	2873.46	96.7027
2875.39	95.2707	2875.39	100.124	2875.39	96.7082
2877.32	95.267	2877.32	100.132	2877.32	96.6947
2879.25	95.2508	2879.25	100.136	2879.25	96.6706
2881.18	95.2858	2881.18	100.14	2881.18	96.6572
2883.11	95.3202	2883.11	100.123	2883.11	96.6409
2885.03	95.3502	2885.03	100.128	2885.03	96.6475
2886.96	95.3734	2886.96	100.157	2886.96	96.6839
2888.89	95.403	2888.89	100.145	2888.89	96.6605
2890.82	95.4309	2890.82	100.156	2890.82	96.6449
2892.75	95.4681	2892.75	100.184	2892.75	96.6683
2894.68	95.5091	2894.68	100.176	2894.68	96.6491
2896.6	95.5428	2896.6	100.157	2896.6	96.6295
2898.53	95.5644	2898.53	100.173	2898.53	96.6289
2900.46	95.5967	2900.46	100.167	2900.46	96.6383
2902.39	95.6441	2902.39	100.184	2902.39	96.6709
2904.32	95.7051	2904.32	100.178	2904.32	96.6525
2906.25	95.7423	2906.25	100.157	2906.25	96.6263
2908.18	95.7056	2908.18	100.147	2908.18	96.6318
2910.1	95.6881	2910.1	100.159	2910.1	96.6528
2912.03	95.7294	2912.03	100.16	2912.03	96.6402
2913.96	95.7284	2913.96	100.151	2913.96	96.639
2915.89	95.7067	2915.89	100.147	2915.89	96.6438
2917.82	95.6975	2917.82	100.143	2917.82	96.6329
2919.75	95.7042	2919.75	100.125	2919.75	96.606
2921.68	95.6706	2921.68	100.152	2921.68	96.5746
2923.6	95.6619	2923.6	100.165	2923.6	96.5799
2925.53	95.6935	2925.53	100.145	2925.53	96.6236
2927.46	95.6916	2927.46	100.141	2927.46	96.6084
2929.39	95.6918	2929.39	100.172	2929.39	96.5714
2931.32	95.7001	2931.32	100.195	2931.32	96.577
2933.25	95.7293	2933.25	100.192	2933.25	96.5861
2935.18	95.7882	2935.18	100.181	2935.18	96.5421
2937.1	95.8117	2937.1	100.157	2937.1	96.5354
2939.03	95.8097	2939.03	100.158	2939.03	96.5797
2940.96	95.7921	2940.96	100.2	2940.96	96.6337
2942.89	95.7994	2942.89	100.236	2942.89	96.6307
2944.82	95.8221	2944.82	100.234	2944.82	96.5834
2946.75	95.8461	2946.75	100.214	2946.75	96.5701
2948.67	95.8328	2948.67	100.188	2948.67	96.5934
2950.6	95.7791	2950.6	100.167	2950.6	96.593
2952.53	95.7886	2952.53	100.206	2952.53	96.5416
2954.46	95.7975	2954.46	100.223	2954.46	96.5674
2956.39	95.7922	2956.39	100.203	2956.39	96.6125
2958.32	95.8117	2958.32	100.238	2958.32	96.6113
2960.24	95.8093	2960.24	100.258	2960.24	96.5945
2962.17	95.8257	2962.17	100.271	2962.17	96.5748
2964.1	95.8721	2964.1	100.276	2964.1	96.5738
2966.03	95.8871	2966.03	100.276	2966.03	96.5896
2967.96	95.9142	2967.96	100.308	2967.96	96.5976
2969.89	95.94	2969.89	100.305	2969.89	96.5953
2971.82	95.9399	2971.82	100.267	2971.82	96.5982
2973.74	95.9445	2973.74	100.299	2973.74	96.6113
2975.67	95.9261	2975.67	100.341	2975.67	96.656
2977.6	95.9671	2977.6	100.366	2977.6	96.6689
2979.53	95.9964	2979.53	100.359	2979.53	96.6475
2981.46	95.9759	2981.46	100.344	2981.46	96.6227
2983.39	95.9622	2983.39	100.357	2983.39	96.6308
2985.32	95.9716	2985.32	100.347	2985.32	96.647
2987.24	95.9686	2987.24	100.351	2987.24	96.6223
2989.17	95.9173	2989.17	100.359	2989.17	96.589
2991.1	95.9143	2991.1	100.342	2991.1	96.582
2993.03	95.9421	2993.03	100.332	2993.03	96.6124
2994.96	95.9131	2994.96	100.321	2994.96	96.6436
2996.89	95.8636	2996.89	100.311	2996.89	96.6324
2998.82	95.862	2998.82	100.328	2998.82	96.6137
3000.74	95.9108	3000.74	100.316	3000.74	96.6015
3002.67	95.9241	3002.67	100.333	3002.67	96.5877
3004.6	95.8881	3004.6	100.347	3004.6	96.6038
3006.53	95.8318	3006.53	100.328	3006.53	96.6113
3008.46	95.8315	3008.46	100.312	3008.46	96.5891
3010.39	95.8478	3010.39	100.298	3010.39	96.6088
3012.31	95.8508	3012.31	100.262	3012.31	96.623
3014.24	95.7988	3014.24	100.216	3014.24	96.574
3016.17	95.7399	3016.17	100.242	3016.17	96.5589
3018.1	95.706	3018.1	100.27	3018.1	96.5597
3020.03	95.6067	3020.03	100.283	3020.03	96.5707
3021.96	95.5479	3021.96	100.246	3021.96	96.6067
3023.89	95.4533	3023.89	100.16	3023.89	96.5794
3025.81	95.2856	3025.81	100.129	3025.81	96.5819
3027.74	95.2029	3027.74	100.162	3027.74	96.6102
3029.67	95.2207	3029.67	100.147	3029.67	96.5841
3031.6	95.2493	3031.6	100.135	3031.6	96.541
3033.53	95.2617	3033.53	100.117	3033.53	96.5647
3035.46	95.2531	3035.46	100.118	3035.46	96.5771
3037.39	95.2257	3037.39	100.139	3037.39	96.5643
3039.31	95.2612	3039.31	100.144	3039.31	96.5321
3041.24	95.3465	3041.24	100.146	3041.24	96.5167
3043.17	95.3922	3043.17	100.148	3043.17	96.5307
3045.1	95.4318	3045.1	100.158	3045.1	96.5707
3047.03	95.4866	3047.03	100.149	3047.03	96.5369
3048.96	95.4657	3048.96	100.161	3048.96	96.4752
3050.89	95.4751	3050.89	100.235	3050.89	96.4909
3052.81	95.4623	3052.81	100.251	3052.81	96.531
3054.74	95.437	3054.74	100.208	3054.74	96.5579
3056.67	95.4118	3056.67	100.147	3056.67	96.5723
3058.6	95.4135	3058.6	100.116	3058.6	96.5372
3060.53	95.4173	3060.53	100.151	3060.53	96.5327
3062.46	95.4218	3062.46	100.125	3062.46	96.5494
3064.38	95.4821	3064.38	100.121	3064.38	96.5743
3066.31	95.5083	3066.31	100.14	3066.31	96.5692
3068.24	95.5263	3068.24	100.151	3068.24	96.5402
3070.17	95.5936	3070.17	100.174	3070.17	96.5145
3072.1	95.6416	3072.1	100.192	3072.1	96.4979
3074.03	95.6839	3074.03	100.192	3074.03	96.5134
3075.95	95.7104	3075.95	100.229	3075.95	96.529
3077.88	95.7389	3077.88	100.261	3077.88	96.5105
3079.81	95.7891	3079.81	100.252	3079.81	96.452
3081.74	95.8153	3081.74	100.265	3081.74	96.4463
3083.67	95.8458	3083.67	100.32	3083.67	96.4622
3085.6	95.87	3085.6	100.337	3085.6	96.4509
3087.53	95.8681	3087.53	100.278	3087.53	96.4812
3089.45	95.8689	3089.45	100.24	3089.45	96.4781
3091.38	95.8962	3091.38	100.253	3091.38	96.4693
3093.31	95.9353	3093.31	100.275	3093.31	96.4852
3095.24	96.0058	3095.24	100.308	3095.24	96.5121
3097.17	96.055	3097.17	100.317	3097.17	96.5027
3099.1	96.0672	3099.1	100.334	3099.1	96.5248
3101.03	96.0826	3101.03	100.325	3101.03	96.5726
3102.95	96.0764	3102.95	100.273	3102.95	96.5756
3104.88	96.0206	3104.88	100.25	3104.88	96.5157
3106.81	95.9732	3106.81	100.278	3106.81	96.4716
3108.74	96.0057	3108.74	100.263	3108.74	96.4446
3110.67	96.0372	3110.67	100.24	3110.67	96.4825
3112.6	96.0305	3112.6	100.262	3112.6	96.5117
3114.53	96.0096	3114.53	100.25	3114.53	96.5461
3116.45	96.0487	3116.45	100.261	3116.45	96.5536
3118.38	96.0807	3118.38	100.287	3118.38	96.5276
3120.31	96.0376	3120.31	100.246	3120.31	96.4812
3122.24	96.0054	3122.24	100.243	3122.24	96.5206
3124.17	96.029	3124.17	100.283	3124.17	96.5293
3126.1	96.0965	3126.1	100.32	3126.1	96.4896
3128.02	96.1655	3128.02	100.317	3128.02	96.4808
3129.95	96.1315	3129.95	100.277	3129.95	96.4384
3131.88	96.1111	3131.88	100.225	3131.88	96.4397
3133.81	96.1254	3133.81	100.238	3133.81	96.4913
3135.74	96.1757	3135.74	100.242	3135.74	96.5067
3137.67	96.187	3137.67	100.266	3137.67	96.4747
3139.59	96.2064	3139.59	100.282	3139.59	96.4191
3141.52	96.231	3141.52	100.266	3141.52	96.4338
3143.45	96.222	3143.45	100.25	3143.45	96.4699
3145.38	96.2062	3145.38	100.309	3145.38	96.4855
3147.31	96.1549	3147.31	100.372	3147.31	96.5201
3149.24	96.1147	3149.24	100.316	3149.24	96.5389
3151.17	96.1457	3151.17	100.248	3151.17	96.4959
3153.09	96.1747	3153.09	100.235	3153.09	96.4523
3155.02	96.168	3155.02	100.286	3155.02	96.4554
3156.95	96.1583	3156.95	100.265	3156.95	96.4806
3158.88	96.1621	3158.88	100.215	3158.88	96.5057
3160.81	96.1717	3160.81	100.225	3160.81	96.5111
3162.74	96.1729	3162.74	100.242	3162.74	96.505
3164.67	96.1366	3164.67	100.252	3164.67	96.505
3166.59	96.1274	3166.59	100.226	3166.59	96.5153
3168.52	96.1516	3168.52	100.174	3168.52	96.5091
3170.45	96.17	3170.45	100.183	3170.45	96.4948
3172.38	96.1583	3172.38	100.171	3172.38	96.5113
3174.31	96.0915	3174.31	100.191	3174.31	96.5151
3176.24	96.0536	3176.24	100.2	3176.24	96.5309
3178.16	96.0559	3178.16	100.17	3178.16	96.5103
3180.09	96.0609	3180.09	100.171	3180.09	96.4907
3182.02	96.0542	3182.02	100.165	3182.02	96.4834
3183.95	96.0284	3183.95	100.148	3183.95	96.4587
3185.88	96.0722	3185.88	100.164	3185.88	96.4191
3187.81	96.0572	3187.81	100.188	3187.81	96.4069
3189.74	96.0435	3189.74	100.181	3189.74	96.4257
3191.66	96.0418	3191.66	100.135	3191.66	96.4131
3193.59	96.0031	3193.59	100.122	3193.59	96.4119
3195.52	95.9966	3195.52	100.145	3195.52	96.4416
3197.45	96.0262	3197.45	100.155	3197.45	96.4635
3199.38	95.9987	3199.38	100.12	3199.38	96.4357
3201.31	95.939	3201.31	100.102	3201.31	96.4123
3203.24	95.9086	3203.24	100.103	3203.24	96.3961
3205.16	95.8997	3205.16	100.119	3205.16	96.3803
3207.09	95.8992	3207.09	100.18	3207.09	96.393
3209.02	95.9357	3209.02	100.159	3209.02	96.4377
3210.95	95.939	3210.95	100.137	3210.95	96.4714
3212.88	95.8517	3212.88	100.154	3212.88	96.475
3214.81	95.8061	3214.81	100.164	3214.81	96.4385
3216.74	95.8482	3216.74	100.142	3216.74	96.4116
3218.66	95.8896	3218.66	100.134	3218.66	96.3993
3220.59	95.8976	3220.59	100.152	3220.59	96.402
3222.52	95.887	3222.52	100.166	3222.52	96.4164
3224.45	95.8645	3224.45	100.131	3224.45	96.4394
3226.38	95.8426	3226.38	100.056	3226.38	96.4262
3228.31	95.797	3228.31	99.9958	3228.31	96.3798
3230.24	95.7445	3230.24	100.058	3230.24	96.4493
3232.16	95.7583	3232.16	100.133	3232.16	96.5105
3234.09	95.7905	3234.09	100.111	3234.09	96.5155
3236.02	95.8069	3236.02	100.093	3236.02	96.4966
3237.95	95.8245	3237.95	100.146	3237.95	96.448
3239.88	95.8151	3239.88	100.126	3239.88	96.4692
3241.81	95.7993	3241.81	100.126	3241.81	96.4779
3243.73	95.7735	3243.73	100.116	3243.73	96.4409
3245.66	95.7675	3245.66	100.088	3245.66	96.4908
3247.59	95.766	3247.59	100.067	3247.59	96.5185
3249.52	95.8086	3249.52	100.071	3249.52	96.4721
3251.45	95.8646	3251.45	100.099	3251.45	96.4387
3253.38	95.8831	3253.38	100.111	3253.38	96.4008
3255.3	95.9148	3255.3	100.106	3255.3	96.3559
3257.23	95.8963	3257.23	100.064	3257.23	96.3618
3259.16	95.8668	3259.16	100.042	3259.16	96.4337
3261.09	95.9197	3261.09	100.059	3261.09	96.4633
3263.02	96.0042	3263.02	100.102	3263.02	96.4346
3264.95	95.9987	3264.95	100.101	3264.95	96.4114
3266.88	95.9657	3266.88	100.037	3266.88	96.4196
3268.8	95.9967	3268.8	100.039	3268.8	96.4336
3270.73	96.0289	3270.73	100.091	3270.73	96.4357
3272.66	96.0049	3272.66	100.138	3272.66	96.4129
3274.59	95.9758	3274.59	100.134	3274.59	96.4359
3276.52	95.9712	3276.52	100.119	3276.52	96.4437
3278.45	95.9942	3278.45	100.077	3278.45	96.4458
3280.38	96.019	3280.38	100.026	3280.38	96.4653
3282.3	96.0566	3282.3	100.001	3282.3	96.4398
3284.23	96.0716	3284.23	99.9739	3284.23	96.4138
3286.16	96.0716	3286.16	100.005	3286.16	96.4522
3288.09	96.0422	3288.09	100.031	3288.09	96.4848
3290.02	96.0038	3290.02	100.002	3290.02	96.4827
3291.95	95.9695	3291.95	100.039	3291.95	96.4178
3293.88	95.9286	3293.88	100.062	3293.88	96.4088
3295.8	95.9276	3295.8	100.027	3295.8	96.4646
3297.73	96.0015	3297.73	99.9948	3297.73	96.528
3299.66	95.9993	3299.66	99.966	3299.66	96.4896
3301.59	95.9673	3301.59	99.9428	3301.59	96.3888
3303.52	95.971	3303.52	99.9623	3303.52	96.3696
3305.45	95.958	3305.45	99.9988	3305.45	96.4439
3307.38	95.9774	3307.38	100.088	3307.38	96.4847
3309.3	96.0074	3309.3	100.156	3309.3	96.4401
3311.23	95.9605	3311.23	100.085	3311.23	96.4458
3313.16	95.9387	3313.16	99.9731	3313.16	96.4832
3315.09	95.9255	3315.09	99.9361	3315.09	96.4874
3317.02	95.9428	3317.02	99.9281	3317.02	96.4902
3318.95	95.9228	3318.95	99.9775	3318.95	96.4795
3320.87	95.8511	3320.87	99.9987	3320.87	96.45
3322.8	95.7833	3322.8	99.9638	3322.8	96.4628
3324.73	95.7522	3324.73	99.9745	3324.73	96.4813
3326.66	95.7829	3326.66	99.9972	3326.66	96.4365
3328.59	95.8198	3328.59	99.982	3328.59	96.4239
3330.52	95.7874	3330.52	99.983	3330.52	96.4259
3332.45	95.7678	3332.45	99.9959	3332.45	96.4857
3334.37	95.7652	3334.37	99.954	3334.37	96.5208
3336.3	95.7216	3336.3	99.9306	3336.3	96.5141
3338.23	95.657	3338.23	99.9836	3338.23	96.4599
3340.16	95.6517	3340.16	100.036	3340.16	96.3794
3342.09	95.6394	3342.09	100.05	3342.09	96.399
3344.02	95.6242	3344.02	99.9868	3344.02	96.4759
3345.95	95.5782	3345.95	99.9612	3345.95	96.4561
3347.87	95.5212	3347.87	99.9751	3347.87	96.4157
3349.8	95.5171	3349.8	99.9509	3349.8	96.4279
3351.73	95.5017	3351.73	99.9355	3351.73	96.4326
3353.66	95.426	3353.66	99.9833	3353.66	96.4114
3355.59	95.3323	3355.59	100.034	3355.59	96.38
3357.52	95.3173	3357.52	100.033	3357.52	96.4269
3359.44	95.4007	3359.44	99.9887	3359.44	96.4928
3361.37	95.3723	3361.37	99.9794	3361.37	96.4811
3363.3	95.347	3363.3	100.002	3363.3	96.4337
3365.23	95.3805	3365.23	100.016	3365.23	96.413
3367.16	95.322	3367.16	99.9679	3367.16	96.4083
3369.09	95.2208	3369.09	99.9181	3369.09	96.4327
3371.01	95.1867	3371.01	99.9186	3371.01	96.4931
3372.94	95.1837	3372.94	99.9578	3372.94	96.5153
3374.87	95.2086	3374.87	99.9569	3374.87	96.4436
3376.8	95.2197	3376.8	99.9274	3376.8	96.3671
3378.73	95.1626	3378.73	99.9617	3378.73	96.3678
3380.66	95.1119	3380.66	100.021	3380.66	96.4605
3382.59	95.0863	3382.59	99.9989	3382.59	96.466
3384.51	95.0773	3384.51	99.9535	3384.51	96.4207
3386.44	95.0621	3386.44	99.896	3386.44	96.4588
3388.37	95.058	3388.37	99.855	3388.37	96.4752
3390.3	95.0084	3390.3	99.8522	3390.3	96.4448
3392.23	94.9446	3392.23	99.8963	3392.23	96.4381
3394.16	94.9078	3394.16	99.8412	3394.16	96.4557
3396.09	94.9223	3396.09	99.8042	3396.09	96.4645
3398.01	94.9379	3398.01	99.805	3398.01	96.4444
3399.94	94.9276	3399.94	99.8558	3399.94	96.441
3401.87	94.9259	3401.87	99.8914	3401.87	96.3951
3403.8	94.9424	3403.8	99.9005	3403.8	96.4025
3405.73	94.9573	3405.73	99.9348	3405.73	96.4546
3407.66	94.9243	3407.66	99.9234	3407.66	96.4976
3409.59	94.9594	3409.59	99.975	3409.59	96.4768
3411.51	95.0034	3411.51	99.9818	3411.51	96.4781
3413.44	95.0345	3413.44	99.9296	3413.44	96.4489
3415.37	95.1133	3415.37	99.9266	3415.37	96.4324
3417.3	95.1248	3417.3	99.9042	3417.3	96.5031
3419.23	95.2285	3419.23	99.8812	3419.23	96.4787
3421.16	95.3878	3421.16	99.8709	3421.16	96.3914
3423.09	95.4301	3423.09	99.8453	3423.09	96.4247
3425.01	95.446	3425.01	99.8816	3425.01	96.4667
3426.94	95.421	3426.94	99.9307	3426.94	96.4851
3428.87	95.5156	3428.87	99.9363	3428.87	96.5505
3430.8	95.6234	3430.8	99.9321	3430.8	96.5662
3432.73	95.6809	3432.73	99.9417	3432.73	96.5174
3434.66	95.6909	3434.66	99.9226	3434.66	96.467
3436.58	95.7818	3436.58	99.9395	3436.58	96.393
3438.51	95.808	3438.51	99.9725	3438.51	96.4176
3440.44	95.7921	3440.44	99.9119	3440.44	96.5225
3442.37	95.8264	3442.37	99.9074	3442.37	96.5175
3444.3	95.8815	3444.3	99.9265	3444.3	96.5446
3446.23	95.9076	3446.23	99.9497	3446.23	96.5777
3448.16	95.8645	3448.16	99.9917	3448.16	96.5332
3450.08	95.8636	3450.08	100.047	3450.08	96.4772
3452.01	95.8806	3452.01	100.012	3452.01	96.4626
3453.94	95.8447	3453.94	99.9667	3453.94	96.4702
3455.87	95.8309	3455.87	100.005	3455.87	96.454
3457.8	95.8278	3457.8	100.017	3457.8	96.4905
3459.73	95.875	3459.73	100.034	3459.73	96.539
3461.66	95.8584	3461.66	100.06	3461.66	96.4625
3463.58	95.843	3463.58	100.002	3463.58	96.4731
3465.51	95.896	3465.51	99.9722	3465.51	96.5543
3467.44	95.8824	3467.44	100.011	3467.44	96.5587
3469.37	95.8741	3469.37	100.032	3469.37	96.5784
3471.3	95.881	3471.3	100.041	3471.3	96.5103
3473.23	95.8129	3473.23	100.073	3473.23	96.4764
3475.15	95.7423	3475.15	100.108	3475.15	96.456
3477.08	95.7311	3477.08	100.014	3477.08	96.5098
3479.01	95.7313	3479.01	99.9452	3479.01	96.5192
3480.94	95.7244	3480.94	99.9356	3480.94	96.435
3482.87	95.6941	3482.87	99.954	3482.87	96.4189
3484.8	95.7206	3484.8	100.055	3484.8	96.5068
3486.72	95.7544	3486.72	100.035	3486.72	96.5412
3488.65	95.797	3488.65	99.9785	3488.65	96.4814
3490.58	95.7607	3490.58	99.9845	3490.58	96.4406
3492.51	95.664	3492.51	100.007	3492.51	96.5021
3494.44	95.6032	3494.44	100.056	3494.44	96.5638
3496.37	95.6118	3496.37	100.055	3496.37	96.5452
3498.3	95.6626	3498.3	99.9703	3498.3	96.5541
3500.22	95.661	3500.22	100.01	3500.22	96.5871
3502.15	95.6562	3502.15	100.032	3502.15	96.5732
3504.08	95.6436	3504.08	100.029	3504.08	96.5558
3506.01	95.6532	3506.01	99.9801	3506.01	96.6065
3507.94	95.6998	3507.94	99.9818	3507.94	96.6081
3509.87	95.7603	3509.87	100.049	3509.87	96.4708
3511.8	95.7456	3511.8	100.119	3511.8	96.4221
3513.72	95.7148	3513.72	100.141	3513.72	96.4659
3515.65	95.7658	3515.65	100.12	3515.65	96.5068
3517.58	95.8684	3517.58	100.09	3517.58	96.53
3519.51	95.8641	3519.51	100.068	3519.51	96.5816
3521.44	95.7784	3521.44	100.09	3521.44	96.6873
3523.37	95.8007	3523.37	100.147	3523.37	96.6821
3525.3	95.9227	3525.3	100.173	3525.3	96.68
3527.22	95.9861	3527.22	100.168	3527.22	96.6084
3529.15	95.9372	3529.15	100.131	3529.15	96.5217
3531.08	95.9008	3531.08	100.16	3531.08	96.511
3533.01	95.9692	3533.01	100.196	3533.01	96.5591
3534.94	96.0537	3534.94	100.182	3534.94	96.5695
3536.87	96.124	3536.87	100.129	3536.87	96.4822
3538.8	96.1791	3538.8	100.115	3538.8	96.4785
3540.72	96.1625	3540.72	100.12	3540.72	96.5506
3542.65	96.0874	3542.65	100.111	3542.65	96.578
3544.58	96.1636	3544.58	100.154	3544.58	96.604
3546.51	96.22	3546.51	100.161	3546.51	96.5767
3548.44	96.1812	3548.44	100.133	3548.44	96.5413
3550.36	96.1043	3550.36	100.124	3550.36	96.5793
3552.29	96.1127	3552.29	100.162	3552.29	96.5029
3554.22	96.1717	3554.22	100.219	3554.22	96.5238
3556.15	96.2269	3556.15	100.215	3556.15	96.6284
3558.08	96.2165	3558.08	100.188	3558.08	96.6463
3560.01	96.1486	3560.01	100.195	3560.01	96.611
3561.94	96.1217	3561.94	100.173	3561.94	96.6117
3563.86	96.1708	3563.86	100.172	3563.86	96.7023
3565.79	96.2212	3565.79	100.123	3565.79	96.6439
3567.72	96.2489	3567.72	100.049	3567.72	96.5295
3569.65	96.2288	3569.65	100.183	3569.65	96.5801
3571.58	96.252	3571.58	100.219	3571.58	96.5785
3573.51	96.2632	3573.51	100.16	3573.51	96.573
3575.44	96.2551	3575.44	100.165	3575.44	96.5992
3577.36	96.2652	3577.36	100.196	3577.36	96.6502
3579.29	96.261	3579.29	100.252	3579.29	96.6689
3581.22	96.1875	3581.22	100.277	3581.22	96.6303
3583.15	96.1101	3583.15	100.268	3583.15	96.7031
3585.08	96.0859	3585.08	100.332	3585.08	96.8426
3587.01	96.1335	3587.01	100.381	3587.01	96.7083
3588.94	96.2296	3588.94	100.256	3588.94	96.5426
3590.86	96.293	3590.86	100.28	3590.86	96.5738
3592.79	96.2654	3592.79	100.318	3592.79	96.5591
3594.72	96.2488	3594.72	100.341	3594.72	96.4908
3596.65	96.193	3596.65	100.292	3596.65	96.6012
3598.58	96.1805	3598.58	100.212	3598.58	96.6617
3600.51	96.2067	3600.51	100.264	3600.51	96.5937
3602.43	96.2653	3602.43	100.352	3602.43	96.5922
3604.36	96.2709	3604.36	100.339	3604.36	96.6415
3606.29	96.2596	3606.29	100.4	3606.29	96.694
3608.22	96.3238	3608.22	100.44	3608.22	96.7198
3610.15	96.3701	3610.15	100.298	3610.15	96.8357
3612.08	96.3435	3612.08	100.255	3612.08	96.8073
3614.01	96.3843	3614.01	100.336	3614.01	96.6839
3615.93	96.2954	3615.93	100.384	3615.93	96.7677
3617.86	96.2029	3617.86	100.395	3617.86	96.7522
3619.79	96.2429	3619.79	100.284	3619.79	96.6063
3621.72	96.2503	3621.72	100.235	3621.72	96.5672
3623.65	96.2413	3623.65	100.34	3623.65	96.6845
3625.58	96.2838	3625.58	100.419	3625.58	96.9728
3627.51	96.1756	3627.51	100.433	3627.51	97.0817
3629.43	96.2214	3629.43	100.407	3629.43	96.6086
3631.36	96.2108	3631.36	100.388	3631.36	96.7326
3633.29	96.1618	3633.29	100.317	3633.29	96.7535
3635.22	96.1738	3635.22	100.223	3635.22	96.6117
3637.15	96.1725	3637.15	100.198	3637.15	96.5716
3639.08	96.1828	3639.08	100.252	3639.08	96.6163
3641.01	96.1944	3641.01	100.354	3641.01	96.6847
3642.93	96.2542	3642.93	100.365	3642.93	96.7955
3644.86	96.258	3644.86	100.398	3644.86	96.9026
3646.79	96.1783	3646.79	100.459	3646.79	96.8507
3648.72	96.1914	3648.72	100.548	3648.72	96.6564
3650.65	96.2593	3650.65	100.413	3650.65	96.5403
3652.58	96.2579	3652.58	100.254	3652.58	96.746
3654.5	96.1823	3654.5	100.318	3654.5	96.8684
3656.43	96.2199	3656.43	100.372	3656.43	96.6715
3658.36	96.2382	3658.36	100.353	3658.36	96.6867
3660.29	96.2661	3660.29	100.356	3660.29	96.7458
3662.22	96.2673	3662.22	100.381	3662.22	96.714
3664.15	96.2348	3664.15	100.413	3664.15	96.726
3666.07	96.1994	3666.07	100.426	3666.07	96.8841
3668	96.1957	3668	100.454	3668	96.9961
3669.93	96.3575	3669.93	100.34	3669.93	96.694
3671.86	96.4229	3671.86	100.168	3671.86	96.7431
3673.79	96.2232	3673.79	100.162	3673.79	96.9748
3675.72	96.371	3675.72	100.166	3675.72	96.4926
3677.65	96.4087	3677.65	100.249	3677.65	96.5876
3679.57	96.2944	3679.57	100.343	3679.57	96.6542
3681.5	96.3427	3681.5	100.459	3681.5	96.7175
3683.43	96.3067	3683.43	100.463	3683.43	96.7905
3685.36	96.2513	3685.36	100.383	3685.36	96.9055
3687.29	96.2593	3687.29	100.408	3687.29	96.9558
3689.22	96.2637	3689.22	100.515	3689.22	96.698
3691.15	96.2383	3691.15	100.432	3691.15	96.5416
3693.07	96.2566	3693.07	100.347	3693.07	96.6447
3695	96.2248	3695	100.338	3695	96.6891
3696.93	96.2446	3696.93	100.335	3696.93	96.6759
3698.86	96.2071	3698.86	100.325	3698.86	96.7804
3700.79	96.2419	3700.79	100.297	3700.79	96.6363
3702.72	96.271	3702.72	100.306	3702.72	96.4732
3704.65	96.2195	3704.65	100.371	3704.65	96.7044
3706.57	96.2169	3706.57	100.472	3706.57	96.9228
3708.5	96.3106	3708.5	100.519	3708.5	96.9901
3710.43	96.3301	3710.43	100.394	3710.43	96.8054
3712.36	96.322	3712.36	100.216	3712.36	96.4955
3714.29	96.318	3714.29	100.221	3714.29	96.5541
3716.22	96.2263	3716.22	100.301	3716.22	96.6767
3718.14	96.1564	3718.14	100.319	3718.14	96.6733
3720.07	96.1209	3720.07	100.326	3720.07	96.6989
3722	96.2076	3722	100.274	3722	96.59
3723.93	96.2627	3723.93	100.217	3723.93	96.5123
3725.86	96.1698	3725.86	100.377	3725.86	96.5418
3727.79	96.2012	3727.79	100.457	3727.79	96.5425
3729.72	96.1672	3729.72	100.43	3729.72	96.7147
3731.64	96.1224	3731.64	100.332	3731.64	96.7827
3733.57	96.1222	3733.57	100.389	3733.57	96.8049
3735.5	96.1109	3735.5	100.552	3735.5	96.4672
3737.43	96.2107	3737.43	100.511	3737.43	96.3422
3739.36	96.2203	3739.36	100.453	3739.36	96.5369
3741.29	96.1227	3741.29	100.448	3741.29	96.7948
3743.22	95.9675	3743.22	100.581	3743.22	96.8087
3745.14	96.1141	3745.14	100.619	3745.14	96.2414
3747.07	96.1899	3747.07	100.634	3747.07	96.5569
3749	96.0534	3749	100.605	3749	96.6821
3750.93	96.102	3750.93	100.468	3750.93	96.3966
3752.86	96.1911	3752.86	100.375	3752.86	96.1842
3754.79	96.144	3754.79	100.373	3754.79	96.3663
3756.72	96.0108	3756.72	100.429	3756.72	96.4554
3758.64	95.9696	3758.64	100.412	3758.64	96.3958
3760.57	96.0459	3760.57	100.325	3760.57	96.2096
3762.5	96.0782	3762.5	100.266	3762.5	96.3646
3764.43	96.0249	3764.43	100.302	3764.43	96.4202
3766.36	95.9703	3766.36	100.364	3766.36	96.4265
3768.29	95.9493	3768.29	100.393	3768.29	96.4924
3770.21	96.0415	3770.21	100.337	3770.21	96.3035
3772.14	96.1231	3772.14	100.303	3772.14	96.3379
3774.07	96.1089	3774.07	100.352	3774.07	96.4509
3776	96.0394	3776	100.417	3776	96.5045
3777.93	96.0047	3777.93	100.466	3777.93	96.5308
3779.86	96.0144	3779.86	100.448	3779.86	96.3776
3781.78	95.9924	3781.78	100.356	3781.78	96.4124
3783.71	95.9865	3783.71	100.27	3783.71	96.3972
3785.64	96.0492	3785.64	100.246	3785.64	96.3389
3787.57	96.0715	3787.57	100.3	3787.57	96.3836
3789.5	96.0199	3789.5	100.349	3789.5	96.3799
3791.43	95.9681	3791.43	100.349	3791.43	96.3352
3793.36	95.9878	3793.36	100.367	3793.36	96.4356
3795.28	96.0165	3795.28	100.46	3795.28	96.4224
3797.21	96.0467	3797.21	100.486	3797.21	96.2703
3799.14	96.004	3799.14	100.446	3799.14	96.494
3801.07	95.9986	3801.07	100.53	3801.07	96.3478
3803	96.0913	3803	100.464	3803	96.2616
3804.93	95.983	3804.93	100.387	3804.93	96.5079
3806.86	95.9223	3806.86	100.307	3806.86	96.2582
3808.78	95.8961	3808.78	100.271	3808.78	96.231
3810.71	95.8913	3810.71	100.296	3810.71	96.3406
3812.64	95.9161	3812.64	100.341	3812.64	96.4335
3814.57	95.9174	3814.57	100.485	3814.57	96.4667
3816.5	96.0276	3816.5	100.456	3816.5	96.2311
3818.43	96.0541	3818.43	100.371	3818.43	96.445
3820.36	95.9905	3820.36	100.393	3820.36	96.2889
3822.28	96.0036	3822.28	100.393	3822.28	95.9659
3824.21	95.9646	3824.21	100.413	3824.21	96.2281
3826.14	95.8878	3826.14	100.411	3826.14	96.3044
3828.07	95.908	3828.07	100.318	3828.07	96.3474
3830	95.9522	3830	100.27	3830	96.3753
3831.93	96.0538	3831.93	100.265	3831.93	96.3038
3833.86	96.0888	3833.86	100.283	3833.86	96.4402
3835.78	96.1296	3835.78	100.425	3835.78	96.5711
3837.71	96.1802	3837.71	100.493	3837.71	96.532
3839.64	96.114	3839.64	100.468	3839.64	96.3646
3841.57	95.9635	3841.57	100.486	3841.57	96.3288
3843.5	95.8786	3843.5	100.47	3843.5	96.2659
3845.43	95.9207	3845.43	100.378	3845.43	96.2717
3847.35	95.939	3847.35	100.341	3847.35	96.4291
3849.28	95.9858	3849.28	100.338	3849.28	96.593
3851.21	96.0241	3851.21	100.349	3851.21	96.7261
3853.14	96.0556	3853.14	100.311	3853.14	96.2471
3855.07	96.0222	3855.07	100.326	3855.07	96.0117
3857	95.957	3857	100.382	3857	96.2111
3858.93	95.9205	3858.93	100.332	3858.93	96.3457
3860.85	95.9293	3860.85	100.293	3860.85	96.4326
3862.78	96.0375	3862.78	100.303	3862.78	96.5278
3864.71	96.1125	3864.71	100.362	3864.71	96.3674
3866.64	96.0371	3866.64	100.353	3866.64	96.3957
3868.57	95.9566	3868.57	100.365	3868.57	96.4531
3870.5	95.973	3870.5	100.336	3870.5	96.175
3872.43	95.8624	3872.43	100.383	3872.43	96.3372
3874.35	95.8352	3874.35	100.424	3874.35	96.2348
3876.28	95.8866	3876.28	100.361	3876.28	96.2889
3878.21	95.8874	3878.21	100.374	3878.21	96.4525
3880.14	95.9219	3880.14	100.394	3880.14	96.3945
3882.07	95.9703	3882.07	100.402	3882.07	96.4135
3884	95.9262	3884	100.356	3884	96.4527
3885.92	95.9169	3885.92	100.303	3885.92	96.1451
3887.85	95.926	3887.85	100.339	3887.85	96.2859
3889.78	95.8932	3889.78	100.407	3889.78	96.4076
3891.71	95.8907	3891.71	100.348	3891.71	96.2324
3893.64	95.8846	3893.64	100.293	3893.64	96.1744
3895.57	95.8051	3895.57	100.303	3895.57	96.3361
3897.49	95.7491	3897.49	100.306	3897.49	96.4835
3899.42	95.8335	3899.42	100.27	3899.42	96.3599
3901.35	95.8589	3901.35	100.302	3901.35	96.3322
3903.28	95.9069	3903.28	100.34	3903.28	96.3234
3905.21	95.9238	3905.21	100.261	3905.21	96.121
3907.14	95.8764	3907.14	100.23	3907.14	96.1431
3909.07	95.8568	3909.07	100.252	3909.07	96.2226
3910.99	95.8652	3910.99	100.281	3910.99	96.2406
3912.92	95.8392	3912.92	100.288	3912.92	96.3074
3914.85	95.8008	3914.85	100.282	3914.85	96.379
3916.78	95.8638	3916.78	100.321	3916.78	96.2675
3918.71	95.9136	3918.71	100.301	3918.71	96.2065
3920.64	95.9218	3920.64	100.311	3920.64	96.2399
3922.57	95.8745	3922.57	100.319	3922.57	96.3456
3924.49	95.8651	3924.49	100.279	3924.49	96.2618
3926.42	95.8528	3926.42	100.264	3926.42	96.2104
3928.35	95.8294	3928.35	100.285	3928.35	96.2415
3930.28	95.8854	3930.28	100.28	3930.28	96.2505
3932.21	95.9048	3932.21	100.24	3932.21	96.1854
3934.14	95.8583	3934.14	100.272	3934.14	96.1861
3936.07	95.7772	3936.07	100.334	3936.07	96.2459
3937.99	95.7606	3937.99	100.325	3937.99	96.2306
3939.92	95.8043	3939.92	100.246	3939.92	96.2823
3941.85	95.8455	3941.85	100.288	3941.85	96.2608
3943.78	95.8547	3943.78	100.269	3943.78	96.1372
3945.71	95.8173	3945.71	100.186	3945.71	96.1702
3947.64	95.7725	3947.64	100.231	3947.64	96.191
3949.57	95.7786	3949.57	100.271	3949.57	96.1635
3951.49	95.8067	3951.49	100.288	3951.49	96.1716
3953.42	95.8109	3953.42	100.267	3953.42	96.1758
3955.35	95.8068	3955.35	100.248	3955.35	96.1871
3957.28	95.7928	3957.28	100.291	3957.28	96.2066
3959.21	95.7955	3959.21	100.319	3959.21	96.209
3961.14	95.8132	3961.14	100.285	3961.14	96.1434
3963.06	95.7869	3963.06	100.281	3963.06	96.1396
3964.99	95.7695	3964.99	100.28	3964.99	96.1545
3966.92	95.8143	3966.92	100.244	3966.92	96.1591
3968.85	95.7838	3968.85	100.239	3968.85	96.154
3970.78	95.7142	3970.78	100.244	3970.78	96.1769
3972.71	95.7129	3972.71	100.251	3972.71	96.1845
3974.64	95.7757	3974.64	100.249	3974.64	96.1402
3976.56	95.7858	3976.56	100.199	3976.56	96.1016
3978.49	95.7633	3978.49	100.168	3978.49	96.1051
3980.42	95.7685	3980.42	100.213	3980.42	96.1309
3982.35	95.7495	3982.35	100.224	3982.35	96.1443
3984.28	95.7594	3984.28	100.254	3984.28	96.1361
3986.21	95.7704	3986.21	100.239	3986.21	96.1139
3988.14	95.7509	3988.14	100.201	3988.14	96.0643
3990.06	95.7544	3990.06	100.274	3990.06	96.102
3991.99	95.7485	3991.99	100.357	3991.99	96.1987
3993.92	95.7175	3993.92	100.326	3993.92	96.1683
3995.85	95.712	3995.85	100.264	3995.85	96.117
3997.78	95.686	3997.78	100.292	3997.78	96.1312
3999.71	95.7223	3999.71	100.324	3999.71	96.1518
