# Supplementary material for: Dual engineering of thermodynamics and kinetics in covalent organic frameworks for separation
Source: Nat Commun. 2026 Mar 10;17:3896. doi: 10.1038/s41467-026-70311-8 (PMC13125621; doi:10.1038/s41467-026-70311-8)
Supplement: Supplementary file 3 — Source Data [file 41467_2026_70311_MOESM3_ESM.zip › 676225_2_data_set_12367526_twyvxw/Source data for figures/Figure 4a.xlsx]

## Sheet: Sheet1
Time (min)	Intensity (μV)
0	-35
6.7E-4	-36
0.00133	-37
0.002	-37
0.00267	-37
0.00333	-38
0.004	-38
0.00467	-38
0.00533	-38
0.006	-39
0.00667	-39
0.00733	-39
0.008	-39
0.00867	-39
0.00933	-39
0.01	-39
0.01067	-39
0.01133	-40
0.012	-40
0.01267	-40
0.01333	-40
0.014	-41
0.01467	-41
0.01533	-41
0.016	-41
0.01667	-41
0.01733	-41
0.018	-41
0.01867	-41
0.01933	-40
0.02	-40
0.02067	-39
0.02133	-39
0.022	-38
0.02267	-38
0.02333	-38
0.024	-38
0.02467	-37
0.02533	-37
0.026	-37
0.02667	-36
0.02733	-37
0.028	-37
0.02867	-37
0.02933	-37
0.03	-37
0.03067	-37
0.03133	-37
0.032	-36
0.03267	-36
0.03333	-35
0.034	-35
0.03467	-35
0.03533	-34
0.036	-34
0.03667	-34
0.03733	-34
0.038	-34
0.03867	-34
0.03933	-35
0.04	-35
0.04067	-36
0.04133	-36
0.042	-36
0.04267	-37
0.04333	-37
0.044	-37
0.04467	-38
0.04533	-39
0.046	-39
0.04667	-40
0.04733	-40
0.048	-41
0.04867	-41
0.04933	-42
0.05	-42
0.05067	-42
0.05133	-42
0.052	-43
0.05267	-43
0.05333	-43
0.054	-44
0.05467	-45
0.05533	-46
0.056	-47
0.05667	-47
0.05733	-48
0.058	-49
0.05867	-49
0.05933	-50
0.06	-51
0.06067	-51
0.06133	-52
0.062	-53
0.06267	-54
0.06333	-55
0.064	-57
0.06467	-58
0.06533	-59
0.066	-60
0.06667	-61
0.06733	-63
0.068	-64
0.06867	-65
0.06933	-66
0.07	-67
0.07067	-67
0.07133	-68
0.072	-68
0.07267	-69
0.07333	-69
0.074	-69
0.07467	-68
0.07533	-68
0.076	-67
0.07667	-67
0.07733	-67
0.078	-67
0.07867	-67
0.07933	-67
0.08	-67
0.08067	-67
0.08133	-68
0.082	-68
0.08267	-68
0.08333	-68
0.084	-68
0.08467	-69
0.08533	-68
0.086	-68
0.08667	-68
0.08733	-67
0.088	-67
0.08867	-67
0.08933	-65
0.09	-64
0.09067	-63
0.09133	-62
0.092	-62
0.09267	-62
0.09333	-61
0.094	-62
0.09467	-62
0.09533	-62
0.096	-62
0.09667	-62
0.09733	-62
0.098	-61
0.09867	-60
0.09933	-59
0.1	-58
0.10067	-58
0.10133	-58
0.102	-58
0.10267	-58
0.10333	-58
0.104	-58
0.10467	-58
0.10533	-58
0.106	-59
0.10667	-59
0.10733	-59
0.108	-59
0.10867	-59
0.10933	-59
0.11	-59
0.11067	-59
0.11133	-59
0.112	-59
0.11267	-60
0.11333	-60
0.114	-60
0.11467	-61
0.11533	-62
0.116	-62
0.11667	-63
0.11733	-63
0.118	-63
0.11867	-64
0.11933	-64
0.12	-65
0.12067	-65
0.12133	-66
0.122	-66
0.12267	-66
0.12333	-67
0.124	-67
0.12467	-67
0.12533	-67
0.126	-67
0.12667	-67
0.12733	-68
0.128	-68
0.12867	-69
0.12933	-70
0.13	-69
0.13067	-69
0.13133	-69
0.132	-68
0.13267	-68
0.13333	-67
0.134	-66
0.13467	-66
0.13533	-66
0.136	-66
0.13667	-66
0.13733	-66
0.138	-66
0.13867	-67
0.13933	-67
0.14	-68
0.14067	-68
0.14133	-69
0.142	-69
0.14267	-70
0.14333	-70
0.144	-70
0.14467	-70
0.14533	-71
0.146	-71
0.14667	-71
0.14733	-71
0.148	-71
0.14867	-71
0.14933	-72
0.15	-72
0.15067	-73
0.15133	-73
0.152	-74
0.15267	-74
0.15333	-75
0.154	-75
0.15467	-75
0.15533	-75
0.156	-75
0.15667	-75
0.15733	-75
0.158	-75
0.15867	-76
0.15933	-76
0.16	-77
0.16067	-77
0.16133	-77
0.162	-78
0.16267	-78
0.16333	-78
0.164	-78
0.16467	-78
0.16533	-78
0.166	-78
0.16667	-78
0.16733	-77
0.168	-76
0.16867	-76
0.16933	-76
0.17	-76
0.17067	-76
0.17133	-76
0.172	-76
0.17267	-76
0.17333	-76
0.174	-76
0.17467	-77
0.17533	-77
0.176	-77
0.17667	-77
0.17733	-77
0.178	-77
0.17867	-77
0.17933	-76
0.18	-77
0.18067	-77
0.18133	-78
0.182	-78
0.18267	-78
0.18333	-78
0.184	-78
0.18467	-78
0.18533	-77
0.186	-77
0.18667	-77
0.18733	-77
0.188	-78
0.18867	-78
0.18933	-78
0.19	-78
0.19067	-78
0.19133	-79
0.192	-79
0.19267	-80
0.19333	-81
0.194	-81
0.19467	-82
0.19533	-83
0.196	-84
0.19667	-85
0.19733	-86
0.198	-87
0.19867	-88
0.19933	-88
0.2	-88
0.20067	-88
0.20133	-88
0.202	-88
0.20267	-88
0.20333	-88
0.204	-88
0.20467	-88
0.20533	-88
0.206	-88
0.20667	-88
0.20733	-88
0.208	-88
0.20867	-88
0.20933	-88
0.21	-88
0.21067	-88
0.21133	-88
0.212	-88
0.21267	-88
0.21333	-88
0.214	-87
0.21467	-86
0.21533	-86
0.216	-86
0.21667	-86
0.21733	-86
0.218	-86
0.21867	-86
0.21933	-86
0.22	-86
0.22067	-86
0.22133	-87
0.222	-87
0.22267	-87
0.22333	-87
0.224	-87
0.22467	-87
0.22533	-87
0.226	-86
0.22667	-86
0.22733	-85
0.228	-85
0.22867	-84
0.22933	-84
0.23	-85
0.23067	-85
0.23133	-86
0.232	-86
0.23267	-86
0.23333	-86
0.234	-86
0.23467	-85
0.23533	-85
0.236	-85
0.23667	-85
0.23733	-85
0.238	-85
0.23867	-85
0.23933	-84
0.24	-83
0.24067	-83
0.24133	-83
0.242	-83
0.24267	-83
0.24333	-84
0.244	-84
0.24467	-84
0.24533	-84
0.246	-84
0.24667	-84
0.24733	-84
0.248	-84
0.24867	-83
0.24933	-83
0.25	-83
0.25067	-83
0.25133	-84
0.252	-84
0.25267	-84
0.25333	-84
0.254	-84
0.25467	-85
0.25533	-85
0.256	-85
0.25667	-86
0.25733	-86
0.258	-87
0.25867	-87
0.25933	-88
0.26	-88
0.26067	-89
0.26133	-88
0.262	-88
0.26267	-88
0.26333	-87
0.264	-86
0.26467	-86
0.26533	-85
0.266	-84
0.26667	-83
0.26733	-83
0.268	-83
0.26867	-82
0.26933	-82
0.27	-82
0.27067	-82
0.27133	-82
0.272	-82
0.27267	-82
0.27333	-83
0.274	-83
0.27467	-84
0.27533	-84
0.276	-85
0.27667	-86
0.27733	-87
0.278	-88
0.27867	-89
0.27933	-89
0.28	-90
0.28067	-90
0.28133	-91
0.282	-92
0.28267	-92
0.28333	-93
0.284	-93
0.28467	-93
0.28533	-92
0.286	-92
0.28667	-92
0.28733	-92
0.288	-91
0.28867	-91
0.28933	-91
0.29	-90
0.29067	-90
0.29133	-89
0.292	-88
0.29267	-88
0.29333	-87
0.294	-86
0.29467	-85
0.29533	-84
0.296	-84
0.29667	-83
0.29733	-83
0.298	-83
0.29867	-83
0.29933	-83
0.3	-83
0.30067	-84
0.30133	-84
0.302	-85
0.30267	-86
0.30333	-87
0.304	-87
0.30467	-88
0.30533	-89
0.306	-90
0.30667	-90
0.30733	-91
0.308	-92
0.30867	-92
0.30933	-93
0.31	-94
0.31067	-94
0.31133	-94
0.312	-93
0.31267	-93
0.31333	-92
0.314	-92
0.31467	-92
0.31533	-92
0.316	-92
0.31667	-92
0.31733	-91
0.318	-91
0.31867	-91
0.31933	-91
0.32	-91
0.32067	-91
0.32133	-91
0.322	-91
0.32267	-91
0.32333	-92
0.324	-92
0.32467	-93
0.32533	-93
0.326	-94
0.32667	-95
0.32733	-95
0.328	-95
0.32867	-95
0.32933	-95
0.33	-95
0.33067	-95
0.33133	-95
0.332	-95
0.33267	-94
0.33333	-94
0.334	-93
0.33467	-93
0.33533	-92
0.336	-91
0.33667	-91
0.33733	-91
0.338	-91
0.33867	-91
0.33933	-91
0.34	-90
0.34067	-90
0.34133	-89
0.342	-89
0.34267	-88
0.34333	-88
0.344	-89
0.34467	-89
0.34533	-89
0.346	-89
0.34667	-90
0.34733	-90
0.348	-90
0.34867	-91
0.34933	-92
0.35	-92
0.35067	-93
0.35133	-93
0.352	-93
0.35267	-93
0.35333	-93
0.354	-92
0.35467	-92
0.35533	-91
0.356	-91
0.35667	-91
0.35733	-90
0.358	-90
0.35867	-90
0.35933	-90
0.36	-90
0.36067	-90
0.36133	-90
0.362	-90
0.36267	-90
0.36333	-89
0.364	-89
0.36467	-89
0.36533	-89
0.366	-89
0.36667	-89
0.36733	-88
0.368	-88
0.36867	-88
0.36933	-88
0.37	-89
0.37067	-89
0.37133	-89
0.372	-88
0.37267	-89
0.37333	-89
0.374	-89
0.37467	-89
0.37533	-89
0.376	-89
0.37667	-89
0.37733	-89
0.378	-89
0.37867	-89
0.37933	-89
0.38	-89
0.38067	-90
0.38133	-91
0.382	-92
0.38267	-93
0.38333	-94
0.384	-94
0.38467	-94
0.38533	-94
0.386	-95
0.38667	-95
0.38733	-95
0.388	-96
0.38867	-96
0.38933	-97
0.39	-97
0.39067	-98
0.39133	-99
0.392	-100
0.39267	-101
0.39333	-101
0.394	-102
0.39467	-102
0.39533	-102
0.396	-102
0.39667	-102
0.39733	-101
0.398	-101
0.39867	-101
0.39933	-101
0.4	-101
0.40067	-101
0.40133	-101
0.402	-102
0.40267	-102
0.40333	-102
0.404	-102
0.40467	-102
0.40533	-101
0.406	-101
0.40667	-101
0.40733	-101
0.408	-101
0.40867	-101
0.40933	-101
0.41	-101
0.41067	-100
0.41133	-100
0.412	-100
0.41267	-99
0.41333	-99
0.414	-99
0.41467	-99
0.41533	-99
0.416	-99
0.41667	-99
0.41733	-99
0.418	-99
0.41867	-100
0.41933	-100
0.42	-100
0.42067	-101
0.42133	-102
0.422	-102
0.42267	-103
0.42333	-103
0.424	-104
0.42467	-105
0.42533	-105
0.426	-106
0.42667	-106
0.42733	-106
0.428	-107
0.42867	-107
0.42933	-107
0.43	-107
0.43067	-107
0.43133	-106
0.432	-106
0.43267	-106
0.43333	-106
0.434	-107
0.43467	-107
0.43533	-107
0.436	-107
0.43667	-107
0.43733	-107
0.438	-108
0.43867	-108
0.43933	-108
0.44	-108
0.44067	-108
0.44133	-108
0.442	-108
0.44267	-108
0.44333	-109
0.444	-109
0.44467	-109
0.44533	-109
0.446	-109
0.44667	-109
0.44733	-109
0.448	-109
0.44867	-109
0.44933	-109
0.45	-110
0.45067	-110
0.45133	-110
0.452	-110
0.45267	-110
0.45333	-110
0.454	-110
0.45467	-110
0.45533	-111
0.456	-111
0.45667	-111
0.45733	-111
0.458	-112
0.45867	-112
0.45933	-112
0.46	-112
0.46067	-112
0.46133	-112
0.462	-111
0.46267	-111
0.46333	-110
0.464	-109
0.46467	-109
0.46533	-108
0.466	-107
0.46667	-107
0.46733	-106
0.468	-106
0.46867	-107
0.46933	-107
0.47	-107
0.47067	-107
0.47133	-107
0.472	-107
0.47267	-106
0.47333	-105
0.474	-104
0.47467	-104
0.47533	-104
0.476	-104
0.47667	-104
0.47733	-105
0.478	-105
0.47867	-106
0.47933	-107
0.48	-108
0.48067	-110
0.48133	-111
0.482	-112
0.48267	-112
0.48333	-113
0.484	-113
0.48467	-113
0.48533	-113
0.486	-113
0.48667	-113
0.48733	-113
0.488	-113
0.48867	-113
0.48933	-113
0.49	-114
0.49067	-115
0.49133	-116
0.492	-117
0.49267	-117
0.49333	-118
0.494	-118
0.49467	-118
0.49533	-117
0.496	-117
0.49667	-117
0.49733	-116
0.498	-116
0.49867	-116
0.49933	-117
0.5	-117
0.50067	-117
0.50133	-117
0.502	-117
0.50267	-117
0.50333	-117
0.504	-116
0.50467	-115
0.50533	-114
0.506	-114
0.50667	-113
0.50733	-113
0.508	-112
0.50867	-112
0.50933	-112
0.51	-112
0.51067	-112
0.51133	-113
0.512	-114
0.51267	-114
0.51333	-115
0.514	-116
0.51467	-116
0.51533	-117
0.516	-117
0.51667	-117
0.51733	-117
0.518	-117
0.51867	-118
0.51933	-118
0.52	-118
0.52067	-118
0.52133	-118
0.522	-118
0.52267	-119
0.52333	-119
0.524	-120
0.52467	-120
0.52533	-121
0.526	-120
0.52667	-120
0.52733	-120
0.528	-119
0.52867	-118
0.52933	-117
0.53	-117
0.53067	-116
0.53133	-115
0.532	-114
0.53267	-114
0.53333	-114
0.534	-114
0.53467	-114
0.53533	-115
0.536	-116
0.53667	-117
0.53733	-117
0.538	-118
0.53867	-118
0.53933	-119
0.54	-119
0.54067	-118
0.54133	-118
0.542	-118
0.54267	-117
0.54333	-117
0.544	-117
0.54467	-117
0.54533	-118
0.546	-118
0.54667	-119
0.54733	-119
0.548	-120
0.54867	-121
0.54933	-121
0.55	-121
0.55067	-120
0.55133	-120
0.552	-120
0.55267	-120
0.55333	-120
0.554	-119
0.55467	-118
0.55533	-118
0.556	-117
0.55667	-117
0.55733	-116
0.558	-116
0.55867	-116
0.55933	-116
0.56	-117
0.56067	-118
0.56133	-118
0.562	-119
0.56267	-120
0.56333	-121
0.564	-122
0.56467	-123
0.56533	-124
0.566	-124
0.56667	-124
0.56733	-125
0.568	-125
0.56867	-125
0.56933	-126
0.57	-126
0.57067	-126
0.57133	-127
0.572	-127
0.57267	-127
0.57333	-127
0.574	-127
0.57467	-127
0.57533	-127
0.576	-127
0.57667	-127
0.57733	-127
0.578	-128
0.57867	-129
0.57933	-129
0.58	-130
0.58067	-131
0.58133	-131
0.582	-132
0.58267	-133
0.58333	-133
0.584	-134
0.58467	-134
0.58533	-134
0.586	-134
0.58667	-135
0.58733	-135
0.588	-135
0.58867	-135
0.58933	-135
0.59	-135
0.59067	-135
0.59133	-135
0.592	-135
0.59267	-136
0.59333	-136
0.594	-136
0.59467	-136
0.59533	-136
0.596	-136
0.59667	-136
0.59733	-136
0.598	-136
0.59867	-137
0.59933	-137
0.6	-137
0.60067	-137
0.60133	-137
0.602	-137
0.60267	-136
0.60333	-137
0.604	-137
0.60467	-137
0.60533	-137
0.606	-138
0.60667	-138
0.60733	-138
0.608	-139
0.60867	-139
0.60933	-139
0.61	-139
0.61067	-139
0.61133	-138
0.612	-138
0.61267	-138
0.61333	-138
0.614	-138
0.61467	-138
0.61533	-138
0.616	-138
0.61667	-138
0.61733	-139
0.618	-139
0.61867	-139
0.61933	-139
0.62	-139
0.62067	-138
0.62133	-138
0.622	-138
0.62267	-138
0.62333	-138
0.624	-138
0.62467	-138
0.62533	-138
0.626	-137
0.62667	-137
0.62733	-137
0.628	-137
0.62867	-137
0.62933	-137
0.63	-137
0.63067	-138
0.63133	-138
0.632	-139
0.63267	-139
0.63333	-140
0.634	-140
0.63467	-141
0.63533	-141
0.636	-141
0.63667	-141
0.63733	-140
0.638	-140
0.63867	-140
0.63933	-140
0.64	-141
0.64067	-141
0.64133	-142
0.642	-142
0.64267	-142
0.64333	-143
0.644	-143
0.64467	-144
0.64533	-144
0.646	-144
0.64667	-144
0.64733	-144
0.648	-144
0.64867	-144
0.64933	-144
0.65	-145
0.65067	-145
0.65133	-144
0.652	-144
0.65267	-144
0.65333	-144
0.654	-144
0.65467	-144
0.65533	-144
0.656	-143
0.65667	-143
0.65733	-142
0.658	-142
0.65867	-142
0.65933	-142
0.66	-142
0.66067	-143
0.66133	-144
0.662	-144
0.66267	-145
0.66333	-145
0.664	-145
0.66467	-145
0.66533	-145
0.666	-145
0.66667	-145
0.66733	-144
0.668	-144
0.66867	-145
0.66933	-145
0.67	-146
0.67067	-146
0.67133	-147
0.672	-147
0.67267	-147
0.67333	-147
0.674	-147
0.67467	-147
0.67533	-146
0.676	-145
0.67667	-145
0.67733	-145
0.678	-145
0.67867	-145
0.67933	-145
0.68	-146
0.68067	-146
0.68133	-147
0.682	-147
0.68267	-148
0.68333	-148
0.684	-149
0.68467	-149
0.68533	-149
0.686	-149
0.68667	-149
0.68733	-149
0.688	-149
0.68867	-149
0.68933	-148
0.69	-148
0.69067	-147
0.69133	-147
0.692	-147
0.69267	-147
0.69333	-148
0.694	-148
0.69467	-148
0.69533	-148
0.696	-149
0.69667	-149
0.69733	-149
0.698	-149
0.69867	-150
0.69933	-150
0.7	-150
0.70067	-149
0.70133	-149
0.702	-148
0.70267	-148
0.70333	-147
0.704	-147
0.70467	-146
0.70533	-146
0.706	-146
0.70667	-145
0.70733	-145
0.708	-144
0.70867	-144
0.70933	-143
0.71	-142
0.71067	-141
0.71133	-140
0.712	-139
0.71267	-137
0.71333	-136
0.714	-135
0.71467	-134
0.71533	-133
0.716	-132
0.71667	-131
0.71733	-130
0.718	-129
0.71867	-128
0.71933	-126
0.72	-124
0.72067	-123
0.72133	-121
0.722	-120
0.72267	-118
0.72333	-116
0.724	-114
0.72467	-113
0.72533	-112
0.726	-112
0.72667	-112
0.72733	-112
0.728	-113
0.72867	-113
0.72933	-113
0.73	-113
0.73067	-114
0.73133	-114
0.732	-114
0.73267	-114
0.73333	-114
0.734	-114
0.73467	-114
0.73533	-113
0.736	-113
0.73667	-113
0.73733	-113
0.738	-113
0.73867	-114
0.73933	-115
0.74	-116
0.74067	-117
0.74133	-118
0.742	-119
0.74267	-120
0.74333	-120
0.744	-119
0.74467	-119
0.74533	-118
0.746	-118
0.74667	-118
0.74733	-117
0.748	-117
0.74867	-117
0.74933	-117
0.75	-117
0.75067	-117
0.75133	-117
0.752	-116
0.75267	-116
0.75333	-115
0.754	-115
0.75467	-115
0.75533	-114
0.756	-114
0.75667	-113
0.75733	-113
0.758	-112
0.75867	-112
0.75933	-112
0.76	-113
0.76067	-112
0.76133	-112
0.762	-112
0.76267	-112
0.76333	-112
0.764	-112
0.76467	-112
0.76533	-112
0.766	-111
0.76667	-111
0.76733	-112
0.768	-112
0.76867	-113
0.76933	-114
0.77	-114
0.77067	-115
0.77133	-116
0.772	-116
0.77267	-117
0.77333	-117
0.774	-118
0.77467	-118
0.77533	-119
0.776	-120
0.77667	-120
0.77733	-121
0.778	-121
0.77867	-121
0.77933	-121
0.78	-121
0.78067	-121
0.78133	-122
0.782	-123
0.78267	-124
0.78333	-125
0.784	-125
0.78467	-126
0.78533	-127
0.786	-127
0.78667	-128
0.78733	-128
0.788	-129
0.78867	-129
0.78933	-129
0.79	-129
0.79067	-129
0.79133	-129
0.792	-129
0.79267	-129
0.79333	-129
0.794	-129
0.79467	-129
0.79533	-129
0.796	-129
0.79667	-130
0.79733	-130
0.798	-131
0.79867	-131
0.79933	-131
0.8	-131
0.80067	-131
0.80133	-131
0.802	-132
0.80267	-133
0.80333	-133
0.804	-134
0.80467	-135
0.80533	-135
0.806	-135
0.80667	-136
0.80733	-137
0.808	-137
0.80867	-138
0.80933	-138
0.81	-139
0.81067	-139
0.81133	-140
0.812	-140
0.81267	-140
0.81333	-140
0.814	-140
0.81467	-139
0.81533	-138
0.816	-138
0.81667	-137
0.81733	-136
0.818	-135
0.81867	-135
0.81933	-135
0.82	-134
0.82067	-134
0.82133	-134
0.822	-134
0.82267	-134
0.82333	-134
0.824	-134
0.82467	-133
0.82533	-133
0.826	-134
0.82667	-134
0.82733	-134
0.828	-134
0.82867	-135
0.82933	-135
0.83	-135
0.83067	-135
0.83133	-135
0.832	-135
0.83267	-135
0.83333	-135
0.834	-136
0.83467	-136
0.83533	-136
0.836	-135
0.83667	-135
0.83733	-136
0.838	-136
0.83867	-136
0.83933	-136
0.84	-136
0.84067	-136
0.84133	-137
0.842	-137
0.84267	-137
0.84333	-137
0.844	-137
0.84467	-137
0.84533	-137
0.846	-137
0.84667	-137
0.84733	-137
0.848	-136
0.84867	-136
0.84933	-135
0.85	-135
0.85067	-134
0.85133	-134
0.852	-133
0.85267	-133
0.85333	-133
0.854	-133
0.85467	-133
0.85533	-133
0.856	-133
0.85667	-133
0.85733	-133
0.858	-133
0.85867	-134
0.85933	-135
0.86	-136
0.86067	-137
0.86133	-138
0.862	-139
0.86267	-140
0.86333	-141
0.864	-142
0.86467	-142
0.86533	-143
0.866	-143
0.86667	-144
0.86733	-145
0.868	-146
0.86867	-146
0.86933	-147
0.87	-148
0.87067	-149
0.87133	-150
0.872	-150
0.87267	-150
0.87333	-150
0.874	-150
0.87467	-150
0.87533	-150
0.876	-150
0.87667	-150
0.87733	-150
0.878	-150
0.87867	-150
0.87933	-150
0.88	-151
0.88067	-151
0.88133	-151
0.882	-152
0.88267	-152
0.88333	-152
0.884	-153
0.88467	-153
0.88533	-153
0.886	-154
0.88667	-155
0.88733	-156
0.888	-156
0.88867	-157
0.88933	-157
0.89	-157
0.89067	-157
0.89133	-157
0.892	-158
0.89267	-158
0.89333	-158
0.894	-158
0.89467	-158
0.89533	-158
0.896	-158
0.89667	-158
0.89733	-158
0.898	-157
0.89867	-157
0.89933	-156
0.9	-155
0.90067	-155
0.90133	-154
0.902	-153
0.90267	-153
0.90333	-153
0.904	-154
0.90467	-155
0.90533	-155
0.906	-155
0.90667	-155
0.90733	-156
0.908	-156
0.90867	-156
0.90933	-156
0.91	-157
0.91067	-158
0.91133	-159
0.912	-159
0.91267	-160
0.91333	-161
0.914	-161
0.91467	-162
0.91533	-162
0.916	-161
0.91667	-161
0.91733	-161
0.918	-161
0.91867	-161
0.91933	-161
0.92	-162
0.92067	-162
0.92133	-163
0.922	-163
0.92267	-164
0.92333	-165
0.924	-165
0.92467	-166
0.92533	-166
0.926	-166
0.92667	-167
0.92733	-167
0.928	-167
0.92867	-167
0.92933	-167
0.93	-167
0.93067	-167
0.93133	-167
0.932	-167
0.93267	-167
0.93333	-167
0.934	-167
0.93467	-167
0.93533	-167
0.936	-167
0.93667	-168
0.93733	-168
0.938	-168
0.93867	-168
0.93933	-168
0.94	-168
0.94067	-168
0.94133	-168
0.942	-169
0.94267	-169
0.94333	-170
0.944	-170
0.94467	-170
0.94533	-170
0.946	-169
0.94667	-169
0.94733	-169
0.948	-169
0.94867	-169
0.94933	-169
0.95	-169
0.95067	-169
0.95133	-170
0.952	-170
0.95267	-170
0.95333	-170
0.954	-170
0.95467	-170
0.95533	-170
0.956	-170
0.95667	-170
0.95733	-170
0.958	-169
0.95867	-169
0.95933	-168
0.96	-167
0.96067	-167
0.96133	-167
0.962	-166
0.96267	-166
0.96333	-166
0.964	-166
0.96467	-166
0.96533	-166
0.966	-167
0.96667	-167
0.96733	-168
0.968	-168
0.96867	-169
0.96933	-169
0.97	-170
0.97067	-171
0.97133	-172
0.972	-172
0.97267	-173
0.97333	-174
0.974	-174
0.97467	-175
0.97533	-176
0.976	-176
0.97667	-177
0.97733	-177
0.978	-178
0.97867	-179
0.97933	-179
0.98	-180
0.98067	-180
0.98133	-180
0.982	-180
0.98267	-179
0.98333	-179
0.984	-180
0.98467	-181
0.98533	-182
0.986	-182
0.98667	-183
0.98733	-184
0.988	-185
0.98867	-186
0.98933	-187
0.99	-187
0.99067	-188
0.99133	-188
0.992	-188
0.99267	-188
0.99333	-188
0.994	-189
0.99467	-189
0.99533	-189
0.996	-189
0.99667	-189
0.99733	-189
0.998	-189
0.99867	-189
0.99933	-189
1	-190
1.00067	-190
1.00133	-190
1.002	-189
1.00267	-189
1.00333	-189
1.004	-188
1.00467	-188
1.00533	-187
1.006	-187
1.00667	-187
1.00733	-187
1.008	-187
1.00867	-187
1.00933	-187
1.01	-187
1.01067	-187
1.01133	-188
1.012	-188
1.01267	-189
1.01333	-189
1.014	-190
1.01467	-190
1.01533	-190
1.016	-191
1.01667	-192
1.01733	-192
1.018	-193
1.01867	-193
1.01933	-194
1.02	-195
1.02067	-196
1.02133	-196
1.022	-197
1.02267	-197
1.02333	-197
1.024	-197
1.02467	-197
1.02533	-197
1.026	-198
1.02667	-199
1.02733	-199
1.028	-199
1.02867	-199
1.02933	-199
1.03	-199
1.03067	-199
1.03133	-200
1.032	-200
1.03267	-200
1.03333	-201
1.034	-201
1.03467	-201
1.03533	-200
1.036	-200
1.03667	-199
1.03733	-198
1.038	-198
1.03867	-198
1.03933	-197
1.04	-197
1.04067	-196
1.04133	-196
1.042	-195
1.04267	-195
1.04333	-195
1.044	-194
1.04467	-194
1.04533	-195
1.046	-194
1.04667	-195
1.04733	-195
1.048	-195
1.04867	-196
1.04933	-196
1.05	-196
1.05067	-196
1.05133	-196
1.052	-196
1.05267	-196
1.05333	-196
1.054	-196
1.05467	-195
1.05533	-195
1.056	-195
1.05667	-194
1.05733	-193
1.058	-192
1.05867	-191
1.05933	-191
1.06	-191
1.06067	-190
1.06133	-190
1.062	-190
1.06267	-190
1.06333	-189
1.064	-189
1.06467	-189
1.06533	-188
1.066	-188
1.06667	-187
1.06733	-187
1.068	-187
1.06867	-188
1.06933	-188
1.07	-189
1.07067	-189
1.07133	-189
1.072	-188
1.07267	-189
1.07333	-189
1.074	-189
1.07467	-189
1.07533	-189
1.076	-189
1.07667	-189
1.07733	-189
1.078	-190
1.07867	-190
1.07933	-189
1.08	-190
1.08067	-190
1.08133	-191
1.082	-191
1.08267	-192
1.08333	-192
1.084	-192
1.08467	-192
1.08533	-193
1.086	-193
1.08667	-194
1.08733	-194
1.088	-195
1.08867	-196
1.08933	-197
1.09	-198
1.09067	-199
1.09133	-200
1.092	-201
1.09267	-202
1.09333	-203
1.094	-204
1.09467	-206
1.09533	-208
1.096	-209
1.09667	-210
1.09733	-211
1.098	-213
1.09867	-213
1.09933	-214
1.1	-214
1.10067	-214
1.10133	-215
1.102	-215
1.10267	-216
1.10333	-217
1.104	-218
1.10467	-219
1.10533	-220
1.106	-221
1.10667	-221
1.10733	-221
1.108	-221
1.10867	-221
1.10933	-221
1.11	-221
1.11067	-220
1.11133	-220
1.112	-219
1.11267	-219
1.11333	-219
1.114	-219
1.11467	-219
1.11533	-219
1.116	-218
1.11667	-218
1.11733	-217
1.118	-217
1.11867	-217
1.11933	-217
1.12	-217
1.12067	-217
1.12133	-216
1.122	-216
1.12267	-216
1.12333	-217
1.124	-217
1.12467	-217
1.12533	-218
1.126	-218
1.12667	-219
1.12733	-219
1.128	-220
1.12867	-220
1.12933	-221
1.13	-222
1.13067	-222
1.13133	-222
1.132	-222
1.13267	-222
1.13333	-222
1.134	-222
1.13467	-222
1.13533	-222
1.136	-222
1.13667	-222
1.13733	-222
1.138	-222
1.13867	-221
1.13933	-221
1.14	-221
1.14067	-221
1.14133	-221
1.142	-221
1.14267	-221
1.14333	-221
1.144	-221
1.14467	-221
1.14533	-221
1.146	-221
1.14667	-222
1.14733	-222
1.148	-222
1.14867	-221
1.14933	-220
1.15	-220
1.15067	-219
1.15133	-219
1.152	-219
1.15267	-219
1.15333	-219
1.154	-220
1.15467	-220
1.15533	-220
1.156	-220
1.15667	-220
1.15733	-220
1.158	-219
1.15867	-219
1.15933	-219
1.16	-219
1.16067	-218
1.16133	-218
1.162	-218
1.16267	-218
1.16333	-217
1.164	-217
1.16467	-216
1.16533	-215
1.166	-214
1.16667	-214
1.16733	-213
1.168	-213
1.16867	-213
1.16933	-212
1.17	-212
1.17067	-212
1.17133	-212
1.172	-211
1.17267	-212
1.17333	-212
1.174	-213
1.17467	-213
1.17533	-213
1.176	-213
1.17667	-213
1.17733	-212
1.178	-212
1.17867	-211
1.17933	-211
1.18	-212
1.18067	-212
1.18133	-212
1.182	-212
1.18267	-212
1.18333	-212
1.184	-212
1.18467	-212
1.18533	-212
1.186	-211
1.18667	-211
1.18733	-212
1.188	-212
1.18867	-212
1.18933	-211
1.19	-211
1.19067	-211
1.19133	-212
1.192	-213
1.19267	-213
1.19333	-213
1.194	-213
1.19467	-214
1.19533	-214
1.196	-213
1.19667	-213
1.19733	-213
1.198	-214
1.19867	-214
1.19933	-214
1.2	-215
1.20067	-215
1.20133	-215
1.202	-216
1.20267	-216
1.20333	-217
1.204	-217
1.20467	-218
1.20533	-219
1.206	-219
1.20667	-220
1.20733	-220
1.208	-220
1.20867	-220
1.20933	-220
1.21	-221
1.21067	-221
1.21133	-222
1.212	-222
1.21267	-223
1.21333	-223
1.214	-223
1.21467	-224
1.21533	-224
1.216	-225
1.21667	-225
1.21733	-226
1.218	-227
1.21867	-227
1.21933	-228
1.22	-229
1.22067	-229
1.22133	-229
1.222	-229
1.22267	-229
1.22333	-230
1.224	-230
1.22467	-230
1.22533	-231
1.226	-230
1.22667	-230
1.22733	-230
1.228	-230
1.22867	-230
1.22933	-230
1.23	-230
1.23067	-230
1.23133	-230
1.232	-229
1.23267	-229
1.23333	-228
1.234	-228
1.23467	-227
1.23533	-227
1.236	-226
1.23667	-225
1.23733	-225
1.238	-224
1.23867	-223
1.23933	-223
1.24	-223
1.24067	-223
1.24133	-224
1.242	-224
1.24267	-225
1.24333	-225
1.244	-226
1.24467	-226
1.24533	-227
1.246	-227
1.24667	-228
1.24733	-228
1.248	-228
1.24867	-229
1.24933	-229
1.25	-230
1.25067	-230
1.25133	-231
1.252	-231
1.25267	-231
1.25333	-231
1.254	-232
1.25467	-232
1.25533	-233
1.256	-234
1.25667	-234
1.25733	-234
1.258	-234
1.25867	-234
1.25933	-234
1.26	-235
1.26067	-235
1.26133	-235
1.262	-236
1.26267	-236
1.26333	-236
1.264	-235
1.26467	-236
1.26533	-236
1.266	-236
1.26667	-236
1.26733	-237
1.268	-237
1.26867	-238
1.26933	-238
1.27	-238
1.27067	-239
1.27133	-240
1.272	-240
1.27267	-241
1.27333	-241
1.274	-241
1.27467	-242
1.27533	-242
1.276	-242
1.27667	-242
1.27733	-242
1.278	-242
1.27867	-242
1.27933	-241
1.28	-241
1.28067	-241
1.28133	-241
1.282	-241
1.28267	-241
1.28333	-241
1.284	-241
1.28467	-241
1.28533	-241
1.286	-241
1.28667	-240
1.28733	-240
1.288	-239
1.28867	-239
1.28933	-239
1.29	-240
1.29067	-241
1.29133	-241
1.292	-242
1.29267	-243
1.29333	-243
1.294	-244
1.29467	-244
1.29533	-245
1.296	-246
1.29667	-247
1.29733	-247
1.298	-248
1.29867	-248
1.29933	-248
1.3	-248
1.30067	-247
1.30133	-246
1.302	-246
1.30267	-245
1.30333	-245
1.304	-245
1.30467	-244
1.30533	-244
1.306	-245
1.30667	-245
1.30733	-246
1.308	-247
1.30867	-248
1.30933	-248
1.31	-249
1.31067	-249
1.31133	-249
1.312	-249
1.31267	-249
1.31333	-250
1.314	-250
1.31467	-251
1.31533	-252
1.316	-252
1.31667	-252
1.31733	-253
1.318	-254
1.31867	-254
1.31933	-255
1.32	-255
1.32067	-256
1.32133	-256
1.322	-256
1.32267	-256
1.32333	-257
1.324	-257
1.32467	-257
1.32533	-258
1.326	-258
1.32667	-259
1.32733	-259
1.328	-260
1.32867	-260
1.32933	-260
1.33	-260
1.33067	-260
1.33133	-261
1.332	-260
[truncated: 12,389 more rows]
