# Supplementary material for: Dual engineering of thermodynamics and kinetics in covalent organic frameworks for separation
Source: Nat Commun. 2026 Mar 10;17:3896. doi: 10.1038/s41467-026-70311-8 (PMC13125621; doi:10.1038/s41467-026-70311-8)
Supplement: Supplementary file 3 — Source Data [file 41467_2026_70311_MOESM3_ESM.zip › 676225_2_data_set_12367526_twyvxw/Source data for figures/Figure 4b.xlsx]

## Sheet: Sheet1
Time (min)	Intensity (μV)
0	161
6.7E-4	161
0.00133	160
0.002	160
0.00267	159
0.00333	158
0.004	157
0.00467	157
0.00533	156
0.006	156
0.00667	156
0.00733	155
0.008	155
0.00867	154
0.00933	154
0.01	153
0.01067	152
0.01133	152
0.012	152
0.01267	151
0.01333	151
0.014	151
0.01467	152
0.01533	152
0.016	152
0.01667	152
0.01733	153
0.018	153
0.01867	154
0.01933	155
0.02	156
0.02067	157
0.02133	157
0.022	157
0.02267	157
0.02333	157
0.024	157
0.02467	157
0.02533	157
0.026	157
0.02667	158
0.02733	158
0.028	158
0.02867	159
0.02933	159
0.03	159
0.03067	160
0.03133	160
0.032	159
0.03267	158
0.03333	157
0.034	157
0.03467	157
0.03533	156
0.036	156
0.03667	155
0.03733	155
0.038	156
0.03867	156
0.03933	157
0.04	158
0.04067	158
0.04133	159
0.042	160
0.04267	160
0.04333	161
0.044	161
0.04467	162
0.04533	162
0.046	161
0.04667	161
0.04733	160
0.048	159
0.04867	158
0.04933	158
0.05	157
0.05067	157
0.05133	157
0.052	157
0.05267	157
0.05333	158
0.054	158
0.05467	158
0.05533	159
0.056	159
0.05667	159
0.05733	159
0.058	158
0.05867	158
0.05933	158
0.06	158
0.06067	157
0.06133	157
0.062	157
0.06267	156
0.06333	156
0.064	156
0.06467	155
0.06533	155
0.066	155
0.06667	155
0.06733	155
0.068	155
0.06867	154
0.06933	154
0.07	154
0.07067	154
0.07133	153
0.072	154
0.07267	154
0.07333	154
0.074	155
0.07467	155
0.07533	155
0.076	156
0.07667	156
0.07733	157
0.078	157
0.07867	157
0.07933	157
0.08	158
0.08067	158
0.08133	159
0.082	160
0.08267	160
0.08333	161
0.084	161
0.08467	162
0.08533	163
0.086	163
0.08667	163
0.08733	164
0.088	164
0.08867	165
0.08933	165
0.09	166
0.09067	167
0.09133	167
0.092	168
0.09267	169
0.09333	169
0.094	170
0.09467	170
0.09533	170
0.096	170
0.09667	170
0.09733	169
0.098	169
0.09867	169
0.09933	169
0.1	169
0.10067	170
0.10133	170
0.102	171
0.10267	170
0.10333	170
0.104	169
0.10467	169
0.10533	168
0.106	168
0.10667	167
0.10733	167
0.108	166
0.10867	165
0.10933	164
0.11	164
0.11067	163
0.11133	163
0.112	162
0.11267	162
0.11333	161
0.114	161
0.11467	160
0.11533	160
0.116	159
0.11667	159
0.11733	159
0.118	159
0.11867	159
0.11933	159
0.12	159
0.12067	159
0.12133	159
0.122	159
0.12267	159
0.12333	159
0.124	158
0.12467	158
0.12533	158
0.126	158
0.12667	158
0.12733	159
0.128	159
0.12867	160
0.12933	160
0.13	161
0.13067	162
0.13133	162
0.132	163
0.13267	163
0.13333	164
0.134	164
0.13467	164
0.13533	164
0.136	163
0.13667	162
0.13733	161
0.138	160
0.13867	160
0.13933	159
0.14	158
0.14067	158
0.14133	157
0.142	157
0.14267	157
0.14333	157
0.144	157
0.14467	157
0.14533	157
0.146	157
0.14667	157
0.14733	157
0.148	157
0.14867	157
0.14933	156
0.15	156
0.15067	155
0.15133	154
0.152	153
0.15267	152
0.15333	151
0.154	150
0.15467	149
0.15533	148
0.156	148
0.15667	148
0.15733	147
0.158	147
0.15867	146
0.15933	146
0.16	146
0.16067	145
0.16133	145
0.162	145
0.16267	146
0.16333	146
0.164	147
0.16467	147
0.16533	147
0.166	147
0.16667	147
0.16733	147
0.168	147
0.16867	146
0.16933	146
0.17	146
0.17067	145
0.17133	145
0.172	145
0.17267	146
0.17333	146
0.174	146
0.17467	146
0.17533	147
0.176	147
0.17667	148
0.17733	149
0.178	149
0.17867	150
0.17933	150
0.18	150
0.18067	151
0.18133	151
0.182	152
0.18267	152
0.18333	153
0.184	153
0.18467	154
0.18533	154
0.186	154
0.18667	154
0.18733	154
0.188	154
0.18867	154
0.18933	154
0.19	153
0.19067	152
0.19133	150
0.192	149
0.19267	148
0.19333	147
0.194	147
0.19467	146
0.19533	146
0.196	146
0.19667	146
0.19733	146
0.198	145
0.19867	144
0.19933	143
0.2	143
0.20067	142
0.20133	141
0.202	140
0.20267	139
0.20333	138
0.204	138
0.20467	137
0.20533	137
0.206	137
0.20667	137
0.20733	137
0.208	137
0.20867	137
0.20933	137
0.21	138
0.21067	138
0.21133	139
0.212	138
0.21267	138
0.21333	137
0.214	137
0.21467	136
0.21533	136
0.216	136
0.21667	136
0.21733	136
0.218	136
0.21867	137
0.21933	137
0.22	137
0.22067	137
0.22133	137
0.222	137
0.22267	137
0.22333	137
0.224	137
0.22467	137
0.22533	137
0.226	138
0.22667	139
0.22733	139
0.228	140
0.22867	140
0.22933	141
0.23	142
0.23067	142
0.23133	143
0.232	143
0.23267	144
0.23333	144
0.234	144
0.23467	145
0.23533	145
0.236	145
0.23667	145
0.23733	145
0.238	145
0.23867	145
0.23933	145
0.24	145
0.24067	145
0.24133	144
0.242	143
0.24267	142
0.24333	141
0.244	140
0.24467	140
0.24533	140
0.246	140
0.24667	139
0.24733	139
0.248	139
0.24867	139
0.24933	139
0.25	138
0.25067	137
0.25133	136
0.252	135
0.25267	134
0.25333	133
0.254	132
0.25467	131
0.25533	130
0.256	130
0.25667	129
0.25733	129
0.258	129
0.25867	129
0.25933	129
0.26	129
0.26067	129
0.26133	129
0.262	129
0.26267	129
0.26333	129
0.264	130
0.26467	130
0.26533	131
0.266	132
0.26667	133
0.26733	133
0.268	133
0.26867	133
0.26933	133
0.27	134
0.27067	134
0.27133	134
0.272	133
0.27267	133
0.27333	132
0.274	131
0.27467	131
0.27533	130
0.276	130
0.27667	130
0.27733	131
0.278	131
0.27867	130
0.27933	129
0.28	128
0.28067	128
0.28133	126
0.282	126
0.28267	125
0.28333	124
0.284	124
0.28467	123
0.28533	123
0.286	123
0.28667	124
0.28733	124
0.288	125
0.28867	126
0.28933	126
0.29	127
0.29067	128
0.29133	128
0.292	129
0.29267	129
0.29333	130
0.294	131
0.29467	131
0.29533	132
0.296	133
0.29667	133
0.29733	133
0.298	134
0.29867	134
0.29933	133
0.3	133
0.30067	132
0.30133	132
0.302	131
0.30267	131
0.30333	131
0.304	130
0.30467	130
0.30533	130
0.306	129
0.30667	129
0.30733	129
0.308	129
0.30867	128
0.30933	127
0.31	127
0.31067	127
0.31133	127
0.312	127
0.31267	126
0.31333	126
0.314	126
0.31467	126
0.31533	126
0.316	126
0.31667	125
0.31733	125
0.318	124
0.31867	123
0.31933	123
0.32	123
0.32067	123
0.32133	122
0.322	121
0.32267	121
0.32333	121
0.324	120
0.32467	120
0.32533	120
0.326	120
0.32667	119
0.32733	119
0.328	119
0.32867	118
0.32933	118
0.33	118
0.33067	117
0.33133	117
0.332	118
0.33267	118
0.33333	117
0.334	117
0.33467	117
0.33533	117
0.336	117
0.33667	117
0.33733	118
0.338	118
0.33867	119
0.33933	120
0.34	121
0.34067	121
0.34133	121
0.342	121
0.34267	121
0.34333	121
0.344	121
0.34467	120
0.34533	120
0.346	119
0.34667	119
0.34733	119
0.348	120
0.34867	120
0.34933	120
0.35	121
0.35067	121
0.35133	121
0.352	121
0.35267	121
0.35333	122
0.354	122
0.35467	121
0.35533	121
0.356	120
0.35667	119
0.35733	118
0.358	117
0.35867	117
0.35933	116
0.36	115
0.36067	114
0.36133	114
0.362	113
0.36267	112
0.36333	112
0.364	112
0.36467	112
0.36533	112
0.366	111
0.36667	111
0.36733	111
0.368	110
0.36867	110
0.36933	109
0.37	108
0.37067	108
0.37133	107
0.372	107
0.37267	107
0.37333	106
0.374	106
0.37467	106
0.37533	107
0.376	107
0.37667	107
0.37733	107
0.378	107
0.37867	108
0.37933	108
0.38	107
0.38067	107
0.38133	107
0.382	106
0.38267	106
0.38333	105
0.384	105
0.38467	105
0.38533	105
0.386	105
0.38667	106
0.38733	106
0.388	107
0.38867	107
0.38933	107
0.39	106
0.39067	105
0.39133	105
0.392	105
0.39267	106
0.39333	105
0.394	106
0.39467	106
0.39533	105
0.396	105
0.39667	105
0.39733	105
0.398	105
0.39867	105
0.39933	105
0.4	105
0.40067	104
0.40133	104
0.402	103
0.40267	102
0.40333	102
0.404	101
0.40467	101
0.40533	100
0.406	99
0.40667	98
0.40733	98
0.408	97
0.40867	97
0.40933	96
0.41	95
0.41067	94
0.41133	93
0.412	91
0.41267	90
0.41333	89
0.414	88
0.41467	86
0.41533	85
0.416	84
0.41667	83
0.41733	81
0.418	79
0.41867	77
0.41933	75
0.42	74
0.42067	72
0.42133	71
0.422	69
0.42267	68
0.42333	67
0.424	66
0.42467	66
0.42533	65
0.426	64
0.42667	63
0.42733	62
0.428	61
0.42867	60
0.42933	60
0.43	60
0.43067	60
0.43133	59
0.432	58
0.43267	57
0.43333	56
0.434	55
0.43467	54
0.43533	53
0.436	52
0.43667	52
0.43733	51
0.438	51
0.43867	51
0.43933	52
0.44	52
0.44067	52
0.44133	52
0.442	52
0.44267	53
0.44333	53
0.444	53
0.44467	53
0.44533	53
0.446	53
0.44667	54
0.44733	54
0.448	54
0.44867	54
0.44933	54
0.45	54
0.45067	54
0.45133	54
0.452	54
0.45267	55
0.45333	55
0.454	55
0.45467	55
0.45533	55
0.456	55
0.45667	55
0.45733	55
0.458	55
0.45867	55
0.45933	54
0.46	54
0.46067	54
0.46133	54
0.462	54
0.46267	53
0.46333	53
0.464	53
0.46467	53
0.46533	52
0.466	52
0.46667	51
0.46733	50
0.468	50
0.46867	50
0.46933	50
0.47	50
0.47067	50
0.47133	50
0.472	50
0.47267	49
0.47333	49
0.474	50
0.47467	50
0.47533	51
0.476	52
0.47667	52
0.47733	53
0.478	54
0.47867	54
0.47933	54
0.48	54
0.48067	54
0.48133	54
0.482	53
0.48267	54
0.48333	54
0.484	54
0.48467	54
0.48533	54
0.486	55
0.48667	55
0.48733	56
0.488	55
0.48867	55
0.48933	55
0.49	55
0.49067	55
0.49133	54
0.492	54
0.49267	55
0.49333	55
0.494	54
0.49467	54
0.49533	54
0.496	53
0.49667	53
0.49733	53
0.498	53
0.49867	53
0.49933	53
0.5	53
0.50067	53
0.50133	52
0.502	52
0.50267	51
0.50333	51
0.504	51
0.50467	51
0.50533	51
0.506	50
0.50667	50
0.50733	50
0.508	49
0.50867	49
0.50933	48
0.51	47
0.51067	46
0.51133	46
0.512	46
0.51267	46
0.51333	45
0.514	45
0.51467	44
0.51533	44
0.516	44
0.51667	44
0.51733	44
0.518	43
0.51867	44
0.51933	44
0.52	44
0.52067	45
0.52133	46
0.522	46
0.52267	47
0.52333	48
0.524	49
0.52467	49
0.52533	50
0.526	50
0.52667	51
0.52733	51
0.528	51
0.52867	51
0.52933	51
0.53	51
0.53067	51
0.53133	51
0.532	51
0.53267	51
0.53333	51
0.534	50
0.53467	50
0.53533	49
0.536	49
0.53667	49
0.53733	49
0.538	49
0.53867	49
0.53933	49
0.54	49
0.54067	48
0.54133	48
0.542	48
0.54267	47
0.54333	47
0.544	46
0.54467	46
0.54533	46
0.546	45
0.54667	45
0.54733	44
0.548	44
0.54867	44
0.54933	44
0.55	43
0.55067	42
0.55133	41
0.552	40
0.55267	40
0.55333	39
0.554	38
0.55467	37
0.55533	37
0.556	37
0.55667	37
0.55733	37
0.558	37
0.55867	37
0.55933	37
0.56	38
0.56067	38
0.56133	38
0.562	38
0.56267	38
0.56333	38
0.564	38
0.56467	39
0.56533	40
0.566	41
0.56667	42
0.56733	42
0.568	42
0.56867	43
0.56933	44
0.57	44
0.57067	45
0.57133	45
0.572	46
0.57267	46
0.57333	46
0.574	46
0.57467	46
0.57533	46
0.576	45
0.57667	45
0.57733	44
0.578	44
0.57867	44
0.57933	44
0.58	44
0.58067	43
0.58133	42
0.582	42
0.58267	41
0.58333	41
0.584	41
0.58467	40
0.58533	40
0.586	39
0.58667	38
0.58733	37
0.588	37
0.58867	36
0.58933	36
0.59	37
0.59067	37
0.59133	37
0.592	38
0.59267	38
0.59333	38
0.594	38
0.59467	39
0.59533	39
0.596	40
0.59667	40
0.59733	41
0.598	42
0.59867	43
0.59933	43
0.6	44
0.60067	44
0.60133	44
0.602	44
0.60267	44
0.60333	44
0.604	44
0.60467	44
0.60533	43
0.606	43
0.60667	43
0.60733	43
0.608	43
0.60867	43
0.60933	43
0.61	43
0.61067	43
0.61133	42
0.612	42
0.61267	42
0.61333	42
0.614	42
0.61467	42
0.61533	43
0.616	43
0.61667	42
0.61733	42
0.618	42
0.61867	42
0.61933	42
0.62	41
0.62067	41
0.62133	41
0.622	41
0.62267	41
0.62333	40
0.624	40
0.62467	39
0.62533	39
0.626	39
0.62667	39
0.62733	39
0.628	38
0.62867	38
0.62933	38
0.63	37
0.63067	37
0.63133	37
0.632	37
0.63267	37
0.63333	37
0.634	37
0.63467	37
0.63533	37
0.636	37
0.63667	38
0.63733	38
0.638	38
0.63867	38
0.63933	39
0.64	39
0.64067	39
0.64133	38
0.642	38
0.64267	37
0.64333	37
0.644	36
0.64467	36
0.64533	36
0.646	36
0.64667	36
0.64733	36
0.648	36
0.64867	36
0.64933	36
0.65	35
0.65067	35
0.65133	35
0.652	35
0.65267	35
0.65333	35
0.654	35
0.65467	34
0.65533	34
0.656	33
0.65667	33
0.65733	32
0.658	33
0.65867	33
0.65933	33
0.66	33
0.66067	34
0.66133	34
0.662	34
0.66267	34
0.66333	34
0.664	33
0.66467	33
0.66533	33
0.666	33
0.66667	33
0.66733	32
0.668	32
0.66867	32
0.66933	32
0.67	31
0.67067	32
0.67133	32
0.672	32
0.67267	32
0.67333	32
0.674	32
0.67467	33
0.67533	33
0.676	33
0.67667	33
0.67733	32
0.678	32
0.67867	31
0.67933	31
0.68	31
0.68067	31
0.68133	32
0.682	32
0.68267	33
0.68333	33
0.684	33
0.68467	32
0.68533	32
0.686	31
0.68667	31
0.68733	31
0.688	31
0.68867	31
0.68933	31
0.69	31
0.69067	32
0.69133	32
0.692	33
0.69267	33
0.69333	33
0.694	33
0.69467	33
0.69533	33
0.696	32
0.69667	31
0.69733	30
0.698	29
0.69867	28
0.69933	28
0.7	27
0.70067	27
0.70133	26
0.702	26
0.70267	26
0.70333	26
0.704	26
0.70467	26
0.70533	25
0.706	25
0.70667	25
0.70733	25
0.708	25
0.70867	25
0.70933	26
0.71	27
0.71067	27
0.71133	28
0.712	28
0.71267	28
0.71333	29
0.714	29
0.71467	30
0.71533	32
0.716	33
0.71667	34
0.71733	35
0.718	36
0.71867	36
0.71933	37
0.72	37
0.72067	38
0.72133	39
0.722	40
0.72267	40
0.72333	40
0.724	40
0.72467	40
0.72533	39
0.726	39
0.72667	40
0.72733	40
0.728	41
0.72867	41
0.72933	42
0.73	43
0.73067	44
0.73133	45
0.732	46
0.73267	47
0.73333	49
0.734	50
0.73467	52
0.73533	53
0.736	54
0.73667	55
0.73733	56
0.738	57
0.73867	58
0.73933	59
0.74	59
0.74067	60
0.74133	60
0.742	61
0.74267	61
0.74333	61
0.744	61
0.74467	61
0.74533	62
0.746	62
0.74667	63
0.74733	63
0.748	64
0.74867	64
0.74933	64
0.75	64
0.75067	64
0.75133	64
0.752	64
0.75267	64
0.75333	64
0.754	64
0.75467	63
0.75533	62
0.756	62
0.75667	60
0.75733	59
0.758	57
0.75867	56
0.75933	55
0.76	53
0.76067	52
0.76133	51
0.762	49
0.76267	48
0.76333	47
0.764	47
0.76467	46
0.76533	45
0.766	44
0.76667	43
0.76733	42
0.768	41
0.76867	41
0.76933	40
0.77	39
0.77067	38
0.77133	37
0.772	37
0.77267	37
0.77333	36
0.774	35
0.77467	34
0.77533	34
0.776	33
0.77667	33
0.77733	32
0.778	31
0.77867	30
0.77933	30
0.78	29
0.78067	28
0.78133	27
0.782	26
0.78267	25
0.78333	23
0.784	22
0.78467	21
0.78533	20
0.786	19
0.78667	19
0.78733	19
0.788	18
0.78867	18
0.78933	18
0.79	18
0.79067	18
0.79133	18
0.792	17
0.79267	17
0.79333	17
0.794	17
0.79467	16
0.79533	16
0.796	17
0.79667	17
0.79733	17
0.798	17
0.79867	18
0.79933	18
0.8	19
0.80067	19
0.80133	18
0.802	18
0.80267	18
0.80333	18
0.804	17
0.80467	17
0.80533	17
0.806	17
0.80667	17
0.80733	18
0.808	18
0.80867	19
0.80933	20
0.81	20
0.81067	20
0.81133	20
0.812	21
0.81267	21
0.81333	21
0.814	21
0.81467	20
0.81533	19
0.816	19
0.81667	18
0.81733	18
0.818	19
0.81867	19
0.81933	19
0.82	19
0.82067	19
0.82133	19
0.822	19
0.82267	18
0.82333	18
0.824	17
0.82467	17
0.82533	17
0.826	16
0.82667	16
0.82733	16
0.828	15
0.82867	14
0.82933	14
0.83	14
0.83067	14
0.83133	15
0.832	15
0.83267	15
0.83333	15
0.834	15
0.83467	15
0.83533	15
0.836	16
0.83667	16
0.83733	16
0.838	17
0.83867	17
0.83933	17
0.84	16
0.84067	16
0.84133	16
0.842	15
0.84267	15
0.84333	15
0.844	14
0.84467	14
0.84533	13
0.846	13
0.84667	12
0.84733	12
0.848	11
0.84867	10
0.84933	9
0.85	9
0.85067	8
0.85133	8
0.852	9
0.85267	9
0.85333	9
0.854	9
0.85467	9
0.85533	9
0.856	10
0.85667	10
0.85733	11
0.858	11
0.85867	12
0.85933	12
0.86	12
0.86067	13
0.86133	14
0.862	14
0.86267	15
0.86333	15
0.864	16
0.86467	16
0.86533	15
0.866	15
0.86667	14
0.86733	13
0.868	13
0.86867	13
0.86933	12
0.87	12
0.87067	12
0.87133	13
0.872	13
0.87267	14
0.87333	14
0.874	14
0.87467	14
0.87533	15
0.876	15
0.87667	15
0.87733	14
0.878	14
0.87867	14
0.87933	13
0.88	13
0.88067	12
0.88133	12
0.882	12
0.88267	12
0.88333	11
0.884	10
0.88467	10
0.88533	9
0.886	8
0.88667	8
0.88733	8
0.888	9
0.88867	9
0.88933	10
0.89	10
0.89067	10
0.89133	10
0.892	9
0.89267	9
0.89333	9
0.894	9
0.89467	9
0.89533	9
0.896	9
0.89667	9
0.89733	9
0.898	9
0.89867	9
0.89933	9
0.9	9
0.90067	8
0.90133	7
0.902	7
0.90267	7
0.90333	7
0.904	7
0.90467	7
0.90533	6
0.906	5
0.90667	4
0.90733	3
0.908	1
0.90867	0
0.90933	0
0.91	-1
0.91067	-1
0.91133	-2
0.912	-1
0.91267	-1
0.91333	0
0.914	0
0.91467	1
0.91533	2
0.916	3
0.91667	4
0.91733	5
0.918	6
0.91867	6
0.91933	8
0.92	9
0.92067	11
0.92133	12
0.922	14
0.92267	15
0.92333	16
0.924	17
0.92467	17
0.92533	18
0.926	19
0.92667	19
0.92733	20
0.928	21
0.92867	22
0.92933	23
0.93	23
0.93067	24
0.93133	25
0.932	25
0.93267	25
0.93333	25
0.934	25
0.93467	25
0.93533	26
0.936	26
0.93667	27
0.93733	27
0.938	27
0.93867	27
0.93933	27
0.94	27
0.94067	27
0.94133	27
0.942	27
0.94267	27
0.94333	28
0.944	29
0.94467	29
0.94533	29
0.946	29
0.94667	29
0.94733	29
0.948	29
0.94867	30
0.94933	30
0.95	30
0.95067	29
0.95133	29
0.952	29
0.95267	29
0.95333	29
0.954	29
0.95467	28
0.95533	28
0.956	28
0.95667	28
0.95733	28
0.958	28
0.95867	27
0.95933	27
0.96	26
0.96067	26
0.96133	26
0.962	25
0.96267	26
0.96333	26
0.964	26
0.96467	25
0.96533	26
0.966	26
0.96667	27
0.96733	27
0.968	28
0.96867	29
0.96933	30
0.97	30
0.97067	31
0.97133	31
0.972	31
0.97267	32
0.97333	32
0.974	32
0.97467	33
0.97533	33
0.976	33
0.97667	33
0.97733	33
0.978	32
0.97867	32
0.97933	32
0.98	32
0.98067	32
0.98133	33
0.982	33
0.98267	33
0.98333	33
0.984	33
0.98467	33
0.98533	33
0.986	33
0.98667	33
0.98733	33
0.988	33
0.98867	32
0.98933	32
0.99	32
0.99067	32
0.99133	32
0.992	33
0.99267	33
0.99333	34
0.994	34
0.99467	34
0.99533	34
0.996	34
0.99667	33
0.99733	33
0.998	33
0.99867	33
0.99933	33
1	33
1.00067	32
1.00133	33
1.002	33
1.00267	32
1.00333	32
1.004	32
1.00467	31
1.00533	31
1.006	31
1.00667	31
1.00733	31
1.008	31
1.00867	30
1.00933	30
1.01	30
1.01067	30
1.01133	30
1.012	30
1.01267	31
1.01333	31
1.014	31
1.01467	30
1.01533	29
1.016	29
1.01667	28
1.01733	27
1.018	27
1.01867	26
1.01933	25
1.02	25
1.02067	25
1.02133	25
1.022	25
1.02267	25
1.02333	24
1.024	24
1.02467	24
1.02533	23
1.026	23
1.02667	23
1.02733	23
1.028	23
1.02867	23
1.02933	24
1.03	25
1.03067	25
1.03133	26
1.032	27
1.03267	28
1.03333	29
1.034	30
1.03467	30
1.03533	31
1.036	31
1.03667	31
1.03733	32
1.038	32
1.03867	33
1.03933	33
1.04	33
1.04067	33
1.04133	33
1.042	34
1.04267	34
1.04333	35
1.044	36
1.04467	37
1.04533	38
1.046	38
1.04667	39
1.04733	39
1.048	40
1.04867	40
1.04933	40
1.05	40
1.05067	39
1.05133	38
1.052	37
1.05267	36
1.05333	35
1.054	35
1.05467	35
1.05533	35
1.056	35
1.05667	35
1.05733	35
1.058	35
1.05867	35
1.05933	35
1.06	34
1.06067	33
1.06133	33
1.062	32
1.06267	32
1.06333	31
1.064	31
1.06467	31
1.06533	31
1.066	31
1.06667	32
1.06733	32
1.068	32
1.06867	33
1.06933	33
1.07	33
1.07067	33
1.07133	33
1.072	32
1.07267	32
1.07333	32
1.074	32
1.07467	32
1.07533	31
1.076	31
1.07667	31
1.07733	31
1.078	31
1.07867	31
1.07933	32
1.08	32
1.08067	33
1.08133	33
1.082	33
1.08267	33
1.08333	33
1.084	32
1.08467	32
1.08533	31
1.086	31
1.08667	31
1.08733	31
1.088	31
1.08867	30
1.08933	30
1.09	29
1.09067	28
1.09133	27
1.092	27
1.09267	26
1.09333	26
1.094	25
1.09467	24
1.09533	24
1.096	23
1.09667	23
1.09733	22
1.098	22
1.09867	21
1.09933	21
1.1	21
1.10067	20
1.10133	20
1.102	20
1.10267	19
1.10333	19
1.104	18
1.10467	18
1.10533	18
1.106	19
1.10667	19
1.10733	18
1.108	18
1.10867	18
1.10933	17
1.11	16
1.11067	16
1.11133	16
1.112	16
1.11267	15
1.11333	15
1.114	15
1.11467	14
1.11533	13
1.116	13
1.11667	12
1.11733	11
1.118	11
1.11867	11
1.11933	10
1.12	10
1.12067	10
1.12133	11
1.122	11
1.12267	11
1.12333	11
1.124	11
1.12467	11
1.12533	11
1.126	11
1.12667	11
1.12733	11
1.128	11
1.12867	11
1.12933	10
1.13	10
1.13067	10
1.13133	9
1.132	9
1.13267	8
1.13333	8
1.134	8
1.13467	8
1.13533	8
1.136	8
1.13667	8
1.13733	8
1.138	9
1.13867	9
1.13933	9
1.14	9
1.14067	10
1.14133	10
1.142	10
1.14267	9
1.14333	9
1.144	8
1.14467	8
1.14533	7
1.146	7
1.14667	7
1.14733	7
1.148	6
1.14867	6
1.14933	6
1.15	5
1.15067	5
1.15133	5
1.152	4
1.15267	4
1.15333	3
1.154	2
1.15467	1
1.15533	1
1.156	-1
1.15667	-2
1.15733	-4
1.158	-5
1.15867	-7
1.15933	-8
1.16	-9
1.16067	-10
1.16133	-11
1.162	-12
1.16267	-13
1.16333	-14
1.164	-15
1.16467	-16
1.16533	-17
1.166	-17
1.16667	-18
1.16733	-19
1.168	-20
1.16867	-21
1.16933	-21
1.17	-22
1.17067	-22
1.17133	-22
1.172	-23
1.17267	-23
1.17333	-23
1.174	-24
1.17467	-24
1.17533	-24
1.176	-24
1.17667	-25
1.17733	-25
1.178	-25
1.17867	-25
1.17933	-25
1.18	-26
1.18067	-26
1.18133	-27
1.182	-28
1.18267	-28
1.18333	-29
1.184	-29
1.18467	-30
1.18533	-30
1.186	-30
1.18667	-30
1.18733	-30
1.188	-30
1.18867	-30
1.18933	-31
1.19	-31
1.19067	-31
1.19133	-31
1.192	-31
1.19267	-31
1.19333	-31
1.194	-31
1.19467	-31
1.19533	-31
1.196	-31
1.19667	-31
1.19733	-32
1.198	-32
1.19867	-33
1.19933	-34
1.2	-35
1.20067	-36
1.20133	-36
1.202	-37
1.20267	-37
1.20333	-36
1.204	-37
1.20467	-37
1.20533	-37
1.206	-37
1.20667	-37
1.20733	-38
1.208	-38
1.20867	-39
1.20933	-40
1.21	-40
1.21067	-41
1.21133	-42
1.212	-42
1.21267	-42
1.21333	-42
1.214	-42
1.21467	-42
1.21533	-42
1.216	-42
1.21667	-42
1.21733	-42
1.218	-41
1.21867	-41
1.21933	-41
1.22	-41
1.22067	-41
1.22133	-41
1.222	-41
1.22267	-40
1.22333	-40
1.224	-39
1.22467	-39
1.22533	-39
1.226	-39
1.22667	-39
1.22733	-40
1.228	-40
1.22867	-40
1.22933	-40
1.23	-39
1.23067	-39
1.23133	-38
1.232	-38
1.23267	-37
1.23333	-37
1.234	-36
1.23467	-37
1.23533	-37
1.236	-38
1.23667	-38
1.23733	-39
1.238	-39
1.23867	-40
1.23933	-40
1.24	-41
1.24067	-41
1.24133	-41
1.242	-41
1.24267	-41
1.24333	-41
1.244	-41
1.24467	-41
1.24533	-41
1.246	-41
1.24667	-41
1.24733	-41
1.248	-41
1.24867	-42
1.24933	-43
1.25	-43
1.25067	-44
1.25133	-44
1.252	-45
1.25267	-45
1.25333	-46
1.254	-47
1.25467	-47
1.25533	-47
1.256	-46
1.25667	-46
1.25733	-46
1.258	-45
1.25867	-45
1.25933	-45
1.26	-45
1.26067	-45
1.26133	-45
1.262	-46
1.26267	-46
1.26333	-47
1.264	-48
1.26467	-48
1.26533	-48
1.266	-48
1.26667	-48
1.26733	-48
1.268	-48
1.26867	-47
1.26933	-47
1.27	-47
1.27067	-46
1.27133	-46
1.272	-46
1.27267	-46
1.27333	-47
1.274	-47
1.27467	-47
1.27533	-47
1.276	-47
1.27667	-47
1.27733	-47
1.278	-47
1.27867	-46
1.27933	-46
1.28	-46
1.28067	-47
1.28133	-48
1.282	-49
1.28267	-50
1.28333	-50
1.284	-51
1.28467	-51
1.28533	-50
1.286	-50
1.28667	-49
1.28733	-49
1.288	-49
1.28867	-50
1.28933	-50
1.29	-50
1.29067	-51
1.29133	-51
1.292	-51
1.29267	-52
1.29333	-52
1.294	-52
1.29467	-51
1.29533	-51
1.296	-50
1.29667	-49
1.29733	-49
1.298	-48
1.29867	-48
1.29933	-48
1.3	-48
1.30067	-49
1.30133	-49
1.302	-49
1.30267	-49
1.30333	-50
1.304	-50
1.30467	-50
1.30533	-50
1.306	-50
1.30667	-51
1.30733	-51
1.308	-51
1.30867	-52
1.30933	-52
1.31	-52
1.31067	-53
1.31133	-53
1.312	-54
1.31267	-55
1.31333	-55
1.314	-56
1.31467	-57
1.31533	-58
1.316	-59
1.31667	-60
1.31733	-60
1.318	-60
1.31867	-60
1.31933	-60
1.32	-60
1.32067	-60
1.32133	-60
1.322	-60
1.32267	-61
1.32333	-62
1.324	-63
1.32467	-64
1.32533	-65
1.326	-66
1.32667	-67
1.32733	-68
1.328	-69
1.32867	-69
1.32933	-69
1.33	-69
1.33067	-70
1.33133	-70
1.332	-70
[truncated: 28,877 more rows]
