# Supplementary material for: Dual engineering of thermodynamics and kinetics in covalent organic frameworks for separation
Source: Nat Commun. 2026 Mar 10;17:3896. doi: 10.1038/s41467-026-70311-8 (PMC13125621; doi:10.1038/s41467-026-70311-8)
Supplement: Supplementary file 3 — Source Data [file 41467_2026_70311_MOESM3_ESM.zip › 676225_2_data_set_12367526_twyvxw/Source data for figures/Figure 4c.xlsx]

## Sheet: Sheet1
Time (min)	Intensity (μV)
0	7888
6.7E-4	7887
0.00133	7886
0.002	7886
0.00267	7886
0.00333	7886
0.004	7886
0.00467	7886
0.00533	7886
0.006	7886
0.00667	7886
0.00733	7885
0.008	7886
0.00867	7886
0.00933	7887
0.01	7887
0.01067	7887
0.01133	7887
0.012	7886
0.01267	7885
0.01333	7884
0.014	7884
0.01467	7885
0.01533	7886
0.016	7886
0.01667	7887
0.01733	7887
0.018	7887
0.01867	7887
0.01933	7887
0.02	7886
0.02067	7886
0.02133	7886
0.022	7885
0.02267	7884
0.02333	7883
0.024	7881
0.02467	7880
0.02533	7879
0.026	7877
0.02667	7875
0.02733	7873
0.028	7871
0.02867	7870
0.02933	7868
0.03	7867
0.03067	7865
0.03133	7862
0.032	7860
0.03267	7859
0.03333	7857
0.034	7856
0.03467	7855
0.03533	7854
0.036	7853
0.03667	7852
0.03733	7852
0.038	7851
0.03867	7851
0.03933	7851
0.04	7850
0.04067	7848
0.04133	7847
0.042	7845
0.04267	7844
0.04333	7843
0.044	7842
0.04467	7842
0.04533	7841
0.046	7840
0.04667	7841
0.04733	7841
0.048	7842
0.04867	7842
0.04933	7843
0.05	7843
0.05067	7843
0.05133	7843
0.052	7842
0.05267	7842
0.05333	7842
0.054	7842
0.05467	7842
0.05533	7841
0.056	7840
0.05667	7839
0.05733	7838
0.058	7837
0.05867	7836
0.05933	7835
0.06	7834
0.06067	7833
0.06133	7832
0.062	7831
0.06267	7830
0.06333	7829
0.064	7828
0.06467	7826
0.06533	7824
0.066	7823
0.06667	7821
0.06733	7820
0.068	7818
0.06867	7817
0.06933	7815
0.07	7813
0.07067	7812
0.07133	7810
0.072	7808
0.07267	7807
0.07333	7806
0.074	7805
0.07467	7804
0.07533	7802
0.076	7801
0.07667	7800
0.07733	7799
0.078	7798
0.07867	7798
0.07933	7797
0.08	7796
0.08067	7795
0.08133	7793
0.082	7792
0.08267	7791
0.08333	7790
0.084	7790
0.08467	7790
0.08533	7790
0.086	7789
0.08667	7788
0.08733	7786
0.088	7786
0.08867	7785
0.08933	7785
0.09	7785
0.09067	7785
0.09133	7786
0.092	7786
0.09267	7787
0.09333	7787
0.094	7788
0.09467	7788
0.09533	7788
0.096	7788
0.09667	7788
0.09733	7788
0.098	7787
0.09867	7787
0.09933	7786
0.1	7785
0.10067	7784
0.10133	7783
0.102	7781
0.10267	7779
0.10333	7778
0.104	7776
0.10467	7775
0.10533	7773
0.106	7772
0.10667	7770
0.10733	7769
0.108	7768
0.10867	7768
0.10933	7767
0.11	7767
0.11067	7767
0.11133	7767
0.112	7766
0.11267	7765
0.11333	7765
0.114	7765
0.11467	7766
0.11533	7767
0.116	7768
0.11667	7769
0.11733	7770
0.118	7770
0.11867	7771
0.11933	7771
0.12	7772
0.12067	7772
0.12133	7772
0.122	7773
0.12267	7774
0.12333	7775
0.124	7776
0.12467	7777
0.12533	7778
0.126	7779
0.12667	7780
0.12733	7780
0.128	7780
0.12867	7780
0.12933	7780
0.13	7780
0.13067	7780
0.13133	7780
0.132	7780
0.13267	7780
0.13333	7779
0.134	7779
0.13467	7778
0.13533	7778
0.136	7779
0.13667	7779
0.13733	7779
0.138	7780
0.13867	7781
0.13933	7781
0.14	7782
0.14067	7782
0.14133	7783
0.142	7783
0.14267	7783
0.14333	7783
0.144	7783
0.14467	7783
0.14533	7784
0.146	7785
0.14667	7785
0.14733	7786
0.148	7786
0.14867	7786
0.14933	7786
0.15	7786
0.15067	7787
0.15133	7787
0.152	7787
0.15267	7786
0.15333	7786
0.154	7786
0.15467	7786
0.15533	7786
0.156	7787
0.15667	7787
0.15733	7788
0.158	7787
0.15867	7788
0.15933	7788
0.16	7788
0.16067	7788
0.16133	7788
0.162	7788
0.16267	7788
0.16333	7787
0.164	7787
0.16467	7787
0.16533	7788
0.166	7788
0.16667	7788
0.16733	7788
0.168	7788
0.16867	7788
0.16933	7789
0.17	7789
0.17067	7789
0.17133	7789
0.172	7790
0.17267	7790
0.17333	7790
0.174	7791
0.17467	7791
0.17533	7791
0.176	7791
0.17667	7790
0.17733	7791
0.178	7791
0.17867	7792
0.17933	7793
0.18	7793
0.18067	7794
0.18133	7794
0.182	7794
0.18267	7795
0.18333	7795
0.184	7795
0.18467	7796
0.18533	7796
0.186	7797
0.18667	7798
0.18733	7799
0.188	7799
0.18867	7800
0.18933	7800
0.19	7800
0.19067	7799
0.19133	7799
0.192	7799
0.19267	7799
0.19333	7799
0.194	7799
0.19467	7799
0.19533	7799
0.196	7799
0.19667	7798
0.19733	7798
0.198	7797
0.19867	7795
0.19933	7794
0.2	7793
0.20067	7792
0.20133	7792
0.202	7792
0.20267	7791
0.20333	7790
0.204	7788
0.20467	7787
0.20533	7787
0.206	7786
0.20667	7785
0.20733	7785
0.208	7784
0.20867	7784
0.20933	7785
0.21	7786
0.21067	7786
0.21133	7786
0.212	7786
0.21267	7786
0.21333	7786
0.214	7786
0.21467	7787
0.21533	7787
0.216	7787
0.21667	7787
0.21733	7787
0.218	7787
0.21867	7787
0.21933	7786
0.22	7786
0.22067	7785
0.22133	7784
0.222	7784
0.22267	7783
0.22333	7782
0.224	7781
0.22467	7780
0.22533	7780
0.226	7780
0.22667	7779
0.22733	7779
0.228	7780
0.22867	7780
0.22933	7780
0.23	7779
0.23067	7779
0.23133	7779
0.232	7779
0.23267	7779
0.23333	7778
0.234	7778
0.23467	7777
0.23533	7775
0.236	7774
0.23667	7774
0.23733	7773
0.238	7773
0.23867	7772
0.23933	7771
0.24	7770
0.24067	7768
0.24133	7767
0.242	7765
0.24267	7764
0.24333	7762
0.244	7761
0.24467	7761
0.24533	7760
0.246	7760
0.24667	7760
0.24733	7759
0.248	7759
0.24867	7758
0.24933	7758
0.25	7757
0.25067	7757
0.25133	7757
0.252	7758
0.25267	7758
0.25333	7759
0.254	7759
0.25467	7759
0.25533	7758
0.256	7758
0.25667	7757
0.25733	7756
0.258	7756
0.25867	7755
0.25933	7754
0.26	7753
0.26067	7753
0.26133	7752
0.262	7752
0.26267	7751
0.26333	7751
0.264	7752
0.26467	7751
0.26533	7751
0.266	7751
0.26667	7751
0.26733	7751
0.268	7751
0.26867	7752
0.26933	7751
0.27	7751
0.27067	7752
0.27133	7752
0.272	7753
0.27267	7753
0.27333	7754
0.274	7754
0.27467	7754
0.27533	7753
0.276	7752
0.27667	7751
0.27733	7751
0.278	7751
0.27867	7750
0.27933	7750
0.28	7751
0.28067	7752
0.28133	7753
0.282	7753
0.28267	7753
0.28333	7754
0.284	7755
0.28467	7755
0.28533	7755
0.286	7755
0.28667	7756
0.28733	7756
0.288	7756
0.28867	7756
0.28933	7756
0.29	7756
0.29067	7756
0.29133	7756
0.292	7756
0.29267	7755
0.29333	7755
0.294	7755
0.29467	7755
0.29533	7754
0.296	7754
0.29667	7755
0.29733	7755
0.298	7755
0.29867	7755
0.29933	7755
0.3	7755
0.30067	7755
0.30133	7755
0.302	7755
0.30267	7755
0.30333	7754
0.304	7753
0.30467	7754
0.30533	7754
0.306	7754
0.30667	7754
0.30733	7755
0.308	7755
0.30867	7755
0.30933	7755
0.31	7755
0.31067	7755
0.31133	7755
0.312	7755
0.31267	7755
0.31333	7755
0.314	7756
0.31467	7756
0.31533	7757
0.316	7757
0.31667	7757
0.31733	7757
0.318	7757
0.31867	7757
0.31933	7757
0.32	7757
0.32067	7757
0.32133	7756
0.322	7756
0.32267	7755
0.32333	7754
0.324	7754
0.32467	7754
0.32533	7754
0.326	7754
0.32667	7754
0.32733	7754
0.328	7754
0.32867	7754
0.32933	7755
0.33	7755
0.33067	7754
0.33133	7753
0.332	7753
0.33267	7753
0.33333	7752
0.334	7752
0.33467	7752
0.33533	7752
0.336	7753
0.33667	7753
0.33733	7753
0.338	7754
0.33867	7754
0.33933	7755
0.34	7755
0.34067	7755
0.34133	7755
0.342	7755
0.34267	7755
0.34333	7755
0.344	7754
0.34467	7754
0.34533	7754
0.346	7754
0.34667	7753
0.34733	7754
0.348	7753
0.34867	7753
0.34933	7753
0.35	7753
0.35067	7752
0.35133	7752
0.352	7752
0.35267	7751
0.35333	7751
0.354	7751
0.35467	7751
0.35533	7751
0.356	7751
0.35667	7751
0.35733	7750
0.358	7750
0.35867	7750
0.35933	7750
0.36	7750
0.36067	7750
0.36133	7749
0.362	7749
0.36267	7749
0.36333	7748
0.364	7747
0.36467	7746
0.36533	7746
0.366	7746
0.36667	7746
0.36733	7747
0.368	7748
0.36867	7749
0.36933	7749
0.37	7750
0.37067	7752
0.37133	7753
0.372	7754
0.37267	7754
0.37333	7755
0.374	7755
0.37467	7756
0.37533	7755
0.376	7755
0.37667	7755
0.37733	7754
0.378	7754
0.37867	7753
0.37933	7752
0.38	7751
0.38067	7751
0.38133	7751
0.382	7750
0.38267	7750
0.38333	7750
0.384	7750
0.38467	7750
0.38533	7750
0.386	7751
0.38667	7752
0.38733	7752
0.388	7753
0.38867	7753
0.38933	7753
0.39	7754
0.39067	7754
0.39133	7753
0.392	7753
0.39267	7753
0.39333	7753
0.394	7753
0.39467	7752
0.39533	7751
0.396	7750
0.39667	7749
0.39733	7748
0.398	7748
0.39867	7747
0.39933	7746
0.4	7745
0.40067	7745
0.40133	7744
0.402	7744
0.40267	7744
0.40333	7744
0.404	7745
0.40467	7745
0.40533	7745
0.406	7746
0.40667	7747
0.40733	7747
0.408	7748
0.40867	7748
0.40933	7748
0.41	7748
0.41067	7747
0.41133	7747
0.412	7747
0.41267	7746
0.41333	7746
0.414	7746
0.41467	7745
0.41533	7745
0.416	7745
0.41667	7746
0.41733	7746
0.418	7745
0.41867	7745
0.41933	7744
0.42	7744
0.42067	7744
0.42133	7744
0.422	7744
0.42267	7743
0.42333	7743
0.424	7743
0.42467	7743
0.42533	7743
0.426	7742
0.42667	7741
0.42733	7739
0.428	7739
0.42867	7738
0.42933	7738
0.43	7738
0.43067	7739
0.43133	7739
0.432	7739
0.43267	7739
0.43333	7739
0.434	7739
0.43467	7739
0.43533	7739
0.436	7739
0.43667	7739
0.43733	7739
0.438	7739
0.43867	7739
0.43933	7739
0.44	7739
0.44067	7739
0.44133	7739
0.442	7738
0.44267	7738
0.44333	7737
0.444	7736
0.44467	7736
0.44533	7735
0.446	7734
0.44667	7733
0.44733	7733
0.448	7732
0.44867	7731
0.44933	7730
0.45	7730
0.45067	7731
0.45133	7731
0.452	7731
0.45267	7731
0.45333	7731
0.454	7732
0.45467	7732
0.45533	7733
0.456	7733
0.45667	7733
0.45733	7733
0.458	7733
0.45867	7734
0.45933	7735
0.46	7736
0.46067	7737
0.46133	7738
0.462	7738
0.46267	7739
0.46333	7740
0.464	7740
0.46467	7741
0.46533	7741
0.466	7742
0.46667	7743
0.46733	7744
0.468	7744
0.46867	7744
0.46933	7745
0.47	7746
0.47067	7746
0.47133	7746
0.472	7746
0.47267	7746
0.47333	7747
0.474	7747
0.47467	7746
0.47533	7746
0.476	7745
0.47667	7745
0.47733	7746
0.478	7746
0.47867	7746
0.47933	7747
0.48	7747
0.48067	7747
0.48133	7747
0.482	7746
0.48267	7746
0.48333	7745
0.484	7745
0.48467	7745
0.48533	7744
0.486	7744
0.48667	7744
0.48733	7744
0.488	7744
0.48867	7743
0.48933	7743
0.49	7742
0.49067	7742
0.49133	7742
0.492	7743
0.49267	7743
0.49333	7743
0.494	7743
0.49467	7743
0.49533	7743
0.496	7743
0.49667	7743
0.49733	7743
0.498	7743
0.49867	7743
0.49933	7743
0.5	7743
0.50067	7743
0.50133	7743
0.502	7744
0.50267	7744
0.50333	7743
0.504	7743
0.50467	7743
0.50533	7743
0.506	7743
0.50667	7743
0.50733	7743
0.508	7743
0.50867	7743
0.50933	7743
0.51	7743
0.51067	7744
0.51133	7744
0.512	7744
0.51267	7745
0.51333	7745
0.514	7745
0.51467	7746
0.51533	7746
0.516	7746
0.51667	7746
0.51733	7745
0.518	7744
0.51867	7743
0.51933	7742
0.52	7742
0.52067	7741
0.52133	7741
0.522	7740
0.52267	7740
0.52333	7740
0.524	7739
0.52467	7739
0.52533	7738
0.526	7738
0.52667	7738
0.52733	7738
0.528	7738
0.52867	7738
0.52933	7738
0.53	7738
0.53067	7738
0.53133	7738
0.532	7738
0.53267	7738
0.53333	7739
0.534	7739
0.53467	7738
0.53533	7737
0.536	7737
0.53667	7736
0.53733	7736
0.538	7736
0.53867	7735
0.53933	7735
0.54	7735
0.54067	7735
0.54133	7735
0.542	7735
0.54267	7736
0.54333	7737
0.544	7737
0.54467	7737
0.54533	7737
0.546	7737
0.54667	7738
0.54733	7739
0.548	7739
0.54867	7740
0.54933	7740
0.55	7740
0.55067	7740
0.55133	7739
0.552	7738
0.55267	7737
0.55333	7737
0.554	7735
0.55467	7734
0.55533	7734
0.556	7733
0.55667	7732
0.55733	7732
0.558	7731
0.55867	7730
0.55933	7729
0.56	7728
0.56067	7726
0.56133	7725
0.562	7724
0.56267	7723
0.56333	7722
0.564	7722
0.56467	7721
0.56533	7722
0.566	7722
0.56667	7722
0.56733	7722
0.568	7721
0.56867	7722
0.56933	7722
0.57	7722
0.57067	7723
0.57133	7722
0.572	7722
0.57267	7722
0.57333	7723
0.574	7723
0.57467	7724
0.57533	7724
0.576	7724
0.57667	7725
0.57733	7725
0.578	7725
0.57867	7725
0.57933	7726
0.58	7726
0.58067	7727
0.58133	7728
0.582	7729
0.58267	7730
0.58333	7730
0.584	7730
0.58467	7730
0.58533	7730
0.586	7730
0.58667	7730
0.58733	7730
0.588	7730
0.58867	7730
0.58933	7731
0.59	7731
0.59067	7731
0.59133	7731
0.592	7731
0.59267	7731
0.59333	7732
0.594	7733
0.59467	7734
0.59533	7735
0.596	7735
0.59667	7735
0.59733	7735
0.598	7734
0.59867	7734
0.59933	7734
0.6	7734
0.60067	7734
0.60133	7734
0.602	7735
0.60267	7735
0.60333	7736
0.604	7736
0.60467	7737
0.60533	7737
0.606	7738
0.60667	7738
0.60733	7738
0.608	7739
0.60867	7739
0.60933	7740
0.61	7740
0.61067	7740
0.61133	7740
0.612	7740
0.61267	7739
0.61333	7739
0.614	7739
0.61467	7739
0.61533	7738
0.616	7738
0.61667	7737
0.61733	7736
0.618	7735
0.61867	7734
0.61933	7733
0.62	7733
0.62067	7732
0.62133	7732
0.622	7731
0.62267	7731
0.62333	7730
0.624	7730
0.62467	7730
0.62533	7730
0.626	7730
0.62667	7730
0.62733	7729
0.628	7730
0.62867	7730
0.62933	7730
0.63	7731
0.63067	7731
0.63133	7731
0.632	7732
0.63267	7732
0.63333	7733
0.634	7733
0.63467	7733
0.63533	7734
0.636	7733
0.63667	7733
0.63733	7733
0.638	7733
0.63867	7734
0.63933	7735
0.64	7735
0.64067	7736
0.64133	7736
0.642	7736
0.64267	7737
0.64333	7737
0.644	7738
0.64467	7738
0.64533	7738
0.646	7738
0.64667	7738
0.64733	7739
0.648	7739
0.64867	7739
0.64933	7739
0.65	7739
0.65067	7739
0.65133	7739
0.652	7739
0.65267	7739
0.65333	7740
0.654	7741
0.65467	7741
0.65533	7742
0.656	7742
0.65667	7743
0.65733	7743
0.658	7742
0.65867	7741
0.65933	7740
0.66	7739
0.66067	7738
0.66133	7736
0.662	7735
0.66267	7734
0.66333	7734
0.664	7734
0.66467	7734
0.66533	7734
0.666	7734
0.66667	7734
0.66733	7733
0.668	7733
0.66867	7732
0.66933	7731
0.67	7730
0.67067	7729
0.67133	7727
0.672	7727
0.67267	7726
0.67333	7726
0.674	7727
0.67467	7727
0.67533	7727
0.676	7727
0.67667	7727
0.67733	7727
0.678	7727
0.67867	7727
0.67933	7727
0.68	7727
0.68067	7727
0.68133	7727
0.682	7726
0.68267	7726
0.68333	7725
0.684	7725
0.68467	7724
0.68533	7724
0.686	7725
0.68667	7725
0.68733	7726
0.688	7727
0.68867	7727
0.68933	7728
0.69	7728
0.69067	7729
0.69133	7730
0.692	7730
0.69267	7730
0.69333	7730
0.694	7729
0.69467	7729
0.69533	7730
0.696	7730
0.69667	7730
0.69733	7730
0.698	7729
0.69867	7728
0.69933	7728
0.7	7727
0.70067	7727
0.70133	7727
0.702	7726
0.70267	7726
0.70333	7725
0.704	7725
0.70467	7725
0.70533	7725
0.706	7725
0.70667	7725
0.70733	7726
0.708	7726
0.70867	7726
0.70933	7727
0.71	7727
0.71067	7727
0.71133	7727
0.712	7727
0.71267	7727
0.71333	7727
0.714	7727
0.71467	7728
0.71533	7728
0.716	7728
0.71667	7728
0.71733	7728
0.718	7729
0.71867	7729
0.71933	7729
0.72	7729
0.72067	7729
0.72133	7730
0.722	7730
0.72267	7730
0.72333	7731
0.724	7731
0.72467	7732
0.72533	7732
0.726	7732
0.72667	7733
0.72733	7733
0.728	7734
0.72867	7735
0.72933	7737
0.73	7738
0.73067	7740
0.73133	7741
0.732	7742
0.73267	7743
0.73333	7743
0.734	7744
0.73467	7744
0.73533	7745
0.736	7745
0.73667	7746
0.73733	7747
0.738	7747
0.73867	7747
0.73933	7748
0.74	7748
0.74067	7748
0.74133	7748
0.742	7748
0.74267	7748
0.74333	7748
0.744	7749
0.74467	7749
0.74533	7749
0.746	7750
0.74667	7750
0.74733	7750
0.748	7750
0.74867	7750
0.74933	7750
0.75	7750
0.75067	7750
0.75133	7749
0.752	7749
0.75267	7748
0.75333	7748
0.754	7748
0.75467	7748
0.75533	7748
0.756	7748
0.75667	7748
0.75733	7748
0.758	7748
0.75867	7748
0.75933	7747
0.76	7747
0.76067	7747
0.76133	7748
0.762	7748
0.76267	7748
0.76333	7749
0.764	7749
0.76467	7750
0.76533	7750
0.766	7750
0.76667	7750
0.76733	7750
0.768	7751
0.76867	7750
0.76933	7750
0.77	7749
0.77067	7749
0.77133	7749
0.772	7749
0.77267	7749
0.77333	7749
0.774	7750
0.77467	7750
0.77533	7750
0.776	7750
0.77667	7750
0.77733	7749
0.778	7749
0.77867	7749
0.77933	7748
0.78	7747
0.78067	7746
0.78133	7746
0.782	7746
0.78267	7746
0.78333	7746
0.784	7746
0.78467	7747
0.78533	7747
0.786	7747
0.78667	7747
0.78733	7747
0.788	7747
0.78867	7748
0.78933	7748
0.79	7748
0.79067	7748
0.79133	7748
0.792	7748
0.79267	7748
0.79333	7748
0.794	7748
0.79467	7748
0.79533	7748
0.796	7748
0.79667	7747
0.79733	7746
0.798	7745
0.79867	7744
0.79933	7743
0.8	7742
0.80067	7742
0.80133	7741
0.802	7740
0.80267	7740
0.80333	7740
0.804	7740
0.80467	7740
0.80533	7740
0.806	7740
0.80667	7741
0.80733	7742
0.808	7743
0.80867	7744
0.80933	7745
0.81	7746
0.81067	7747
0.81133	7747
0.812	7747
0.81267	7748
0.81333	7748
0.814	7749
0.81467	7749
0.81533	7749
0.816	7749
0.81667	7750
0.81733	7750
0.818	7750
0.81867	7750
0.81933	7750
0.82	7750
0.82067	7750
0.82133	7750
0.822	7751
0.82267	7751
0.82333	7751
0.824	7751
0.82467	7751
0.82533	7752
0.826	7752
0.82667	7752
0.82733	7752
0.828	7752
0.82867	7752
0.82933	7752
0.83	7752
0.83067	7752
0.83133	7751
0.832	7751
0.83267	7751
0.83333	7751
0.834	7751
0.83467	7751
0.83533	7750
0.836	7750
0.83667	7750
0.83733	7750
0.838	7751
0.83867	7751
0.83933	7751
0.84	7751
0.84067	7752
0.84133	7752
0.842	7753
0.84267	7753
0.84333	7753
0.844	7754
0.84467	7755
0.84533	7756
0.846	7757
0.84667	7758
0.84733	7759
0.848	7759
0.84867	7759
0.84933	7760
0.85	7760
0.85067	7760
0.85133	7760
0.852	7760
0.85267	7760
0.85333	7760
0.854	7760
0.85467	7760
0.85533	7759
0.856	7759
0.85667	7760
0.85733	7760
0.858	7761
0.85867	7761
0.85933	7760
0.86	7760
0.86067	7760
0.86133	7760
0.862	7761
0.86267	7761
0.86333	7761
0.864	7761
0.86467	7761
0.86533	7760
0.866	7759
0.86667	7759
0.86733	7758
0.868	7758
0.86867	7758
0.86933	7758
0.87	7758
0.87067	7759
0.87133	7760
0.872	7760
0.87267	7761
0.87333	7761
0.874	7761
0.87467	7762
0.87533	7763
0.876	7763
0.87667	7764
0.87733	7765
0.878	7766
0.87867	7766
0.87933	7767
0.88	7767
0.88067	7768
0.88133	7768
0.882	7769
0.88267	7769
0.88333	7770
0.884	7770
0.88467	7770
0.88533	7770
0.886	7770
0.88667	7769
0.88733	7769
0.888	7768
0.88867	7768
0.88933	7767
0.89	7766
0.89067	7765
0.89133	7765
0.892	7764
0.89267	7764
0.89333	7764
0.894	7764
0.89467	7764
0.89533	7764
0.896	7764
0.89667	7763
0.89733	7762
0.898	7762
0.89867	7762
0.89933	7762
0.9	7761
0.90067	7760
0.90133	7759
0.902	7758
0.90267	7758
0.90333	7758
0.904	7758
0.90467	7758
0.90533	7758
0.906	7758
0.90667	7758
0.90733	7758
0.908	7758
0.90867	7758
0.90933	7758
0.91	7758
0.91067	7758
0.91133	7758
0.912	7758
0.91267	7758
0.91333	7758
0.914	7758
0.91467	7758
0.91533	7758
0.916	7758
0.91667	7758
0.91733	7758
0.918	7757
0.91867	7757
0.91933	7758
0.92	7758
0.92067	7759
0.92133	7760
0.922	7760
0.92267	7761
0.92333	7761
0.924	7761
0.92467	7762
0.92533	7762
0.926	7763
0.92667	7764
0.92733	7765
0.928	7765
0.92867	7766
0.92933	7767
0.93	7768
0.93067	7769
0.93133	7770
0.932	7770
0.93267	7770
0.93333	7771
0.934	7771
0.93467	7771
0.93533	7772
0.936	7773
0.93667	7772
0.93733	7772
0.938	7772
0.93867	7772
0.93933	7773
0.94	7773
0.94067	7774
0.94133	7774
0.942	7774
0.94267	7774
0.94333	7774
0.944	7773
0.94467	7772
0.94533	7771
0.946	7771
0.94667	7771
0.94733	7771
0.948	7771
0.94867	7771
0.94933	7771
0.95	7771
0.95067	7771
0.95133	7771
0.952	7771
0.95267	7771
0.95333	7771
0.954	7771
0.95467	7770
0.95533	7770
0.956	7770
0.95667	7771
0.95733	7771
0.958	7772
0.95867	7772
0.95933	7773
0.96	7773
0.96067	7774
0.96133	7774
0.962	7774
0.96267	7775
0.96333	7776
0.964	7776
0.96467	7776
0.96533	7776
0.966	7776
0.96667	7776
0.96733	7775
0.968	7775
0.96867	7775
0.96933	7774
0.97	7775
0.97067	7775
0.97133	7775
0.972	7776
0.97267	7776
0.97333	7777
0.974	7777
0.97467	7778
0.97533	7779
0.976	7779
0.97667	7779
0.97733	7779
0.978	7779
0.97867	7779
0.97933	7779
0.98	7780
0.98067	7780
0.98133	7780
0.982	7780
0.98267	7781
0.98333	7781
0.984	7782
0.98467	7782
0.98533	7782
0.986	7782
0.98667	7783
0.98733	7782
0.988	7782
0.98867	7782
0.98933	7783
0.99	7782
0.99067	7782
0.99133	7782
0.992	7782
0.99267	7781
0.99333	7781
0.994	7780
0.99467	7780
0.99533	7780
0.996	7780
0.99667	7780
0.99733	7780
0.998	7780
0.99867	7779
0.99933	7779
1	7779
1.00067	7779
1.00133	7779
1.002	7779
1.00267	7778
1.00333	7777
1.004	7777
1.00467	7776
1.00533	7775
1.006	7774
1.00667	7773
1.00733	7773
1.008	7773
1.00867	7772
1.00933	7771
1.01	7770
1.01067	7770
1.01133	7769
1.012	7768
1.01267	7767
1.01333	7767
1.014	7766
1.01467	7765
1.01533	7764
1.016	7764
1.01667	7763
1.01733	7763
1.018	7762
1.01867	7762
1.01933	7763
1.02	7763
1.02067	7764
1.02133	7764
1.022	7765
1.02267	7765
1.02333	7766
1.024	7767
1.02467	7768
1.02533	7769
1.026	7770
1.02667	7771
1.02733	7772
1.028	7773
1.02867	7774
1.02933	7775
1.03	7776
1.03067	7777
1.03133	7777
1.032	7777
1.03267	7777
1.03333	7778
1.034	7778
1.03467	7778
1.03533	7778
1.036	7778
1.03667	7777
1.03733	7777
1.038	7777
1.03867	7778
1.03933	7778
1.04	7778
1.04067	7778
1.04133	7779
1.042	7780
1.04267	7781
1.04333	7781
1.044	7782
1.04467	7782
1.04533	7782
1.046	7783
1.04667	7783
1.04733	7784
1.048	7784
1.04867	7785
1.04933	7785
1.05	7786
1.05067	7785
1.05133	7784
1.052	7783
1.05267	7783
1.05333	7782
1.054	7781
1.05467	7781
1.05533	7780
1.056	7779
1.05667	7779
1.05733	7779
1.058	7779
1.05867	7779
1.05933	7779
1.06	7779
1.06067	7779
1.06133	7780
1.062	7780
1.06267	7779
1.06333	7779
1.064	7778
1.06467	7778
1.06533	7778
1.066	7778
1.06667	7777
1.06733	7777
1.068	7777
1.06867	7776
1.06933	7777
1.07	7777
1.07067	7778
1.07133	7778
1.072	7778
1.07267	7778
1.07333	7779
1.074	7779
1.07467	7779
1.07533	7780
1.076	7782
1.07667	7783
1.07733	7784
1.078	7784
1.07867	7785
1.07933	7785
1.08	7785
1.08067	7784
1.08133	7784
1.082	7784
1.08267	7783
1.08333	7783
1.084	7782
1.08467	7782
1.08533	7782
1.086	7782
1.08667	7782
1.08733	7782
1.088	7783
1.08867	7783
1.08933	7783
1.09	7784
1.09067	7785
1.09133	7785
1.092	7786
1.09267	7786
1.09333	7786
1.094	7787
1.09467	7787
1.09533	7788
1.096	7789
1.09667	7789
1.09733	7790
1.098	7790
1.09867	7790
1.09933	7790
1.1	7790
1.10067	7791
1.10133	7792
1.102	7794
1.10267	7796
1.10333	7797
1.104	7799
1.10467	7800
1.10533	7802
1.106	7803
1.10667	7805
1.10733	7806
1.108	7807
1.10867	7809
1.10933	7811
1.11	7812
1.11067	7813
1.11133	7815
1.112	7818
1.11267	7820
1.11333	7822
1.114	7824
1.11467	7826
1.11533	7828
1.116	7831
1.11667	7833
1.11733	7835
1.118	7837
1.11867	7838
1.11933	7839
1.12	7841
1.12067	7842
1.12133	7844
1.122	7845
1.12267	7847
1.12333	7848
1.124	7850
1.12467	7851
1.12533	7853
1.126	7854
1.12667	7856
1.12733	7858
1.128	7859
1.12867	7861
1.12933	7863
1.13	7865
1.13067	7867
1.13133	7869
1.132	7870
1.13267	7871
1.13333	7872
1.134	7872
1.13467	7873
1.13533	7873
1.136	7873
1.13667	7874
1.13733	7874
1.138	7873
1.13867	7873
1.13933	7872
1.14	7871
1.14067	7871
1.14133	7871
1.142	7870
1.14267	7870
1.14333	7870
1.144	7869
1.14467	7869
1.14533	7869
1.146	7869
1.14667	7869
1.14733	7869
1.148	7870
1.14867	7869
1.14933	7869
1.15	7869
1.15067	7869
1.15133	7868
1.152	7867
1.15267	7867
1.15333	7866
1.154	7865
1.15467	7865
1.15533	7865
1.156	7866
1.15667	7865
1.15733	7866
1.158	7866
1.15867	7865
1.15933	7864
1.16	7863
1.16067	7861
1.16133	7860
1.162	7859
1.16267	7858
1.16333	7857
1.164	7857
1.16467	7856
1.16533	7855
1.166	7855
1.16667	7855
1.16733	7855
1.168	7856
1.16867	7857
1.16933	7858
1.17	7860
1.17067	7861
1.17133	7862
1.172	7864
1.17267	7865
1.17333	7867
1.174	7868
1.17467	7870
1.17533	7870
1.176	7871
1.17667	7871
1.17733	7871
1.178	7871
1.17867	7872
1.17933	7873
1.18	7874
1.18067	7875
1.18133	7877
1.182	7878
1.18267	7879
1.18333	7880
1.184	7882
1.18467	7883
1.18533	7884
1.186	7885
1.18667	7886
1.18733	7888
1.188	7889
1.18867	7889
1.18933	7890
1.19	7891
1.19067	7891
1.19133	7892
1.192	7893
1.19267	7893
1.19333	7894
1.194	7894
1.19467	7894
1.19533	7894
1.196	7894
1.19667	7893
1.19733	7893
1.198	7893
1.19867	7893
1.19933	7893
1.2	7892
1.20067	7892
1.20133	7892
1.202	7892
1.20267	7892
1.20333	7892
1.204	7892
1.20467	7892
1.20533	7893
1.206	7893
1.20667	7893
1.20733	7893
1.208	7893
1.20867	7893
1.20933	7894
1.21	7894
1.21067	7895
1.21133	7895
1.212	7895
1.21267	7896
1.21333	7895
1.214	7896
1.21467	7896
1.21533	7896
1.216	7897
1.21667	7898
1.21733	7899
1.218	7900
1.21867	7901
1.21933	7902
1.22	7903
1.22067	7904
1.22133	7905
1.222	7906
1.22267	7908
1.22333	7910
1.224	7911
1.22467	7913
1.22533	7914
1.226	7915
1.22667	7916
1.22733	7917
1.228	7919
1.22867	7920
1.22933	7920
1.23	7921
1.23067	7920
1.23133	7920
1.232	7920
1.23267	7919
1.23333	7918
1.234	7918
1.23467	7918
1.23533	7917
1.236	7917
1.23667	7918
1.23733	7918
1.238	7919
1.23867	7919
1.23933	7920
1.24	7920
1.24067	7920
1.24133	7920
1.242	7920
1.24267	7920
1.24333	7920
1.244	7920
1.24467	7920
1.24533	7921
1.246	7922
1.24667	7923
1.24733	7924
1.248	7925
1.24867	7926
1.24933	7927
1.25	7928
1.25067	7929
1.25133	7930
1.252	7930
1.25267	7931
1.25333	7932
1.254	7932
1.25467	7932
1.25533	7932
1.256	7932
1.25667	7932
1.25733	7931
1.258	7930
1.25867	7930
1.25933	7930
1.26	7930
1.26067	7930
1.26133	7930
1.262	7930
1.26267	7930
1.26333	7930
1.264	7931
1.26467	7931
1.26533	7931
1.266	7932
1.26667	7932
1.26733	7932
1.268	7932
1.26867	7932
1.26933	7932
1.27	7932
1.27067	7932
1.27133	7932
1.272	7933
1.27267	7934
1.27333	7935
1.274	7936
1.27467	7937
1.27533	7939
1.276	7939
1.27667	7939
1.27733	7940
1.278	7940
1.27867	7941
1.27933	7942
1.28	7943
1.28067	7943
1.28133	7943
1.282	7944
1.28267	7945
1.28333	7946
1.284	7948
1.28467	7949
1.28533	7950
1.286	7951
1.28667	7951
1.28733	7952
1.288	7953
1.28867	7955
1.28933	7956
1.29	7957
1.29067	7958
1.29133	7959
1.292	7960
1.29267	7961
1.29333	7961
1.294	7962
1.29467	7962
1.29533	7963
1.296	7964
1.29667	7965
1.29733	7966
1.298	7966
1.29867	7966
1.29933	7967
1.3	7967
1.30067	7967
1.30133	7967
1.302	7966
1.30267	7966
1.30333	7967
1.304	7967
1.30467	7968
1.30533	7968
1.306	7968
1.30667	7968
1.30733	7968
1.308	7967
1.30867	7967
1.30933	7967
1.31	7967
1.31067	7967
1.31133	7967
1.312	7967
1.31267	7967
1.31333	7967
1.314	7967
1.31467	7967
1.31533	7967
1.316	7966
1.31667	7966
1.31733	7966
1.318	7966
1.31867	7966
1.31933	7966
1.32	7966
1.32067	7966
1.32133	7966
1.322	7967
1.32267	7967
1.32333	7967
1.324	7967
1.32467	7968
1.32533	7968
1.326	7968
1.32667	7968
1.32733	7968
1.328	7969
1.32867	7969
1.32933	7969
1.33	7970
1.33067	7970
1.33133	7970
1.332	7970
[truncated: 19,160 more rows]
