# Supplementary material for: Dual engineering of thermodynamics and kinetics in covalent organic frameworks for separation
Source: Nat Commun. 2026 Mar 10;17:3896. doi: 10.1038/s41467-026-70311-8 (PMC13125621; doi:10.1038/s41467-026-70311-8)
Supplement: Supplementary file 3 — Source Data [file 41467_2026_70311_MOESM3_ESM.zip › 676225_2_data_set_12367526_twyvxw/Source data for figures/Figure 4d.xlsx]

## Sheet: Sheet1
Time (min)	Intensity (μV)
0	-619
6.7E-4	-619
0.00133	-620
0.002	-620
0.00267	-621
0.00333	-622
0.004	-623
0.00467	-623
0.00533	-623
0.006	-623
0.00667	-622
0.00733	-621
0.008	-620
0.00867	-619
0.00933	-617
0.01	-616
0.01067	-614
0.01133	-613
0.012	-612
0.01267	-610
0.01333	-609
0.014	-608
0.01467	-607
0.01533	-606
0.016	-606
0.01667	-606
0.01733	-605
0.018	-605
0.01867	-604
0.01933	-604
0.02	-604
0.02067	-604
0.02133	-604
0.022	-604
0.02267	-603
0.02333	-603
0.024	-603
0.02467	-603
0.02533	-603
0.026	-603
0.02667	-602
0.02733	-602
0.028	-602
0.02867	-602
0.02933	-602
0.03	-602
0.03067	-603
0.03133	-603
0.032	-603
0.03267	-604
0.03333	-604
0.034	-604
0.03467	-604
0.03533	-605
0.036	-605
0.03667	-604
0.03733	-604
0.038	-604
0.03867	-604
0.03933	-604
0.04	-604
0.04067	-604
0.04133	-604
0.042	-605
0.04267	-605
0.04333	-606
0.044	-606
0.04467	-607
0.04533	-608
0.046	-608
0.04667	-609
0.04733	-610
0.048	-611
0.04867	-612
0.04933	-613
0.05	-613
0.05067	-614
0.05133	-614
0.052	-614
0.05267	-614
0.05333	-615
0.054	-616
0.05467	-617
0.05533	-618
0.056	-618
0.05667	-619
0.05733	-619
0.058	-619
0.05867	-619
0.05933	-619
0.06	-620
0.06067	-620
0.06133	-621
0.062	-621
0.06267	-622
0.06333	-622
0.064	-622
0.06467	-622
0.06533	-622
0.066	-622
0.06667	-623
0.06733	-623
0.068	-623
0.06867	-623
0.06933	-623
0.07	-622
0.07067	-622
0.07133	-622
0.072	-622
0.07267	-622
0.07333	-621
0.074	-621
0.07467	-621
0.07533	-621
0.076	-621
0.07667	-620
0.07733	-620
0.078	-620
0.07867	-620
0.07933	-620
0.08	-620
0.08067	-620
0.08133	-620
0.082	-620
0.08267	-620
0.08333	-620
0.084	-620
0.08467	-620
0.08533	-620
0.086	-620
0.08667	-620
0.08733	-620
0.088	-621
0.08867	-621
0.08933	-621
0.09	-621
0.09067	-621
0.09133	-621
0.092	-621
0.09267	-621
0.09333	-621
0.094	-621
0.09467	-621
0.09533	-621
0.096	-621
0.09667	-621
0.09733	-622
0.098	-622
0.09867	-622
0.09933	-621
0.1	-620
0.10067	-620
0.10133	-620
0.102	-620
0.10267	-620
0.10333	-620
0.104	-621
0.10467	-621
0.10533	-622
0.106	-623
0.10667	-624
0.10733	-624
0.108	-625
0.10867	-626
0.10933	-626
0.11	-626
0.11067	-626
0.11133	-626
0.112	-626
0.11267	-626
0.11333	-626
0.114	-627
0.11467	-628
0.11533	-628
0.116	-628
0.11667	-628
0.11733	-629
0.118	-629
0.11867	-630
0.11933	-630
0.12	-630
0.12067	-631
0.12133	-631
0.122	-631
0.12267	-631
0.12333	-631
0.124	-631
0.12467	-631
0.12533	-631
0.126	-631
0.12667	-631
0.12733	-631
0.128	-630
0.12867	-630
0.12933	-630
0.13	-629
0.13067	-629
0.13133	-630
0.132	-630
0.13267	-630
0.13333	-630
0.134	-631
0.13467	-631
0.13533	-631
0.136	-632
0.13667	-633
0.13733	-634
0.138	-635
0.13867	-636
0.13933	-636
0.14	-637
0.14067	-637
0.14133	-637
0.142	-638
0.14267	-638
0.14333	-639
0.144	-640
0.14467	-641
0.14533	-642
0.146	-642
0.14667	-644
0.14733	-645
0.148	-646
0.14867	-647
0.14933	-648
0.15	-648
0.15067	-648
0.15133	-648
0.152	-649
0.15267	-650
0.15333	-651
0.154	-652
0.15467	-653
0.15533	-654
0.156	-654
0.15667	-655
0.15733	-656
0.158	-657
0.15867	-658
0.15933	-660
0.16	-661
0.16067	-663
0.16133	-665
0.162	-667
0.16267	-668
0.16333	-670
0.164	-672
0.16467	-673
0.16533	-675
0.166	-676
0.16667	-677
0.16733	-678
0.168	-678
0.16867	-679
0.16933	-679
0.17	-680
0.17067	-680
0.17133	-680
0.172	-680
0.17267	-680
0.17333	-679
0.174	-678
0.17467	-677
0.17533	-676
0.176	-675
0.17667	-674
0.17733	-674
0.178	-673
0.17867	-673
0.17933	-673
0.18	-673
0.18067	-672
0.18133	-671
0.182	-671
0.18267	-669
0.18333	-668
0.184	-667
0.18467	-666
0.18533	-665
0.186	-664
0.18667	-663
0.18733	-663
0.188	-662
0.18867	-662
0.18933	-661
0.19	-661
0.19067	-661
0.19133	-660
0.192	-659
0.19267	-659
0.19333	-658
0.194	-657
0.19467	-657
0.19533	-656
0.196	-656
0.19667	-656
0.19733	-656
0.198	-655
0.19867	-654
0.19933	-654
0.2	-653
0.20067	-652
0.20133	-652
0.202	-652
0.20267	-652
0.20333	-652
0.204	-653
0.20467	-654
0.20533	-654
0.206	-655
0.20667	-655
0.20733	-655
0.208	-656
0.20867	-656
0.20933	-657
0.21	-657
0.21067	-658
0.21133	-658
0.212	-658
0.21267	-658
0.21333	-659
0.214	-659
0.21467	-660
0.21533	-661
0.216	-663
0.21667	-664
0.21733	-664
0.218	-665
0.21867	-665
0.21933	-666
0.22	-667
0.22067	-667
0.22133	-667
0.222	-667
0.22267	-667
0.22333	-666
0.224	-665
0.22467	-664
0.22533	-663
0.226	-662
0.22667	-662
0.22733	-662
0.228	-662
0.22867	-662
0.22933	-661
0.23	-661
0.23067	-661
0.23133	-661
0.232	-661
0.23267	-661
0.23333	-661
0.234	-662
0.23467	-662
0.23533	-663
0.236	-664
0.23667	-664
0.23733	-664
0.238	-664
0.23867	-663
0.23933	-663
0.24	-663
0.24067	-662
0.24133	-662
0.242	-661
0.24267	-661
0.24333	-661
0.244	-661
0.24467	-661
0.24533	-661
0.246	-661
0.24667	-662
0.24733	-662
0.248	-661
0.24867	-661
0.24933	-661
0.25	-661
0.25067	-662
0.25133	-661
0.252	-661
0.25267	-661
0.25333	-661
0.254	-661
0.25467	-662
0.25533	-662
0.256	-662
0.25667	-662
0.25733	-663
0.258	-663
0.25867	-663
0.25933	-663
0.26	-663
0.26067	-664
0.26133	-664
0.262	-664
0.26267	-664
0.26333	-665
0.264	-665
0.26467	-666
0.26533	-666
0.266	-666
0.26667	-666
0.26733	-666
0.268	-666
0.26867	-666
0.26933	-667
0.27	-667
0.27067	-667
0.27133	-667
0.272	-667
0.27267	-667
0.27333	-667
0.274	-668
0.27467	-668
0.27533	-669
0.276	-670
0.27667	-671
0.27733	-671
0.278	-672
0.27867	-672
0.27933	-672
0.28	-672
0.28067	-672
0.28133	-672
0.282	-671
0.28267	-670
0.28333	-670
0.284	-669
0.28467	-669
0.28533	-668
0.286	-668
0.28667	-667
0.28733	-666
0.288	-666
0.28867	-666
0.28933	-666
0.29	-666
0.29067	-667
0.29133	-667
0.292	-668
0.29267	-669
0.29333	-670
0.294	-670
0.29467	-671
0.29533	-671
0.296	-672
0.29667	-672
0.29733	-673
0.298	-673
0.29867	-673
0.29933	-672
0.3	-672
0.30067	-672
0.30133	-672
0.302	-672
0.30267	-672
0.30333	-671
0.304	-671
0.30467	-672
0.30533	-672
0.306	-673
0.30667	-673
0.30733	-674
0.308	-675
0.30867	-676
0.30933	-677
0.31	-677
0.31067	-678
0.31133	-679
0.312	-681
0.31267	-682
0.31333	-682
0.314	-682
0.31467	-683
0.31533	-683
0.316	-683
0.31667	-683
0.31733	-682
0.318	-681
0.31867	-681
0.31933	-680
0.32	-679
0.32067	-678
0.32133	-677
0.322	-676
0.32267	-676
0.32333	-676
0.324	-676
0.32467	-676
0.32533	-676
0.326	-676
0.32667	-676
0.32733	-676
0.328	-677
0.32867	-677
0.32933	-677
0.33	-678
0.33067	-678
0.33133	-679
0.332	-680
0.33267	-680
0.33333	-681
0.334	-682
0.33467	-682
0.33533	-683
0.336	-684
0.33667	-684
0.33733	-685
0.338	-685
0.33867	-686
0.33933	-687
0.34	-688
0.34067	-688
0.34133	-688
0.342	-688
0.34267	-688
0.34333	-688
0.344	-687
0.34467	-688
0.34533	-688
0.346	-689
0.34667	-689
0.34733	-689
0.348	-689
0.34867	-690
0.34933	-690
0.35	-690
0.35067	-690
0.35133	-690
0.352	-690
0.35267	-691
0.35333	-691
0.354	-692
0.35467	-692
0.35533	-691
0.356	-691
0.35667	-691
0.35733	-692
0.358	-692
0.35867	-693
0.35933	-694
0.36	-694
0.36067	-695
0.36133	-695
0.362	-694
0.36267	-694
0.36333	-694
0.364	-693
0.36467	-693
0.36533	-692
0.366	-692
0.36667	-692
0.36733	-692
0.368	-691
0.36867	-691
0.36933	-691
0.37	-690
0.37067	-689
0.37133	-689
0.372	-688
0.37267	-688
0.37333	-687
0.374	-688
0.37467	-688
0.37533	-689
0.376	-689
0.37667	-690
0.37733	-691
0.378	-692
0.37867	-694
0.37933	-695
0.38	-696
0.38067	-697
0.38133	-698
0.382	-698
0.38267	-699
0.38333	-699
0.384	-700
0.38467	-700
0.38533	-701
0.386	-701
0.38667	-702
0.38733	-703
0.388	-703
0.38867	-704
0.38933	-704
0.39	-704
0.39067	-704
0.39133	-705
0.392	-705
0.39267	-706
0.39333	-706
0.394	-707
0.39467	-707
0.39533	-708
0.396	-708
0.39667	-709
0.39733	-709
0.398	-709
0.39867	-708
0.39933	-708
0.4	-709
0.40067	-709
0.40133	-710
0.402	-710
0.40267	-711
0.40333	-711
0.404	-712
0.40467	-712
0.40533	-713
0.406	-713
0.40667	-712
0.40733	-712
0.408	-712
0.40867	-712
0.40933	-712
0.41	-712
0.41067	-712
0.41133	-712
0.412	-713
0.41267	-713
0.41333	-714
0.414	-714
0.41467	-714
0.41533	-713
0.416	-713
0.41667	-713
0.41733	-712
0.418	-712
0.41867	-712
0.41933	-712
0.42	-712
0.42067	-713
0.42133	-713
0.422	-713
0.42267	-713
0.42333	-713
0.424	-713
0.42467	-713
0.42533	-714
0.426	-714
0.42667	-714
0.42733	-714
0.428	-714
0.42867	-714
0.42933	-714
0.43	-714
0.43067	-714
0.43133	-715
0.432	-716
0.43267	-717
0.43333	-717
0.434	-716
0.43467	-717
0.43533	-717
0.436	-717
0.43667	-718
0.43733	-718
0.438	-718
0.43867	-718
0.43933	-718
0.44	-719
0.44067	-719
0.44133	-719
0.442	-718
0.44267	-718
0.44333	-719
0.444	-718
0.44467	-718
0.44533	-717
0.446	-716
0.44667	-715
0.44733	-714
0.448	-713
0.44867	-713
0.44933	-713
0.45	-713
0.45067	-713
0.45133	-714
0.452	-714
0.45267	-715
0.45333	-715
0.454	-715
0.45467	-715
0.45533	-714
0.456	-714
0.45667	-714
0.45733	-715
0.458	-714
0.45867	-715
0.45933	-714
0.46	-715
0.46067	-715
0.46133	-716
0.462	-716
0.46267	-717
0.46333	-717
0.464	-718
0.46467	-719
0.46533	-720
0.466	-722
0.46667	-723
0.46733	-724
0.468	-725
0.46867	-726
0.46933	-727
0.47	-728
0.47067	-729
0.47133	-729
0.472	-729
0.47267	-729
0.47333	-729
0.474	-729
0.47467	-730
0.47533	-730
0.476	-730
0.47667	-730
0.47733	-730
0.478	-731
0.47867	-731
0.47933	-731
0.48	-731
0.48067	-731
0.48133	-731
0.482	-731
0.48267	-730
0.48333	-730
0.484	-730
0.48467	-730
0.48533	-731
0.486	-731
0.48667	-731
0.48733	-732
0.488	-732
0.48867	-733
0.48933	-733
0.49	-733
0.49067	-733
0.49133	-733
0.492	-733
0.49267	-733
0.49333	-732
0.494	-732
0.49467	-731
0.49533	-731
0.496	-730
0.49667	-730
0.49733	-729
0.498	-729
0.49867	-729
0.49933	-730
0.5	-730
0.50067	-731
0.50133	-731
0.502	-731
0.50267	-731
0.50333	-731
0.504	-730
0.50467	-730
0.50533	-730
0.506	-731
0.50667	-732
0.50733	-733
0.508	-733
0.50867	-734
0.50933	-735
0.51	-735
0.51067	-736
0.51133	-736
0.512	-737
0.51267	-737
0.51333	-737
0.514	-738
0.51467	-739
0.51533	-739
0.516	-740
0.51667	-740
0.51733	-740
0.518	-740
0.51867	-739
0.51933	-739
0.52	-738
0.52067	-738
0.52133	-738
0.522	-738
0.52267	-738
0.52333	-738
0.524	-738
0.52467	-738
0.52533	-738
0.526	-738
0.52667	-739
0.52733	-739
0.528	-739
0.52867	-739
0.52933	-740
0.53	-741
0.53067	-743
0.53133	-744
0.532	-745
0.53267	-746
0.53333	-747
0.534	-747
0.53467	-748
0.53533	-749
0.536	-750
0.53667	-750
0.53733	-750
0.538	-750
0.53867	-750
0.53933	-750
0.54	-750
0.54067	-750
0.54133	-749
0.542	-749
0.54267	-748
0.54333	-747
0.544	-747
0.54467	-747
0.54533	-747
0.546	-747
0.54667	-747
0.54733	-748
0.548	-749
0.54867	-749
0.54933	-749
0.55	-749
0.55067	-750
0.55133	-750
0.552	-750
0.55267	-750
0.55333	-750
0.554	-750
0.55467	-750
0.55533	-751
0.556	-751
0.55667	-751
0.55733	-752
0.558	-752
0.55867	-752
0.55933	-753
0.56	-754
0.56067	-755
0.56133	-756
0.562	-757
0.56267	-757
0.56333	-757
0.564	-758
0.56467	-758
0.56533	-758
0.566	-758
0.56667	-758
0.56733	-758
0.568	-759
0.56867	-759
0.56933	-758
0.57	-759
0.57067	-759
0.57133	-760
0.572	-760
0.57267	-760
0.57333	-761
0.574	-761
0.57467	-761
0.57533	-761
0.576	-762
0.57667	-762
0.57733	-762
0.578	-761
0.57867	-761
0.57933	-760
0.58	-759
0.58067	-758
0.58133	-757
0.582	-756
0.58267	-755
0.58333	-754
0.584	-754
0.58467	-753
0.58533	-753
0.586	-753
0.58667	-752
0.58733	-752
0.588	-752
0.58867	-752
0.58933	-752
0.59	-753
0.59067	-753
0.59133	-754
0.592	-755
0.59267	-756
0.59333	-756
0.594	-756
0.59467	-756
0.59533	-756
0.596	-757
0.59667	-757
0.59733	-757
0.598	-758
0.59867	-758
0.59933	-759
0.6	-759
0.60067	-759
0.60133	-759
0.602	-758
0.60267	-759
0.60333	-759
0.604	-758
0.60467	-758
0.60533	-758
0.606	-758
0.60667	-758
0.60733	-758
0.608	-759
0.60867	-759
0.60933	-759
0.61	-758
0.61067	-757
0.61133	-757
0.612	-756
0.61267	-755
0.61333	-755
0.614	-754
0.61467	-754
0.61533	-754
0.616	-754
0.61667	-754
0.61733	-754
0.618	-754
0.61867	-754
0.61933	-754
0.62	-755
0.62067	-755
0.62133	-756
0.622	-756
0.62267	-756
0.62333	-757
0.624	-758
0.62467	-758
0.62533	-758
0.626	-758
0.62667	-759
0.62733	-759
0.628	-760
0.62867	-761
0.62933	-763
0.63	-764
0.63067	-766
0.63133	-767
0.632	-768
0.63267	-768
0.63333	-768
0.634	-768
0.63467	-768
0.63533	-768
0.636	-769
0.63667	-769
0.63733	-770
0.638	-770
0.63867	-771
0.63933	-772
0.64	-773
0.64067	-774
0.64133	-775
0.642	-775
0.64267	-776
0.64333	-776
0.644	-777
0.64467	-778
0.64533	-779
0.646	-779
0.64667	-780
0.64733	-781
0.648	-782
0.64867	-782
0.64933	-783
0.65	-783
0.65067	-783
0.65133	-783
0.652	-784
0.65267	-784
0.65333	-784
0.654	-783
0.65467	-782
0.65533	-781
0.656	-781
0.65667	-780
0.65733	-779
0.658	-778
0.65867	-778
0.65933	-777
0.66	-776
0.66067	-776
0.66133	-776
0.662	-776
0.66267	-776
0.66333	-777
0.664	-777
0.66467	-777
0.66533	-778
0.666	-778
0.66667	-779
0.66733	-779
0.668	-779
0.66867	-780
0.66933	-780
0.67	-781
0.67067	-782
0.67133	-784
0.672	-785
0.67267	-785
0.67333	-785
0.674	-785
0.67467	-785
0.67533	-786
0.676	-786
0.67667	-786
0.67733	-785
0.678	-785
0.67867	-785
0.67933	-785
0.68	-785
0.68067	-785
0.68133	-785
0.682	-785
0.68267	-786
0.68333	-786
0.684	-786
0.68467	-786
0.68533	-786
0.686	-787
0.68667	-787
0.68733	-788
0.688	-788
0.68867	-788
0.68933	-789
0.69	-789
0.69067	-789
0.69133	-790
0.692	-790
0.69267	-791
0.69333	-791
0.694	-792
0.69467	-792
0.69533	-793
0.696	-793
0.69667	-793
0.69733	-793
0.698	-793
0.69867	-794
0.69933	-794
0.7	-795
0.70067	-795
0.70133	-795
0.702	-795
0.70267	-796
0.70333	-796
0.704	-797
0.70467	-797
0.70533	-798
0.706	-799
0.70667	-800
0.70733	-800
0.708	-800
0.70867	-801
0.70933	-801
0.71	-801
0.71067	-800
0.71133	-800
0.712	-799
0.71267	-799
0.71333	-798
0.714	-798
0.71467	-798
0.71533	-797
0.716	-796
0.71667	-796
0.71733	-795
0.718	-795
0.71867	-795
0.71933	-794
0.72	-794
0.72067	-794
0.72133	-794
0.722	-794
0.72267	-794
0.72333	-794
0.724	-794
0.72467	-793
0.72533	-793
0.726	-793
0.72667	-793
0.72733	-793
0.728	-793
0.72867	-794
0.72933	-795
0.73	-796
0.73067	-796
0.73133	-796
0.732	-796
0.73267	-796
0.73333	-797
0.734	-797
0.73467	-798
0.73533	-798
0.736	-798
0.73667	-798
0.73733	-798
0.738	-798
0.73867	-798
0.73933	-799
0.74	-799
0.74067	-800
0.74133	-801
0.742	-802
0.74267	-802
0.74333	-802
0.744	-803
0.74467	-803
0.74533	-803
0.746	-804
0.74667	-804
0.74733	-805
0.748	-805
0.74867	-805
0.74933	-805
0.75	-806
0.75067	-806
0.75133	-807
0.752	-807
0.75267	-807
0.75333	-807
0.754	-807
0.75467	-806
0.75533	-805
0.756	-805
0.75667	-804
0.75733	-803
0.758	-802
0.75867	-802
0.75933	-801
0.76	-800
0.76067	-800
0.76133	-800
0.762	-800
0.76267	-801
0.76333	-801
0.764	-802
0.76467	-803
0.76533	-804
0.766	-805
0.76667	-805
0.76733	-805
0.768	-805
0.76867	-806
0.76933	-805
0.77	-806
0.77067	-806
0.77133	-806
0.772	-806
0.77267	-806
0.77333	-806
0.774	-806
0.77467	-806
0.77533	-806
0.776	-807
0.77667	-807
0.77733	-807
0.778	-806
0.77867	-807
0.77933	-807
0.78	-808
0.78067	-808
0.78133	-809
0.782	-810
0.78267	-810
0.78333	-810
0.784	-811
0.78467	-811
0.78533	-812
0.786	-812
0.78667	-812
0.78733	-813
0.788	-814
0.78867	-815
0.78933	-815
0.79	-816
0.79067	-816
0.79133	-817
0.792	-818
0.79267	-819
0.79333	-819
0.794	-820
0.79467	-820
0.79533	-820
0.796	-820
0.79667	-820
0.79733	-821
0.798	-821
0.79867	-821
0.79933	-822
0.8	-822
0.80067	-822
0.80133	-822
0.802	-822
0.80267	-822
0.80333	-822
0.804	-821
0.80467	-821
0.80533	-820
0.806	-819
0.80667	-819
0.80733	-818
0.808	-817
0.80867	-817
0.80933	-816
0.81	-816
0.81067	-816
0.81133	-816
0.812	-816
0.81267	-815
0.81333	-815
0.814	-815
0.81467	-815
0.81533	-816
0.816	-817
0.81667	-817
0.81733	-818
0.818	-818
0.81867	-819
0.81933	-819
0.82	-820
0.82067	-820
0.82133	-820
0.822	-820
0.82267	-821
0.82333	-821
0.824	-822
0.82467	-823
0.82533	-824
0.826	-825
0.82667	-825
0.82733	-826
0.828	-827
0.82867	-828
0.82933	-829
0.83	-829
0.83067	-829
0.83133	-829
0.832	-829
0.83267	-829
0.83333	-830
0.834	-831
0.83467	-831
0.83533	-832
0.836	-833
0.83667	-834
0.83733	-835
0.838	-836
0.83867	-836
0.83933	-836
0.84	-836
0.84067	-836
0.84133	-836
0.842	-835
0.84267	-835
0.84333	-835
0.844	-835
0.84467	-834
0.84533	-834
0.846	-834
0.84667	-835
0.84733	-836
0.848	-836
0.84867	-837
0.84933	-837
0.85	-838
0.85067	-839
0.85133	-840
0.852	-840
0.85267	-841
0.85333	-841
0.854	-842
0.85467	-842
0.85533	-842
0.856	-842
0.85667	-842
0.85733	-841
0.858	-841
0.85867	-841
0.85933	-841
0.86	-840
0.86067	-840
0.86133	-840
0.862	-840
0.86267	-840
0.86333	-840
0.864	-840
0.86467	-840
0.86533	-840
0.866	-839
0.86667	-839
0.86733	-839
0.868	-838
0.86867	-838
0.86933	-837
0.87	-837
0.87067	-837
0.87133	-836
0.872	-835
0.87267	-835
0.87333	-834
0.874	-833
0.87467	-833
0.87533	-833
0.876	-833
0.87667	-834
0.87733	-834
0.878	-835
0.87867	-835
0.87933	-835
0.88	-835
0.88067	-835
0.88133	-836
0.882	-837
0.88267	-837
0.88333	-838
0.884	-839
0.88467	-839
0.88533	-840
0.886	-840
0.88667	-840
0.88733	-840
0.888	-840
0.88867	-840
0.88933	-840
0.89	-840
0.89067	-840
0.89133	-840
0.892	-840
0.89267	-839
0.89333	-839
0.894	-839
0.89467	-839
0.89533	-840
0.896	-840
0.89667	-841
0.89733	-841
0.898	-842
0.89867	-842
0.89933	-842
0.9	-842
0.90067	-843
0.90133	-843
0.902	-843
0.90267	-843
0.90333	-842
0.904	-841
0.90467	-841
0.90533	-840
0.906	-839
0.90667	-838
0.90733	-837
0.908	-837
0.90867	-837
0.90933	-837
0.91	-837
0.91067	-836
0.91133	-836
0.912	-835
0.91267	-835
0.91333	-835
0.914	-835
0.91467	-835
0.91533	-835
0.916	-835
0.91667	-836
0.91733	-836
0.918	-835
0.91867	-835
0.91933	-834
0.92	-834
0.92067	-834
0.92133	-834
0.922	-835
0.92267	-835
0.92333	-836
0.924	-836
0.92467	-836
0.92533	-836
0.926	-837
0.92667	-837
0.92733	-837
0.928	-837
0.92867	-838
0.92933	-838
0.93	-839
0.93067	-840
0.93133	-841
0.932	-841
0.93267	-842
0.93333	-842
0.934	-843
0.93467	-843
0.93533	-843
0.936	-844
0.93667	-844
0.93733	-845
0.938	-846
0.93867	-847
0.93933	-848
0.94	-848
0.94067	-849
0.94133	-849
0.942	-849
0.94267	-850
0.94333	-850
0.944	-850
0.94467	-850
0.94533	-849
0.946	-849
0.94667	-848
0.94733	-848
0.948	-848
0.94867	-849
0.94933	-849
0.95	-849
0.95067	-850
0.95133	-851
0.952	-851
0.95267	-852
0.95333	-852
0.954	-853
0.95467	-853
0.95533	-854
0.956	-855
0.95667	-855
0.95733	-856
0.958	-857
0.95867	-857
0.95933	-858
0.96	-859
0.96067	-859
0.96133	-859
0.962	-860
0.96267	-860
0.96333	-861
0.964	-861
0.96467	-861
0.96533	-862
0.966	-862
0.96667	-862
0.96733	-862
0.968	-862
0.96867	-862
0.96933	-862
0.97	-863
0.97067	-864
0.97133	-865
0.972	-866
0.97267	-868
0.97333	-868
0.974	-869
0.97467	-870
0.97533	-870
0.976	-869
0.97667	-869
0.97733	-869
0.978	-869
0.97867	-868
0.97933	-868
0.98	-867
0.98067	-867
0.98133	-866
0.982	-866
0.98267	-866
0.98333	-866
0.984	-865
0.98467	-865
0.98533	-864
0.986	-864
0.98667	-864
0.98733	-865
0.988	-865
0.98867	-864
0.98933	-864
0.99	-865
0.99067	-865
0.99133	-865
0.992	-865
0.99267	-864
0.99333	-864
0.994	-865
0.99467	-865
0.99533	-865
0.996	-866
0.99667	-866
0.99733	-866
0.998	-867
0.99867	-868
0.99933	-868
1	-869
1.00067	-869
1.00133	-869
1.002	-869
1.00267	-870
1.00333	-870
1.004	-870
1.00467	-870
1.00533	-871
1.006	-871
1.00667	-871
1.00733	-870
1.008	-870
1.00867	-871
1.00933	-871
1.01	-871
1.01067	-872
1.01133	-872
1.012	-873
1.01267	-873
1.01333	-874
1.014	-874
1.01467	-874
1.01533	-875
1.016	-876
1.01667	-877
1.01733	-878
1.018	-878
1.01867	-879
1.01933	-880
1.02	-881
1.02067	-881
1.02133	-881
1.022	-882
1.02267	-883
1.02333	-883
1.024	-884
1.02467	-885
1.02533	-886
1.026	-887
1.02667	-888
1.02733	-889
1.028	-889
1.02867	-889
1.02933	-890
1.03	-890
1.03067	-889
1.03133	-889
1.032	-889
1.03267	-889
1.03333	-889
1.034	-888
1.03467	-888
1.03533	-887
1.036	-887
1.03667	-886
1.03733	-886
1.038	-885
1.03867	-885
1.03933	-885
1.04	-885
1.04067	-886
1.04133	-886
1.042	-886
1.04267	-886
1.04333	-886
1.044	-886
1.04467	-887
1.04533	-888
1.046	-888
1.04667	-889
1.04733	-889
1.048	-890
1.04867	-891
1.04933	-892
1.05	-891
1.05067	-891
1.05133	-891
1.052	-891
1.05267	-891
1.05333	-891
1.054	-891
1.05467	-890
1.05533	-890
1.056	-889
1.05667	-889
1.05733	-889
1.058	-889
1.05867	-889
1.05933	-889
1.06	-889
1.06067	-889
1.06133	-889
1.062	-888
1.06267	-889
1.06333	-889
1.064	-888
1.06467	-888
1.06533	-888
1.066	-888
1.06667	-889
1.06733	-889
1.068	-889
1.06867	-890
1.06933	-890
1.07	-890
1.07067	-890
1.07133	-891
1.072	-891
1.07267	-891
1.07333	-891
1.074	-891
1.07467	-892
1.07533	-893
1.076	-893
1.07667	-894
1.07733	-894
1.078	-894
1.07867	-893
1.07933	-893
1.08	-893
1.08067	-893
1.08133	-893
1.082	-893
1.08267	-892
1.08333	-892
1.084	-892
1.08467	-892
1.08533	-892
1.086	-892
1.08667	-892
1.08733	-892
1.088	-891
1.08867	-891
1.08933	-892
1.09	-892
1.09067	-892
1.09133	-892
1.092	-892
1.09267	-891
1.09333	-891
1.094	-891
1.09467	-890
1.09533	-890
1.096	-889
1.09667	-888
1.09733	-887
1.098	-886
1.09867	-886
1.09933	-886
1.1	-885
1.10067	-885
1.10133	-884
1.102	-884
1.10267	-883
1.10333	-883
1.104	-883
1.10467	-883
1.10533	-883
1.106	-883
1.10667	-883
1.10733	-883
1.108	-884
1.10867	-884
1.10933	-884
1.11	-884
1.11067	-885
1.11133	-885
1.112	-886
1.11267	-886
1.11333	-887
1.114	-888
1.11467	-888
1.11533	-889
1.116	-889
1.11667	-890
1.11733	-890
1.118	-890
1.11867	-890
1.11933	-890
1.12	-890
1.12067	-890
1.12133	-889
1.122	-889
1.12267	-888
1.12333	-887
1.124	-887
1.12467	-887
1.12533	-888
1.126	-888
1.12667	-888
1.12733	-889
1.128	-889
1.12867	-890
1.12933	-891
1.13	-891
1.13067	-892
1.13133	-892
1.132	-893
1.13267	-894
1.13333	-895
1.134	-895
1.13467	-896
1.13533	-897
1.136	-897
1.13667	-898
1.13733	-898
1.138	-899
1.13867	-900
1.13933	-900
1.14	-901
1.14067	-901
1.14133	-902
1.142	-902
1.14267	-903
1.14333	-903
1.144	-903
1.14467	-902
1.14533	-902
1.146	-902
1.14667	-901
1.14733	-901
1.148	-901
1.14867	-901
1.14933	-902
1.15	-902
1.15067	-903
1.15133	-903
1.152	-903
1.15267	-903
1.15333	-902
1.154	-902
1.15467	-902
1.15533	-902
1.156	-902
1.15667	-902
1.15733	-902
1.158	-901
1.15867	-901
1.15933	-900
1.16	-899
1.16067	-898
1.16133	-898
1.162	-898
1.16267	-898
1.16333	-898
1.164	-898
1.16467	-899
1.16533	-899
1.166	-899
1.16667	-900
1.16733	-900
1.168	-901
1.16867	-902
1.16933	-902
1.17	-902
1.17067	-902
1.17133	-903
1.172	-903
1.17267	-904
1.17333	-904
1.174	-905
1.17467	-905
1.17533	-905
1.176	-906
1.17667	-906
1.17733	-907
1.178	-907
1.17867	-906
1.17933	-906
1.18	-906
1.18067	-906
1.18133	-906
1.182	-906
1.18267	-906
1.18333	-906
1.184	-906
1.18467	-906
1.18533	-906
1.186	-905
1.18667	-905
1.18733	-905
1.188	-904
1.18867	-904
1.18933	-903
1.19	-903
1.19067	-903
1.19133	-903
1.192	-904
1.19267	-904
1.19333	-905
1.194	-905
1.19467	-906
1.19533	-906
1.196	-906
1.19667	-906
1.19733	-906
1.198	-907
1.19867	-907
1.19933	-908
1.2	-908
1.20067	-908
1.20133	-907
1.202	-907
1.20267	-906
1.20333	-906
1.204	-906
1.20467	-905
1.20533	-905
1.206	-905
1.20667	-904
1.20733	-904
1.208	-903
1.20867	-903
1.20933	-902
1.21	-902
1.21067	-902
1.21133	-902
1.212	-901
1.21267	-901
1.21333	-900
1.214	-900
1.21467	-900
1.21533	-900
1.216	-900
1.21667	-901
1.21733	-901
1.218	-902
1.21867	-902
1.21933	-902
1.22	-903
1.22067	-903
1.22133	-904
1.222	-904
1.22267	-904
1.22333	-904
1.224	-904
1.22467	-903
1.22533	-904
1.226	-904
1.22667	-905
1.22733	-905
1.228	-906
1.22867	-907
1.22933	-909
1.23	-910
1.23067	-911
1.23133	-913
1.232	-914
1.23267	-914
1.23333	-915
1.234	-916
1.23467	-916
1.23533	-916
1.236	-917
1.23667	-917
1.23733	-917
1.238	-917
1.23867	-916
1.23933	-916
1.24	-915
1.24067	-914
1.24133	-913
1.242	-914
1.24267	-914
1.24333	-914
1.244	-914
1.24467	-914
1.24533	-914
1.246	-915
1.24667	-915
1.24733	-915
1.248	-915
1.24867	-914
1.24933	-914
1.25	-914
1.25067	-914
1.25133	-915
1.252	-915
1.25267	-915
1.25333	-916
1.254	-916
1.25467	-916
1.25533	-916
1.256	-917
1.25667	-917
1.25733	-917
1.258	-917
1.25867	-918
1.25933	-918
1.26	-918
1.26067	-917
1.26133	-917
1.262	-917
1.26267	-917
1.26333	-917
1.264	-917
1.26467	-918
1.26533	-918
1.266	-917
1.26667	-918
1.26733	-918
1.268	-919
1.26867	-919
1.26933	-920
1.27	-921
1.27067	-921
1.27133	-921
1.272	-922
1.27267	-923
1.27333	-923
1.274	-924
1.27467	-924
1.27533	-925
1.276	-925
1.27667	-926
1.27733	-927
1.278	-927
1.27867	-928
1.27933	-928
1.28	-928
1.28067	-928
1.28133	-927
1.282	-926
1.28267	-926
1.28333	-926
1.284	-925
1.28467	-925
1.28533	-925
1.286	-925
1.28667	-925
1.28733	-926
1.288	-926
1.28867	-927
1.28933	-927
1.29	-928
1.29067	-929
1.29133	-929
1.292	-930
1.29267	-930
1.29333	-930
1.294	-931
1.29467	-931
1.29533	-931
1.296	-931
1.29667	-931
1.29733	-931
1.298	-931
1.29867	-931
1.29933	-931
1.3	-930
1.30067	-930
1.30133	-929
1.302	-928
1.30267	-927
1.30333	-927
1.304	-926
1.30467	-926
1.30533	-926
1.306	-926
1.30667	-926
1.30733	-926
1.308	-927
1.30867	-927
1.30933	-927
1.31	-927
1.31067	-927
1.31133	-927
1.312	-928
1.31267	-928
1.31333	-928
1.314	-928
1.31467	-929
1.31533	-929
1.316	-929
1.31667	-929
1.31733	-930
1.318	-930
1.31867	-930
1.31933	-930
1.32	-930
1.32067	-931
1.32133	-931
1.322	-931
1.32267	-930
1.32333	-931
1.324	-931
1.32467	-931
1.32533	-931
1.326	-931
1.32667	-930
1.32733	-929
1.328	-928
1.32867	-928
1.32933	-928
1.33	-927
1.33067	-927
1.33133	-927
1.332	-926
[truncated: 11,907 more rows]
