# Supplementary material for: Dual engineering of thermodynamics and kinetics in covalent organic frameworks for separation
Source: Nat Commun. 2026 Mar 10;17:3896. doi: 10.1038/s41467-026-70311-8 (PMC13125621; doi:10.1038/s41467-026-70311-8)
Supplement: Supplementary file 3 — Source Data [file 41467_2026_70311_MOESM3_ESM.zip › 676225_2_data_set_12367526_twyvxw/Source data for figures/Figure 4e.xlsx]

## Sheet: Sheet1
Time (min)	Intensity (μV)
0	-392
6.7E-4	-392
0.00133	-393
0.002	-392
0.00267	-393
0.00333	-393
0.004	-393
0.00467	-395
0.00533	-396
0.006	-396
0.00667	-397
0.00733	-397
0.008	-398
0.00867	-398
0.00933	-399
0.01	-400
0.01067	-401
0.01133	-402
0.012	-402
0.01267	-403
0.01333	-404
0.014	-405
0.01467	-406
0.01533	-407
0.016	-407
0.01667	-408
0.01733	-409
0.018	-409
0.01867	-409
0.01933	-409
0.02	-409
0.02067	-409
0.02133	-409
0.022	-409
0.02267	-409
0.02333	-409
0.024	-409
0.02467	-409
0.02533	-409
0.026	-409
0.02667	-409
0.02733	-408
0.028	-408
0.02867	-407
0.02933	-406
0.03	-406
0.03067	-406
0.03133	-406
0.032	-405
0.03267	-405
0.03333	-405
0.034	-404
0.03467	-403
0.03533	-403
0.036	-403
0.03667	-403
0.03733	-403
0.038	-402
0.03867	-402
0.03933	-401
0.04	-401
0.04067	-401
0.04133	-401
0.042	-400
0.04267	-400
0.04333	-399
0.044	-399
0.04467	-400
0.04533	-400
0.046	-400
0.04667	-400
0.04733	-400
0.048	-400
0.04867	-400
0.04933	-399
0.05	-399
0.05067	-399
0.05133	-399
0.052	-400
0.05267	-400
0.05333	-400
0.054	-400
0.05467	-400
0.05533	-401
0.056	-401
0.05667	-402
0.05733	-403
0.058	-404
0.05867	-405
0.05933	-407
0.06	-407
0.06067	-408
0.06133	-409
0.062	-410
0.06267	-411
0.06333	-413
0.064	-414
0.06467	-415
0.06533	-416
0.066	-418
0.06667	-420
0.06733	-421
0.068	-423
0.06867	-425
0.06933	-426
0.07	-428
0.07067	-430
0.07133	-431
0.072	-433
0.07267	-435
0.07333	-436
0.074	-438
0.07467	-439
0.07533	-440
0.076	-441
0.07667	-441
0.07733	-442
0.078	-442
0.07867	-442
0.07933	-442
0.08	-442
0.08067	-443
0.08133	-443
0.082	-443
0.08267	-443
0.08333	-442
0.084	-442
0.08467	-441
0.08533	-441
0.086	-440
0.08667	-440
0.08733	-439
0.088	-440
0.08867	-440
0.08933	-440
0.09	-441
0.09067	-441
0.09133	-441
0.092	-442
0.09267	-443
0.09333	-443
0.094	-444
0.09467	-445
0.09533	-446
0.096	-446
0.09667	-447
0.09733	-446
0.098	-446
0.09867	-446
0.09933	-445
0.1	-444
0.10067	-443
0.10133	-443
0.102	-443
0.10267	-443
0.10333	-444
0.104	-444
0.10467	-444
0.10533	-444
0.106	-444
0.10667	-444
0.10733	-444
0.108	-444
0.10867	-444
0.10933	-444
0.11	-445
0.11067	-445
0.11133	-445
0.112	-445
0.11267	-445
0.11333	-444
0.114	-444
0.11467	-443
0.11533	-443
0.116	-443
0.11667	-443
0.11733	-443
0.118	-443
0.11867	-443
0.11933	-443
0.12	-443
0.12067	-443
0.12133	-443
0.122	-442
0.12267	-442
0.12333	-441
0.124	-440
0.12467	-438
0.12533	-437
0.126	-436
0.12667	-435
0.12733	-434
0.128	-434
0.12867	-433
0.12933	-431
0.13	-430
0.13067	-430
0.13133	-428
0.132	-427
0.13267	-426
0.13333	-425
0.134	-424
0.13467	-423
0.13533	-422
0.136	-420
0.13667	-419
0.13733	-418
0.138	-417
0.13867	-416
0.13933	-416
0.14	-416
0.14067	-415
0.14133	-415
0.142	-415
0.14267	-414
0.14333	-413
0.144	-412
0.14467	-412
0.14533	-411
0.146	-411
0.14667	-411
0.14733	-412
0.148	-413
0.14867	-413
0.14933	-413
0.15	-414
0.15067	-414
0.15133	-415
0.152	-415
0.15267	-415
0.15333	-415
0.154	-415
0.15467	-416
0.15533	-416
0.156	-417
0.15667	-417
0.15733	-418
0.158	-418
0.15867	-418
0.15933	-418
0.16	-417
0.16067	-416
0.16133	-415
0.162	-415
0.16267	-415
0.16333	-414
0.164	-414
0.16467	-414
0.16533	-415
0.166	-415
0.16667	-415
0.16733	-415
0.168	-415
0.16867	-415
0.16933	-415
0.17	-415
0.17067	-416
0.17133	-416
0.172	-417
0.17267	-417
0.17333	-416
0.174	-416
0.17467	-416
0.17533	-415
0.176	-415
0.17667	-414
0.17733	-413
0.178	-413
0.17867	-413
0.17933	-413
0.18	-413
0.18067	-414
0.18133	-415
0.182	-416
0.18267	-417
0.18333	-417
0.184	-417
0.18467	-417
0.18533	-417
0.186	-417
0.18667	-417
0.18733	-418
0.188	-418
0.18867	-418
0.18933	-418
0.19	-419
0.19067	-419
0.19133	-420
0.192	-421
0.19267	-421
0.19333	-421
0.194	-421
0.19467	-422
0.19533	-422
0.196	-422
0.19667	-422
0.19733	-423
0.198	-423
0.19867	-422
0.19933	-423
0.2	-423
0.20067	-423
0.20133	-422
0.202	-421
0.20267	-421
0.20333	-421
0.204	-421
0.20467	-421
0.20533	-421
0.206	-422
0.20667	-421
0.20733	-421
0.208	-422
0.20867	-422
0.20933	-422
0.21	-422
0.21067	-421
0.21133	-422
0.212	-422
0.21267	-422
0.21333	-422
0.214	-423
0.21467	-423
0.21533	-423
0.216	-423
0.21667	-423
0.21733	-423
0.218	-422
0.21867	-422
0.21933	-422
0.22	-421
0.22067	-421
0.22133	-420
0.222	-420
0.22267	-419
0.22333	-419
0.224	-419
0.22467	-418
0.22533	-418
0.226	-418
0.22667	-418
0.22733	-418
0.228	-418
0.22867	-419
0.22933	-419
0.23	-420
0.23067	-421
0.23133	-422
0.232	-423
0.23267	-423
0.23333	-424
0.234	-424
0.23467	-424
0.23533	-424
0.236	-424
0.23667	-425
0.23733	-425
0.238	-426
0.23867	-427
0.23933	-427
0.24	-428
0.24067	-429
0.24133	-429
0.242	-430
0.24267	-431
0.24333	-432
0.244	-432
0.24467	-433
0.24533	-434
0.246	-435
0.24667	-435
0.24733	-436
0.248	-436
0.24867	-437
0.24933	-437
0.25	-437
0.25067	-437
0.25133	-437
0.252	-437
0.25267	-437
0.25333	-437
0.254	-438
0.25467	-438
0.25533	-438
0.256	-438
0.25667	-438
0.25733	-438
0.258	-439
0.25867	-439
0.25933	-439
0.26	-440
0.26067	-440
0.26133	-441
0.262	-441
0.26267	-442
0.26333	-442
0.264	-442
0.26467	-442
0.26533	-442
0.266	-442
0.26667	-441
0.26733	-441
0.268	-440
0.26867	-439
0.26933	-438
0.27	-438
0.27067	-437
0.27133	-437
0.272	-437
0.27267	-437
0.27333	-438
0.274	-438
0.27467	-438
0.27533	-438
0.276	-438
0.27667	-438
0.27733	-437
0.278	-437
0.27867	-437
0.27933	-437
0.28	-437
0.28067	-436
0.28133	-436
0.282	-435
0.28267	-435
0.28333	-436
0.284	-436
0.28467	-436
0.28533	-436
0.286	-436
0.28667	-437
0.28733	-437
0.288	-437
0.28867	-438
0.28933	-437
0.29	-438
0.29067	-438
0.29133	-438
0.292	-438
0.29267	-438
0.29333	-439
0.294	-439
0.29467	-439
0.29533	-439
0.296	-439
0.29667	-438
0.29733	-438
0.298	-437
0.29867	-437
0.29933	-436
0.3	-436
0.30067	-436
0.30133	-436
0.302	-435
0.30267	-434
0.30333	-434
0.304	-435
0.30467	-435
0.30533	-436
0.306	-437
0.30667	-438
0.30733	-439
0.308	-439
0.30867	-440
0.30933	-440
0.31	-439
0.31067	-439
0.31133	-439
0.312	-439
0.31267	-438
0.31333	-438
0.314	-438
0.31467	-438
0.31533	-438
0.316	-439
0.31667	-439
0.31733	-439
0.318	-439
0.31867	-439
0.31933	-439
0.32	-439
0.32067	-438
0.32133	-437
0.322	-437
0.32267	-436
0.32333	-436
0.324	-436
0.32467	-435
0.32533	-435
0.326	-434
0.32667	-434
0.32733	-433
0.328	-433
0.32867	-433
0.32933	-433
0.33	-434
0.33067	-434
0.33133	-434
0.332	-435
0.33267	-435
0.33333	-436
0.334	-436
0.33467	-436
0.33533	-437
0.336	-437
0.33667	-436
0.33733	-436
0.338	-436
0.33867	-436
0.33933	-436
0.34	-436
0.34067	-436
0.34133	-436
0.342	-436
0.34267	-436
0.34333	-436
0.344	-436
0.34467	-436
0.34533	-435
0.346	-435
0.34667	-435
0.34733	-435
0.348	-435
0.34867	-435
0.34933	-435
0.35	-435
0.35067	-435
0.35133	-435
0.352	-435
0.35267	-436
0.35333	-436
0.354	-436
0.35467	-437
0.35533	-437
0.356	-437
0.35667	-437
0.35733	-438
0.358	-438
0.35867	-439
0.35933	-439
0.36	-439
0.36067	-440
0.36133	-441
0.362	-441
0.36267	-441
0.36333	-442
0.364	-442
0.36467	-443
0.36533	-443
0.366	-443
0.36667	-443
0.36733	-443
0.368	-443
0.36867	-443
0.36933	-442
0.37	-442
0.37067	-441
0.37133	-441
0.372	-441
0.37267	-441
0.37333	-441
0.374	-441
0.37467	-442
0.37533	-442
0.376	-442
0.37667	-442
0.37733	-442
0.378	-442
0.37867	-442
0.37933	-442
0.38	-442
0.38067	-442
0.38133	-442
0.382	-442
0.38267	-443
0.38333	-443
0.384	-443
0.38467	-443
0.38533	-443
0.386	-443
0.38667	-442
0.38733	-443
0.388	-442
0.38867	-442
0.38933	-442
0.39	-441
0.39067	-441
0.39133	-440
0.392	-440
0.39267	-440
0.39333	-439
0.394	-440
0.39467	-440
0.39533	-441
0.396	-442
0.39667	-442
0.39733	-443
0.398	-444
0.39867	-444
0.39933	-444
0.4	-445
0.40067	-445
0.40133	-445
0.402	-446
0.40267	-446
0.40333	-445
0.404	-445
0.40467	-444
0.40533	-443
0.406	-443
0.40667	-444
0.40733	-444
0.408	-445
0.40867	-445
0.40933	-445
0.41	-445
0.41067	-446
0.41133	-446
0.412	-447
0.41267	-448
0.41333	-449
0.414	-449
0.41467	-450
0.41533	-451
0.416	-451
0.41667	-451
0.41733	-452
0.418	-452
0.41867	-452
0.41933	-453
0.42	-453
0.42067	-453
0.42133	-453
0.422	-454
0.42267	-454
0.42333	-455
0.424	-455
0.42467	-455
0.42533	-455
0.426	-455
0.42667	-456
0.42733	-456
0.428	-456
0.42867	-456
0.42933	-456
0.43	-457
0.43067	-457
0.43133	-457
0.432	-457
0.43267	-457
0.43333	-457
0.434	-456
0.43467	-456
0.43533	-455
0.436	-455
0.43667	-454
0.43733	-454
0.438	-454
0.43867	-453
0.43933	-453
0.44	-453
0.44067	-454
0.44133	-454
0.442	-455
0.44267	-455
0.44333	-456
0.444	-456
0.44467	-456
0.44533	-456
0.446	-457
0.44667	-457
0.44733	-457
0.448	-458
0.44867	-458
0.44933	-458
0.45	-459
0.45067	-459
0.45133	-459
0.452	-459
0.45267	-459
0.45333	-460
0.454	-460
0.45467	-461
0.45533	-461
0.456	-462
0.45667	-462
0.45733	-462
0.458	-462
0.45867	-462
0.45933	-462
0.46	-461
0.46067	-461
0.46133	-460
0.462	-460
0.46267	-460
0.46333	-460
0.464	-460
0.46467	-460
0.46533	-460
0.466	-461
0.46667	-461
0.46733	-461
0.468	-461
0.46867	-461
0.46933	-462
0.47	-462
0.47067	-462
0.47133	-463
0.472	-464
0.47267	-465
0.47333	-465
0.474	-466
0.47467	-467
0.47533	-467
0.476	-467
0.47667	-467
0.47733	-467
0.478	-467
0.47867	-466
0.47933	-466
0.48	-466
0.48067	-467
0.48133	-468
0.482	-468
0.48267	-469
0.48333	-469
0.484	-468
0.48467	-468
0.48533	-469
0.486	-469
0.48667	-470
0.48733	-470
0.488	-471
0.48867	-471
0.48933	-472
0.49	-472
0.49067	-472
0.49133	-472
0.492	-472
0.49267	-471
0.49333	-471
0.494	-471
0.49467	-471
0.49533	-470
0.496	-470
0.49667	-470
0.49733	-470
0.498	-470
0.49867	-470
0.49933	-470
0.5	-470
0.50067	-470
0.50133	-470
0.502	-470
0.50267	-471
0.50333	-471
0.504	-471
0.50467	-471
0.50533	-471
0.506	-472
0.50667	-472
0.50733	-472
0.508	-473
0.50867	-473
0.50933	-473
0.51	-474
0.51067	-474
0.51133	-474
0.512	-474
0.51267	-474
0.51333	-475
0.514	-475
0.51467	-475
0.51533	-474
0.516	-474
0.51667	-474
0.51733	-474
0.518	-474
0.51867	-474
0.51933	-474
0.52	-473
0.52067	-473
0.52133	-472
0.522	-472
0.52267	-472
0.52333	-471
0.524	-471
0.52467	-471
0.52533	-471
0.526	-471
0.52667	-471
0.52733	-470
0.528	-470
0.52867	-470
0.52933	-470
0.53	-470
0.53067	-469
0.53133	-469
0.532	-469
0.53267	-469
0.53333	-469
0.534	-469
0.53467	-468
0.53533	-468
0.536	-467
0.53667	-466
0.53733	-465
0.538	-464
0.53867	-463
0.53933	-462
0.54	-461
0.54067	-460
0.54133	-460
0.542	-460
0.54267	-460
0.54333	-460
0.544	-460
0.54467	-460
0.54533	-460
0.546	-460
0.54667	-460
0.54733	-460
0.548	-460
0.54867	-460
0.54933	-459
0.55	-459
0.55067	-459
0.55133	-460
0.552	-460
0.55267	-462
0.55333	-463
0.554	-464
0.55467	-466
0.55533	-467
0.556	-468
0.55667	-469
0.55733	-470
0.558	-471
0.55867	-472
0.55933	-473
0.56	-474
0.56067	-475
0.56133	-475
0.562	-476
0.56267	-476
0.56333	-476
0.564	-477
0.56467	-477
0.56533	-476
0.566	-476
0.56667	-476
0.56733	-477
0.568	-476
0.56867	-476
0.56933	-476
0.57	-476
0.57067	-475
0.57133	-475
0.572	-475
0.57267	-474
0.57333	-473
0.574	-473
0.57467	-473
0.57533	-474
0.576	-474
0.57667	-475
0.57733	-475
0.578	-475
0.57867	-475
0.57933	-475
0.58	-475
0.58067	-475
0.58133	-475
0.582	-474
0.58267	-474
0.58333	-474
0.584	-474
0.58467	-474
0.58533	-475
0.586	-476
0.58667	-476
0.58733	-477
0.588	-477
0.58867	-477
0.58933	-477
0.59	-477
0.59067	-478
0.59133	-478
0.592	-478
0.59267	-478
0.59333	-479
0.594	-479
0.59467	-479
0.59533	-479
0.596	-480
0.59667	-480
0.59733	-480
0.598	-480
0.59867	-480
0.59933	-480
0.6	-480
0.60067	-480
0.60133	-480
0.602	-481
0.60267	-481
0.60333	-482
0.604	-483
0.60467	-483
0.60533	-483
0.606	-483
0.60667	-483
0.60733	-483
0.608	-482
0.60867	-482
0.60933	-482
0.61	-482
0.61067	-482
0.61133	-482
0.612	-481
0.61267	-481
0.61333	-481
0.614	-480
0.61467	-479
0.61533	-478
0.616	-478
0.61667	-477
0.61733	-476
0.618	-476
0.61867	-476
0.61933	-475
0.62	-475
0.62067	-474
0.62133	-474
0.622	-474
0.62267	-474
0.62333	-474
0.624	-473
0.62467	-474
0.62533	-474
0.626	-475
0.62667	-475
0.62733	-476
0.628	-477
0.62867	-479
0.62933	-480
0.63	-481
0.63067	-482
0.63133	-483
0.632	-484
0.63267	-485
0.63333	-486
0.634	-486
0.63467	-487
0.63533	-487
0.636	-487
0.63667	-487
0.63733	-487
0.638	-488
0.63867	-488
0.63933	-489
0.64	-489
0.64067	-490
0.64133	-491
0.642	-491
0.64267	-492
0.64333	-492
0.644	-493
0.64467	-493
0.64533	-493
0.646	-494
0.64667	-494
0.64733	-494
0.648	-494
0.64867	-493
0.64933	-493
0.65	-494
0.65067	-494
0.65133	-494
0.652	-493
0.65267	-493
0.65333	-493
0.654	-492
0.65467	-491
0.65533	-491
0.656	-491
0.65667	-491
0.65733	-491
0.658	-491
0.65867	-490
0.65933	-490
0.66	-489
0.66067	-489
0.66133	-489
0.662	-488
0.66267	-488
0.66333	-487
0.664	-487
0.66467	-487
0.66533	-487
0.666	-487
0.66667	-487
0.66733	-487
0.668	-487
0.66867	-487
0.66933	-487
0.67	-486
0.67067	-486
0.67133	-486
0.672	-485
0.67267	-485
0.67333	-484
0.674	-483
0.67467	-483
0.67533	-483
0.676	-483
0.67667	-484
0.67733	-484
0.678	-485
0.67867	-486
0.67933	-486
0.68	-487
0.68067	-488
0.68133	-489
0.682	-490
0.68267	-492
0.68333	-493
0.684	-493
0.68467	-493
0.68533	-493
0.686	-493
0.68667	-493
0.68733	-493
0.688	-492
0.68867	-493
0.68933	-492
0.69	-492
0.69067	-491
0.69133	-490
0.692	-490
0.69267	-489
0.69333	-488
0.694	-488
0.69467	-488
0.69533	-488
0.696	-487
0.69667	-487
0.69733	-487
0.698	-487
0.69867	-488
0.69933	-488
0.7	-488
0.70067	-489
0.70133	-489
0.702	-490
0.70267	-491
0.70333	-491
0.704	-492
0.70467	-492
0.70533	-493
0.706	-493
0.70667	-493
0.70733	-493
0.708	-493
0.70867	-493
0.70933	-493
0.71	-493
0.71067	-493
0.71133	-494
0.712	-495
0.71267	-496
0.71333	-497
0.714	-497
0.71467	-497
0.71533	-498
0.716	-498
0.71667	-498
0.71733	-498
0.718	-498
0.71867	-497
0.71933	-497
0.72	-496
0.72067	-496
0.72133	-495
0.722	-494
0.72267	-493
0.72333	-492
0.724	-492
0.72467	-492
0.72533	-492
0.726	-492
0.72667	-493
0.72733	-494
0.728	-494
0.72867	-494
0.72933	-495
0.73	-495
0.73067	-496
0.73133	-497
0.732	-498
0.73267	-499
0.73333	-500
0.734	-500
0.73467	-500
0.73533	-501
0.736	-501
0.73667	-500
0.73733	-500
0.738	-500
0.73867	-500
0.73933	-500
0.74	-500
0.74067	-499
0.74133	-499
0.742	-498
0.74267	-498
0.74333	-497
0.744	-497
0.74467	-496
0.74533	-496
0.746	-494
0.74667	-493
0.74733	-492
0.748	-491
0.74867	-489
0.74933	-488
0.75	-487
0.75067	-486
0.75133	-485
0.752	-484
0.75267	-484
0.75333	-483
0.754	-482
0.75467	-481
0.75533	-481
0.756	-481
0.75667	-480
0.75733	-480
0.758	-480
0.75867	-481
0.75933	-482
0.76	-482
0.76067	-483
0.76133	-484
0.762	-486
0.76267	-487
0.76333	-488
0.764	-490
0.76467	-491
0.76533	-493
0.766	-494
0.76667	-495
0.76733	-496
0.768	-497
0.76867	-498
0.76933	-499
0.77	-499
0.77067	-500
0.77133	-500
0.772	-500
0.77267	-499
0.77333	-500
0.774	-500
0.77467	-500
0.77533	-500
0.776	-500
0.77667	-501
0.77733	-501
0.778	-501
0.77867	-501
0.77933	-501
0.78	-501
0.78067	-500
0.78133	-499
0.782	-499
0.78267	-498
0.78333	-498
0.784	-497
0.78467	-496
0.78533	-496
0.786	-495
0.78667	-495
0.78733	-495
0.788	-494
0.78867	-494
0.78933	-493
0.79	-493
0.79067	-493
0.79133	-493
0.792	-493
0.79267	-494
0.79333	-494
0.794	-495
0.79467	-495
0.79533	-496
0.796	-496
0.79667	-496
0.79733	-496
0.798	-496
0.79867	-496
0.79933	-496
0.8	-497
0.80067	-497
0.80133	-498
0.802	-498
0.80267	-498
0.80333	-499
0.804	-499
0.80467	-499
0.80533	-499
0.806	-500
0.80667	-500
0.80733	-500
0.808	-501
0.80867	-500
0.80933	-500
0.81	-500
0.81067	-500
0.81133	-500
0.812	-500
0.81267	-500
0.81333	-500
0.814	-500
0.81467	-500
0.81533	-500
0.816	-500
0.81667	-500
0.81733	-500
0.818	-500
0.81867	-499
0.81933	-499
0.82	-498
0.82067	-498
0.82133	-498
0.822	-497
0.82267	-498
0.82333	-499
0.824	-499
0.82467	-500
0.82533	-500
0.826	-501
0.82667	-501
0.82733	-501
0.828	-501
0.82867	-502
0.82933	-501
0.83	-501
0.83067	-501
0.83133	-502
0.832	-502
0.83267	-503
0.83333	-503
0.834	-503
0.83467	-503
0.83533	-503
0.836	-503
0.83667	-503
0.83733	-503
0.838	-504
0.83867	-504
0.83933	-504
0.84	-505
0.84067	-505
0.84133	-505
0.842	-505
0.84267	-504
0.84333	-503
0.844	-502
0.84467	-502
0.84533	-502
0.846	-502
0.84667	-502
0.84733	-502
0.848	-502
0.84867	-502
0.84933	-503
0.85	-503
0.85067	-502
0.85133	-502
0.852	-501
0.85267	-501
0.85333	-502
0.854	-501
0.85467	-501
0.85533	-501
0.856	-500
0.85667	-500
0.85733	-500
0.858	-500
0.85867	-501
0.85933	-501
0.86	-501
0.86067	-501
0.86133	-501
0.862	-501
0.86267	-502
0.86333	-501
0.864	-501
0.86467	-502
0.86533	-502
0.866	-503
0.86667	-503
0.86733	-503
0.868	-503
0.86867	-503
0.86933	-503
0.87	-502
0.87067	-503
0.87133	-502
0.872	-503
0.87267	-503
0.87333	-503
0.874	-503
0.87467	-502
0.87533	-502
0.876	-502
0.87667	-502
0.87733	-502
0.878	-501
0.87867	-501
0.87933	-502
0.88	-502
0.88067	-502
0.88133	-503
0.882	-503
0.88267	-503
0.88333	-503
0.884	-504
0.88467	-505
0.88533	-505
0.886	-506
0.88667	-506
0.88733	-506
0.888	-507
0.88867	-507
0.88933	-508
0.89	-508
0.89067	-509
0.89133	-509
0.892	-509
0.89267	-508
0.89333	-508
0.894	-507
0.89467	-507
0.89533	-506
0.896	-505
0.89667	-505
0.89733	-505
0.898	-505
0.89867	-505
0.89933	-504
0.9	-504
0.90067	-504
0.90133	-504
0.902	-504
0.90267	-504
0.90333	-503
0.904	-503
0.90467	-502
0.90533	-501
0.906	-500
0.90667	-500
0.90733	-500
0.908	-500
0.90867	-500
0.90933	-500
0.91	-501
0.91067	-502
0.91133	-503
0.912	-504
0.91267	-505
0.91333	-505
0.914	-506
0.91467	-507
0.91533	-508
0.916	-508
0.91667	-509
0.91733	-509
0.918	-509
0.91867	-509
0.91933	-509
0.92	-508
0.92067	-508
0.92133	-507
0.922	-507
0.92267	-507
0.92333	-507
0.924	-507
0.92467	-507
0.92533	-507
0.926	-507
0.92667	-507
0.92733	-508
0.928	-507
0.92867	-507
0.92933	-507
0.93	-507
0.93067	-506
0.93133	-506
0.932	-506
0.93267	-507
0.93333	-506
0.934	-506
0.93467	-505
0.93533	-504
0.936	-503
0.93667	-503
0.93733	-502
0.938	-501
0.93867	-500
0.93933	-499
0.94	-499
0.94067	-498
0.94133	-498
0.942	-497
0.94267	-497
0.94333	-497
0.944	-497
0.94467	-498
0.94533	-498
0.946	-500
0.94667	-501
0.94733	-502
0.948	-503
0.94867	-504
0.94933	-504
0.95	-505
0.95067	-505
0.95133	-505
0.952	-506
0.95267	-507
0.95333	-508
0.954	-508
0.95467	-509
0.95533	-509
0.956	-510
0.95667	-510
0.95733	-511
0.958	-511
0.95867	-511
0.95933	-511
0.96	-510
0.96067	-509
0.96133	-508
0.962	-507
0.96267	-507
0.96333	-506
0.964	-505
0.96467	-504
0.96533	-503
0.966	-502
0.96667	-502
0.96733	-501
0.968	-500
0.96867	-499
0.96933	-499
0.97	-498
0.97067	-497
0.97133	-497
0.972	-497
0.97267	-497
0.97333	-497
0.974	-497
0.97467	-497
0.97533	-497
0.976	-497
0.97667	-497
0.97733	-497
0.978	-498
0.97867	-499
0.97933	-500
0.98	-501
0.98067	-501
0.98133	-502
0.982	-502
0.98267	-503
0.98333	-503
0.984	-504
0.98467	-504
0.98533	-505
0.986	-506
0.98667	-507
0.98733	-509
0.988	-509
0.98867	-510
0.98933	-510
0.99	-510
0.99067	-511
0.99133	-512
0.992	-512
0.99267	-513
0.99333	-514
0.994	-514
0.99467	-515
0.99533	-515
0.996	-515
0.99667	-515
0.99733	-514
0.998	-513
0.99867	-512
0.99933	-512
1	-512
1.00067	-512
1.00133	-512
1.002	-512
1.00267	-512
1.00333	-512
1.004	-512
1.00467	-512
1.00533	-511
1.006	-511
1.00667	-511
1.00733	-511
1.008	-511
1.00867	-512
1.00933	-512
1.01	-513
1.01067	-514
1.01133	-514
1.012	-515
1.01267	-515
1.01333	-515
1.014	-514
1.01467	-514
1.01533	-513
1.016	-512
1.01667	-512
1.01733	-512
1.018	-511
1.01867	-511
1.01933	-511
1.02	-511
1.02067	-511
1.02133	-511
1.022	-511
1.02267	-512
1.02333	-513
1.024	-513
1.02467	-513
1.02533	-513
1.026	-513
1.02667	-513
1.02733	-514
1.028	-514
1.02867	-515
1.02933	-515
1.03	-516
1.03067	-516
1.03133	-516
1.032	-516
1.03267	-515
1.03333	-515
1.034	-514
1.03467	-514
1.03533	-513
1.036	-512
1.03667	-511
1.03733	-510
1.038	-509
1.03867	-508
1.03933	-508
1.04	-508
1.04067	-508
1.04133	-508
1.042	-507
1.04267	-507
1.04333	-506
1.044	-506
1.04467	-506
1.04533	-505
1.046	-505
1.04667	-505
1.04733	-504
1.048	-505
1.04867	-505
1.04933	-505
1.05	-505
1.05067	-505
1.05133	-505
1.052	-505
1.05267	-504
1.05333	-504
1.054	-503
1.05467	-502
1.05533	-502
1.056	-501
1.05667	-500
1.05733	-498
1.058	-497
1.05867	-496
1.05933	-494
1.06	-493
1.06067	-492
1.06133	-492
1.062	-492
1.06267	-493
1.06333	-493
1.064	-493
1.06467	-493
1.06533	-493
1.066	-494
1.06667	-495
1.06733	-495
1.068	-495
1.06867	-496
1.06933	-495
1.07	-495
1.07067	-496
1.07133	-496
1.072	-496
1.07267	-497
1.07333	-497
1.074	-498
1.07467	-499
1.07533	-500
1.076	-501
1.07667	-502
1.07733	-504
1.078	-505
1.07867	-506
1.07933	-507
1.08	-507
1.08067	-508
1.08133	-508
1.082	-507
1.08267	-507
1.08333	-506
1.084	-506
1.08467	-506
1.08533	-506
1.086	-506
1.08667	-506
1.08733	-507
1.088	-507
1.08867	-508
1.08933	-509
1.09	-509
1.09067	-510
1.09133	-511
1.092	-511
1.09267	-512
1.09333	-513
1.094	-513
1.09467	-515
1.09533	-516
1.096	-517
1.09667	-518
1.09733	-519
1.098	-520
1.09867	-521
1.09933	-521
1.1	-522
1.10067	-523
1.10133	-524
1.102	-525
1.10267	-526
1.10333	-527
1.104	-528
1.10467	-529
1.10533	-530
1.106	-531
1.10667	-532
1.10733	-534
1.108	-535
1.10867	-536
1.10933	-537
1.11	-537
1.11067	-538
1.11133	-538
1.112	-539
1.11267	-540
1.11333	-541
1.114	-542
1.11467	-542
1.11533	-543
1.116	-544
1.11667	-544
1.11733	-544
1.118	-545
1.11867	-545
1.11933	-545
1.12	-545
1.12067	-545
1.12133	-545
1.122	-545
1.12267	-545
1.12333	-545
1.124	-546
1.12467	-547
1.12533	-547
1.126	-548
1.12667	-549
1.12733	-549
1.128	-549
1.12867	-549
1.12933	-549
1.13	-549
1.13067	-549
1.13133	-549
1.132	-550
1.13267	-550
1.13333	-551
1.134	-552
1.13467	-552
1.13533	-552
1.136	-552
1.13667	-552
1.13733	-553
1.138	-554
1.13867	-554
1.13933	-555
1.14	-555
1.14067	-555
1.14133	-555
1.142	-555
1.14267	-555
1.14333	-555
1.144	-556
1.14467	-556
1.14533	-555
1.146	-555
1.14667	-555
1.14733	-555
1.148	-555
1.14867	-555
1.14933	-555
1.15	-555
1.15067	-554
1.15133	-554
1.152	-554
1.15267	-554
1.15333	-554
1.154	-554
1.15467	-554
1.15533	-555
1.156	-557
1.15667	-558
1.15733	-559
1.158	-560
1.15867	-561
1.15933	-562
1.16	-562
1.16067	-562
1.16133	-563
1.162	-563
1.16267	-563
1.16333	-563
1.164	-563
1.16467	-562
1.16533	-562
1.166	-562
1.16667	-563
1.16733	-563
1.168	-563
1.16867	-562
1.16933	-562
1.17	-562
1.17067	-561
1.17133	-560
1.172	-559
1.17267	-558
1.17333	-558
1.174	-558
1.17467	-557
1.17533	-557
1.176	-557
1.17667	-557
1.17733	-557
1.178	-557
1.17867	-557
1.17933	-557
1.18	-556
1.18067	-556
1.18133	-555
1.182	-555
1.18267	-555
1.18333	-555
1.184	-555
1.18467	-555
1.18533	-555
1.186	-556
1.18667	-557
1.18733	-557
1.188	-558
1.18867	-558
1.18933	-559
1.19	-559
1.19067	-559
1.19133	-559
1.192	-559
1.19267	-559
1.19333	-559
1.194	-560
1.19467	-560
1.19533	-561
1.196	-561
1.19667	-561
1.19733	-561
1.198	-561
1.19867	-561
1.19933	-560
1.2	-559
1.20067	-558
1.20133	-557
1.202	-557
1.20267	-556
1.20333	-555
1.204	-554
1.20467	-554
1.20533	-553
1.206	-552
1.20667	-551
1.20733	-550
1.208	-550
1.20867	-549
1.20933	-548
1.21	-548
1.21067	-548
1.21133	-547
1.212	-547
1.21267	-546
1.21333	-546
1.214	-545
1.21467	-545
1.21533	-546
1.216	-546
1.21667	-547
1.21733	-548
1.218	-549
1.21867	-550
1.21933	-550
1.22	-551
1.22067	-551
1.22133	-551
1.222	-552
1.22267	-553
1.22333	-554
1.224	-555
1.22467	-555
1.22533	-556
1.226	-556
1.22667	-557
1.22733	-557
1.228	-557
1.22867	-557
1.22933	-557
1.23	-557
1.23067	-557
1.23133	-556
1.232	-556
1.23267	-555
1.23333	-555
1.234	-555
1.23467	-555
1.23533	-555
1.236	-555
1.23667	-554
1.23733	-554
1.238	-553
1.23867	-553
1.23933	-552
1.24	-553
1.24067	-552
1.24133	-552
1.242	-552
1.24267	-552
1.24333	-552
1.244	-552
1.24467	-552
1.24533	-552
1.246	-552
1.24667	-552
1.24733	-552
1.248	-552
1.24867	-553
1.24933	-553
1.25	-553
1.25067	-554
1.25133	-554
1.252	-555
1.25267	-555
1.25333	-555
1.254	-555
1.25467	-555
1.25533	-555
1.256	-555
1.25667	-555
1.25733	-556
1.258	-556
1.25867	-557
1.25933	-558
1.26	-559
1.26067	-560
1.26133	-561
1.262	-562
1.26267	-563
1.26333	-564
1.264	-564
1.26467	-564
1.26533	-565
1.266	-564
1.26667	-564
1.26733	-564
1.268	-564
1.26867	-564
1.26933	-564
1.27	-564
1.27067	-564
1.27133	-564
1.272	-563
1.27267	-563
1.27333	-563
1.274	-563
1.27467	-563
1.27533	-564
1.276	-564
1.27667	-564
1.27733	-564
1.278	-564
1.27867	-564
1.27933	-564
1.28	-564
1.28067	-563
1.28133	-563
1.282	-563
1.28267	-563
1.28333	-562
1.284	-561
1.28467	-560
1.28533	-559
1.286	-558
1.28667	-557
1.28733	-556
1.288	-555
1.28867	-554
1.28933	-554
1.29	-553
1.29067	-552
1.29133	-552
1.292	-552
1.29267	-551
1.29333	-551
1.294	-551
1.29467	-551
1.29533	-551
1.296	-551
1.29667	-551
1.29733	-551
1.298	-552
1.29867	-552
1.29933	-552
1.3	-552
1.30067	-551
1.30133	-551
1.302	-551
1.30267	-551
1.30333	-552
1.304	-552
1.30467	-553
1.30533	-553
1.306	-554
1.30667	-554
1.30733	-554
1.308	-554
1.30867	-554
1.30933	-553
1.31	-553
1.31067	-553
1.31133	-553
1.312	-552
1.31267	-551
1.31333	-551
1.314	-550
1.31467	-550
1.31533	-549
1.316	-548
1.31667	-548
1.31733	-547
1.318	-546
1.31867	-545
1.31933	-544
1.32	-543
1.32067	-542
1.32133	-542
1.322	-541
1.32267	-541
1.32333	-540
1.324	-539
1.32467	-538
1.32533	-538
1.326	-537
1.32667	-537
1.32733	-537
1.328	-536
1.32867	-535
1.32933	-534
1.33	-533
1.33067	-531
1.33133	-531
1.332	-530
[truncated: 17,382 more rows]
