# Supplementary material for: Dual engineering of thermodynamics and kinetics in covalent organic frameworks for separation
Source: Nat Commun. 2026 Mar 10;17:3896. doi: 10.1038/s41467-026-70311-8 (PMC13125621; doi:10.1038/s41467-026-70311-8)
Supplement: Supplementary file 3 — Source Data [file 41467_2026_70311_MOESM3_ESM.zip › 676225_2_data_set_12367526_twyvxw/Source data for figures/Figure 4f.xlsx]

## Sheet: Sheet1
Time (min)	Intensity (μV)
0	-7656
6.7E-4	-7668
0.00133	-7680
0.002	-7692
0.00267	-7703
0.00333	-7715
0.004	-7728
0.00467	-7740
0.00533	-7751
0.006	-7763
0.00667	-7774
0.00733	-7785
0.008	-7797
0.00867	-7809
0.00933	-7822
0.01	-7833
0.01067	-7845
0.01133	-7857
0.012	-7868
0.01267	-7880
0.01333	-7892
0.014	-7904
0.01467	-7916
0.01533	-7928
0.016	-7940
0.01667	-7952
0.01733	-7963
0.018	-7975
0.01867	-7987
0.01933	-7998
0.02	-8009
0.02067	-8021
0.02133	-8033
0.022	-8045
0.02267	-8057
0.02333	-8069
0.024	-8081
0.02467	-8092
0.02533	-8104
0.026	-8116
0.02667	-8128
0.02733	-8139
0.028	-8151
0.02867	-8162
0.02933	-8173
0.03	-8184
0.03067	-8195
0.03133	-8207
0.032	-8219
0.03267	-8231
0.03333	-8243
0.034	-8255
0.03467	-8268
0.03533	-8280
0.036	-8292
0.03667	-8304
0.03733	-8317
0.038	-8329
0.03867	-8342
0.03933	-8354
0.04	-8366
0.04067	-8378
0.04133	-8390
0.042	-8403
0.04267	-8415
0.04333	-8427
0.044	-8438
0.04467	-8449
0.04533	-8460
0.046	-8470
0.04667	-8481
0.04733	-8492
0.048	-8503
0.04867	-8513
0.04933	-8525
0.05	-8536
0.05067	-8547
0.05133	-8557
0.052	-8568
0.05267	-8578
0.05333	-8588
0.054	-8598
0.05467	-8608
0.05533	-8617
0.056	-8627
0.05667	-8636
0.05733	-8646
0.058	-8656
0.05867	-8666
0.05933	-8677
0.06	-8687
0.06067	-8696
0.06133	-8706
0.062	-8717
0.06267	-8727
0.06333	-8737
0.064	-8747
0.06467	-8757
0.06533	-8767
0.066	-8777
0.06667	-8787
0.06733	-8797
0.068	-8807
0.06867	-8816
0.06933	-8826
0.07	-8836
0.07067	-8846
0.07133	-8856
0.072	-8867
0.07267	-8878
0.07333	-8889
0.074	-8901
0.07467	-8912
0.07533	-8923
0.076	-8934
0.07667	-8945
0.07733	-8955
0.078	-8966
0.07867	-8976
0.07933	-8986
0.08	-8995
0.08067	-9006
0.08133	-9016
0.082	-9028
0.08267	-9039
0.08333	-9050
0.084	-9062
0.08467	-9072
0.08533	-9083
0.086	-9092
0.08667	-9102
0.08733	-9112
0.088	-9122
0.08867	-9132
0.08933	-9142
0.09	-9152
0.09067	-9162
0.09133	-9172
0.092	-9182
0.09267	-9192
0.09333	-9202
0.094	-9211
0.09467	-9221
0.09533	-9230
0.096	-9240
0.09667	-9249
0.09733	-9258
0.098	-9268
0.09867	-9278
0.09933	-9288
0.1	-9299
0.10067	-9309
0.10133	-9320
0.102	-9330
0.10267	-9341
0.10333	-9352
0.104	-9363
0.10467	-9374
0.10533	-9384
0.106	-9394
0.10667	-9404
0.10733	-9414
0.108	-9424
0.10867	-9434
0.10933	-9444
0.11	-9453
0.11067	-9463
0.11133	-9472
0.112	-9482
0.11267	-9492
0.11333	-9502
0.114	-9512
0.11467	-9522
0.11533	-9533
0.116	-9543
0.11667	-9553
0.11733	-9563
0.118	-9573
0.11867	-9583
0.11933	-9593
0.12	-9604
0.12067	-9614
0.12133	-9624
0.122	-9634
0.12267	-9643
0.12333	-9652
0.124	-9662
0.12467	-9671
0.12533	-9681
0.126	-9691
0.12667	-9701
0.12733	-9711
0.128	-9720
0.12867	-9729
0.12933	-9738
0.13	-9747
0.13067	-9757
0.13133	-9766
0.132	-9776
0.13267	-9785
0.13333	-9794
0.134	-9803
0.13467	-9812
0.13533	-9820
0.136	-9829
0.13667	-9838
0.13733	-9847
0.138	-9855
0.13867	-9864
0.13933	-9874
0.14	-9883
0.14067	-9893
0.14133	-9902
0.142	-9911
0.14267	-9921
0.14333	-9930
0.144	-9940
0.14467	-9949
0.14533	-9958
0.146	-9967
0.14667	-9976
0.14733	-9986
0.148	-9995
0.14867	-10004
0.14933	-10014
0.15	-10023
0.15067	-10031
0.15133	-10040
0.152	-10049
0.15267	-10058
0.15333	-10067
0.154	-10075
0.15467	-10084
0.15533	-10092
0.156	-10101
0.15667	-10109
0.15733	-10118
0.158	-10126
0.15867	-10135
0.15933	-10144
0.16	-10154
0.16067	-10163
0.16133	-10173
0.162	-10183
0.16267	-10193
0.16333	-10203
0.164	-10213
0.16467	-10223
0.16533	-10233
0.166	-10243
0.16667	-10254
0.16733	-10264
0.168	-10275
0.16867	-10285
0.16933	-10295
0.17	-10305
0.17067	-10315
0.17133	-10324
0.172	-10333
0.17267	-10342
0.17333	-10351
0.174	-10360
0.17467	-10369
0.17533	-10378
0.176	-10388
0.17667	-10398
0.17733	-10407
0.178	-10417
0.17867	-10426
0.17933	-10435
0.18	-10444
0.18067	-10453
0.18133	-10462
0.182	-10471
0.18267	-10481
0.18333	-10490
0.184	-10500
0.18467	-10509
0.18533	-10519
0.186	-10529
0.18667	-10538
0.18733	-10547
0.188	-10556
0.18867	-10565
0.18933	-10573
0.19	-10582
0.19067	-10591
0.19133	-10600
0.192	-10608
0.19267	-10617
0.19333	-10625
0.194	-10634
0.19467	-10643
0.19533	-10651
0.196	-10660
0.19667	-10669
0.19733	-10678
0.198	-10686
0.19867	-10695
0.19933	-10704
0.2	-10713
0.20067	-10722
0.20133	-10731
0.202	-10740
0.20267	-10750
0.20333	-10759
0.204	-10768
0.20467	-10777
0.20533	-10786
0.206	-10795
0.20667	-10804
0.20733	-10813
0.208	-10822
0.20867	-10831
0.20933	-10839
0.21	-10848
0.21067	-10856
0.21133	-10864
0.212	-10872
0.21267	-10880
0.21333	-10889
0.214	-10897
0.21467	-10905
0.21533	-10913
0.216	-10922
0.21667	-10931
0.21733	-10939
0.218	-10947
0.21867	-10956
0.21933	-10964
0.22	-10972
0.22067	-10980
0.22133	-10988
0.222	-10996
0.22267	-11004
0.22333	-11012
0.224	-11020
0.22467	-11028
0.22533	-11036
0.226	-11044
0.22667	-11053
0.22733	-11061
0.228	-11069
0.22867	-11078
0.22933	-11087
0.23	-11095
0.23067	-11104
0.23133	-11112
0.232	-11121
0.23267	-11130
0.23333	-11139
0.234	-11147
0.23467	-11156
0.23533	-11165
0.236	-11174
0.23667	-11183
0.23733	-11191
0.238	-11199
0.23867	-11207
0.23933	-11215
0.24	-11223
0.24067	-11231
0.24133	-11238
0.242	-11245
0.24267	-11254
0.24333	-11262
0.244	-11272
0.24467	-11282
0.24533	-11292
0.246	-11301
0.24667	-11310
0.24733	-11318
0.248	-11327
0.24867	-11335
0.24933	-11343
0.25	-11351
0.25067	-11358
0.25133	-11365
0.252	-11373
0.25267	-11380
0.25333	-11387
0.254	-11394
0.25467	-11402
0.25533	-11409
0.256	-11415
0.25667	-11422
0.25733	-11430
0.258	-11438
0.25867	-11446
0.25933	-11455
0.26	-11464
0.26067	-11474
0.26133	-11483
0.262	-11493
0.26267	-11503
0.26333	-11513
0.264	-11523
0.26467	-11533
0.26533	-11542
0.266	-11552
0.26667	-11562
0.26733	-11571
0.268	-11580
0.26867	-11589
0.26933	-11598
0.27	-11607
0.27067	-11616
0.27133	-11625
0.272	-11633
0.27267	-11641
0.27333	-11650
0.274	-11658
0.27467	-11666
0.27533	-11673
0.276	-11681
0.27667	-11689
0.27733	-11697
0.278	-11705
0.27867	-11712
0.27933	-11720
0.28	-11727
0.28067	-11734
0.28133	-11741
0.282	-11748
0.28267	-11755
0.28333	-11761
0.284	-11768
0.28467	-11775
0.28533	-11782
0.286	-11788
0.28667	-11795
0.28733	-11802
0.288	-11810
0.28867	-11817
0.28933	-11824
0.29	-11831
0.29067	-11838
0.29133	-11845
0.292	-11852
0.29267	-11858
0.29333	-11864
0.294	-11871
0.29467	-11878
0.29533	-11884
0.296	-11892
0.29667	-11899
0.29733	-11906
0.298	-11914
0.29867	-11922
0.29933	-11929
0.3	-11937
0.30067	-11944
0.30133	-11952
0.302	-11959
0.30267	-11965
0.30333	-11972
0.304	-11979
0.30467	-11986
0.30533	-11993
0.306	-11999
0.30667	-12007
0.30733	-12014
0.308	-12021
0.30867	-12029
0.30933	-12037
0.31	-12045
0.31067	-12054
0.31133	-12061
0.312	-12068
0.31267	-12075
0.31333	-12082
0.314	-12089
0.31467	-12096
0.31533	-12103
0.316	-12109
0.31667	-12116
0.31733	-12122
0.318	-12129
0.31867	-12135
0.31933	-12142
0.32	-12149
0.32067	-12155
0.32133	-12162
0.322	-12169
0.32267	-12177
0.32333	-12184
0.324	-12192
0.32467	-12200
0.32533	-12209
0.326	-12218
0.32667	-12226
0.32733	-12235
0.328	-12244
0.32867	-12252
0.32933	-12261
0.33	-12270
0.33067	-12279
0.33133	-12287
0.332	-12295
0.33267	-12304
0.33333	-12312
0.334	-12320
0.33467	-12328
0.33533	-12337
0.336	-12345
0.33667	-12353
0.33733	-12361
0.338	-12370
0.33867	-12379
0.33933	-12388
0.34	-12397
0.34067	-12405
0.34133	-12414
0.342	-12422
0.34267	-12431
0.34333	-12439
0.344	-12448
0.34467	-12456
0.34533	-12465
0.346	-12473
0.34667	-12481
0.34733	-12490
0.348	-12498
0.34867	-12506
0.34933	-12514
0.35	-12522
0.35067	-12530
0.35133	-12537
0.352	-12544
0.35267	-12551
0.35333	-12558
0.354	-12564
0.35467	-12570
0.35533	-12577
0.356	-12583
0.35667	-12589
0.35733	-12595
0.358	-12602
0.35867	-12608
0.35933	-12615
0.36	-12623
0.36067	-12629
0.36133	-12636
0.362	-12643
0.36267	-12650
0.36333	-12657
0.364	-12663
0.36467	-12670
0.36533	-12676
0.366	-12683
0.36667	-12689
0.36733	-12695
0.368	-12700
0.36867	-12706
0.36933	-12711
0.37	-12717
0.37067	-12723
0.37133	-12728
0.372	-12734
0.37267	-12739
0.37333	-12745
0.374	-12752
0.37467	-12758
0.37533	-12763
0.376	-12769
0.37667	-12774
0.37733	-12780
0.378	-12786
0.37867	-12792
0.37933	-12799
0.38	-12805
0.38067	-12812
0.38133	-12819
0.382	-12826
0.38267	-12833
0.38333	-12841
0.384	-12848
0.38467	-12855
0.38533	-12862
0.386	-12869
0.38667	-12875
0.38733	-12882
0.388	-12889
0.38867	-12895
0.38933	-12901
0.39	-12908
0.39067	-12914
0.39133	-12920
0.392	-12926
0.39267	-12933
0.39333	-12939
0.394	-12946
0.39467	-12952
0.39533	-12958
0.396	-12963
0.39667	-12970
0.39733	-12976
0.398	-12981
0.39867	-12988
0.39933	-12994
0.4	-13000
0.40067	-13007
0.40133	-13013
0.402	-13020
0.40267	-13026
0.40333	-13032
0.404	-13038
0.40467	-13044
0.40533	-13050
0.406	-13056
0.40667	-13062
0.40733	-13068
0.408	-13074
0.40867	-13080
0.40933	-13086
0.41	-13092
0.41067	-13099
0.41133	-13106
0.412	-13113
0.41267	-13119
0.41333	-13125
0.414	-13132
0.41467	-13138
0.41533	-13145
0.416	-13151
0.41667	-13158
0.41733	-13165
0.418	-13172
0.41867	-13179
0.41933	-13187
0.42	-13194
0.42067	-13201
0.42133	-13209
0.422	-13216
0.42267	-13224
0.42333	-13232
0.424	-13238
0.42467	-13245
0.42533	-13252
0.426	-13259
0.42667	-13266
0.42733	-13274
0.428	-13281
0.42867	-13289
0.42933	-13295
0.43	-13302
0.43067	-13308
0.43133	-13314
0.432	-13320
0.43267	-13327
0.43333	-13333
0.434	-13340
0.43467	-13347
0.43533	-13354
0.436	-13361
0.43667	-13367
0.43733	-13374
0.438	-13381
0.43867	-13388
0.43933	-13394
0.44	-13401
0.44067	-13407
0.44133	-13413
0.442	-13419
0.44267	-13426
0.44333	-13432
0.444	-13439
0.44467	-13445
0.44533	-13452
0.446	-13458
0.44667	-13464
0.44733	-13471
0.448	-13478
0.44867	-13485
0.44933	-13491
0.45	-13498
0.45067	-13504
0.45133	-13509
0.452	-13515
0.45267	-13522
0.45333	-13529
0.454	-13535
0.45467	-13541
0.45533	-13547
0.456	-13552
0.45667	-13558
0.45733	-13565
0.458	-13571
0.45867	-13578
0.45933	-13584
0.46	-13590
0.46067	-13596
0.46133	-13602
0.462	-13608
0.46267	-13615
0.46333	-13622
0.464	-13629
0.46467	-13636
0.46533	-13643
0.466	-13649
0.46667	-13655
0.46733	-13660
0.468	-13666
0.46867	-13672
0.46933	-13677
0.47	-13683
0.47067	-13689
0.47133	-13694
0.472	-13699
0.47267	-13704
0.47333	-13709
0.474	-13715
0.47467	-13721
0.47533	-13726
0.476	-13731
0.47667	-13737
0.47733	-13742
0.478	-13749
0.47867	-13755
0.47933	-13762
0.48	-13768
0.48067	-13774
0.48133	-13781
0.482	-13788
0.48267	-13794
0.48333	-13800
0.484	-13806
0.48467	-13812
0.48533	-13818
0.486	-13823
0.48667	-13830
0.48733	-13836
0.488	-13843
0.48867	-13849
0.48933	-13855
0.49	-13861
0.49067	-13867
0.49133	-13873
0.492	-13879
0.49267	-13885
0.49333	-13891
0.494	-13897
0.49467	-13903
0.49533	-13908
0.496	-13912
0.49667	-13917
0.49733	-13921
0.498	-13926
0.49867	-13931
0.49933	-13937
0.5	-13943
0.50067	-13948
0.50133	-13954
0.502	-13959
0.50267	-13965
0.50333	-13971
0.504	-13977
0.50467	-13982
0.50533	-13988
0.506	-13995
0.50667	-14002
0.50733	-14009
0.508	-14015
0.50867	-14022
0.50933	-14029
0.51	-14036
0.51067	-14044
0.51133	-14051
0.512	-14057
0.51267	-14064
0.51333	-14071
0.514	-14077
0.51467	-14084
0.51533	-14090
0.516	-14097
0.51667	-14104
0.51733	-14110
0.518	-14116
0.51867	-14122
0.51933	-14128
0.52	-14135
0.52067	-14141
0.52133	-14147
0.522	-14153
0.52267	-14159
0.52333	-14164
0.524	-14170
0.52467	-14176
0.52533	-14182
0.526	-14187
0.52667	-14193
0.52733	-14199
0.528	-14204
0.52867	-14210
0.52933	-14216
0.53	-14222
0.53067	-14229
0.53133	-14236
0.532	-14243
0.53267	-14250
0.53333	-14256
0.534	-14262
0.53467	-14267
0.53533	-14273
0.536	-14278
0.53667	-14283
0.53733	-14288
0.538	-14294
0.53867	-14299
0.53933	-14305
0.54	-14310
0.54067	-14315
0.54133	-14320
0.542	-14325
0.54267	-14331
0.54333	-14336
0.544	-14342
0.54467	-14347
0.54533	-14352
0.546	-14358
0.54667	-14363
0.54733	-14368
0.548	-14373
0.54867	-14378
0.54933	-14384
0.55	-14389
0.55067	-14394
0.55133	-14399
0.552	-14404
0.55267	-14408
0.55333	-14413
0.554	-14419
0.55467	-14424
0.55533	-14429
0.556	-14434
0.55667	-14439
0.55733	-14445
0.558	-14450
0.55867	-14456
0.55933	-14462
0.56	-14467
0.56067	-14473
0.56133	-14478
0.562	-14484
0.56267	-14490
0.56333	-14496
0.564	-14502
0.56467	-14508
0.56533	-14514
0.566	-14520
0.56667	-14527
0.56733	-14533
0.568	-14539
0.56867	-14544
0.56933	-14550
0.57	-14555
0.57067	-14561
0.57133	-14566
0.572	-14572
0.57267	-14578
0.57333	-14583
0.574	-14589
0.57467	-14594
0.57533	-14599
0.576	-14605
0.57667	-14610
0.57733	-14616
0.578	-14622
0.57867	-14628
0.57933	-14634
0.58	-14639
0.58067	-14644
0.58133	-14649
0.582	-14654
0.58267	-14660
0.58333	-14665
0.584	-14671
0.58467	-14677
0.58533	-14683
0.586	-14688
0.58667	-14694
0.58733	-14700
0.588	-14706
0.58867	-14712
0.58933	-14718
0.59	-14724
0.59067	-14730
0.59133	-14736
0.592	-14741
0.59267	-14747
0.59333	-14752
0.594	-14757
0.59467	-14762
0.59533	-14768
0.596	-14773
0.59667	-14779
0.59733	-14785
0.598	-14791
0.59867	-14797
0.59933	-14802
0.6	-14808
0.60067	-14814
0.60133	-14819
0.602	-14825
0.60267	-14830
0.60333	-14836
0.604	-14842
0.60467	-14847
0.60533	-14852
0.606	-14857
0.60667	-14863
0.60733	-14869
0.608	-14874
0.60867	-14879
0.60933	-14884
0.61	-14889
0.61067	-14894
0.61133	-14899
0.612	-14904
0.61267	-14909
0.61333	-14914
0.614	-14920
0.61467	-14925
0.61533	-14931
0.616	-14937
0.61667	-14943
0.61733	-14949
0.618	-14955
0.61867	-14961
0.61933	-14966
0.62	-14972
0.62067	-14978
0.62133	-14983
0.622	-14989
0.62267	-14994
0.62333	-14999
0.624	-15005
0.62467	-15011
0.62533	-15017
0.626	-15023
0.62667	-15030
0.62733	-15036
0.628	-15043
0.62867	-15049
0.62933	-15055
0.63	-15060
0.63067	-15065
0.63133	-15070
0.632	-15075
0.63267	-15080
0.63333	-15085
0.634	-15089
0.63467	-15093
0.63533	-15096
0.636	-15101
0.63667	-15105
0.63733	-15110
0.638	-15115
0.63867	-15120
0.63933	-15125
0.64	-15130
0.64067	-15135
0.64133	-15140
0.642	-15145
0.64267	-15150
0.64333	-15156
0.644	-15161
0.64467	-15166
0.64533	-15171
0.646	-15176
0.64667	-15181
0.64733	-15187
0.648	-15192
0.64867	-15197
0.64933	-15202
0.65	-15207
0.65067	-15212
0.65133	-15216
0.652	-15221
0.65267	-15226
0.65333	-15232
0.654	-15237
0.65467	-15243
0.65533	-15248
0.656	-15254
0.65667	-15260
0.65733	-15266
0.658	-15272
0.65867	-15278
0.65933	-15283
0.66	-15289
0.66067	-15295
0.66133	-15301
0.662	-15307
0.66267	-15312
0.66333	-15317
0.664	-15322
0.66467	-15328
0.66533	-15332
0.666	-15337
0.66667	-15341
0.66733	-15345
0.668	-15349
0.66867	-15353
0.66933	-15357
0.67	-15363
0.67067	-15368
0.67133	-15374
0.672	-15379
0.67267	-15384
0.67333	-15389
0.674	-15394
0.67467	-15399
0.67533	-15404
0.676	-15409
0.67667	-15415
0.67733	-15421
0.678	-15427
0.67867	-15433
0.67933	-15439
0.68	-15444
0.68067	-15449
0.68133	-15454
0.682	-15458
0.68267	-15463
0.68333	-15468
0.684	-15473
0.68467	-15477
0.68533	-15482
0.686	-15487
0.68667	-15491
0.68733	-15495
0.688	-15499
0.68867	-15504
0.68933	-15508
0.69	-15513
0.69067	-15518
0.69133	-15523
0.692	-15528
0.69267	-15533
0.69333	-15539
0.694	-15544
0.69467	-15549
0.69533	-15554
0.696	-15559
0.69667	-15564
0.69733	-15569
0.698	-15574
0.69867	-15579
0.69933	-15584
0.7	-15590
0.70067	-15595
0.70133	-15601
0.702	-15607
0.70267	-15613
0.70333	-15619
0.704	-15625
0.70467	-15630
0.70533	-15636
0.706	-15641
0.70667	-15646
0.70733	-15651
0.708	-15656
0.70867	-15662
0.70933	-15667
0.71	-15672
0.71067	-15678
0.71133	-15683
0.712	-15689
0.71267	-15694
0.71333	-15699
0.714	-15704
0.71467	-15708
0.71533	-15713
0.716	-15717
0.71667	-15722
0.71733	-15726
0.718	-15730
0.71867	-15734
0.71933	-15738
0.72	-15742
0.72067	-15746
0.72133	-15751
0.722	-15755
0.72267	-15760
0.72333	-15765
0.724	-15769
0.72467	-15773
0.72533	-15778
0.726	-15782
0.72667	-15787
0.72733	-15791
0.728	-15796
0.72867	-15800
0.72933	-15804
0.73	-15808
0.73067	-15812
0.73133	-15816
0.732	-15820
0.73267	-15825
0.73333	-15829
0.734	-15834
0.73467	-15839
0.73533	-15843
0.736	-15848
0.73667	-15852
0.73733	-15856
0.738	-15860
0.73867	-15864
0.73933	-15869
0.74	-15873
0.74067	-15878
0.74133	-15883
0.742	-15888
0.74267	-15893
0.74333	-15899
0.744	-15904
0.74467	-15909
0.74533	-15914
0.746	-15918
0.74667	-15923
0.74733	-15928
0.748	-15933
0.74867	-15937
0.74933	-15942
0.75	-15947
0.75067	-15953
0.75133	-15958
0.752	-15964
0.75267	-15968
0.75333	-15974
0.754	-15979
0.75467	-15985
0.75533	-15990
0.756	-15995
0.75667	-16000
0.75733	-16005
0.758	-16010
0.75867	-16015
0.75933	-16020
0.76	-16025
0.76067	-16029
0.76133	-16034
0.762	-16039
0.76267	-16045
0.76333	-16050
0.764	-16055
0.76467	-16060
0.76533	-16064
0.766	-16069
0.76667	-16073
0.76733	-16077
0.768	-16081
0.76867	-16085
0.76933	-16089
0.77	-16094
0.77067	-16100
0.77133	-16105
0.772	-16111
0.77267	-16116
0.77333	-16121
0.774	-16127
0.77467	-16132
0.77533	-16137
0.776	-16142
0.77667	-16147
0.77733	-16152
0.778	-16156
0.77867	-16161
0.77933	-16165
0.78	-16169
0.78067	-16173
0.78133	-16178
0.782	-16182
0.78267	-16187
0.78333	-16191
0.784	-16195
0.78467	-16200
0.78533	-16204
0.786	-16208
0.78667	-16213
0.78733	-16218
0.788	-16222
0.78867	-16227
0.78933	-16232
0.79	-16237
0.79067	-16242
0.79133	-16246
0.792	-16251
0.79267	-16255
0.79333	-16260
0.794	-16264
0.79467	-16269
0.79533	-16274
0.796	-16279
0.79667	-16284
0.79733	-16289
0.798	-16294
0.79867	-16298
0.79933	-16303
0.8	-16309
0.80067	-16315
0.80133	-16320
0.802	-16326
0.80267	-16331
0.80333	-16336
0.804	-16341
0.80467	-16346
0.80533	-16352
0.806	-16357
0.80667	-16362
0.80733	-16366
0.808	-16371
0.80867	-16375
0.80933	-16379
0.81	-16383
0.81067	-16387
0.81133	-16391
0.812	-16395
0.81267	-16399
0.81333	-16403
0.814	-16408
0.81467	-16413
0.81533	-16418
0.816	-16423
0.81667	-16429
0.81733	-16434
0.818	-16439
0.81867	-16444
0.81933	-16450
0.82	-16454
0.82067	-16459
0.82133	-16463
0.822	-16468
0.82267	-16473
0.82333	-16477
0.824	-16482
0.82467	-16486
0.82533	-16491
0.826	-16495
0.82667	-16499
0.82733	-16504
0.828	-16509
0.82867	-16513
0.82933	-16517
0.83	-16521
0.83067	-16525
0.83133	-16529
0.832	-16532
0.83267	-16536
0.83333	-16540
0.834	-16544
0.83467	-16548
0.83533	-16552
0.836	-16556
0.83667	-16560
0.83733	-16565
0.838	-16569
0.83867	-16573
0.83933	-16578
0.84	-16583
0.84067	-16589
0.84133	-16595
0.842	-16600
0.84267	-16606
0.84333	-16612
0.844	-16618
0.84467	-16623
0.84533	-16628
0.846	-16633
0.84667	-16638
0.84733	-16644
0.848	-16649
0.84867	-16654
0.84933	-16659
0.85	-16664
0.85067	-16668
0.85133	-16673
0.852	-16678
0.85267	-16682
0.85333	-16687
0.854	-16691
0.85467	-16695
0.85533	-16699
0.856	-16702
0.85667	-16705
0.85733	-16709
0.858	-16712
0.85867	-16715
0.85933	-16719
0.86	-16722
0.86067	-16725
0.86133	-16729
0.862	-16733
0.86267	-16737
0.86333	-16740
0.864	-16743
0.86467	-16747
0.86533	-16750
0.866	-16753
0.86667	-16756
0.86733	-16760
0.868	-16764
0.86867	-16768
0.86933	-16772
0.87	-16777
0.87067	-16781
0.87133	-16785
0.872	-16789
0.87267	-16793
0.87333	-16797
0.874	-16801
0.87467	-16805
0.87533	-16809
0.876	-16814
0.87667	-16819
0.87733	-16824
0.878	-16828
0.87867	-16833
0.87933	-16837
0.88	-16841
0.88067	-16846
0.88133	-16850
0.882	-16854
0.88267	-16858
0.88333	-16861
0.884	-16865
0.88467	-16869
0.88533	-16874
0.886	-16878
0.88667	-16883
0.88733	-16887
0.888	-16892
0.88867	-16897
0.88933	-16902
0.89	-16907
0.89067	-16912
0.89133	-16917
0.892	-16922
0.89267	-16927
0.89333	-16931
0.894	-16936
0.89467	-16940
0.89533	-16945
0.896	-16949
0.89667	-16953
0.89733	-16958
0.898	-16963
0.89867	-16967
0.89933	-16971
0.9	-16975
0.90067	-16980
0.90133	-16984
0.902	-16989
0.90267	-16994
0.90333	-16999
0.904	-17004
0.90467	-17010
0.90533	-17015
0.906	-17020
0.90667	-17026
0.90733	-17030
0.908	-17034
0.90867	-17039
0.90933	-17043
0.91	-17047
0.91067	-17051
0.91133	-17055
0.912	-17059
0.91267	-17064
0.91333	-17068
0.914	-17073
0.91467	-17078
0.91533	-17083
0.916	-17087
0.91667	-17092
0.91733	-17097
0.918	-17101
0.91867	-17106
0.91933	-17110
0.92	-17114
0.92067	-17117
0.92133	-17121
0.922	-17125
0.92267	-17128
0.92333	-17132
0.924	-17136
0.92467	-17140
0.92533	-17145
0.926	-17149
0.92667	-17154
0.92733	-17158
0.928	-17162
0.92867	-17166
0.92933	-17170
0.93	-17174
0.93067	-17178
0.93133	-17182
0.932	-17185
0.93267	-17189
0.93333	-17192
0.934	-17196
0.93467	-17199
0.93533	-17203
0.936	-17206
0.93667	-17210
0.93733	-17214
0.938	-17218
0.93867	-17222
0.93933	-17227
0.94	-17231
0.94067	-17236
0.94133	-17240
0.942	-17244
0.94267	-17248
0.94333	-17252
0.944	-17256
0.94467	-17260
0.94533	-17263
0.946	-17267
0.94667	-17270
0.94733	-17274
0.948	-17278
0.94867	-17283
0.94933	-17287
0.95	-17290
0.95067	-17294
0.95133	-17297
0.952	-17301
0.95267	-17306
0.95333	-17310
0.954	-17315
0.95467	-17320
0.95533	-17324
0.956	-17328
0.95667	-17333
0.95733	-17337
0.958	-17341
0.95867	-17345
0.95933	-17349
0.96	-17353
0.96067	-17357
0.96133	-17362
0.962	-17366
0.96267	-17370
0.96333	-17374
0.964	-17378
0.96467	-17382
0.96533	-17386
0.966	-17390
0.96667	-17394
0.96733	-17397
0.968	-17401
0.96867	-17405
0.96933	-17409
0.97	-17413
0.97067	-17417
0.97133	-17421
0.972	-17424
0.97267	-17427
0.97333	-17431
0.974	-17434
0.97467	-17437
0.97533	-17442
0.976	-17446
0.97667	-17450
0.97733	-17455
0.978	-17458
0.97867	-17462
0.97933	-17466
0.98	-17470
0.98067	-17474
0.98133	-17478
0.982	-17482
0.98267	-17486
0.98333	-17490
0.984	-17494
0.98467	-17498
0.98533	-17502
0.986	-17507
0.98667	-17512
0.98733	-17516
0.988	-17521
0.98867	-17525
0.98933	-17529
0.99	-17533
0.99067	-17536
0.99133	-17540
0.992	-17544
0.99267	-17548
0.99333	-17553
0.994	-17557
0.99467	-17562
0.99533	-17567
0.996	-17573
0.99667	-17577
0.99733	-17582
0.998	-17586
0.99867	-17591
0.99933	-17595
1	-17599
1.00067	-17603
1.00133	-17607
1.002	-17611
1.00267	-17615
1.00333	-17619
1.004	-17623
1.00467	-17628
1.00533	-17632
1.006	-17636
1.00667	-17641
1.00733	-17645
1.008	-17649
1.00867	-17653
1.00933	-17657
1.01	-17661
1.01067	-17664
1.01133	-17667
1.012	-17670
1.01267	-17674
1.01333	-17677
1.014	-17680
1.01467	-17684
1.01533	-17687
1.016	-17690
1.01667	-17693
1.01733	-17697
1.018	-17700
1.01867	-17704
1.01933	-17708
1.02	-17713
1.02067	-17717
1.02133	-17721
1.022	-17726
1.02267	-17731
1.02333	-17737
1.024	-17742
1.02467	-17746
1.02533	-17751
1.026	-17756
1.02667	-17761
1.02733	-17765
1.028	-17770
1.02867	-17775
1.02933	-17780
1.03	-17785
1.03067	-17789
1.03133	-17794
1.032	-17798
1.03267	-17802
1.03333	-17806
1.034	-17809
1.03467	-17812
1.03533	-17815
1.036	-17818
1.03667	-17821
1.03733	-17824
1.038	-17827
1.03867	-17830
1.03933	-17832
1.04	-17835
1.04067	-17838
1.04133	-17840
1.042	-17843
1.04267	-17846
1.04333	-17849
1.044	-17852
1.04467	-17856
1.04533	-17860
1.046	-17864
1.04667	-17868
1.04733	-17872
1.048	-17876
1.04867	-17879
1.04933	-17883
1.05	-17887
1.05067	-17890
1.05133	-17894
1.052	-17899
1.05267	-17904
1.05333	-17909
1.054	-17914
1.05467	-17918
1.05533	-17924
1.056	-17928
1.05667	-17933
1.05733	-17938
1.058	-17942
1.05867	-17947
1.05933	-17951
1.06	-17955
1.06067	-17959
1.06133	-17963
1.062	-17966
1.06267	-17970
1.06333	-17974
1.064	-17979
1.06467	-17983
1.06533	-17988
1.066	-17992
1.06667	-17997
1.06733	-18002
1.068	-18006
1.06867	-18010
1.06933	-18014
1.07	-18019
1.07067	-18023
1.07133	-18027
1.072	-18031
1.07267	-18035
1.07333	-18039
1.074	-18043
1.07467	-18047
1.07533	-18050
1.076	-18054
1.07667	-18058
1.07733	-18061
1.078	-18064
1.07867	-18067
1.07933	-18070
1.08	-18073
1.08067	-18076
1.08133	-18080
1.082	-18084
1.08267	-18088
1.08333	-18091
1.084	-18095
1.08467	-18098
1.08533	-18102
1.086	-18106
1.08667	-18110
1.08733	-18113
1.088	-18116
1.08867	-18118
1.08933	-18120
1.09	-18122
1.09067	-18125
1.09133	-18128
1.092	-18130
1.09267	-18133
1.09333	-18137
1.094	-18141
1.09467	-18144
1.09533	-18148
1.096	-18151
1.09667	-18155
1.09733	-18159
1.098	-18163
1.09867	-18167
1.09933	-18171
1.1	-18175
1.10067	-18179
1.10133	-18183
1.102	-18187
1.10267	-18192
1.10333	-18196
1.104	-18201
1.10467	-18206
1.10533	-18210
1.106	-18215
1.10667	-18219
1.10733	-18222
1.108	-18226
1.10867	-18230
1.10933	-18234
1.11	-18238
1.11067	-18242
1.11133	-18246
1.112	-18250
1.11267	-18254
1.11333	-18257
1.114	-18260
1.11467	-18264
1.11533	-18267
1.116	-18270
1.11667	-18273
1.11733	-18276
1.118	-18279
1.11867	-18282
1.11933	-18285
1.12	-18287
1.12067	-18289
1.12133	-18290
1.122	-18290
1.12267	-18288
1.12333	-18284
1.124	-18278
1.12467	-18269
1.12533	-18257
1.126	-18242
1.12667	-18224
1.12733	-18205
1.128	-18186
1.12867	-18166
1.12933	-18149
1.13	-18134
1.13067	-18122
1.13133	-18113
1.132	-18108
1.13267	-18107
1.13333	-18109
1.134	-18114
1.13467	-18121
1.13533	-18130
1.136	-18140
1.13667	-18150
1.13733	-18162
1.138	-18174
1.13867	-18185
1.13933	-18197
1.14	-18208
1.14067	-18218
1.14133	-18228
1.142	-18237
1.14267	-18247
1.14333	-18255
1.144	-18264
1.14467	-18273
1.14533	-18282
1.146	-18292
1.14667	-18302
1.14733	-18313
1.148	-18325
1.14867	-18337
1.14933	-18349
1.15	-18361
1.15067	-18372
1.15133	-18384
1.152	-18395
1.15267	-18406
1.15333	-18417
1.154	-18428
1.15467	-18438
1.15533	-18448
1.156	-18458
1.15667	-18468
1.15733	-18478
1.158	-18487
1.15867	-18495
1.15933	-18503
1.16	-18511
1.16067	-18518
1.16133	-18525
1.162	-18532
1.16267	-18539
1.16333	-18545
1.164	-18552
1.16467	-18558
1.16533	-18564
1.166	-18570
1.16667	-18576
1.16733	-18582
1.168	-18587
1.16867	-18593
1.16933	-18598
1.17	-18603
1.17067	-18608
1.17133	-18613
1.172	-18617
1.17267	-18622
1.17333	-18627
1.174	-18632
1.17467	-18637
1.17533	-18642
1.176	-18647
1.17667	-18652
1.17733	-18656
1.178	-18661
1.17867	-18665
1.17933	-18669
1.18	-18673
1.18067	-18676
1.18133	-18680
1.182	-18683
1.18267	-18687
1.18333	-18691
1.184	-18694
1.18467	-18698
1.18533	-18702
1.186	-18705
1.18667	-18709
1.18733	-18712
1.188	-18715
1.18867	-18718
1.18933	-18722
1.19	-18726
1.19067	-18729
1.19133	-18733
1.192	-18736
1.19267	-18739
1.19333	-18741
1.194	-18745
1.19467	-18748
1.19533	-18751
1.196	-18755
1.19667	-18758
1.19733	-18762
1.198	-18765
1.19867	-18769
1.19933	-18772
1.2	-18776
1.20067	-18780
1.20133	-18784
1.202	-18787
1.20267	-18791
1.20333	-18794
1.204	-18797
1.20467	-18801
1.20533	-18804
1.206	-18808
1.20667	-18812
1.20733	-18816
1.208	-18820
1.20867	-18824
1.20933	-18828
1.21	-18832
1.21067	-18836
1.21133	-18840
1.212	-18845
1.21267	-18849
1.21333	-18853
1.214	-18857
1.21467	-18861
1.21533	-18865
1.216	-18869
1.21667	-18873
1.21733	-18876
1.218	-18880
1.21867	-18883
1.21933	-18886
1.22	-18890
1.22067	-18894
1.22133	-18898
1.222	-18902
1.22267	-18905
1.22333	-18908
1.224	-18911
1.22467	-18914
1.22533	-18916
1.226	-18918
1.22667	-18919
1.22733	-18921
1.228	-18923
1.22867	-18925
1.22933	-18927
1.23	-18929
1.23067	-18931
1.23133	-18934
1.232	-18936
1.23267	-18938
1.23333	-18940
1.234	-18941
1.23467	-18944
1.23533	-18946
1.236	-18948
1.23667	-18950
1.23733	-18951
1.238	-18953
1.23867	-18953
1.23933	-18954
1.24	-18956
1.24067	-18958
1.24133	-18960
1.242	-18962
1.24267	-18965
1.24333	-18968
1.244	-18971
1.24467	-18974
1.24533	-18977
1.246	-18979
1.24667	-18982
1.24733	-18985
1.248	-18987
1.24867	-18990
1.24933	-18991
1.25	-18992
1.25067	-18992
1.25133	-18989
1.252	-18985
1.25267	-18979
1.25333	-18969
1.254	-18955
1.25467	-18938
1.25533	-18917
1.256	-18893
1.25667	-18867
1.25733	-18839
1.258	-18812
1.25867	-18785
1.25933	-18760
1.26	-18737
1.26067	-18718
1.26133	-18703
1.262	-18693
1.26267	-18686
1.26333	-18683
1.264	-18684
1.26467	-18688
1.26533	-18695
1.266	-18706
1.26667	-18718
1.26733	-18732
1.268	-18748
1.26867	-18765
1.26933	-18783
1.27	-18802
1.27067	-18820
1.27133	-18838
1.272	-18856
1.27267	-18873
1.27333	-18890
1.274	-18906
1.27467	-18922
1.27533	-18936
1.276	-18950
1.27667	-18964
1.27733	-18977
1.278	-18990
1.27867	-19002
1.27933	-19015
1.28	-19027
1.28067	-19038
1.28133	-19049
1.282	-19059
1.28267	-19069
1.28333	-19079
1.284	-19088
1.28467	-19097
1.28533	-19105
1.286	-19114
1.28667	-19122
1.28733	-19129
1.288	-19136
1.28867	-19142
1.28933	-19148
1.29	-19155
1.29067	-19161
1.29133	-19166
1.292	-19171
1.29267	-19177
1.29333	-19181
1.294	-19185
1.29467	-19190
1.29533	-19195
1.296	-19200
1.29667	-19206
1.29733	-19211
1.298	-19217
1.29867	-19223
1.29933	-19228
1.3	-19234
1.30067	-19239
1.30133	-19244
1.302	-19250
1.30267	-19255
1.30333	-19260
1.304	-19266
1.30467	-19271
1.30533	-19276
1.306	-19281
1.30667	-19286
1.30733	-19292
1.308	-19297
1.30867	-19301
1.30933	-19306
1.31	-19310
1.31067	-19314
1.31133	-19318
1.312	-19323
1.31267	-19327
1.31333	-19332
1.314	-19337
1.31467	-19341
1.31533	-19346
1.316	-19350
1.31667	-19354
1.31733	-19359
1.318	-19364
1.31867	-19368
1.31933	-19372
1.32	-19376
1.32067	-19380
1.32133	-19384
1.322	-19387
1.32267	-19390
1.32333	-19394
1.324	-19397
1.32467	-19400
1.32533	-19403
1.326	-19407
1.32667	-19411
1.32733	-19415
1.328	-19418
1.32867	-19421
1.32933	-19424
1.33	-19427
1.33067	-19430
1.33133	-19433
1.332	-19435
[truncated: 13,022 more rows]
