# Supplementary material for: Dual engineering of thermodynamics and kinetics in covalent organic frameworks for separation
Source: Nat Commun. 2026 Mar 10;17:3896. doi: 10.1038/s41467-026-70311-8 (PMC13125621; doi:10.1038/s41467-026-70311-8)
Supplement: Supplementary file 3 — Source Data [file 41467_2026_70311_MOESM3_ESM.zip › 676225_2_data_set_12367526_twyvxw/Source data for figures/Figure 4g.xlsx]

## Sheet: Sheet1
Time (min)	Intensity (μV)
0	239
0.00067	239
0.00133	240
0.002	239
0.00267	239
0.00333	239
0.004	239
0.00467	239
0.00533	238
0.006	238
0.00667	238
0.00733	238
0.008	237
0.00867	237
0.00933	237
0.01	236
0.01067	236
0.01133	237
0.012	237
0.01267	237
0.01333	237
0.014	237
0.01467	237
0.01533	237
0.016	237
0.01667	237
0.01733	237
0.018	238
0.01867	238
0.01933	238
0.02	239
0.02067	239
0.02133	239
0.022	240
0.02267	240
0.02333	241
0.024	241
0.02467	242
0.02533	243
0.026	243
0.02667	243
0.02733	244
0.028	244
0.02867	245
0.02933	245
0.03	246
0.03067	246
0.03133	246
0.032	246
0.03267	246
0.03333	246
0.034	245
0.03467	245
0.03533	245
0.036	245
0.03667	245
0.03733	245
0.038	245
0.03867	245
0.03933	245
0.04	246
0.04067	246
0.04133	246
0.042	246
0.04267	246
0.04333	247
0.044	246
0.04467	245
0.04533	243
0.046	243
0.04667	243
0.04733	243
0.048	243
0.04867	244
0.04933	244
0.05	245
0.05067	245
0.05133	245
0.052	245
0.05267	244
0.05333	244
0.054	244
0.05467	243
0.05533	243
0.056	243
0.05667	242
0.05733	242
0.058	242
0.05867	242
0.05933	241
0.06	241
0.06067	241
0.06133	241
0.062	241
0.06267	241
0.06333	240
0.064	240
0.06467	240
0.06533	240
0.066	239
0.06667	239
0.06733	239
0.068	238
0.06867	238
0.06933	238
0.07	237
0.07067	237
0.07133	237
0.072	237
0.07267	237
0.07333	237
0.074	237
0.07467	237
0.07533	237
0.076	237
0.07667	237
0.07733	237
0.078	236
0.07867	236
0.07933	235
0.08	235
0.08067	234
0.08133	234
0.082	234
0.08267	234
0.08333	233
0.084	233
0.08467	233
0.08533	233
0.086	233
0.08667	233
0.08733	234
0.088	235
0.08867	235
0.08933	236
0.09	236
0.09067	237
0.09133	237
0.092	237
0.09267	237
0.09333	237
0.094	237
0.09467	237
0.09533	237
0.096	236
0.09667	235
0.09733	234
0.098	234
0.09867	233
0.09933	232
0.1	231
0.10067	231
0.10133	231
0.102	230
0.10267	230
0.10333	230
0.104	229
0.10467	229
0.10533	228
0.106	228
0.10667	227
0.10733	227
0.108	227
0.10867	227
0.10933	227
0.11	228
0.11067	228
0.11133	228
0.112	229
0.11267	228
0.11333	228
0.114	229
0.11467	229
0.11533	229
0.116	229
0.11667	229
0.11733	229
0.118	229
0.11867	229
0.11933	229
0.12	229
0.12067	229
0.12133	228
0.122	228
0.12267	228
0.12333	228
0.124	227
0.12467	227
0.12533	226
0.126	225
0.12667	224
0.12733	223
0.128	222
0.12867	222
0.12933	223
0.13	223
0.13067	223
0.13133	223
0.132	222
0.13267	222
0.13333	221
0.134	221
0.13467	220
0.13533	220
0.136	219
0.13667	219
0.13733	219
0.138	218
0.13867	218
0.13933	217
0.14	217
0.14067	218
0.14133	218
0.142	218
0.14267	218
0.14333	219
0.144	219
0.14467	220
0.14533	220
0.146	221
0.14667	222
0.14733	222
0.148	222
0.14867	222
0.14933	222
0.15	222
0.15067	222
0.15133	222
0.152	222
0.15267	222
0.15333	222
0.154	222
0.15467	222
0.15533	221
0.156	221
0.15667	221
0.15733	221
0.158	221
0.15867	220
0.15933	219
0.16	219
0.16067	218
0.16133	218
0.162	218
0.16267	218
0.16333	218
0.164	218
0.16467	219
0.16533	220
0.166	220
0.16667	221
0.16733	221
0.168	221
0.16867	221
0.16933	222
0.17	221
0.17067	221
0.17133	221
0.172	220
0.17267	219
0.17333	219
0.174	218
0.17467	218
0.17533	218
0.176	218
0.17667	217
0.17733	217
0.178	215
0.17867	214
0.17933	214
0.18	213
0.18067	213
0.18133	213
0.182	213
0.18267	213
0.18333	213
0.184	213
0.18467	214
0.18533	214
0.186	215
0.18667	215
0.18733	216
0.188	216
0.18867	217
0.18933	217
0.19	218
0.19067	219
0.19133	219
0.192	220
0.19267	220
0.19333	221
0.194	222
0.19467	222
0.19533	223
0.196	223
0.19667	224
0.19733	224
0.198	224
0.19867	223
0.19933	222
0.2	222
0.20067	221
0.20133	221
0.202	220
0.20267	220
0.20333	220
0.204	220
0.20467	221
0.20533	221
0.206	222
0.20667	222
0.20733	223
0.208	223
0.20867	223
0.20933	223
0.21	224
0.21067	224
0.21133	224
0.212	224
0.21267	224
0.21333	223
0.214	223
0.21467	222
0.21533	222
0.216	221
0.21667	221
0.21733	220
0.218	220
0.21867	220
0.21933	221
0.22	221
0.22067	221
0.22133	222
0.222	222
0.22267	222
0.22333	222
0.224	222
0.22467	221
0.22533	221
0.226	221
0.22667	221
0.22733	221
0.228	220
0.22867	220
0.22933	220
0.23	220
0.23067	220
0.23133	220
0.232	221
0.23267	221
0.23333	222
0.234	222
0.23467	223
0.23533	223
0.236	223
0.23667	224
0.23733	225
0.238	226
0.23867	227
0.23933	228
0.24	229
0.24067	230
0.24133	231
0.242	231
0.24267	232
0.24333	233
0.244	233
0.24467	234
0.24533	235
0.246	236
0.24667	236
0.24733	237
0.248	237
0.24867	237
0.24933	237
0.25	237
0.25067	236
0.25133	236
0.252	236
0.25267	237
0.25333	237
0.254	237
0.25467	238
0.25533	238
0.256	238
0.25667	239
0.25733	239
0.258	239
0.25867	240
0.25933	240
0.26	241
0.26067	242
0.26133	243
0.262	243
0.26267	244
0.26333	244
0.264	245
0.26467	245
0.26533	245
0.266	245
0.26667	245
0.26733	244
0.268	244
0.26867	243
0.26933	243
0.27	243
0.27067	243
0.27133	243
0.272	243
0.27267	243
0.27333	242
0.274	242
0.27467	242
0.27533	242
0.276	242
0.27667	241
0.27733	240
0.278	240
0.27867	239
0.27933	238
0.28	238
0.28067	237
0.28133	236
0.282	235
0.28267	234
0.28333	233
0.284	233
0.28467	232
0.28533	231
0.286	231
0.28667	230
0.28733	229
0.288	229
0.28867	228
0.28933	228
0.29	228
0.29067	228
0.29133	229
0.292	229
0.29267	229
0.29333	229
0.294	229
0.29467	229
0.29533	229
0.296	229
0.29667	229
0.29733	229
0.298	228
0.29867	228
0.29933	228
0.3	228
0.30067	228
0.30133	228
0.302	229
0.30267	229
0.30333	229
0.304	229
0.30467	229
0.30533	228
0.306	228
0.30667	228
0.30733	228
0.308	228
0.30867	227
0.30933	227
0.31	227
0.31067	227
0.31133	227
0.312	226
0.31267	226
0.31333	225
0.314	224
0.31467	224
0.31533	223
0.316	223
0.31667	222
0.31733	222
0.318	222
0.31867	223
0.31933	222
0.32	222
0.32067	222
0.32133	222
0.322	222
0.32267	222
0.32333	222
0.324	222
0.32467	222
0.32533	221
0.326	221
0.32667	221
0.32733	220
0.328	219
0.32867	219
0.32933	219
0.33	219
0.33067	220
0.33133	219
0.332	219
0.33267	219
0.33333	219
0.334	220
0.33467	220
0.33533	220
0.336	221
0.33667	220
0.33733	220
0.338	220
0.33867	219
0.33933	219
0.34	219
0.34067	218
0.34133	217
0.342	217
0.34267	216
0.34333	216
0.344	215
0.34467	214
0.34533	214
0.346	214
0.34667	213
0.34733	213
0.348	213
0.34867	213
0.34933	213
0.35	213
0.35067	212
0.35133	212
0.352	211
0.35267	210
0.35333	210
0.354	209
0.35467	208
0.35533	208
0.356	207
0.35667	207
0.35733	206
0.358	205
0.35867	205
0.35933	205
0.36	205
0.36067	205
0.36133	205
0.362	205
0.36267	205
0.36333	205
0.364	205
0.36467	205
0.36533	205
0.366	204
0.36667	204
0.36733	204
0.368	204
0.36867	204
0.36933	204
0.37	204
0.37067	204
0.37133	203
0.372	203
0.37267	203
0.37333	203
0.374	203
0.37467	204
0.37533	205
0.376	206
0.37667	206
0.37733	207
0.378	208
0.37867	209
0.37933	209
0.38	210
0.38067	211
0.38133	212
0.382	213
0.38267	213
0.38333	212
0.384	212
0.38467	212
0.38533	211
0.386	211
0.38667	211
0.38733	211
0.388	211
0.38867	212
0.38933	212
0.39	212
0.39067	213
0.39133	213
0.392	214
0.39267	214
0.39333	215
0.394	215
0.39467	216
0.39533	216
0.396	216
0.39667	216
0.39733	216
0.398	215
0.39867	215
0.39933	215
0.4	215
0.40067	214
0.40133	213
0.402	212
0.40267	211
0.40333	210
0.404	209
0.40467	209
0.40533	208
0.406	208
0.40667	207
0.40733	206
0.408	205
0.40867	204
0.40933	203
0.41	202
0.41067	201
0.41133	199
0.412	198
0.41267	198
0.41333	197
0.414	196
0.41467	196
0.41533	196
0.416	196
0.41667	196
0.41733	197
0.418	196
0.41867	196
0.41933	196
0.42	196
0.42067	196
0.42133	196
0.422	196
0.42267	196
0.42333	196
0.424	196
0.42467	197
0.42533	196
0.426	196
0.42667	196
0.42733	196
0.428	196
0.42867	196
0.42933	196
0.43	196
0.43067	196
0.43133	196
0.432	196
0.43267	196
0.43333	196
0.434	195
0.43467	195
0.43533	195
0.436	195
0.43667	195
0.43733	195
0.438	195
0.43867	194
0.43933	193
0.44	193
0.44067	193
0.44133	192
0.442	192
0.44267	192
0.44333	192
0.444	192
0.44467	193
0.44533	193
0.446	193
0.44667	194
0.44733	195
0.448	195
0.44867	196
0.44933	196
0.45	196
0.45067	196
0.45133	196
0.452	195
0.45267	195
0.45333	195
0.454	196
0.45467	196
0.45533	196
0.456	196
0.45667	196
0.45733	197
0.458	197
0.45867	197
0.45933	198
0.46	199
0.46067	199
0.46133	200
0.462	200
0.46267	200
0.46333	201
0.464	201
0.46467	201
0.46533	201
0.466	201
0.46667	200
0.46733	201
0.468	201
0.46867	201
0.46933	201
0.47	201
0.47067	202
0.47133	202
0.472	203
0.47267	203
0.47333	203
0.474	203
0.47467	203
0.47533	203
0.476	203
0.47667	203
0.47733	203
0.478	203
0.47867	203
0.47933	203
0.48	204
0.48067	204
0.48133	204
0.482	205
0.48267	205
0.48333	205
0.484	206
0.48467	207
0.48533	207
0.486	208
0.48667	208
0.48733	209
0.488	210
0.48867	210
0.48933	210
0.49	210
0.49067	211
0.49133	210
0.492	210
0.49267	210
0.49333	210
0.494	209
0.49467	209
0.49533	209
0.496	210
0.49667	210
0.49733	211
0.498	211
0.49867	212
0.49933	212
0.5	213
0.50067	213
0.50133	213
0.502	213
0.50267	213
0.50333	213
0.504	213
0.50467	213
0.50533	212
0.506	212
0.50667	211
0.50733	210
0.508	210
0.50867	209
0.50933	208
0.51	208
0.51067	207
0.51133	206
0.512	205
0.51267	205
0.51333	204
0.514	204
0.51467	205
0.51533	205
0.516	206
0.51667	207
0.51733	207
0.518	207
0.51867	208
0.51933	207
0.52	207
0.52067	207
0.52133	207
0.522	208
0.52267	208
0.52333	208
0.524	209
0.52467	210
0.52533	210
0.526	211
0.52667	211
0.52733	211
0.528	212
0.52867	212
0.52933	212
0.53	212
0.53067	213
0.53133	213
0.532	213
0.53267	212
0.53333	212
0.534	212
0.53467	211
0.53533	211
0.536	211
0.53667	210
0.53733	209
0.538	208
0.53867	208
0.53933	207
0.54	207
0.54067	207
0.54133	207
0.542	207
0.54267	207
0.54333	206
0.544	206
0.54467	206
0.54533	205
0.546	204
0.54667	203
0.54733	202
0.548	201
0.54867	200
0.54933	200
0.55	199
0.55067	199
0.55133	199
0.552	199
0.55267	199
0.55333	198
0.554	199
0.55467	198
0.55533	199
0.556	199
0.55667	199
0.55733	199
0.558	199
0.55867	199
0.55933	200
0.56	200
0.56067	200
0.56133	200
0.562	201
0.56267	201
0.56333	201
0.564	202
0.56467	202
0.56533	202
0.566	201
0.56667	201
0.56733	200
0.568	200
0.56867	200
0.56933	200
0.57	200
0.57067	200
0.57133	200
0.572	200
0.57267	200
0.57333	200
0.574	200
0.57467	201
0.57533	201
0.576	201
0.57667	201
0.57733	201
0.578	202
0.57867	202
0.57933	202
0.58	202
0.58067	201
0.58133	201
0.582	201
0.58267	200
0.58333	200
0.584	199
0.58467	198
0.58533	197
0.586	197
0.58667	196
0.58733	196
0.588	196
0.58867	196
0.58933	196
0.59	196
0.59067	196
0.59133	196
0.592	196
0.59267	195
0.59333	194
0.594	194
0.59467	194
0.59533	193
0.596	193
0.59667	193
0.59733	193
0.598	193
0.59867	194
0.59933	194
0.6	195
0.60067	195
0.60133	195
0.602	195
0.60267	195
0.60333	194
0.604	194
0.60467	194
0.60533	194
0.606	194
0.60667	194
0.60733	194
0.608	194
0.60867	194
0.60933	194
0.61	195
0.61067	195
0.61133	196
0.612	196
0.61267	197
0.61333	197
0.614	198
0.61467	198
0.61533	198
0.616	198
0.61667	199
0.61733	199
0.618	198
0.61867	197
0.61933	197
0.62	196
0.62067	196
0.62133	195
0.622	195
0.62267	194
0.62333	194
0.624	194
0.62467	194
0.62533	193
0.626	193
0.62667	193
0.62733	193
0.628	193
0.62867	193
0.62933	193
0.63	193
0.63067	193
0.63133	192
0.632	192
0.63267	191
0.63333	191
0.634	191
0.63467	191
0.63533	192
0.636	192
0.63667	193
0.63733	193
0.638	194
0.63867	194
0.63933	195
0.64	195
0.64067	195
0.64133	195
0.642	196
0.64267	196
0.64333	196
0.644	196
0.64467	196
0.64533	197
0.646	197
0.64667	197
0.64733	197
0.648	197
0.64867	197
0.64933	197
0.65	196
0.65067	196
0.65133	196
0.652	196
0.65267	196
0.65333	196
0.654	196
0.65467	196
0.65533	196
0.656	197
0.65667	197
0.65733	198
0.658	198
0.65867	198
0.65933	199
0.66	199
0.66067	199
0.66133	199
0.662	199
0.66267	199
0.66333	198
0.664	197
0.66467	196
0.66533	195
0.666	194
0.66667	193
0.66733	192
0.668	191
0.66867	191
0.66933	190
0.67	190
0.67067	190
0.67133	190
0.672	189
0.67267	189
0.67333	189
0.674	189
0.67467	188
0.67533	188
0.676	187
0.67667	186
0.67733	186
0.678	185
0.67867	185
0.67933	184
0.68	184
0.68067	183
0.68133	182
0.682	182
0.68267	182
0.68333	182
0.684	181
0.68467	181
0.68533	180
0.686	180
0.68667	180
0.68733	180
0.688	180
0.68867	181
0.68933	182
0.69	182
0.69067	183
0.69133	183
0.692	183
0.69267	184
0.69333	184
0.694	184
0.69467	184
0.69533	184
0.696	185
0.69667	185
0.69733	186
0.698	186
0.69867	186
0.69933	186
0.7	187
0.70067	188
0.70133	189
0.702	190
0.70267	191
0.70333	192
0.704	192
0.70467	193
0.70533	193
0.706	193
0.70667	193
0.70733	194
0.708	194
0.70867	193
0.70933	193
0.71	192
0.71067	192
0.71133	192
0.712	191
0.71267	191
0.71333	190
0.714	190
0.71467	191
0.71533	191
0.716	191
0.71667	191
0.71733	191
0.718	191
0.71867	191
0.71933	190
0.72	190
0.72067	190
0.72133	190
0.722	189
0.72267	189
0.72333	188
0.724	188
0.72467	188
0.72533	188
0.726	187
0.72667	187
0.72733	187
0.728	187
0.72867	186
0.72933	186
0.73	185
0.73067	185
0.73133	184
0.732	184
0.73267	184
0.73333	184
0.734	184
0.73467	184
0.73533	184
0.736	183
0.73667	182
0.73733	181
0.738	180
0.73867	180
0.73933	179
0.74	179
0.74067	179
0.74133	179
0.742	179
0.74267	179
0.74333	179
0.744	180
0.74467	180
0.74533	180
0.746	181
0.74667	180
0.74733	180
0.748	180
0.74867	180
0.74933	179
0.75	179
0.75067	179
0.75133	178
0.752	178
0.75267	178
0.75333	179
0.754	179
0.75467	179
0.75533	179
0.756	179
0.75667	179
0.75733	179
0.758	179
0.75867	179
0.75933	180
0.76	180
0.76067	181
0.76133	181
0.762	181
0.76267	182
0.76333	183
0.764	183
0.76467	183
0.76533	184
0.766	184
0.76667	185
0.76733	185
0.768	186
0.76867	186
0.76933	186
0.77	186
0.77067	185
0.77133	185
0.772	184
0.77267	184
0.77333	184
0.774	184
0.77467	184
0.77533	185
0.776	185
0.77667	186
0.77733	186
0.778	187
0.77867	187
0.77933	188
0.78	188
0.78067	187
0.78133	186
0.782	185
0.78267	184
0.78333	184
0.784	183
0.78467	183
0.78533	182
0.786	182
0.78667	182
0.78733	182
0.788	182
0.78867	182
0.78933	182
0.79	182
0.79067	183
0.79133	183
0.792	184
0.79267	184
0.79333	185
0.794	185
0.79467	186
0.79533	187
0.796	188
0.79667	189
0.79733	190
0.798	190
0.79867	191
0.79933	192
0.8	192
0.80067	192
0.80133	192
0.802	193
0.80267	193
0.80333	192
0.804	192
0.80467	191
0.80533	190
0.806	190
0.80667	189
0.80733	189
0.808	189
0.80867	188
0.80933	188
0.81	187
0.81067	187
0.81133	187
0.812	186
0.81267	186
0.81333	186
0.814	185
0.81467	184
0.81533	184
0.816	183
0.81667	182
0.81733	182
0.818	182
0.81867	181
0.81933	182
0.82	182
0.82067	182
0.82133	181
0.822	180
0.82267	179
0.82333	178
0.824	178
0.82467	178
0.82533	178
0.826	178
0.82667	178
0.82733	178
0.828	178
0.82867	178
0.82933	177
0.83	177
0.83067	176
0.83133	176
0.832	175
0.83267	174
0.83333	174
0.834	174
0.83467	173
0.83533	173
0.836	173
0.83667	173
0.83733	173
0.838	173
0.83867	172
0.83933	172
0.84	172
0.84067	172
0.84133	172
0.842	171
0.84267	171
0.84333	170
0.844	170
0.84467	169
0.84533	169
0.846	169
0.84667	169
0.84733	169
0.848	169
0.84867	169
0.84933	169
0.85	170
0.85067	170
0.85133	171
0.852	172
0.85267	172
0.85333	172
0.854	171
0.85467	171
0.85533	171
0.856	171
0.85667	171
0.85733	171
0.858	171
0.85867	171
0.85933	171
0.86	170
0.86067	169
0.86133	169
0.862	168
0.86267	167
0.86333	167
0.864	166
0.86467	166
0.86533	165
0.866	164
0.86667	164
0.86733	164
0.868	164
0.86867	164
0.86933	164
0.87	165
0.87067	165
0.87133	165
0.872	166
0.87267	166
0.87333	167
0.874	168
0.87467	168
0.87533	168
0.876	168
0.87667	168
0.87733	168
0.878	168
0.87867	168
0.87933	168
0.88	168
0.88067	168
0.88133	169
0.882	169
0.88267	169
0.88333	169
0.884	169
0.88467	169
0.88533	170
0.886	170
0.88667	170
0.88733	170
0.888	170
0.88867	169
0.88933	169
0.89	168
0.89067	167
0.89133	166
0.892	165
0.89267	164
0.89333	164
0.894	163
0.89467	162
0.89533	161
0.896	160
0.89667	160
0.89733	159
0.898	158
0.89867	158
0.89933	157
0.9	156
0.90067	155
0.90133	154
0.902	153
0.90267	153
0.90333	152
0.904	152
0.90467	152
0.90533	152
0.906	152
0.90667	152
0.90733	152
0.908	152
0.90867	153
0.90933	153
0.91	153
0.91067	153
0.91133	153
0.912	153
0.91267	153
0.91333	153
0.914	153
0.91467	153
0.91533	153
0.916	152
0.91667	152
0.91733	151
0.918	151
0.91867	150
0.91933	149
0.92	148
0.92067	148
0.92133	148
0.922	147
0.92267	147
0.92333	147
0.924	147
0.92467	146
0.92533	146
0.926	146
0.92667	146
0.92733	146
0.928	146
0.92867	146
0.92933	146
0.93	147
0.93067	147
0.93133	147
0.932	147
0.93267	147
0.93333	147
0.934	147
0.93467	147
0.93533	147
0.936	147
0.93667	147
0.93733	147
0.938	147
0.93867	147
0.93933	146
0.94	146
0.94067	145
0.94133	145
0.942	144
0.94267	144
0.94333	144
0.944	144
0.94467	145
0.94533	145
0.946	144
0.94667	144
0.94733	143
0.948	143
0.94867	143
0.94933	143
0.95	143
0.95067	144
0.95133	144
0.952	145
0.95267	145
0.95333	145
0.954	145
0.95467	145
0.95533	145
0.956	145
0.95667	145
0.95733	145
0.958	146
0.95867	146
0.95933	148
0.96	149
0.96067	150
0.96133	151
0.962	153
0.96267	154
0.96333	155
0.964	157
0.96467	157
0.96533	158
0.966	159
0.96667	159
0.96733	160
0.968	160
0.96867	160
0.96933	160
0.97	160
0.97067	161
0.97133	161
0.972	162
0.97267	162
0.97333	162
0.974	162
0.97467	162
0.97533	162
0.976	162
0.97667	161
0.97733	161
0.978	161
0.97867	161
0.97933	161
0.98	161
0.98067	161
0.98133	161
0.982	160
0.98267	160
0.98333	160
0.984	160
0.98467	160
0.98533	160
0.986	161
0.98667	162
0.98733	163
0.988	164
0.98867	165
0.98933	165
0.99	166
0.99067	167
0.99133	168
0.992	169
0.99267	170
0.99333	170
0.994	172
0.99467	173
0.99533	174
0.996	175
0.99667	176
0.99733	177
0.998	179
0.99867	180
0.99933	182
1	184
1.00067	185
1.00133	187
1.002	188
1.00267	190
1.00333	191
1.004	192
1.00467	193
1.00533	195
1.006	195
1.00667	196
1.00733	197
1.008	198
1.00867	200
1.00933	201
1.01	203
1.01067	204
1.01133	205
1.012	206
1.01267	207
1.01333	209
1.014	210
1.01467	211
1.01533	212
1.016	213
1.01667	214
1.01733	215
1.018	216
1.01867	217
1.01933	218
1.02	219
1.02067	220
1.02133	221
1.022	223
1.02267	225
1.02333	226
1.024	227
1.02467	228
1.02533	230
1.026	232
1.02667	234
1.02733	236
1.028	238
1.02867	239
1.02933	241
1.03	242
1.03067	244
1.03133	246
1.032	247
1.03267	249
1.03333	250
1.034	251
1.03467	253
1.03533	254
1.036	255
1.03667	256
1.03733	258
1.038	260
1.03867	262
1.03933	264
1.04	266
1.04067	268
1.04133	270
1.042	272
1.04267	275
1.04333	277
1.044	279
1.04467	281
1.04533	282
1.046	284
1.04667	285
1.04733	287
1.048	288
1.04867	289
1.04933	289
1.05	289
1.05067	288
1.05133	288
1.052	287
1.05267	287
1.05333	287
1.054	286
1.05467	287
1.05533	286
1.056	286
1.05667	286
1.05733	285
1.058	285
1.05867	285
1.05933	284
1.06	284
1.06067	283
1.06133	282
1.062	281
1.06267	281
1.06333	280
1.064	279
1.06467	279
1.06533	277
1.066	276
1.06667	275
1.06733	274
1.068	273
1.06867	272
1.06933	271
1.07	270
1.07067	269
1.07133	268
1.072	267
1.07267	265
1.07333	264
1.074	263
1.07467	261
1.07533	260
1.076	259
1.07667	258
1.07733	257
1.078	255
1.07867	254
1.07933	252
1.08	251
1.08067	250
1.08133	248
1.082	247
1.08267	245
1.08333	244
1.084	241
1.08467	240
1.08533	238
1.086	236
1.08667	234
1.08733	232
1.088	229
1.08867	227
1.08933	225
1.09	223
1.09067	222
1.09133	220
1.092	218
1.09267	216
1.09333	214
1.094	213
1.09467	212
1.09533	210
1.096	209
1.09667	208
1.09733	207
1.098	206
1.09867	205
1.09933	205
1.1	204
1.10067	204
1.10133	203
1.102	202
1.10267	201
1.10333	200
1.104	199
1.10467	198
1.10533	197
1.106	195
1.10667	194
1.10733	193
1.108	192
1.10867	191
1.10933	191
1.11	190
1.11067	189
1.11133	188
1.112	187
1.11267	186
1.11333	186
1.114	185
1.11467	185
1.11533	185
1.116	184
1.11667	184
1.11733	183
1.118	183
1.11867	183
1.11933	183
1.12	182
1.12067	182
1.12133	181
1.122	181
1.12267	180
1.12333	180
1.124	179
1.12467	179
1.12533	178
1.126	178
1.12667	178
1.12733	178
1.128	178
1.12867	178
1.12933	178
1.13	178
1.13067	178
1.13133	178
1.132	178
1.13267	178
1.13333	179
1.134	179
1.13467	179
1.13533	178
1.136	178
1.13667	178
1.13733	178
1.138	178
1.13867	179
1.13933	179
1.14	179
1.14067	179
1.14133	179
1.142	178
1.14267	178
1.14333	178
1.144	178
1.14467	177
1.14533	177
1.146	177
1.14667	178
1.14733	178
1.148	178
1.14867	179
1.14933	180
1.15	181
1.15067	182
1.15133	184
1.152	185
1.15267	187
1.15333	188
1.154	189
1.15467	190
1.15533	191
1.156	192
1.15667	193
1.15733	194
1.158	195
1.15867	196
1.15933	196
1.16	197
1.16067	197
1.16133	199
1.162	200
1.16267	201
1.16333	203
1.164	204
1.16467	205
1.16533	205
1.166	206
1.16667	207
1.16733	208
1.168	209
1.16867	210
1.16933	210
1.17	211
1.17067	211
1.17133	211
1.172	212
1.17267	212
1.17333	213
1.174	213
1.17467	214
1.17533	214
1.176	215
1.17667	215
1.17733	216
1.178	218
1.17867	219
1.17933	221
1.18	223
1.18067	225
1.18133	226
1.182	228
1.18267	230
1.18333	231
1.184	233
1.18467	234
1.18533	234
1.186	235
1.18667	236
1.18733	237
1.188	238
1.18867	239
1.18933	240
1.19	241
1.19067	243
1.19133	245
1.192	247
1.19267	249
1.19333	251
1.194	253
1.19467	256
1.19533	258
1.196	260
1.19667	262
1.19733	264
1.198	266
1.19867	268
1.19933	271
1.2	273
1.20067	275
1.20133	277
1.202	279
1.20267	281
1.20333	283
1.204	284
1.20467	286
1.20533	287
1.206	289
1.20667	291
1.20733	292
1.208	293
1.20867	295
1.20933	297
1.21	298
1.21067	300
1.21133	301
1.212	302
1.21267	304
1.21333	306
1.214	307
1.21467	308
1.21533	310
1.216	311
1.21667	313
1.21733	314
1.218	316
1.21867	317
1.21933	319
1.22	320
1.22067	322
1.22133	323
1.222	325
1.22267	327
1.22333	329
1.224	330
1.22467	332
1.22533	334
1.226	335
1.22667	337
1.22733	339
1.228	341
1.22867	343
1.22933	346
1.23	348
1.23067	350
1.23133	352
1.232	353
1.23267	355
1.23333	357
1.234	358
1.23467	359
1.23533	360
1.236	361
1.23667	362
1.23733	363
1.238	364
1.23867	365
1.23933	366
1.24	367
1.24067	368
1.24133	369
1.242	371
1.24267	372
1.24333	374
1.244	376
1.24467	378
1.24533	380
1.246	382
1.24667	384
1.24733	386
1.248	389
1.24867	392
1.24933	394
1.25	397
1.25067	400
1.25133	403
1.252	405
1.25267	408
1.25333	411
1.254	414
1.25467	416
1.25533	418
1.256	420
1.25667	421
1.25733	423
1.258	425
1.25867	427
1.25933	429
1.26	431
1.26067	432
1.26133	434
1.262	435
1.26267	436
1.26333	438
1.264	440
1.26467	442
1.26533	445
1.266	447
1.26667	450
1.26733	452
1.268	454
1.26867	457
1.26933	460
1.27	462
1.27067	465
1.27133	467
1.272	469
1.27267	471
1.27333	473
1.274	474
1.27467	476
1.27533	477
1.276	478
1.27667	479
1.27733	479
1.278	480
1.27867	480
1.27933	481
1.28	481
1.28067	481
1.28133	481
1.282	481
1.28267	481
1.28333	482
1.284	482
1.28467	483
1.28533	483
1.286	483
1.28667	484
1.28733	484
1.288	484
1.28867	485
1.28933	485
1.29	486
1.29067	487
1.29133	489
1.292	490
1.29267	491
1.29333	492
1.294	493
1.29467	494
1.29533	495
1.296	496
1.29667	497
1.29733	498
1.298	500
1.29867	501
1.29933	502
1.3	502
1.30067	503
1.30133	504
1.302	504
1.30267	505
1.30333	505
1.304	505
1.30467	504
1.30533	504
1.306	503
1.30667	503
1.30733	503
1.308	502
1.30867	501
1.30933	500
1.31	500
1.31067	499
1.31133	499
1.312	500
1.31267	500
1.31333	500
1.314	499
1.31467	499
1.31533	498
1.316	498
1.31667	497
1.31733	495
1.318	493
1.31867	491
1.31933	489
1.32	486
1.32067	484
1.32133	482
1.322	480
1.32267	478
1.32333	476
1.324	473
1.32467	470
1.32533	468
1.326	465
1.32667	463
1.32733	461
1.328	459
1.32867	457
1.32933	456
1.33	454
1.33067	452
1.33133	450
1.332	448
[truncated: 12,446 more rows]
