# Supplementary material for: Dual engineering of thermodynamics and kinetics in covalent organic frameworks for separation
Source: Nat Commun. 2026 Mar 10;17:3896. doi: 10.1038/s41467-026-70311-8 (PMC13125621; doi:10.1038/s41467-026-70311-8)
Supplement: Supplementary file 3 — Source Data [file 41467_2026_70311_MOESM3_ESM.zip › 676225_2_data_set_12367526_twyvxw/Source data for figures/Figure 4h.xlsx]

## Sheet: Sheet1
Time (min)	Intensity (μV)
0	-278
0.00067	-277
0.00133	-277
0.002	-276
0.00267	-275
0.00333	-274
0.004	-273
0.00467	-273
0.00533	-272
0.006	-272
0.00667	-272
0.00733	-272
0.008	-272
0.00867	-272
0.00933	-272
0.01	-272
0.01067	-272
0.01133	-272
0.012	-272
0.01267	-273
0.01333	-273
0.014	-274
0.01467	-274
0.01533	-275
0.016	-275
0.01667	-276
0.01733	-276
0.018	-276
0.01867	-276
0.01933	-276
0.02	-277
0.02067	-277
0.02133	-277
0.022	-277
0.02267	-277
0.02333	-277
0.024	-277
0.02467	-277
0.02533	-277
0.026	-278
0.02667	-278
0.02733	-279
0.028	-279
0.02867	-280
0.02933	-280
0.03	-280
0.03067	-281
0.03133	-281
0.032	-281
0.03267	-281
0.03333	-282
0.034	-282
0.03467	-282
0.03533	-281
0.036	-281
0.03667	-281
0.03733	-281
0.038	-281
0.03867	-281
0.03933	-281
0.04	-281
0.04067	-281
0.04133	-281
0.042	-281
0.04267	-281
0.04333	-280
0.044	-280
0.04467	-279
0.04533	-279
0.046	-278
0.04667	-278
0.04733	-277
0.048	-277
0.04867	-276
0.04933	-276
0.05	-275
0.05067	-275
0.05133	-274
0.052	-274
0.05267	-274
0.05333	-274
0.054	-274
0.05467	-275
0.05533	-275
0.056	-275
0.05667	-275
0.05733	-275
0.058	-276
0.05867	-276
0.05933	-276
0.06	-276
0.06067	-276
0.06133	-276
0.062	-276
0.06267	-276
0.06333	-276
0.064	-276
0.06467	-277
0.06533	-277
0.066	-277
0.06667	-277
0.06733	-276
0.068	-276
0.06867	-276
0.06933	-276
0.07	-276
0.07067	-276
0.07133	-276
0.072	-277
0.07267	-277
0.07333	-278
0.074	-278
0.07467	-279
0.07533	-279
0.076	-279
0.07667	-279
0.07733	-279
0.078	-279
0.07867	-278
0.07933	-278
0.08	-278
0.08067	-278
0.08133	-277
0.082	-277
0.08267	-278
0.08333	-278
0.084	-278
0.08467	-278
0.08533	-278
0.086	-278
0.08667	-278
0.08733	-278
0.088	-278
0.08867	-278
0.08933	-279
0.09	-279
0.09067	-279
0.09133	-279
0.092	-279
0.09267	-280
0.09333	-280
0.094	-280
0.09467	-281
0.09533	-282
0.096	-282
0.09667	-283
0.09733	-283
0.098	-283
0.09867	-284
0.09933	-284
0.1	-283
0.10067	-283
0.10133	-282
0.102	-281
0.10267	-279
0.10333	-278
0.104	-277
0.10467	-275
0.10533	-273
0.106	-272
0.10667	-270
0.10733	-268
0.108	-267
0.10867	-266
0.10933	-265
0.11	-263
0.11067	-262
0.11133	-262
0.112	-261
0.11267	-261
0.11333	-261
0.114	-260
0.11467	-260
0.11533	-260
0.116	-261
0.11667	-262
0.11733	-262
0.118	-263
0.11867	-264
0.11933	-265
0.12	-266
0.12067	-267
0.12133	-268
0.122	-268
0.12267	-269
0.12333	-269
0.124	-269
0.12467	-269
0.12533	-269
0.126	-269
0.12667	-269
0.12733	-268
0.128	-268
0.12867	-267
0.12933	-267
0.13	-267
0.13067	-267
0.13133	-268
0.132	-268
0.13267	-268
0.13333	-268
0.134	-268
0.13467	-268
0.13533	-269
0.136	-269
0.13667	-269
0.13733	-270
0.138	-270
0.13867	-271
0.13933	-272
0.14	-272
0.14067	-273
0.14133	-273
0.142	-273
0.14267	-273
0.14333	-272
0.144	-272
0.14467	-272
0.14533	-271
0.146	-271
0.14667	-272
0.14733	-272
0.148	-272
0.14867	-272
0.14933	-272
0.15	-272
0.15067	-272
0.15133	-272
0.152	-272
0.15267	-273
0.15333	-273
0.154	-274
0.15467	-274
0.15533	-275
0.156	-275
0.15667	-276
0.15733	-276
0.158	-277
0.15867	-278
0.15933	-278
0.16	-279
0.16067	-279
0.16133	-280
0.162	-281
0.16267	-281
0.16333	-282
0.164	-283
0.16467	-283
0.16533	-283
0.166	-284
0.16667	-284
0.16733	-284
0.168	-284
0.16867	-284
0.16933	-285
0.17	-285
0.17067	-286
0.17133	-286
0.172	-287
0.17267	-287
0.17333	-288
0.174	-288
0.17467	-288
0.17533	-288
0.176	-289
0.17667	-289
0.17733	-290
0.178	-290
0.17867	-291
0.17933	-292
0.18	-292
0.18067	-293
0.18133	-293
0.182	-293
0.18267	-293
0.18333	-292
0.184	-292
0.18467	-292
0.18533	-291
0.186	-291
0.18667	-291
0.18733	-291
0.188	-291
0.18867	-291
0.18933	-291
0.19	-291
0.19067	-291
0.19133	-290
0.192	-290
0.19267	-289
0.19333	-288
0.194	-288
0.19467	-287
0.19533	-286
0.196	-286
0.19667	-285
0.19733	-285
0.198	-284
0.19867	-283
0.19933	-283
0.2	-282
0.20067	-282
0.20133	-282
0.202	-282
0.20267	-281
0.20333	-282
0.204	-282
0.20467	-282
0.20533	-282
0.206	-283
0.20667	-283
0.20733	-283
0.208	-284
0.20867	-283
0.20933	-283
0.21	-283
0.21067	-283
0.21133	-283
0.212	-282
0.21267	-282
0.21333	-282
0.214	-282
0.21467	-282
0.21533	-283
0.216	-283
0.21667	-284
0.21733	-284
0.218	-284
0.21867	-285
0.21933	-284
0.22	-284
0.22067	-284
0.22133	-283
0.222	-284
0.22267	-284
0.22333	-284
0.224	-284
0.22467	-284
0.22533	-284
0.226	-284
0.22667	-284
0.22733	-284
0.228	-284
0.22867	-284
0.22933	-284
0.23	-284
0.23067	-285
0.23133	-285
0.232	-285
0.23267	-285
0.23333	-286
0.234	-286
0.23467	-286
0.23533	-286
0.236	-286
0.23667	-287
0.23733	-286
0.238	-286
0.23867	-286
0.23933	-286
0.24	-286
0.24067	-286
0.24133	-287
0.242	-287
0.24267	-287
0.24333	-288
0.244	-289
0.24467	-290
0.24533	-290
0.246	-291
0.24667	-292
0.24733	-293
0.248	-294
0.24867	-294
0.24933	-295
0.25	-296
0.25067	-296
0.25133	-296
0.252	-296
0.25267	-296
0.25333	-296
0.254	-295
0.25467	-294
0.25533	-293
0.256	-293
0.25667	-292
0.25733	-291
0.258	-291
0.25867	-291
0.25933	-291
0.26	-290
0.26067	-290
0.26133	-290
0.262	-290
0.26267	-290
0.26333	-290
0.264	-290
0.26467	-291
0.26533	-291
0.266	-291
0.26667	-291
0.26733	-291
0.268	-292
0.26867	-292
0.26933	-292
0.27	-293
0.27067	-293
0.27133	-294
0.272	-295
0.27267	-296
0.27333	-296
0.274	-297
0.27467	-298
0.27533	-298
0.276	-299
0.27667	-299
0.27733	-300
0.278	-300
0.27867	-301
0.27933	-301
0.28	-302
0.28067	-302
0.28133	-302
0.282	-303
0.28267	-303
0.28333	-303
0.284	-303
0.28467	-303
0.28533	-303
0.286	-303
0.28667	-303
0.28733	-303
0.288	-303
0.28867	-303
0.28933	-303
0.29	-303
0.29067	-303
0.29133	-302
0.292	-302
0.29267	-303
0.29333	-303
0.294	-304
0.29467	-304
0.29533	-305
0.296	-305
0.29667	-306
0.29733	-306
0.298	-305
0.29867	-305
0.29933	-305
0.3	-304
0.30067	-303
0.30133	-302
0.302	-301
0.30267	-300
0.30333	-299
0.304	-299
0.30467	-298
0.30533	-298
0.306	-297
0.30667	-296
0.30733	-296
0.308	-296
0.30867	-296
0.30933	-297
0.31	-297
0.31067	-298
0.31133	-299
0.312	-299
0.31267	-301
0.31333	-302
0.314	-303
0.31467	-304
0.31533	-306
0.316	-307
0.31667	-308
0.31733	-308
0.318	-308
0.31867	-308
0.31933	-308
0.32	-308
0.32067	-307
0.32133	-307
0.322	-307
0.32267	-307
0.32333	-307
0.324	-306
0.32467	-306
0.32533	-306
0.326	-306
0.32667	-307
0.32733	-307
0.328	-308
0.32867	-308
0.32933	-309
0.33	-310
0.33067	-310
0.33133	-311
0.332	-311
0.33267	-311
0.33333	-312
0.334	-312
0.33467	-312
0.33533	-313
0.336	-313
0.33667	-314
0.33733	-314
0.338	-314
0.33867	-315
0.33933	-315
0.34	-316
0.34067	-316
0.34133	-316
0.342	-317
0.34267	-317
0.34333	-317
0.344	-317
0.34467	-318
0.34533	-318
0.346	-318
0.34667	-318
0.34733	-318
0.348	-318
0.34867	-317
0.34933	-317
0.35	-317
0.35067	-317
0.35133	-317
0.352	-316
0.35267	-316
0.35333	-315
0.354	-315
0.35467	-314
0.35533	-314
0.356	-313
0.35667	-313
0.35733	-312
0.358	-311
0.35867	-310
0.35933	-310
0.36	-309
0.36067	-308
0.36133	-307
0.362	-306
0.36267	-305
0.36333	-305
0.364	-304
0.36467	-304
0.36533	-304
0.366	-303
0.36667	-303
0.36733	-303
0.368	-303
0.36867	-303
0.36933	-303
0.37	-304
0.37067	-304
0.37133	-305
0.372	-305
0.37267	-306
0.37333	-307
0.374	-308
0.37467	-308
0.37533	-309
0.376	-311
0.37667	-312
0.37733	-312
0.378	-313
0.37867	-313
0.37933	-314
0.38	-314
0.38067	-314
0.38133	-314
0.382	-314
0.38267	-315
0.38333	-315
0.384	-315
0.38467	-316
0.38533	-316
0.386	-317
0.38667	-317
0.38733	-317
0.388	-318
0.38867	-318
0.38933	-318
0.39	-319
0.39067	-319
0.39133	-319
0.392	-319
0.39267	-320
0.39333	-319
0.394	-319
0.39467	-319
0.39533	-319
0.396	-319
0.39667	-319
0.39733	-319
0.398	-319
0.39867	-319
0.39933	-319
0.4	-319
0.40067	-320
0.40133	-320
0.402	-320
0.40267	-320
0.40333	-320
0.404	-321
0.40467	-321
0.40533	-321
0.406	-321
0.40667	-320
0.40733	-319
0.408	-317
0.40867	-315
0.40933	-313
0.41	-311
0.41067	-309
0.41133	-308
0.412	-306
0.41267	-305
0.41333	-303
0.414	-302
0.41467	-301
0.41533	-300
0.416	-300
0.41667	-299
0.41733	-299
0.418	-299
0.41867	-300
0.41933	-301
0.42	-302
0.42067	-302
0.42133	-304
0.422	-305
0.42267	-307
0.42333	-309
0.424	-310
0.42467	-311
0.42533	-312
0.426	-314
0.42667	-315
0.42733	-316
0.428	-318
0.42867	-319
0.42933	-320
0.43	-322
0.43067	-323
0.43133	-324
0.432	-326
0.43267	-327
0.43333	-328
0.434	-330
0.43467	-331
0.43533	-332
0.436	-333
0.43667	-334
0.43733	-334
0.438	-335
0.43867	-336
0.43933	-337
0.44	-338
0.44067	-339
0.44133	-340
0.442	-341
0.44267	-341
0.44333	-342
0.444	-342
0.44467	-342
0.44533	-342
0.446	-341
0.44667	-341
0.44733	-340
0.448	-339
0.44867	-338
0.44933	-337
0.45	-336
0.45067	-335
0.45133	-333
0.452	-333
0.45267	-332
0.45333	-331
0.454	-331
0.45467	-330
0.45533	-329
0.456	-328
0.45667	-327
0.45733	-326
0.458	-324
0.45867	-322
0.45933	-321
0.46	-319
0.46067	-317
0.46133	-316
0.462	-315
0.46267	-314
0.46333	-313
0.464	-313
0.46467	-313
0.46533	-312
0.466	-312
0.46667	-312
0.46733	-312
0.468	-313
0.46867	-313
0.46933	-314
0.47	-314
0.47067	-315
0.47133	-316
0.472	-317
0.47267	-318
0.47333	-318
0.474	-319
0.47467	-319
0.47533	-320
0.476	-320
0.47667	-321
0.47733	-322
0.478	-323
0.47867	-323
0.47933	-324
0.48	-324
0.48067	-324
0.48133	-325
0.482	-325
0.48267	-325
0.48333	-326
0.484	-326
0.48467	-327
0.48533	-328
0.486	-329
0.48667	-329
0.48733	-330
0.488	-331
0.48867	-331
0.48933	-332
0.49	-332
0.49067	-333
0.49133	-334
0.492	-334
0.49267	-334
0.49333	-334
0.494	-334
0.49467	-334
0.49533	-334
0.496	-335
0.49667	-335
0.49733	-335
0.498	-335
0.49867	-335
0.49933	-335
0.5	-335
0.50067	-335
0.50133	-335
0.502	-335
0.50267	-335
0.50333	-335
0.504	-335
0.50467	-335
0.50533	-336
0.506	-336
0.50667	-336
0.50733	-336
0.508	-336
0.50867	-336
0.50933	-336
0.51	-336
0.51067	-336
0.51133	-336
0.512	-335
0.51267	-335
0.51333	-335
0.514	-335
0.51467	-335
0.51533	-335
0.516	-335
0.51667	-335
0.51733	-335
0.518	-335
0.51867	-334
0.51933	-334
0.52	-334
0.52067	-334
0.52133	-334
0.522	-334
0.52267	-334
0.52333	-334
0.524	-334
0.52467	-334
0.52533	-334
0.526	-334
0.52667	-334
0.52733	-334
0.528	-334
0.52867	-334
0.52933	-334
0.53	-334
0.53067	-334
0.53133	-334
0.532	-333
0.53267	-332
0.53333	-330
0.534	-329
0.53467	-327
0.53533	-326
0.536	-325
0.53667	-325
0.53733	-324
0.538	-324
0.53867	-324
0.53933	-324
0.54	-325
0.54067	-326
0.54133	-326
0.542	-326
0.54267	-326
0.54333	-327
0.544	-327
0.54467	-328
0.54533	-328
0.546	-327
0.54667	-328
0.54733	-328
0.548	-328
0.54867	-328
0.54933	-328
0.55	-327
0.55067	-327
0.55133	-327
0.552	-327
0.55267	-326
0.55333	-326
0.554	-326
0.55467	-326
0.55533	-326
0.556	-326
0.55667	-327
0.55733	-327
0.558	-327
0.55867	-328
0.55933	-328
0.56	-328
0.56067	-328
0.56133	-329
0.562	-330
0.56267	-330
0.56333	-331
0.564	-331
0.56467	-332
0.56533	-332
0.566	-332
0.56667	-333
0.56733	-334
0.568	-335
0.56867	-335
0.56933	-336
0.57	-337
0.57067	-338
0.57133	-338
0.572	-339
0.57267	-340
0.57333	-340
0.574	-341
0.57467	-341
0.57533	-341
0.576	-341
0.57667	-341
0.57733	-340
0.578	-340
0.57867	-340
0.57933	-340
0.58	-340
0.58067	-340
0.58133	-339
0.582	-339
0.58267	-339
0.58333	-339
0.584	-339
0.58467	-338
0.58533	-338
0.586	-338
0.58667	-338
0.58733	-338
0.588	-337
0.58867	-337
0.58933	-336
0.59	-336
0.59067	-336
0.59133	-336
0.592	-336
0.59267	-336
0.59333	-336
0.594	-336
0.59467	-336
0.59533	-336
0.596	-335
0.59667	-335
0.59733	-334
0.598	-333
0.59867	-332
0.59933	-331
0.6	-330
0.60067	-329
0.60133	-328
0.602	-327
0.60267	-326
0.60333	-326
0.604	-325
0.60467	-325
0.60533	-325
0.606	-325
0.60667	-324
0.60733	-324
0.608	-324
0.60867	-324
0.60933	-325
0.61	-325
0.61067	-326
0.61133	-327
0.612	-328
0.61267	-329
0.61333	-330
0.614	-331
0.61467	-332
0.61533	-333
0.616	-334
0.61667	-334
0.61733	-335
0.618	-335
0.61867	-336
0.61933	-336
0.62	-336
0.62067	-336
0.62133	-337
0.622	-337
0.62267	-338
0.62333	-337
0.624	-337
0.62467	-337
0.62533	-338
0.626	-338
0.62667	-338
0.62733	-338
0.628	-339
0.62867	-339
0.62933	-339
0.63	-340
0.63067	-340
0.63133	-340
0.632	-340
0.63267	-339
0.63333	-339
0.634	-339
0.63467	-339
0.63533	-340
0.636	-340
0.63667	-340
0.63733	-340
0.638	-340
0.63867	-340
0.63933	-340
0.64	-340
0.64067	-340
0.64133	-339
0.642	-339
0.64267	-338
0.64333	-338
0.644	-338
0.64467	-338
0.64533	-337
0.646	-337
0.64667	-337
0.64733	-337
0.648	-337
0.64867	-337
0.64933	-337
0.65	-337
0.65067	-337
0.65133	-337
0.652	-337
0.65267	-337
0.65333	-336
0.654	-336
0.65467	-335
0.65533	-335
0.656	-335
0.65667	-335
0.65733	-335
0.658	-334
0.65867	-334
0.65933	-334
0.66	-334
0.66067	-334
0.66133	-334
0.662	-334
0.66267	-334
0.66333	-334
0.664	-335
0.66467	-336
0.66533	-336
0.666	-336
0.66667	-336
0.66733	-336
0.668	-336
0.66867	-336
0.66933	-335
0.67	-335
0.67067	-334
0.67133	-333
0.672	-332
0.67267	-332
0.67333	-331
0.674	-331
0.67467	-330
0.67533	-329
0.676	-329
0.67667	-329
0.67733	-330
0.678	-330
0.67867	-330
0.67933	-330
0.68	-330
0.68067	-330
0.68133	-330
0.682	-329
0.68267	-329
0.68333	-328
0.684	-327
0.68467	-327
0.68533	-327
0.686	-327
0.68667	-327
0.68733	-327
0.688	-327
0.68867	-328
0.68933	-328
0.69	-328
0.69067	-327
0.69133	-327
0.692	-327
0.69267	-327
0.69333	-327
0.694	-327
0.69467	-328
0.69533	-328
0.696	-328
0.69667	-328
0.69733	-328
0.698	-327
0.69867	-327
0.69933	-327
0.7	-327
0.70067	-326
0.70133	-326
0.702	-325
0.70267	-325
0.70333	-324
0.704	-324
0.70467	-324
0.70533	-324
0.706	-323
0.70667	-323
0.70733	-324
0.708	-324
0.70867	-324
0.70933	-324
0.71	-325
0.71067	-325
0.71133	-326
0.712	-326
0.71267	-327
0.71333	-327
0.714	-328
0.71467	-328
0.71533	-329
0.716	-329
0.71667	-330
0.71733	-331
0.718	-332
0.71867	-332
0.71933	-333
0.72	-333
0.72067	-334
0.72133	-334
0.722	-335
0.72267	-336
0.72333	-337
0.724	-337
0.72467	-338
0.72533	-339
0.726	-339
0.72667	-339
0.72733	-339
0.728	-339
0.72867	-339
0.72933	-339
0.73	-339
0.73067	-338
0.73133	-338
0.732	-338
0.73267	-338
0.73333	-338
0.734	-338
0.73467	-338
0.73533	-337
0.736	-337
0.73667	-337
0.73733	-337
0.738	-337
0.73867	-336
0.73933	-336
0.74	-336
0.74067	-336
0.74133	-335
0.742	-334
0.74267	-334
0.74333	-333
0.744	-333
0.74467	-333
0.74533	-333
0.746	-333
0.74667	-333
0.74733	-333
0.748	-333
0.74867	-333
0.74933	-333
0.75	-332
0.75067	-332
0.75133	-332
0.752	-331
0.75267	-331
0.75333	-331
0.754	-331
0.75467	-332
0.75533	-333
0.756	-334
0.75667	-335
0.75733	-336
0.758	-337
0.75867	-338
0.75933	-339
0.76	-340
0.76067	-341
0.76133	-342
0.762	-343
0.76267	-344
0.76333	-345
0.764	-345
0.76467	-346
0.76533	-347
0.766	-347
0.76667	-348
0.76733	-347
0.768	-347
0.76867	-347
0.76933	-347
0.77	-347
0.77067	-346
0.77133	-346
0.772	-345
0.77267	-345
0.77333	-345
0.774	-345
0.77467	-346
0.77533	-347
0.776	-347
0.77667	-348
0.77733	-349
0.778	-350
0.77867	-352
0.77933	-354
0.78	-355
0.78067	-357
0.78133	-358
0.782	-359
0.78267	-360
0.78333	-360
0.784	-360
0.78467	-360
0.78533	-360
0.786	-359
0.78667	-359
0.78733	-358
0.788	-358
0.78867	-357
0.78933	-357
0.79	-356
0.79067	-355
0.79133	-355
0.792	-354
0.79267	-354
0.79333	-353
0.794	-352
0.79467	-352
0.79533	-351
0.796	-350
0.79667	-349
0.79733	-348
0.798	-347
0.79867	-347
0.79933	-347
0.8	-347
0.80067	-347
0.80133	-348
0.802	-349
0.80267	-349
0.80333	-350
0.804	-351
0.80467	-351
0.80533	-352
0.806	-352
0.80667	-352
0.80733	-352
0.808	-352
0.80867	-352
0.80933	-352
0.81	-351
0.81067	-351
0.81133	-350
0.812	-349
0.81267	-348
0.81333	-348
0.814	-347
0.81467	-347
0.81533	-346
0.816	-345
0.81667	-345
0.81733	-344
0.818	-343
0.81867	-343
0.81933	-342
0.82	-342
0.82067	-342
0.82133	-342
0.822	-342
0.82267	-342
0.82333	-343
0.824	-344
0.82467	-345
0.82533	-346
0.826	-347
0.82667	-348
0.82733	-349
0.828	-350
0.82867	-351
0.82933	-352
0.83	-353
0.83067	-353
0.83133	-354
0.832	-354
0.83267	-354
0.83333	-353
0.834	-353
0.83467	-353
0.83533	-352
0.836	-352
0.83667	-352
0.83733	-352
0.838	-352
0.83867	-352
0.83933	-352
0.84	-352
0.84067	-352
0.84133	-352
0.842	-352
0.84267	-352
0.84333	-352
0.844	-353
0.84467	-353
0.84533	-353
0.846	-352
0.84667	-352
0.84733	-352
0.848	-352
0.84867	-351
0.84933	-351
0.85	-351
0.85067	-351
0.85133	-351
0.852	-351
0.85267	-350
0.85333	-350
0.854	-350
0.85467	-350
0.85533	-350
0.856	-350
0.85667	-351
0.85733	-351
0.858	-351
0.85867	-352
0.85933	-352
0.86	-352
0.86067	-353
0.86133	-354
0.862	-355
0.86267	-355
0.86333	-356
0.864	-357
0.86467	-358
0.86533	-359
0.866	-359
0.86667	-360
0.86733	-360
0.868	-360
0.86867	-360
0.86933	-360
0.87	-359
0.87067	-359
0.87133	-358
0.872	-358
0.87267	-357
0.87333	-357
0.874	-357
0.87467	-357
0.87533	-358
0.876	-359
0.87667	-359
0.87733	-360
0.878	-361
0.87867	-361
0.87933	-362
0.88	-362
0.88067	-363
0.88133	-364
0.882	-364
0.88267	-364
0.88333	-364
0.884	-365
0.88467	-365
0.88533	-365
0.886	-366
0.88667	-366
0.88733	-366
0.888	-366
0.88867	-366
0.88933	-365
0.89	-364
0.89067	-363
0.89133	-362
0.892	-361
0.89267	-361
0.89333	-360
0.894	-360
0.89467	-360
0.89533	-360
0.896	-360
0.89667	-360
0.89733	-361
0.898	-361
0.89867	-362
0.89933	-362
0.9	-362
0.90067	-363
0.90133	-363
0.902	-363
0.90267	-363
0.90333	-363
0.904	-363
0.90467	-363
0.90533	-363
0.906	-362
0.90667	-361
0.90733	-360
0.908	-358
0.90867	-357
0.90933	-356
0.91	-356
0.91067	-355
0.91133	-355
0.912	-354
0.91267	-354
0.91333	-353
0.914	-353
0.91467	-353
0.91533	-353
0.916	-353
0.91667	-353
0.91733	-353
0.918	-354
0.91867	-354
0.91933	-355
0.92	-356
0.92067	-356
0.92133	-357
0.922	-357
0.92267	-358
0.92333	-358
0.924	-358
0.92467	-359
0.92533	-359
0.926	-359
0.92667	-359
0.92733	-359
0.928	-359
0.92867	-359
0.92933	-359
0.93	-359
0.93067	-359
0.93133	-358
0.932	-358
0.93267	-358
0.93333	-358
0.934	-358
0.93467	-358
0.93533	-359
0.936	-359
0.93667	-359
0.93733	-359
0.938	-359
0.93867	-359
0.93933	-358
0.94	-357
0.94067	-357
0.94133	-356
0.942	-355
0.94267	-353
0.94333	-353
0.944	-352
0.94467	-351
0.94533	-350
0.946	-349
0.94667	-349
0.94733	-348
0.948	-348
0.94867	-347
0.94933	-347
0.95	-346
0.95067	-346
0.95133	-346
0.952	-346
0.95267	-345
0.95333	-345
0.954	-345
0.95467	-344
0.95533	-344
0.956	-344
0.95667	-345
0.95733	-344
0.958	-344
0.95867	-344
0.95933	-344
0.96	-345
0.96067	-345
0.96133	-345
0.962	-346
0.96267	-347
0.96333	-348
0.964	-348
0.96467	-349
0.96533	-349
0.966	-350
0.96667	-350
0.96733	-350
0.968	-351
0.96867	-351
0.96933	-351
0.97	-352
0.97067	-352
0.97133	-353
0.972	-353
0.97267	-354
0.97333	-354
0.974	-354
0.97467	-355
0.97533	-355
0.976	-355
0.97667	-355
0.97733	-355
0.978	-355
0.97867	-355
0.97933	-355
0.98	-355
0.98067	-356
0.98133	-356
0.982	-356
0.98267	-356
0.98333	-356
0.984	-356
0.98467	-356
0.98533	-356
0.986	-357
0.98667	-356
0.98733	-357
0.988	-357
0.98867	-357
0.98933	-357
0.99	-357
0.99067	-357
0.99133	-357
0.992	-357
0.99267	-357
0.99333	-357
0.994	-357
0.99467	-357
0.99533	-357
0.996	-356
0.99667	-356
0.99733	-355
0.998	-355
0.99867	-354
0.99933	-353
1	-352
1.00067	-351
1.00133	-351
1.002	-350
1.00267	-350
1.00333	-349
1.004	-349
1.00467	-348
1.00533	-348
1.006	-348
1.00667	-348
1.00733	-348
1.008	-348
1.00867	-348
1.00933	-348
1.01	-347
1.01067	-347
1.01133	-347
1.012	-347
1.01267	-348
1.01333	-348
1.014	-349
1.01467	-349
1.01533	-349
1.016	-350
1.01667	-350
1.01733	-350
1.018	-350
1.01867	-350
1.01933	-350
1.02	-350
1.02067	-350
1.02133	-350
1.022	-350
1.02267	-350
1.02333	-350
1.024	-350
1.02467	-350
1.02533	-350
1.026	-350
1.02667	-350
1.02733	-349
1.028	-349
1.02867	-348
1.02933	-348
1.03	-257
1.03067	-53
1.03133	108
1.032	230
1.03267	322
1.03333	387
1.034	431
1.03467	458
1.03533	470
1.036	471
1.03667	463
1.03733	447
1.038	426
1.03867	401
1.03933	372
1.04	342
1.04067	310
1.04133	277
1.042	244
1.04267	210
1.04333	177
1.044	145
1.04467	114
1.04533	84
1.046	55
1.04667	28
1.04733	2
1.048	-23
1.04867	-47
1.04933	-69
1.05	-89
1.05067	-109
1.05133	-127
1.052	-144
1.05267	-159
1.05333	-174
1.054	-187
1.05467	-200
1.05533	-212
1.056	-222
1.05667	-232
1.05733	-242
1.058	-250
1.05867	-258
1.05933	-264
1.06	-270
1.06067	-276
1.06133	-281
1.062	-286
1.06267	-291
1.06333	-295
1.064	-299
1.06467	-302
1.06533	-305
1.066	-308
1.06667	-310
1.06733	-313
1.068	-315
1.06867	-317
1.06933	-319
1.07	-320
1.07067	-321
1.07133	-323
1.072	-324
1.07267	-324
1.07333	-325
1.074	-326
1.07467	-328
1.07533	-329
1.076	-330
1.07667	-330
1.07733	-330
1.078	-331
1.07867	-330
1.07933	-330
1.08	-329
1.08067	-329
1.08133	-328
1.082	-328
1.08267	-327
1.08333	-327
1.084	-327
1.08467	-327
1.08533	-327
1.086	-327
1.08667	-327
1.08733	-327
1.088	-327
1.08867	-327
1.08933	-326
1.09	-326
1.09067	-326
1.09133	-326
1.092	-326
1.09267	-327
1.09333	-328
1.094	-329
1.09467	-330
1.09533	-331
1.096	-331
1.09667	-331
1.09733	-332
1.098	-332
1.09867	-333
1.09933	-333
1.1	-334
1.10067	-334
1.10133	-335
1.102	-336
1.10267	-337
1.10333	-337
1.104	-337
1.10467	-337
1.10533	-337
1.106	-337
1.10667	-337
1.10733	-337
1.108	-337
1.10867	-337
1.10933	-336
1.11	-336
1.11067	-335
1.11133	-335
1.112	-335
1.11267	-334
1.11333	-334
1.114	-334
1.11467	-333
1.11533	-333
1.116	-332
1.11667	-332
1.11733	-332
1.118	-332
1.11867	-332
1.11933	-332
1.12	-332
1.12067	-332
1.12133	-332
1.122	-332
1.12267	-332
1.12333	-332
1.124	-332
1.12467	-332
1.12533	-332
1.126	-332
1.12667	-332
1.12733	-333
1.128	-333
1.12867	-333
1.12933	-334
1.13	-334
1.13067	-334
1.13133	-335
1.132	-335
1.13267	-336
1.13333	-336
1.134	-336
1.13467	-336
1.13533	-337
1.136	-337
1.13667	-337
1.13733	-337
1.138	-338
1.13867	-337
1.13933	-337
1.14	-336
1.14067	-335
1.14133	-335
1.142	-335
1.14267	-334
1.14333	-334
1.144	-333
1.14467	-333
1.14533	-333
1.146	-333
1.14667	-332
1.14733	-332
1.148	-332
1.14867	-331
1.14933	-331
1.15	-331
1.15067	-331
1.15133	-331
1.152	-330
1.15267	-330
1.15333	-329
1.154	-329
1.15467	-329
1.15533	-329
1.156	-329
1.15667	-330
1.15733	-330
1.158	-330
1.15867	-330
1.15933	-330
1.16	-330
1.16067	-330
1.16133	-330
1.162	-330
1.16267	-329
1.16333	-329
1.164	-329
1.16467	-329
1.16533	-328
1.166	-328
1.16667	-328
1.16733	-327
1.168	-327
1.16867	-327
1.16933	-327
1.17	-328
1.17067	-328
1.17133	-327
1.172	-327
1.17267	-327
1.17333	-327
1.174	-327
1.17467	-327
1.17533	-327
1.176	-326
1.17667	-326
1.17733	-327
1.178	-327
1.17867	-327
1.17933	-327
1.18	-327
1.18067	-326
1.18133	-326
1.182	-326
1.18267	-326
1.18333	-325
1.184	-325
1.18467	-324
1.18533	-324
1.186	-324
1.18667	-323
1.18733	-323
1.188	-322
1.18867	-321
1.18933	-321
1.19	-320
1.19067	-320
1.19133	-320
1.192	-320
1.19267	-320
1.19333	-320
1.194	-320
1.19467	-320
1.19533	-321
1.196	-321
1.19667	-321
1.19733	-322
1.198	-322
1.19867	-322
1.19933	-322
1.2	-322
1.20067	-322
1.20133	-322
1.202	-323
1.20267	-323
1.20333	-323
1.204	-322
1.20467	-322
1.20533	-322
1.206	-322
1.20667	-322
1.20733	-323
1.208	-323
1.20867	-323
1.20933	-322
1.21	-322
1.21067	-322
1.21133	-321
1.212	-321
1.21267	-321
1.21333	-321
1.214	-321
1.21467	-321
1.21533	-321
1.216	-321
1.21667	-321
1.21733	-321
1.218	-321
1.21867	-320
1.21933	-319
1.22	-318
1.22067	-317
1.22133	-317
1.222	-317
1.22267	-317
1.22333	-316
1.224	-316
1.22467	-316
1.22533	-315
1.226	-315
1.22667	-315
1.22733	-315
1.228	-315
1.22867	-315
1.22933	-315
1.23	-315
1.23067	-315
1.23133	-315
1.232	-314
1.23267	-314
1.23333	-313
1.234	-313
1.23467	-313
1.23533	-312
1.236	-312
1.23667	-311
1.23733	-310
1.238	-310
1.23867	-309
1.23933	-309
1.24	-309
1.24067	-309
1.24133	-308
1.242	-308
1.24267	-308
1.24333	-309
1.244	-309
1.24467	-309
1.24533	-310
1.246	-311
1.24667	-311
1.24733	-312
1.248	-313
1.24867	-314
1.24933	-315
1.25	-315
1.25067	-316
1.25133	-317
1.252	-317
1.25267	-318
1.25333	-318
1.254	-319
1.25467	-319
1.25533	-319
1.256	-319
1.25667	-319
1.25733	-319
1.258	-318
1.25867	-318
1.25933	-318
1.26	-318
1.26067	-318
1.26133	-318
1.262	-318
1.26267	-318
1.26333	-318
1.264	-317
1.26467	-317
1.26533	-316
1.266	-316
1.26667	-316
1.26733	-315
1.268	-315
1.26867	-314
1.26933	-313
1.27	-312
1.27067	-311
1.27133	-311
1.272	-310
1.27267	-310
1.27333	-310
1.274	-310
1.27467	-310
1.27533	-310
1.276	-310
1.27667	-310
1.27733	-310
1.278	-310
1.27867	-310
1.27933	-310
1.28	-310
1.28067	-310
1.28133	-310
1.282	-309
1.28267	-308
1.28333	-308
1.284	-307
1.28467	-307
1.28533	-306
1.286	-306
1.28667	-305
1.28733	-305
1.288	-304
1.28867	-304
1.28933	-304
1.29	-304
1.29067	-304
1.29133	-305
1.292	-305
1.29267	-306
1.29333	-306
1.294	-306
1.29467	-307
1.29533	-307
1.296	-307
1.29667	-307
1.29733	-307
1.298	-308
1.29867	-308
1.29933	-308
1.3	-308
1.30067	-307
1.30133	-307
1.302	-307
1.30267	-307
1.30333	-307
1.304	-306
1.30467	-306
1.30533	-306
1.306	-305
1.30667	-305
1.30733	-306
1.308	-306
1.30867	-307
1.30933	-307
1.31	-307
1.31067	-307
1.31133	-307
1.312	-307
1.31267	-307
1.31333	-307
1.314	-307
1.31467	-307
1.31533	-307
1.316	-307
1.31667	-307
1.31733	-306
1.318	-306
1.31867	-306
1.31933	-305
1.32	-305
1.32067	-305
1.32133	-304
1.322	-304
1.32267	-304
1.32333	-303
1.324	-303
1.32467	-303
1.32533	-302
1.326	-302
1.32667	-302
1.32733	-301
1.328	-301
1.32867	-300
1.32933	-300
1.33	-300
1.33067	-300
1.33133	-300
1.332	-299
[truncated: 13,778 more rows]
