# Supplementary material for: Dual engineering of thermodynamics and kinetics in covalent organic frameworks for separation
Source: Nat Commun. 2026 Mar 10;17:3896. doi: 10.1038/s41467-026-70311-8 (PMC13125621; doi:10.1038/s41467-026-70311-8)
Supplement: Supplementary file 3 — Source Data [file 41467_2026_70311_MOESM3_ESM.zip › 676225_2_data_set_12367526_twyvxw/Source data for figures/Figure 4i.xlsx]

## Sheet: Sheet1
Time (min)	Intensity (μV)
0	1838
0.00067	1838
0.00133	1839
0.002	1840
0.00267	1841
0.00333	1842
0.004	1843
0.00467	1844
0.00533	1846
0.006	1847
0.00667	1848
0.00733	1849
0.008	1850
0.00867	1852
0.00933	1853
0.01	1854
0.01067	1855
0.01133	1857
0.012	1858
0.01267	1859
0.01333	1860
0.014	1862
0.01467	1863
0.01533	1865
0.016	1866
0.01667	1868
0.01733	1870
0.018	1871
0.01867	1873
0.01933	1874
0.02	1876
0.02067	1878
0.02133	1880
0.022	1882
0.02267	1884
0.02333	1886
0.024	1887
0.02467	1889
0.02533	1891
0.026	1892
0.02667	1894
0.02733	1896
0.028	1898
0.02867	1899
0.02933	1901
0.03	1903
0.03067	1905
0.03133	1907
0.032	1909
0.03267	1911
0.03333	1913
0.034	1916
0.03467	1918
0.03533	1920
0.036	1922
0.03667	1924
0.03733	1926
0.038	1929
0.03867	1931
0.03933	1933
0.04	1935
0.04067	1937
0.04133	1939
0.042	1941
0.04267	1944
0.04333	1946
0.044	1949
0.04467	1951
0.04533	1953
0.046	1955
0.04667	1957
0.04733	1959
0.048	1961
0.04867	1962
0.04933	1964
0.05	1966
0.05067	1967
0.05133	1969
0.052	1970
0.05267	1972
0.05333	1973
0.054	1974
0.05467	1976
0.05533	1977
0.056	1978
0.05667	1979
0.05733	1980
0.058	1982
0.05867	1983
0.05933	1984
0.06	1984
0.06067	1985
0.06133	1986
0.062	1987
0.06267	1988
0.06333	1989
0.064	1990
0.06467	1991
0.06533	1992
0.066	1992
0.06667	1993
0.06733	1993
0.068	1993
0.06867	1993
0.06933	1993
0.07	1993
0.07067	1993
0.07133	1994
0.072	1994
0.07267	1994
0.07333	1994
0.074	1995
0.07467	1995
0.07533	1995
0.076	1996
0.07667	1997
0.07733	1998
0.078	1998
0.07867	1999
0.07933	2000
0.08	2001
0.08067	2002
0.08133	2003
0.082	2003
0.08267	2004
0.08333	2005
0.084	2006
0.08467	2007
0.08533	2008
0.086	2009
0.08667	2010
0.08733	2010
0.088	2011
0.08867	2011
0.08933	2011
0.09	2011
0.09067	2010
0.09133	2010
0.092	2009
0.09267	2008
0.09333	2007
0.094	2006
0.09467	2005
0.09533	2004
0.096	2003
0.09667	2003
0.09733	2002
0.098	2002
0.09867	2001
0.09933	2001
0.1	2001
0.10067	2001
0.10133	2000
0.102	2000
0.10267	1999
0.10333	1998
0.104	1998
0.10467	1997
0.10533	1996
0.106	1995
0.10667	1995
0.10733	1994
0.108	1993
0.10867	1992
0.10933	1991
0.11	1990
0.11067	1989
0.11133	1987
0.112	1986
0.11267	1985
0.11333	1983
0.114	1982
0.11467	1981
0.11533	1980
0.116	1979
0.11667	1978
0.11733	1977
0.118	1976
0.11867	1975
0.11933	1974
0.12	1973
0.12067	1972
0.12133	1972
0.122	1971
0.12267	1970
0.12333	1969
0.124	1969
0.12467	1968
0.12533	1967
0.126	1967
0.12667	1966
0.12733	1965
0.128	1965
0.12867	1964
0.12933	1963
0.13	1963
0.13067	1963
0.13133	1963
0.132	1963
0.13267	1963
0.13333	1963
0.134	1963
0.13467	1963
0.13533	1963
0.136	1963
0.13667	1963
0.13733	1963
0.138	1963
0.13867	1963
0.13933	1963
0.14	1964
0.14067	1964
0.14133	1964
0.142	1964
0.14267	1964
0.14333	1965
0.144	1965
0.14467	1965
0.14533	1964
0.146	1964
0.14667	1964
0.14733	1965
0.148	1965
0.14867	1966
0.14933	1966
0.15	1966
0.15067	1966
0.15133	1967
0.152	1967
0.15267	1968
0.15333	1969
0.154	1969
0.15467	1969
0.15533	1969
0.156	1969
0.15667	1969
0.15733	1969
0.158	1970
0.15867	1970
0.15933	1970
0.16	1969
0.16067	1969
0.16133	1969
0.162	1968
0.16267	1968
0.16333	1968
0.164	1967
0.16467	1967
0.16533	1967
0.166	1967
0.16667	1967
0.16733	1967
0.168	1967
0.16867	1967
0.16933	1967
0.17	1967
0.17067	1968
0.17133	1968
0.172	1968
0.17267	1969
0.17333	1969
0.174	1970
0.17467	1971
0.17533	1972
0.176	1972
0.17667	1973
0.17733	1974
0.178	1975
0.17867	1976
0.17933	1977
0.18	1977
0.18067	1978
0.18133	1979
0.182	1980
0.18267	1981
0.18333	1982
0.184	1983
0.18467	1984
0.18533	1985
0.186	1986
0.18667	1987
0.18733	1987
0.188	1988
0.18867	1989
0.18933	1990
0.19	1992
0.19067	1993
0.19133	1993
0.192	1994
0.19267	1995
0.19333	1996
0.194	1997
0.19467	1997
0.19533	1998
0.196	1999
0.19667	2000
0.19733	2001
0.198	2001
0.19867	2002
0.19933	2002
0.2	2002
0.20067	2003
0.20133	2003
0.202	2004
0.20267	2005
0.20333	2006
0.204	2007
0.20467	2008
0.20533	2009
0.206	2009
0.20667	2010
0.20733	2011
0.208	2012
0.20867	2013
0.20933	2013
0.21	2014
0.21067	2015
0.21133	2017
0.212	2018
0.21267	2019
0.21333	2021
0.214	2023
0.21467	2024
0.21533	2025
0.216	2027
0.21667	2028
0.21733	2030
0.218	2031
0.21867	2032
0.21933	2034
0.22	2035
0.22067	2037
0.22133	2039
0.222	2040
0.22267	2042
0.22333	2044
0.224	2045
0.22467	2047
0.22533	2048
0.226	2050
0.22667	2051
0.22733	2053
0.228	2055
0.22867	2056
0.22933	2057
0.23	2058
0.23067	2059
0.23133	2060
0.232	2060
0.23267	2061
0.23333	2061
0.234	2062
0.23467	2063
0.23533	2063
0.236	2064
0.23667	2064
0.23733	2064
0.238	2065
0.23867	2066
0.23933	2066
0.24	2067
0.24067	2068
0.24133	2068
0.242	2069
0.24267	2069
0.24333	2070
0.244	2071
0.24467	2071
0.24533	2072
0.246	2072
0.24667	2073
0.24733	2074
0.248	2074
0.24867	2075
0.24933	2076
0.25	2077
0.25067	2077
0.25133	2078
0.252	2079
0.25267	2080
0.25333	2081
0.254	2082
0.25467	2082
0.25533	2083
0.256	2084
0.25667	2085
0.25733	2085
0.258	2085
0.25867	2086
0.25933	2086
0.26	2087
0.26067	2087
0.26133	2088
0.262	2088
0.26267	2089
0.26333	2089
0.264	2089
0.26467	2089
0.26533	2089
0.266	2089
0.26667	2089
0.26733	2089
0.268	2089
0.26867	2088
0.26933	2088
0.27	2087
0.27067	2086
0.27133	2086
0.272	2085
0.27267	2085
0.27333	2084
0.274	2084
0.27467	2083
0.27533	2083
0.276	2082
0.27667	2081
0.27733	2081
0.278	2080
0.27867	2080
0.27933	2080
0.28	2080
0.28067	2080
0.28133	2080
0.282	2080
0.28267	2079
0.28333	2079
0.284	2079
0.28467	2078
0.28533	2078
0.286	2078
0.28667	2078
0.28733	2078
0.288	2078
0.28867	2078
0.28933	2078
0.29	2079
0.29067	2079
0.29133	2079
0.292	2079
0.29267	2079
0.29333	2079
0.294	2079
0.29467	2078
0.29533	2078
0.296	2077
0.29667	2077
0.29733	2077
0.298	2077
0.29867	2078
0.29933	2078
0.3	2078
0.30067	2078
0.30133	2078
0.302	2079
0.30267	2079
0.30333	2080
0.304	2081
0.30467	2082
0.30533	2082
0.306	2083
0.30667	2083
0.30733	2083
0.308	2083
0.30867	2083
0.30933	2084
0.31	2084
0.31067	2084
0.31133	2085
0.312	2085
0.31267	2086
0.31333	2086
0.314	2086
0.31467	2086
0.31533	2087
0.316	2087
0.31667	2088
0.31733	2089
0.318	2090
0.31867	2090
0.31933	2091
0.32	2092
0.32067	2092
0.32133	2093
0.322	2094
0.32267	2095
0.32333	2096
0.324	2097
0.32467	2097
0.32533	2098
0.326	2099
0.32667	2100
0.32733	2101
0.328	2102
0.32867	2103
0.32933	2104
0.33	2105
0.33067	2105
0.33133	2106
0.332	2106
0.33267	2107
0.33333	2107
0.334	2108
0.33467	2108
0.33533	2109
0.336	2109
0.33667	2110
0.33733	2110
0.338	2111
0.33867	2111
0.33933	2111
0.34	2111
0.34067	2111
0.34133	2112
0.342	2112
0.34267	2113
0.34333	2113
0.344	2113
0.34467	2113
0.34533	2113
0.346	2113
0.34667	2113
0.34733	2114
0.348	2114
0.34867	2114
0.34933	2114
0.35	2114
0.35067	2115
0.35133	2116
0.352	2117
0.35267	2118
0.35333	2119
0.354	2120
0.35467	2122
0.35533	2123
0.356	2124
0.35667	2125
0.35733	2126
0.358	2127
0.35867	2128
0.35933	2128
0.36	2129
0.36067	2130
0.36133	2131
0.362	2132
0.36267	2133
0.36333	2134
0.364	2135
0.36467	2136
0.36533	2136
0.366	2137
0.36667	2138
0.36733	2138
0.368	2139
0.36867	2139
0.36933	2140
0.37	2140
0.37067	2141
0.37133	2141
0.372	2141
0.37267	2142
0.37333	2142
0.374	2142
0.37467	2143
0.37533	2144
0.376	2144
0.37667	2145
0.37733	2145
0.378	2146
0.37867	2146
0.37933	2147
0.38	2148
0.38067	2148
0.38133	2149
0.382	2150
0.38267	2151
0.38333	2152
0.384	2154
0.38467	2155
0.38533	2156
0.386	2158
0.38667	2159
0.38733	2160
0.388	2161
0.38867	2163
0.38933	2164
0.39	2165
0.39067	2167
0.39133	2168
0.392	2170
0.39267	2171
0.39333	2172
0.394	2174
0.39467	2175
0.39533	2176
0.396	2177
0.39667	2178
0.39733	2179
0.398	2180
0.39867	2181
0.39933	2182
0.4	2183
0.40067	2184
0.40133	2185
0.402	2186
0.40267	2187
0.40333	2188
0.404	2189
0.40467	2190
0.40533	2191
0.406	2192
0.40667	2193
0.40733	2195
0.408	2196
0.40867	2197
0.40933	2198
0.41	2200
0.41067	2201
0.41133	2202
0.412	2203
0.41267	2205
0.41333	2206
0.414	2206
0.41467	2207
0.41533	2207
0.416	2208
0.41667	2208
0.41733	2209
0.418	2209
0.41867	2209
0.41933	2210
0.42	2210
0.42067	2210
0.42133	2211
0.422	2212
0.42267	2213
0.42333	2214
0.424	2215
0.42467	2216
0.42533	2218
0.426	2219
0.42667	2220
0.42733	2222
0.428	2223
0.42867	2224
0.42933	2226
0.43	2227
0.43067	2229
0.43133	2231
0.432	2232
0.43267	2234
0.43333	2235
0.434	2236
0.43467	2238
0.43533	2239
0.436	2241
0.43667	2243
0.43733	2245
0.438	2246
0.43867	2248
0.43933	2249
0.44	2250
0.44067	2252
0.44133	2253
0.442	2255
0.44267	2256
0.44333	2258
0.444	2260
0.44467	2261
0.44533	2263
0.446	2264
0.44667	2266
0.44733	2267
0.448	2269
0.44867	2271
0.44933	2272
0.45	2274
0.45067	2275
0.45133	2276
0.452	2278
0.45267	2279
0.45333	2280
0.454	2282
0.45467	2283
0.45533	2285
0.456	2287
0.45667	2289
0.45733	2291
0.458	2293
0.45867	2295
0.45933	2298
0.46	2300
0.46067	2302
0.46133	2305
0.462	2307
0.46267	2310
0.46333	2312
0.464	2315
0.46467	2318
0.46533	2321
0.466	2324
0.46667	2327
0.46733	2329
0.468	2332
0.46867	2335
0.46933	2338
0.47	2341
0.47067	2343
0.47133	2346
0.472	2349
0.47267	2351
0.47333	2354
0.474	2356
0.47467	2359
0.47533	2362
0.476	2365
0.47667	2367
0.47733	2370
0.478	2373
0.47867	2375
0.47933	2378
0.48	2381
0.48067	2385
0.48133	2388
0.482	2390
0.48267	2393
0.48333	2395
0.484	2398
0.48467	2401
0.48533	2404
0.486	2407
0.48667	2409
0.48733	2412
0.488	2414
0.48867	2417
0.48933	2419
0.49	2421
0.49067	2424
0.49133	2426
0.492	2429
0.49267	2431
0.49333	2434
0.494	2436
0.49467	2439
0.49533	2442
0.496	2445
0.49667	2448
0.49733	2451
0.498	2454
0.49867	2457
0.49933	2460
0.5	2463
0.50067	2467
0.50133	2470
0.502	2474
0.50267	2477
0.50333	2481
0.504	2484
0.50467	2488
0.50533	2492
0.506	2495
0.50667	2499
0.50733	2502
0.508	2506
0.50867	2510
0.50933	2513
0.51	2517
0.51067	2520
0.51133	2524
0.512	2528
0.51267	2532
0.51333	2535
0.514	2539
0.51467	2542
0.51533	2545
0.516	2549
0.51667	2552
0.51733	2555
0.518	2559
0.51867	2561
0.51933	2564
0.52	2567
0.52067	2570
0.52133	2573
0.522	2576
0.52267	2580
0.52333	2583
0.524	2586
0.52467	2589
0.52533	2593
0.526	2596
0.52667	2599
0.52733	2603
0.528	2607
0.52867	2611
0.52933	2615
0.53	2619
0.53067	2622
0.53133	2626
0.532	2629
0.53267	2633
0.53333	2637
0.534	2641
0.53467	2645
0.53533	2648
0.536	2652
0.53667	2656
0.53733	2659
0.538	2663
0.53867	2666
0.53933	2669
0.54	2672
0.54067	2675
0.54133	2678
0.542	2681
0.54267	2683
0.54333	2686
0.544	2689
0.54467	2692
0.54533	2695
0.546	2699
0.54667	2703
0.54733	2706
0.548	2710
0.54867	2712
0.54933	2715
0.55	2718
0.55067	2721
0.55133	2724
0.552	2726
0.55267	2729
0.55333	2731
0.554	2733
0.55467	2735
0.55533	2737
0.556	2739
0.55667	2742
0.55733	2744
0.558	2747
0.55867	2749
0.55933	2752
0.56	2754
0.56067	2756
0.56133	2758
0.562	2761
0.56267	2762
0.56333	2764
0.564	2765
0.56467	2766
0.56533	2767
0.566	2767
0.56667	2768
0.56733	2769
0.568	2770
0.56867	2771
0.56933	2771
0.57	2771
0.57067	2772
0.57133	2772
0.572	2773
0.57267	2773
0.57333	2774
0.574	2774
0.57467	2775
0.57533	2776
0.576	2777
0.57667	2778
0.57733	2779
0.578	2780
0.57867	2782
0.57933	2783
0.58	2785
0.58067	2786
0.58133	2787
0.582	2788
0.58267	2790
0.58333	2791
0.584	2792
0.58467	2793
0.58533	2794
0.586	2795
0.58667	2796
0.58733	2797
0.588	2798
0.58867	2799
0.58933	2800
0.59	2801
0.59067	2802
0.59133	2803
0.592	2803
0.59267	2804
0.59333	2805
0.594	2807
0.59467	2808
0.59533	2809
0.596	2810
0.59667	2811
0.59733	2812
0.598	2812
0.59867	2813
0.59933	2813
0.6	2814
0.60067	2814
0.60133	2815
0.602	2815
0.60267	2815
0.60333	2815
0.604	2815
0.60467	2815
0.60533	2815
0.606	2815
0.60667	2815
0.60733	2815
0.608	2815
0.60867	2816
0.60933	2816
0.61	2817
0.61067	2818
0.61133	2820
0.612	2821
0.61267	2822
0.61333	2824
0.614	2825
0.61467	2826
0.61533	2828
0.616	2829
0.61667	2830
0.61733	2831
0.618	2832
0.61867	2833
0.61933	2834
0.62	2835
0.62067	2836
0.62133	2836
0.622	2837
0.62267	2838
0.62333	2839
0.624	2840
0.62467	2840
0.62533	2841
0.626	2841
0.62667	2842
0.62733	2843
0.628	2843
0.62867	2844
0.62933	2845
0.63	2846
0.63067	2847
0.63133	2847
0.632	2847
0.63267	2847
0.63333	2848
0.634	2848
0.63467	2848
0.63533	2848
0.636	2848
0.63667	2849
0.63733	2849
0.638	2849
0.63867	2850
0.63933	2850
0.64	2850
0.64067	2850
0.64133	2851
0.642	2851
0.64267	2852
0.64333	2853
0.644	2853
0.64467	2853
0.64533	2853
0.646	2854
0.64667	2854
0.64733	2855
0.648	2855
0.64867	2856
0.64933	2857
0.65	2858
0.65067	2859
0.65133	2860
0.652	2861
0.65267	2862
0.65333	2863
0.654	2864
0.65467	2865
0.65533	2866
0.656	2867
0.65667	2868
0.65733	2868
0.658	2869
0.65867	2869
0.65933	2870
0.66	2870
0.66067	2871
0.66133	2872
0.662	2873
0.66267	2874
0.66333	2875
0.664	2877
0.66467	2878
0.66533	2879
0.666	2880
0.66667	2881
0.66733	2882
0.668	2884
0.66867	2885
0.66933	2886
0.67	2888
0.67067	2889
0.67133	2890
0.672	2891
0.67267	2893
0.67333	2894
0.674	2895
0.67467	2896
0.67533	2897
0.676	2898
0.67667	2899
0.67733	2900
0.678	2901
0.67867	2902
0.67933	2902
0.68	2903
0.68067	2903
0.68133	2904
0.682	2904
0.68267	2905
0.68333	2905
0.684	2906
0.68467	2906
0.68533	2907
0.686	2907
0.68667	2907
0.68733	2908
0.688	2908
0.68867	2908
0.68933	2908
0.69	2909
0.69067	2910
0.69133	2910
0.692	2911
0.69267	2911
0.69333	2911
0.694	2911
0.69467	2912
0.69533	2912
0.696	2912
0.69667	2912
0.69733	2913
0.698	2914
0.69867	2914
0.69933	2915
0.7	2916
0.70067	2916
0.70133	2917
0.702	2917
0.70267	2918
0.70333	2919
0.704	2920
0.70467	2920
0.70533	2921
0.706	2921
0.70667	2922
0.70733	2922
0.708	2922
0.70867	2923
0.70933	2923
0.71	2923
0.71067	2923
0.71133	2924
0.712	2924
0.71267	2924
0.71333	2924
0.714	2924
0.71467	2924
0.71533	2924
0.716	2924
0.71667	2925
0.71733	2925
0.718	2926
0.71867	2926
0.71933	2926
0.72	2926
0.72067	2926
0.72133	2926
0.722	2925
0.72267	2924
0.72333	2924
0.724	2923
0.72467	2922
0.72533	2922
0.726	2921
0.72667	2921
0.72733	2920
0.728	2920
0.72867	2920
0.72933	2921
0.73	2921
0.73067	2922
0.73133	2922
0.732	2923
0.73267	2923
0.73333	2924
0.734	2924
0.73467	2925
0.73533	2925
0.736	2925
0.73667	2925
0.73733	2925
0.738	2925
0.73867	2925
0.73933	2925
0.74	2925
0.74067	2925
0.74133	2925
0.742	2925
0.74267	2925
0.74333	2924
0.744	2924
0.74467	2924
0.74533	2925
0.746	2925
0.74667	2925
0.74733	2925
0.748	2925
0.74867	2925
0.74933	2926
0.75	2926
0.75067	2927
0.75133	2928
0.752	2929
0.75267	2929
0.75333	2930
0.754	2930
0.75467	2931
0.75533	2932
0.756	2932
0.75667	2933
0.75733	2934
0.758	2935
0.75867	2935
0.75933	2936
0.76	2936
0.76067	2937
0.76133	2937
0.762	2937
0.76267	2937
0.76333	2937
0.764	2937
0.76467	2937
0.76533	2937
0.766	2937
0.76667	2937
0.76733	2937
0.768	2937
0.76867	2937
0.76933	2937
0.77	2937
0.77067	2937
0.77133	2938
0.772	2938
0.77267	2939
0.77333	2939
0.774	2940
0.77467	2941
0.77533	2942
0.776	2943
0.77667	2943
0.77733	2944
0.778	2944
0.77867	2945
0.77933	2946
0.78	2946
0.78067	2947
0.78133	2948
0.782	2948
0.78267	2949
0.78333	2949
0.784	2950
0.78467	2950
0.78533	2950
0.786	2950
0.78667	2949
0.78733	2949
0.788	2949
0.78867	2949
0.78933	2949
0.79	2948
0.79067	2948
0.79133	2948
0.792	2948
0.79267	2948
0.79333	2948
0.794	2949
0.79467	2949
0.79533	2949
0.796	2949
0.79667	2950
0.79733	2950
0.798	2950
0.79867	2950
0.79933	2951
0.8	2951
0.80067	2952
0.80133	2952
0.802	2953
0.80267	2953
0.80333	2953
0.804	2954
0.80467	2954
0.80533	2954
0.806	2955
0.80667	2955
0.80733	2955
0.808	2956
0.80867	2956
0.80933	2955
0.81	2955
0.81067	2954
0.81133	2953
0.812	2952
0.81267	2951
0.81333	2950
0.814	2949
0.81467	2949
0.81533	2949
0.816	2949
0.81667	2949
0.81733	2950
0.818	2950
0.81867	2951
0.81933	2952
0.82	2952
0.82067	2953
0.82133	2954
0.822	2955
0.82267	2956
0.82333	2957
0.824	2958
0.82467	2958
0.82533	2959
0.826	2959
0.82667	2959
0.82733	2959
0.828	2959
0.82867	2959
0.82933	2959
0.83	2960
0.83067	2959
0.83133	2959
0.832	2959
0.83267	2959
0.83333	2958
0.834	2958
0.83467	2957
0.83533	2956
0.836	2956
0.83667	2955
0.83733	2954
0.838	2953
0.83867	2952
0.83933	2951
0.84	2950
0.84067	2949
0.84133	2948
0.842	2947
0.84267	2946
0.84333	2945
0.844	2944
0.84467	2943
0.84533	2942
0.846	2942
0.84667	2941
0.84733	2941
0.848	2941
0.84867	2941
0.84933	2941
0.85	2941
0.85067	2942
0.85133	2942
0.852	2942
0.85267	2942
0.85333	2942
0.854	2942
0.85467	2942
0.85533	2942
0.856	2942
0.85667	2942
0.85733	2942
0.858	2941
0.85867	2941
0.85933	2941
0.86	2941
0.86067	2941
0.86133	2941
0.862	2940
0.86267	2940
0.86333	2940
0.864	2939
0.86467	2939
0.86533	2939
0.866	2939
0.86667	2939
0.86733	2938
0.868	2938
0.86867	2938
0.86933	2938
0.87	2938
0.87067	2938
0.87133	2937
0.872	2937
0.87267	2937
0.87333	2937
0.874	2938
0.87467	2938
0.87533	2939
0.876	2939
0.87667	2940
0.87733	2940
0.878	2940
0.87867	2940
0.87933	2940
0.88	2940
0.88067	2940
0.88133	2940
0.882	2941
0.88267	2941
0.88333	2941
0.884	2942
0.88467	2942
0.88533	2943
0.886	2943
0.88667	2944
0.88733	2944
0.888	2945
0.88867	2946
0.88933	2947
0.89	2948
0.89067	2948
0.89133	2949
0.892	2950
0.89267	2951
0.89333	2951
0.894	2952
0.89467	2952
0.89533	2953
0.896	2953
0.89667	2954
0.89733	2954
0.898	2955
0.89867	2956
0.89933	2956
0.9	2957
0.90067	2957
0.90133	2958
0.902	2958
0.90267	2959
0.90333	2959
0.904	2959
0.90467	2960
0.90533	2960
0.906	2960
0.90667	2961
0.90733	2961
0.908	2961
0.90867	2961
0.90933	2961
0.91	2960
0.91067	2960
0.91133	2960
0.912	2960
0.91267	2961
0.91333	2961
0.914	2962
0.91467	2962
0.91533	2963
0.916	2963
0.91667	2963
0.91733	2964
0.918	2964
0.91867	2964
0.91933	2964
0.92	2965
0.92067	2965
0.92133	2965
0.922	2966
0.92267	2966
0.92333	2967
0.924	2967
0.92467	2968
0.92533	2968
0.926	2969
0.92667	2969
0.92733	2970
0.928	2970
0.92867	2970
0.92933	2971
0.93	2971
0.93067	2971
0.93133	2971
0.932	2971
0.93267	2970
0.93333	2970
0.934	2970
0.93467	2970
0.93533	2971
0.936	2971
0.93667	2971
0.93733	2971
0.938	2971
0.93867	2971
0.93933	2971
0.94	2970
0.94067	2970
0.94133	2971
0.942	2971
0.94267	2971
0.94333	2972
0.944	2973
0.94467	2973
0.94533	2973
0.946	2973
0.94667	2973
0.94733	2973
0.948	2973
0.94867	2973
0.94933	2973
0.95	2973
0.95067	2973
0.95133	2973
0.952	2972
0.95267	2972
0.95333	2971
0.954	2970
0.95467	2969
0.95533	2968
0.956	2967
0.95667	2967
0.95733	2966
0.958	2965
0.95867	2964
0.95933	2963
0.96	2962
0.96067	2961
0.96133	2961
0.962	2960
0.96267	2959
0.96333	2959
0.964	2958
0.96467	2957
0.96533	2956
0.966	2955
0.96667	2955
0.96733	2954
0.968	2953
0.96867	2953
0.96933	2952
0.97	2951
0.97067	2950
0.97133	2949
0.972	2948
0.97267	2947
0.97333	2946
0.974	2945
0.97467	2944
0.97533	2943
0.976	2942
0.97667	2941
0.97733	2940
0.978	2939
0.97867	2938
0.97933	2936
0.98	2935
0.98067	2934
0.98133	2933
0.982	2932
0.98267	2931
0.98333	2930
0.984	2930
0.98467	2929
0.98533	2928
0.986	2928
0.98667	2927
0.98733	2926
0.988	2925
0.98867	2924
0.98933	2923
0.99	2922
0.99067	2922
0.99133	2921
0.992	2920
0.99267	2919
0.99333	2918
0.994	2916
0.99467	2915
0.99533	2914
0.996	2913
0.99667	2912
0.99733	2911
0.998	2911
0.99867	2910
0.99933	2909
1	2908
1.00067	2907
1.00133	2906
1.002	2906
1.00267	2904
1.00333	2904
1.004	2903
1.00467	2902
1.00533	2901
1.006	2900
1.00667	2899
1.00733	2898
1.008	2897
1.00867	2896
1.00933	2895
1.01	2894
1.01067	2893
1.01133	2892
1.012	2891
1.01267	2890
1.01333	2889
1.014	2888
1.01467	2887
1.01533	2886
1.016	2885
1.01667	2885
1.01733	2884
1.018	2883
1.01867	2882
1.01933	2881
1.02	2880
1.02067	2880
1.02133	2880
1.022	2879
1.02267	2879
1.02333	2879
1.024	2879
1.02467	2879
1.02533	2878
1.026	2878
1.02667	2878
1.02733	2878
1.028	2878
1.02867	2878
1.02933	2878
1.03	2878
1.03067	2879
1.03133	2879
1.032	2880
1.03267	2881
1.03333	2882
1.034	2883
1.03467	2884
1.03533	2884
1.036	2885
1.03667	2885
1.03733	2885
1.038	2885
1.03867	2885
1.03933	2885
1.04	2885
1.04067	2885
1.04133	2885
1.042	2885
1.04267	2885
1.04333	2885
1.044	2885
1.04467	2885
1.04533	2885
1.046	2885
1.04667	2885
1.04733	2884
1.048	2884
1.04867	2884
1.04933	2884
1.05	2884
1.05067	2883
1.05133	2883
1.052	2882
1.05267	2882
1.05333	2881
1.054	2880
1.05467	2879
1.05533	2879
1.056	2879
1.05667	2878
1.05733	2878
1.058	2878
1.05867	2878
1.05933	2879
1.06	2879
1.06067	2879
1.06133	2880
1.062	2880
1.06267	2880
1.06333	2880
1.064	2880
1.06467	2879
1.06533	2879
1.066	2879
1.06667	2878
1.06733	2877
1.068	2877
1.06867	2876
1.06933	2876
1.07	2875
1.07067	2875
1.07133	2875
1.072	2874
1.07267	2874
1.07333	2874
1.074	2875
1.07467	2875
1.07533	2876
1.076	2877
1.07667	2877
1.07733	2878
1.078	2879
1.07867	2879
1.07933	2880
1.08	2880
1.08067	2881
1.08133	2882
1.082	2883
1.08267	2884
1.08333	2885
1.084	2886
1.08467	2887
1.08533	2888
1.086	2890
1.08667	2891
1.08733	2892
1.088	2893
1.08867	2894
1.08933	2895
1.09	2896
1.09067	2897
1.09133	2898
1.092	2899
1.09267	2900
1.09333	2901
1.094	2902
1.09467	2903
1.09533	2905
1.096	2906
1.09667	2907
1.09733	2908
1.098	2908
1.09867	2909
1.09933	2910
1.1	2911
1.10067	2912
1.10133	2913
1.102	2914
1.10267	2915
1.10333	2916
1.104	2917
1.10467	2919
1.10533	2919
1.106	2920
1.10667	2921
1.10733	2922
1.108	2923
1.10867	2924
1.10933	2924
1.11	2925
1.11067	2926
1.11133	2927
1.112	2928
1.11267	2930
1.11333	2931
1.114	2932
1.11467	2933
1.11533	2934
1.116	2935
1.11667	2936
1.11733	2936
1.118	2937
1.11867	2938
1.11933	2939
1.12	2940
1.12067	2941
1.12133	2942
1.122	2943
1.12267	2944
1.12333	2944
1.124	2944
1.12467	2944
1.12533	2945
1.126	2946
1.12667	2947
1.12733	2948
1.128	2949
1.12867	2950
1.12933	2950
1.13	2951
1.13067	2951
1.13133	2952
1.132	2952
1.13267	2953
1.13333	2953
1.134	2954
1.13467	2954
1.13533	2954
1.136	2955
1.13667	2955
1.13733	2955
1.138	2955
1.13867	2955
1.13933	2955
1.14	2955
1.14067	2954
1.14133	2954
1.142	2954
1.14267	2954
1.14333	2954
1.144	2954
1.14467	2954
1.14533	2954
1.146	2954
1.14667	2954
1.14733	2954
1.148	2954
1.14867	2953
1.14933	2953
1.15	2952
1.15067	2952
1.15133	2951
1.152	2950
1.15267	2950
1.15333	2949
1.154	2949
1.15467	2948
1.15533	2948
1.156	2947
1.15667	2947
1.15733	2947
1.158	2946
1.15867	2946
1.15933	2946
1.16	2945
1.16067	2945
1.16133	2945
1.162	2944
1.16267	2944
1.16333	2944
1.164	2943
1.16467	2943
1.16533	2943
1.166	2943
1.16667	2944
1.16733	2943
1.168	2943
1.16867	2943
1.16933	2943
1.17	2943
1.17067	2943
1.17133	2944
1.172	2944
1.17267	2944
1.17333	2944
1.174	2945
1.17467	2945
1.17533	2944
1.176	2944
1.17667	2944
1.17733	2944
1.178	2944
1.17867	2944
1.17933	2943
1.18	2943
1.18067	2942
1.18133	2942
1.182	2942
1.18267	2942
1.18333	2942
1.184	2942
1.18467	2942
1.18533	2943
1.186	2943
1.18667	2943
1.18733	2943
1.188	2943
1.18867	2942
1.18933	2942
1.19	2941
1.19067	2940
1.19133	2940
1.192	2940
1.19267	2939
1.19333	2938
1.194	2938
1.19467	2937
1.19533	2937
1.196	2937
1.19667	2937
1.19733	2937
1.198	2937
1.19867	2937
1.19933	2938
1.2	2938
1.20067	2938
1.20133	2938
1.202	2939
1.20267	2939
1.20333	2940
1.204	2941
1.20467	2941
1.20533	2942
1.206	2943
1.20667	2944
1.20733	2945
1.208	2946
1.20867	2946
1.20933	2947
1.21	2947
1.21067	2948
1.21133	2948
1.212	2948
1.21267	2947
1.21333	2947
1.214	2947
1.21467	2947
1.21533	2946
1.216	2946
1.21667	2946
1.21733	2945
1.218	2945
1.21867	2946
1.21933	2946
1.22	2946
1.22067	2947
1.22133	2947
1.222	2948
1.22267	2949
1.22333	2949
1.224	2950
1.22467	2951
1.22533	2951
1.226	2951
1.22667	2951
1.22733	2951
1.228	2950
1.22867	2950
1.22933	2950
1.23	2949
1.23067	2948
1.23133	2947
1.232	2946
1.23267	2945
1.23333	2944
1.234	2942
1.23467	2941
1.23533	2941
1.236	2940
1.23667	2939
1.23733	2938
1.238	2937
1.23867	2936
1.23933	2936
1.24	2935
1.24067	2935
1.24133	2935
1.242	2934
1.24267	2933
1.24333	2933
1.244	2932
1.24467	2931
1.24533	2931
1.246	2931
1.24667	2930
1.24733	2930
1.248	2930
1.24867	2929
1.24933	2929
1.25	2928
1.25067	2927
1.25133	2927
1.252	2926
1.25267	2926
1.25333	2925
1.254	2924
1.25467	2923
1.25533	2922
1.256	2922
1.25667	2921
1.25733	2921
1.258	2920
1.25867	2920
1.25933	2920
1.26	2920
1.26067	2920
1.26133	2920
1.262	2920
1.26267	2920
1.26333	2920
1.264	2920
1.26467	2920
1.26533	2921
1.266	2921
1.26667	2921
1.26733	2921
1.268	2921
1.26867	2921
1.26933	2921
1.27	2920
1.27067	2920
1.27133	2920
1.272	2920
1.27267	2920
1.27333	2919
1.274	2919
1.27467	2919
1.27533	2918
1.276	2917
1.27667	2916
1.27733	2914
1.278	2913
1.27867	2912
1.27933	2911
1.28	2909
1.28067	2908
1.28133	2908
1.282	2907
1.28267	2906
1.28333	2905
1.284	2905
1.28467	2905
1.28533	2904
1.286	2904
1.28667	2904
1.28733	2903
1.288	2903
1.28867	2902
1.28933	2901
1.29	2901
1.29067	2900
1.29133	2900
1.292	2899
1.29267	2898
1.29333	2897
1.294	2897
1.29467	2896
1.29533	2896
1.296	2895
1.29667	2895
1.29733	2894
1.298	2893
1.29867	2893
1.29933	2892
1.3	2891
1.30067	2890
1.30133	2890
1.302	2889
1.30267	2888
1.30333	2887
1.304	2886
1.30467	2886
1.30533	2884
1.306	2883
1.30667	2882
1.30733	2881
1.308	2881
1.30867	2880
1.30933	2880
1.31	2879
1.31067	2879
1.31133	2878
1.312	2878
1.31267	2877
1.31333	2876
1.314	2876
1.31467	2876
1.31533	2876
1.316	2876
1.31667	2876
1.31733	2875
1.318	2875
1.31867	2875
1.31933	2875
1.32	2875
1.32067	2875
1.32133	2874
1.322	2874
1.32267	2874
1.32333	2873
1.324	2873
1.32467	2872
1.32533	2871
1.326	2870
1.32667	2870
1.32733	2870
1.328	2870
1.32867	2870
1.32933	2870
1.33	2871
1.33067	2871
1.33133	2872
1.332	2873
[truncated: 12,214 more rows]
