# Supplementary material for: Dual engineering of thermodynamics and kinetics in covalent organic frameworks for separation
Source: Nat Commun. 2026 Mar 10;17:3896. doi: 10.1038/s41467-026-70311-8 (PMC13125621; doi:10.1038/s41467-026-70311-8)
Supplement: Supplementary file 3 — Source Data [file 41467_2026_70311_MOESM3_ESM.zip › 676225_2_data_set_12367526_twyvxw/Source data for figures/Figure 6c.xlsx]

## Sheet: Sheet1
STpBPa-F		STpBPa-F (dashed line)		HTpBPa-F		HTpBPa-F (dashed line)
Time (ps)	MSD (Å²)	Time (ps)	MSD (Å²)	Time (ps)	MSD (Å²)	Time (ps)	MSD (Å²)
0	0	0	-19.5987	0	0	0	-27.3733
5	10.9673	5	-8.54604	5	18.3203	5	-9.73991
10	18.4008	10	2.50661	10	34.9536	10	7.89349
15	23.2942	15	13.5593	15	45.903	15	25.5269
20	29.1475	20	24.6119	20	56.1284	20	43.1603
25	37.584	25	35.6646	25	66.9431	25	60.7937
30	45.4703	30	46.7172	30	79.7455	30	78.4271
35	56.0392	35	57.7699	35	90.5285	35	96.0605
40	69.1462	40	68.8226	40	104.241	40	113.694
45	82.5256	45	79.8752	45	130.809	45	131.327
