# Supplementary material for: Dual engineering of thermodynamics and kinetics in covalent organic frameworks for separation
Source: Nat Commun. 2026 Mar 10;17:3896. doi: 10.1038/s41467-026-70311-8 (PMC13125621; doi:10.1038/s41467-026-70311-8)
Supplement: Supplementary file 3 — Source Data [file 41467_2026_70311_MOESM3_ESM.zip › 676225_2_data_set_12367526_twyvxw/Source data for figures/Figure 6d.xlsx]

## Sheet: Sheet1
STpBPa-F		STpBPa-F (dashed line)		HTpBPa-F		HTpBPa-F (dashed line)
Time (ps)	MSD (Å²)	Time (ps)	MSD (Å²)	Time (ps)	MSD (Å²)	Time (ps)	MSD (Å²)
0	0	0	1.47601	0	0	0	-7.38662
5	7.59	5	6.30844	5	16.141	5	6.36291
10	12.6779	10	11.1409	10	31.3387	10	20.1124
15	16.9664	15	15.9733	15	41.8873	15	33.862
20	20.6859	20	20.8057	20	51.1526	20	47.6115
25	25.6602	25	25.6381	25	64.2755	25	61.3611
30	30.7399	30	30.4706	30	77.1769	30	75.1106
35	35.3931	35	35.303	35	86.0637	35	88.8601
40	38.9981	40	40.1354	40	96.3285	40	102.61
45	46.737	45	44.9678	45	114.474	45	116.359
