# Supplementary material for: Dual engineering of thermodynamics and kinetics in covalent organic frameworks for separation
Source: Nat Commun. 2026 Mar 10;17:3896. doi: 10.1038/s41467-026-70311-8 (PMC13125621; doi:10.1038/s41467-026-70311-8)
Supplement: Supplementary file 3 — Source Data [file 41467_2026_70311_MOESM3_ESM.zip › 676225_2_data_set_12367526_twyvxw/Source data for figures/Figure 6e.xlsx]

## Sheet: Sheet1
STpBPa-F		STpBPa-F (dashed line)		HTpBPa-F		HTpBPa-F (dashed line)
Time (ps)	MSD (Å²)	Time (ps)	MSD (Å²)	Time (ps)	MSD (Å²)	Time (ps)	MSD (Å²)
0	0	0	1.54166	0	0	0	-12.8612
5	9.04713	5	7.06348	5	19.9127	5	3.59525
10	14.2067	10	12.5853	10	38.6469	10	20.0517
15	18.8068	15	18.1071	15	54.9798	15	36.5081
20	24.0944	20	23.629	20	67.1042	20	52.9645
25	29.5158	25	29.1508	25	76.6024	25	69.4209
30	34.1833	30	34.6726	30	85.2435	30	85.8774
35	40.0393	35	40.1945	35	96.5885	35	102.334
40	46.4376	40	45.7163	40	112.135	40	118.79
45	50.6837	45	51.2381	45	132.422	45	135.247
