# Supplementary material for: Dual engineering of thermodynamics and kinetics in covalent organic frameworks for separation
Source: Nat Commun. 2026 Mar 10;17:3896. doi: 10.1038/s41467-026-70311-8 (PMC13125621; doi:10.1038/s41467-026-70311-8)
Supplement: Supplementary file 3 — Source Data [file 41467_2026_70311_MOESM3_ESM.zip › 676225_2_data_set_12367526_twyvxw/Source data for figures/Supplementary Figure S1.xlsx]

## Sheet: Document 1
f1 (ppm)	Intensity (a.u.)
-3.74168	2729.74
-3.74153	2730.83
-3.74138	2761.68
-3.74123	2806.02
-3.74108	2833.71
-3.74093	2830.52
-3.74077	2806.69
-3.74062	2781.45
-3.74047	2767.1
-3.74032	2766.85
-3.74017	2778.78
-3.74002	2797.88
-3.73987	2818.92
-3.73972	2839.84
-3.73956	2860.27
-3.73941	2874.14
-3.73926	2871.13
-3.73911	2850.2
-3.73896	2826.41
-3.73881	2817.97
-3.73866	2828.37
-3.7385	2845.48
-3.73835	2855.73
-3.7382	2854.99
-3.73805	2847.58
-3.7379	2839.38
-3.73775	2830.4
-3.7376	2814.45
-3.73745	2790.47
-3.73729	2770.82
-3.73714	2769.5
-3.73699	2780.91
-3.73684	2784.58
-3.73669	2775.29
-3.73654	2771.88
-3.73639	2785.55
-3.73624	2797.63
-3.73608	2786.86
-3.73593	2765.55
-3.73578	2765.06
-3.73563	2791.44
-3.73548	2817.92
-3.73533	2820.08
-3.73518	2798.6
-3.73502	2768.54
-3.73487	2745.19
-3.73472	2741.63
-3.73457	2760.85
-3.73442	2787.11
-3.73427	2801.82
-3.73412	2808.03
-3.73397	2820.92
-3.73381	2837.28
-3.73366	2840.72
-3.73351	2839.31
-3.73336	2866.66
-3.73321	2932.2
-3.73306	2997.98
-3.73291	3024.3
-3.73275	3017.52
-3.7326	3010.5
-3.73245	3014.02
-3.7323	3013.37
-3.73215	3001.2
-3.732	2985.94
-3.73185	2970.08
-3.7317	2944.24
-3.73154	2907.96
-3.73139	2879.09
-3.73124	2875.34
-3.73109	2894.35
-3.73094	2915.73
-3.73079	2918.07
-3.73064	2894.48
-3.73048	2856.54
-3.73033	2823.9
-3.73018	2810.72
-3.73003	2823.17
-3.72988	2862.27
-3.72973	2915.46
-3.72958	2949.57
-3.72943	2935.69
-3.72927	2888.96
-3.72912	2860.9
-3.72897	2878.8
-3.72882	2913.72
-3.72867	2924.92
-3.72852	2913.88
-3.72837	2908.69
-3.72822	2914.99
-3.72806	2915.96
-3.72791	2910.89
-3.72776	2915.67
-3.72761	2924.97
-3.72746	2912.34
-3.72731	2877.61
-3.72716	2859.75
-3.727	2884.31
-3.72685	2925.16
-3.7267	2941.24
-3.72655	2930.92
-3.7264	2924.27
-3.72625	2933.94
-3.7261	2942.42
-3.72595	2935.02
-3.72579	2919.95
-3.72564	2909.87
-3.72549	2903.15
-3.72534	2894.27
-3.72519	2890.68
-3.72504	2905.9
-3.72489	2939.74
-3.72473	2974.55
-3.72458	2990.1
-3.72443	2977.85
-3.72428	2943.8
-3.72413	2904.67
-3.72398	2881.97
-3.72383	2890.39
-3.72368	2926.5
-3.72352	2970.75
-3.72337	3004.42
-3.72322	3022.62
-3.72307	3031.1
-3.72292	3037.37
-3.72277	3047.19
-3.72262	3060.96
-3.72246	3065.81
-3.72231	3042.12
-3.72216	2991.04
-3.72201	2947.76
-3.72186	2947.82
-3.72171	2982.68
-3.72156	3009.37
-3.72141	3005.44
-3.72125	2990.45
-3.7211	2988.67
-3.72095	2998.15
-3.7208	3010.96
-3.72065	3036.59
-3.7205	3079.47
-3.72035	3113.84
-3.7202	3111.91
-3.72004	3086.29
-3.71989	3073.58
-3.71974	3081.43
-3.71959	3084.41
-3.71944	3072.61
-3.71929	3069.33
-3.71914	3090.32
-3.71898	3114.83
-3.71883	3116.83
-3.71868	3103.44
-3.71853	3101.21
-3.71838	3118.38
-3.71823	3140.05
-3.71808	3154
-3.71793	3160.57
-3.71777	3159.72
-3.71762	3143.61
-3.71747	3106.57
-3.71732	3054.51
-3.71717	3002.95
-3.71702	2970.03
-3.71687	2968.26
-3.71671	2996.06
-3.71656	3036.13
-3.71641	3066.23
-3.71626	3075.41
-3.71611	3070.52
-3.71596	3067.69
-3.71581	3076.61
-3.71566	3091.54
-3.7155	3098.43
-3.71535	3092.22
-3.7152	3082
-3.71505	3076.1
-3.7149	3069.29
-3.71475	3053.42
-3.7146	3035.02
-3.71444	3030.02
-3.71429	3042.68
-3.71414	3062.24
-3.71399	3078.58
-3.71384	3087.85
-3.71369	3084.98
-3.71354	3069.7
-3.71339	3061.51
-3.71323	3085.93
-3.71308	3134.92
-3.71293	3162.46
-3.71278	3137.58
-3.71263	3086.43
-3.71248	3060.4
-3.71233	3072.95
-3.71218	3093.11
-3.71202	3095.64
-3.71187	3089.48
-3.71172	3091.25
-3.71157	3096.03
-3.71142	3090.92
-3.71127	3080.84
-3.71112	3081.54
-3.71096	3093.1
-3.71081	3098.9
-3.71066	3091.25
-3.71051	3084.42
-3.71036	3097.28
-3.71021	3130.27
-3.71006	3166.65
-3.70991	3190.38
-3.70975	3196.62
-3.7096	3187.77
-3.70945	3169.09
-3.7093	3151.09
-3.70915	3149.04
-3.709	3171.29
-3.70885	3207.95
-3.70869	3237.97
-3.70854	3248.95
-3.70839	3246.83
-3.70824	3243.33
-3.70809	3239.59
-3.70794	3228.52
-3.70779	3210.25
-3.70764	3195.95
-3.70748	3191.85
-3.70733	3186.35
-3.70718	3161.18
-3.70703	3115.08
-3.70688	3068.17
-3.70673	3040.24
-3.70658	3031.5
-3.70642	3030.94
-3.70627	3037.28
-3.70612	3059.01
-3.70597	3093.92
-3.70582	3122
-3.70567	3127.11
-3.70552	3116.53
-3.70537	3107.92
-3.70521	3103.4
-3.70506	3091.19
-3.70491	3070.91
-3.70476	3059.92
-3.70461	3067.98
-3.70446	3080.03
-3.70431	3077.84
-3.70416	3069.53
-3.704	3080.47
-3.70385	3116.22
-3.7037	3150.94
-3.70355	3159.36
-3.7034	3148.41
-3.70325	3146.87
-3.7031	3170.8
-3.70294	3209.43
-3.70279	3241.05
-3.70264	3252.47
-3.70249	3243.95
-3.70234	3225.67
-3.70219	3212.56
-3.70204	3214.42
-3.70189	3227.24
-3.70173	3238.7
-3.70158	3243.38
-3.70143	3246.46
-3.70128	3251.44
-3.70113	3253.01
-3.70098	3245.15
-3.70083	3230.25
-3.70067	3216.54
-3.70052	3214.29
-3.70037	3233.5
-3.70022	3273.68
-3.70007	3312.55
-3.69992	3320.92
-3.69977	3296.34
-3.69962	3266.38
-3.69946	3249.76
-3.69931	3234.37
-3.69916	3208.98
-3.69901	3193.02
-3.69886	3206.37
-3.69871	3229.75
-3.69856	3230.9
-3.69841	3218.48
-3.69825	3228.4
-3.6981	3258.65
-3.69795	3265.6
-3.6978	3234.17
-3.69765	3204.38
-3.6975	3206.68
-3.69735	3215.51
-3.69719	3198.73
-3.69704	3176.22
-3.69689	3186.59
-3.69674	3222.4
-3.69659	3244.85
-3.69644	3247.99
-3.69629	3261.52
-3.69614	3294.36
-3.69598	3321.4
-3.69583	3329.98
-3.69568	3337.98
-3.69553	3352.5
-3.69538	3348.64
-3.69523	3310.35
-3.69508	3266.22
-3.69492	3258.18
-3.69477	3288.83
-3.69462	3322.62
-3.69447	3333.99
-3.69432	3332.99
-3.69417	3339.68
-3.69402	3350.55
-3.69387	3341.97
-3.69371	3307.83
-3.69356	3275.69
-3.69341	3274.07
-3.69326	3290.95
-3.69311	3288.26
-3.69296	3258.47
-3.69281	3237.29
-3.69265	3249.46
-3.6925	3271.12
-3.69235	3270.49
-3.6922	3259.68
-3.69205	3270.74
-3.6919	3297.48
-3.69175	3302.96
-3.6916	3278.07
-3.69144	3253.64
-3.69129	3251.13
-3.69114	3258.44
-3.69099	3261.27
-3.69084	3263.8
-3.69069	3266.33
-3.69054	3255.6
-3.69039	3231.7
-3.69023	3220.85
-3.69008	3242.18
-3.68993	3283.08
-3.68978	3319.4
-3.68963	3341.06
-3.68948	3348.06
-3.68933	3341.81
-3.68917	3333.29
-3.68902	3338.31
-3.68887	3353.73
-3.68872	3356.5
-3.68857	3338.09
-3.68842	3318.25
-3.68827	3311.56
-3.68812	3305.84
-3.68796	3287.77
-3.68781	3269.8
-3.68766	3269.62
-3.68751	3281.45
-3.68736	3288.22
-3.68721	3287.24
-3.68706	3285.97
-3.6869	3285.59
-3.68675	3285.41
-3.6866	3290.25
-3.68645	3298.79
-3.6863	3299.48
-3.68615	3293.5
-3.686	3302.09
-3.68585	3332.23
-3.68569	3355.93
-3.68554	3348.05
-3.68539	3329.08
-3.68524	3338.73
-3.68509	3379.73
-3.68494	3416.32
-3.68479	3425.24
-3.68463	3418.21
-3.68448	3414.56
-3.68433	3414.7
-3.68418	3405.86
-3.68403	3379.52
-3.68388	3340.29
-3.68373	3308.34
-3.68358	3307.26
-3.68342	3338.59
-3.68327	3375.91
-3.68312	3397.44
-3.68297	3412.42
-3.68282	3437.64
-3.68267	3461.71
-3.68252	3459.63
-3.68237	3434.64
-3.68221	3418.04
-3.68206	3426.43
-3.68191	3445.36
-3.68176	3455.41
-3.68161	3453.67
-3.68146	3446.81
-3.68131	3440.72
-3.68115	3441.69
-3.681	3450.92
-3.68085	3456.11
-3.6807	3444.74
-3.68055	3424.61
-3.6804	3412.99
-3.68025	3406.83
-3.6801	3388.42
-3.67994	3360.17
-3.67979	3348.87
-3.67964	3366.51
-3.67949	3391.46
-3.67934	3401.61
-3.67919	3406.29
-3.67904	3426.64
-3.67888	3460.73
-3.67873	3486.78
-3.67858	3493.91
-3.67843	3492.54
-3.67828	3494.14
-3.67813	3495.85
-3.67798	3488.24
-3.67783	3470.99
-3.67767	3455.89
-3.67752	3454.22
-3.67737	3461.72
-3.67722	3461.53
-3.67707	3444.1
-3.67692	3422.31
-3.67677	3418.33
-3.67661	3436.86
-3.67646	3457.66
-3.67631	3458.12
-3.67616	3437.91
-3.67601	3418.21
-3.67586	3418.39
-3.67571	3435.65
-3.67556	3450.43
-3.6754	3451.7
-3.67525	3449.58
-3.6751	3455.29
-3.67495	3457.79
-3.6748	3436.67
-3.67465	3395.77
-3.6745	3361.39
-3.67435	3345.73
-3.67419	3337.51
-3.67404	3336
-3.67389	3363.84
-3.67374	3425.76
-3.67359	3483.09
-3.67344	3497.2
-3.67329	3477.15
-3.67313	3455.28
-3.67298	3437.31
-3.67283	3413.43
-3.67268	3401.35
-3.67253	3432.13
-3.67238	3497.45
-3.67223	3553.66
-3.67208	3580.87
-3.67192	3596.51
-3.67177	3606.9
-3.67162	3589.83
-3.67147	3540.68
-3.67132	3496.17
-3.67117	3489.55
-3.67102	3511.25
-3.67086	3534.11
-3.67071	3549.79
-3.67056	3559.43
-3.67041	3555.2
-3.67026	3534.75
-3.67011	3513.96
-3.66996	3503.77
-3.66981	3492.87
-3.66965	3471.65
-3.6695	3452.9
-3.66935	3447.76
-3.6692	3444.05
-3.66905	3433.7
-3.6689	3440.28
-3.66875	3488.13
-3.66859	3556.38
-3.66844	3595.47
-3.66829	3584.62
-3.66814	3548.63
-3.66799	3523.37
-3.66784	3527.09
-3.66769	3558.74
-3.66754	3599.88
-3.66738	3621.18
-3.66723	3610.57
-3.66708	3591.63
-3.66693	3593.55
-3.66678	3608.16
-3.66663	3604.24
-3.66648	3581.06
-3.66633	3576.24
-3.66617	3612.52
-3.66602	3663.7
-3.66587	3687.39
-3.66572	3671.32
-3.66557	3632.97
-3.66542	3590.56
-3.66527	3553.77
-3.66511	3531.66
-3.66496	3529.89
-3.66481	3540.65
-3.66466	3548.36
-3.66451	3547.61
-3.66436	3548.02
-3.66421	3559.65
-3.66406	3579.67
-3.6639	3594.71
-3.66375	3592.31
-3.6636	3568.69
-3.66345	3529.31
-3.6633	3487.14
-3.66315	3460.08
-3.663	3463.58
-3.66284	3498.9
-3.66269	3550.47
-3.66254	3598.9
-3.66239	3636.35
-3.66224	3664.15
-3.66209	3679.34
-3.66194	3674.66
-3.66179	3652.23
-3.66163	3626.97
-3.66148	3612.43
-3.66133	3609.89
-3.66118	3613.99
-3.66103	3619.63
-3.66088	3621.16
-3.66073	3616.3
-3.66058	3614.22
-3.66042	3627.62
-3.66027	3652.28
-3.66012	3667.73
-3.65997	3664.48
-3.65982	3655.4
-3.65967	3653.09
-3.65952	3652.73
-3.65936	3649.37
-3.65921	3652.97
-3.65906	3669.38
-3.65891	3681.69
-3.65876	3672.72
-3.65861	3653.1
-3.65846	3645.09
-3.65831	3649.51
-3.65815	3654.69
-3.658	3668.4
-3.65785	3708.78
-3.6577	3765.36
-3.65755	3801.3
-3.6574	3799.42
-3.65725	3778.16
-3.65709	3754.92
-3.65694	3724.41
-3.65679	3686.23
-3.65664	3662.81
-3.65649	3667.89
-3.65634	3679.96
-3.65619	3672.72
-3.65604	3653.55
-3.65588	3644.5
-3.65573	3639.12
-3.65558	3612.14
-3.65543	3568.79
-3.65528	3550.23
-3.65513	3580.99
-3.65498	3636.26
-3.65482	3675.18
-3.65467	3687.1
-3.65452	3687.8
-3.65437	3685.36
-3.65422	3672.52
-3.65407	3649.4
-3.65392	3633.09
-3.65377	3638.14
-3.65361	3658.35
-3.65346	3675.5
-3.65331	3680.15
-3.65316	3677.6
-3.65301	3675.58
-3.65286	3672.4
-3.65271	3659.25
-3.65256	3633.55
-3.6524	3609.66
-3.65225	3612.44
-3.6521	3653.15
-3.65195	3711.59
-3.6518	3750.11
-3.65165	3749.52
-3.6515	3724.84
-3.65134	3700.97
-3.65119	3682.74
-3.65104	3660.91
-3.65089	3638.97
-3.65074	3634.46
-3.65059	3651.49
-3.65044	3670.97
-3.65029	3676.76
-3.65013	3677.33
-3.64998	3689.27
-3.64983	3710.02
-3.64968	3720.76
-3.64953	3712.24
-3.64938	3694.52
-3.64923	3682.76
-3.64907	3683.55
-3.64892	3694.01
-3.64877	3704.51
-3.64862	3702.22
-3.64847	3681.17
-3.64832	3650.56
-3.64817	3627.69
-3.64802	3620.81
-3.64786	3624.18
-3.64771	3630.14
-3.64756	3641.54
-3.64741	3670.31
-3.64726	3721.57
-3.64711	3776.21
-3.64696	3793.48
-3.6468	3745.84
-3.64665	3657
-3.6465	3591.07
-3.64635	3590.78
-3.6462	3636.04
-3.64605	3676.8
-3.6459	3695.2
-3.64575	3713.98
-3.64559	3749.96
-3.64544	3786.98
-3.64529	3801.16
-3.64514	3793.13
-3.64499	3783.87
-3.64484	3791.6
-3.64469	3819.4
-3.64454	3854.17
-3.64438	3870.6
-3.64423	3849.14
-3.64408	3798.65
-3.64393	3750.93
-3.64378	3726.49
-3.64363	3714.75
-3.64348	3693.14
-3.64332	3655.02
-3.64317	3613.05
-3.64302	3587.74
-3.64287	3598.94
-3.64272	3651.86
-3.64257	3721.42
-3.64242	3765.77
-3.64227	3770.87
-3.64211	3768.44
-3.64196	3793.05
-3.64181	3833.72
-3.64166	3848.26
-3.64151	3817.06
-3.64136	3759.83
-3.64121	3705.34
-3.64105	3668.87
-3.6409	3659.56
-3.64075	3683.03
-3.6406	3728.12
-3.64045	3771.11
-3.6403	3802.55
-3.64015	3833.9
-3.64	3868.4
-3.63984	3884.78
-3.63969	3863.88
-3.63954	3818.68
-3.63939	3780.84
-3.63924	3765.18
-3.63909	3762.25
-3.63894	3760.88
-3.63878	3762.66
-3.63863	3774.16
-3.63848	3795.37
-3.63833	3818.23
-3.63818	3830.48
-3.63803	3822.94
-3.63788	3798.41
-3.63773	3771.62
-3.63757	3755.27
-3.63742	3748.89
-3.63727	3746.34
-3.63712	3749.11
-3.63697	3764.85
-3.63682	3795.98
-3.63667	3836.82
-3.63652	3879.29
-3.63636	3914.79
-3.63621	3933.55
-3.63606	3929.34
-3.63591	3903.46
-3.63576	3860.49
-3.63561	3806.38
-3.63546	3756.88
-3.6353	3737.32
-3.63515	3758.9
-3.635	3799.22
-3.63485	3820.98
-3.6347	3809.59
-3.63455	3782.34
-3.6344	3762.61
-3.63425	3759.45
-3.63409	3769.82
-3.63394	3783.57
-3.63379	3785.79
-3.63364	3770.75
-3.63349	3755.85
-3.63334	3764.23
-3.63319	3790.04
-3.63303	3801.74
-3.63288	3786.46
-3.63273	3768.12
-3.63258	3769.3
-3.63243	3780.43
-3.63228	3786.79
-3.63213	3803.49
-3.63198	3851.81
-3.63182	3913.8
-3.63167	3945.62
-3.63152	3934.47
-3.63137	3910.88
-3.63122	3899.81
-3.63107	3889.39
-3.63092	3862.55
-3.63076	3832.83
-3.63061	3826.57
-3.63046	3843.56
-3.63031	3856.61
-3.63016	3845.04
-3.63001	3813.33
-3.62986	3779.06
-3.62971	3757.11
-3.62955	3754.51
-3.6294	3767.93
-3.62925	3782.22
-3.6291	3780.59
-3.62895	3763.4
-3.6288	3752.82
-3.62865	3772.3
-3.6285	3820.27
-3.62834	3867.19
-3.62819	3881.14
-3.62804	3856.28
-3.62789	3813.04
-3.62774	3773.77
-3.62759	3746.1
-3.62744	3730.75
-3.62728	3733.62
-3.62713	3757.12
-3.62698	3786.65
-3.62683	3800.03
-3.62668	3792.58
-3.62653	3783.41
-3.62638	3794.15
-3.62623	3827.99
-3.62607	3869.28
-3.62592	3895.39
-3.62577	3889.43
-3.62562	3853.7
-3.62547	3814.9
-3.62532	3806.3
-3.62517	3835.64
-3.62501	3874.66
-3.62486	3887.07
-3.62471	3864
-3.62456	3828.62
-3.62441	3808.91
-3.62426	3810.35
-3.62411	3815.88
-3.62396	3809.08
-3.6238	3794.29
-3.62365	3790.81
-3.6235	3809.98
-3.62335	3844.37
-3.6232	3881.26
-3.62305	3915.35
-3.6229	3942.04
-3.62275	3948.55
-3.62259	3924.39
-3.62244	3875.69
-3.62229	3817.94
-3.62214	3762.49
-3.62199	3722.62
-3.62184	3720.99
-3.62169	3767.38
-3.62153	3833.38
-3.62138	3875.03
-3.62123	3884.95
-3.62108	3896.86
-3.62093	3932.02
-3.62078	3970.11
-3.62063	3987.89
-3.62048	4000.46
-3.62032	4035.27
-3.62017	4079.86
-3.62002	4088.16
-3.61987	4040.39
-3.61972	3973.09
-3.61957	3940.77
-3.61942	3960.49
-3.61926	4001.3
-3.61911	4019.79
-3.61896	3997.82
-3.61881	3950.63
-3.61866	3907.72
-3.61851	3890.66
-3.61836	3905.77
-3.61821	3946.15
-3.61805	3993.35
-3.6179	4023.99
-3.61775	4027.43
-3.6176	4018.02
-3.61745	4018.59
-3.6173	4032.08
-3.61715	4040.33
-3.61699	4030.27
-3.61684	4007.31
-3.61669	3981.49
-3.61654	3956
-3.61639	3934.27
-3.61624	3923.7
-3.61609	3924.45
-3.61594	3927.27
-3.61578	3928.82
-3.61563	3936.69
-3.61548	3953.7
-3.61533	3971.53
-3.61518	3985.61
-3.61503	4000.8
-3.61488	4015.78
-3.61473	4018.92
-3.61457	4009.2
-3.61442	4002.03
-3.61427	4002.41
-3.61412	3993.48
-3.61397	3969.01
-3.61382	3957.71
-3.61367	3989.61
-3.61351	4051.96
-3.61336	4101.72
-3.61321	4115.01
-3.61306	4101.41
-3.61291	4076.4
-3.61276	4046.41
-3.61261	4020.66
-3.61246	4014.55
-3.6123	4032.8
-3.61215	4060.46
-3.612	4076.32
-3.61185	4069.89
-3.6117	4047.24
-3.61155	4025.61
-3.6114	4016.95
-3.61124	4013.07
-3.61109	3997.96
-3.61094	3978.82
-3.61079	3984
-3.61064	4018.56
-3.61049	4044.28
-3.61034	4027.91
-3.61019	3989.86
-3.61003	3976.79
-3.60988	3997.49
-3.60973	4019.14
-3.60958	4020.96
-3.60943	4016.42
-3.60928	4019
-3.60913	4019.14
-3.60897	4005.25
-3.60882	3985.07
-3.60867	3972.62
-3.60852	3970.71
-3.60837	3975.24
-3.60822	3984.93
-3.60807	4000.4
-3.60792	4022.88
-3.60776	4053.98
-3.60761	4085.75
-3.60746	4096.66
-3.60731	4072.67
-3.60716	4029.01
-3.60701	3993.69
-3.60686	3973.5
-3.60671	3956.32
-3.60655	3942.2
-3.6064	3946.97
-3.60625	3973.83
-3.6061	4004.97
-3.60595	4024.11
-3.6058	4028.18
-3.60565	4016.33
-3.60549	3992.19
-3.60534	3977.04
-3.60519	3993.78
-3.60504	4031.42
-3.60489	4051.71
-3.60474	4038.87
-3.60459	4018.06
-3.60444	4016.85
-3.60428	4033.72
-3.60413	4055.43
-3.60398	4078.41
-3.60383	4096.81
-3.60368	4093.19
-3.60353	4063.72
-3.60338	4034.34
-3.60322	4032.61
-3.60307	4052.82
-3.60292	4064.46
-3.60277	4047.28
-3.60262	4007.89
-3.60247	3972.45
-3.60232	3970.41
-3.60217	4013.74
-3.60201	4082.33
-3.60186	4140.54
-3.60171	4171.4
-3.60156	4184.31
-3.60141	4190.18
-3.60126	4189.31
-3.60111	4184.88
-3.60095	4182.52
-3.6008	4173.05
-3.60065	4141.94
-3.6005	4101.33
-3.60035	4081.19
-3.6002	4079.65
-3.60005	4060.09
-3.5999	4015.58
-3.59974	3996.45
-3.59959	4042.23
-3.59944	4118.41
-3.59929	4158.82
-3.59914	4147.37
-3.59899	4119.65
-3.59884	4102.06
-3.59869	4090.54
-3.59853	4079.37
-3.59838	4071.27
-3.59823	4061.54
-3.59808	4044.98
-3.59793	4035.23
-3.59778	4047.75
-3.59763	4068.43
-3.59747	4072.55
-3.59732	4069.87
-3.59717	4091.66
-3.59702	4132.3
-3.59687	4145.82
-3.59672	4114.71
-3.59657	4083.19
-3.59642	4097.69
-3.59626	4142.05
-3.59611	4159.92
-3.59596	4127.45
-3.59581	4075.09
-3.59566	4042.32
-3.59551	4035
-3.59536	4034.37
-3.5952	4031.99
-3.59505	4039.8
-3.5949	4063.51
-3.59475	4078.7
-3.5946	4050.81
-3.59445	3980.45
-3.5943	3914.06
-3.59415	3897.31
-3.59399	3929.13
-3.59384	3971.98
-3.59369	3996.18
-3.59354	3999.83
-3.59339	3997.18
-3.59324	4005.68
-3.59309	4036.3
-3.59293	4077.6
-3.59278	4096.2
-3.59263	4074.3
-3.59248	4039.79
-3.59233	4036.29
-3.59218	4066.49
-3.59203	4092.1
-3.59188	4088.55
-3.59172	4072.8
-3.59157	4070.91
-3.59142	4085.19
-3.59127	4103.7
-3.59112	4121
-3.59097	4134
-3.59082	4135.62
-3.59067	4127.46
-3.59051	4126.05
-3.59036	4143.29
-3.59021	4169.48
-3.59006	4184.91
-3.58991	4178.44
-3.58976	4148.82
-3.58961	4100.85
-3.58945	4049.12
-3.5893	4013.02
-3.58915	3997.17
-3.589	3986.97
-3.58885	3973.7
-3.5887	3971.1
-3.58855	3993.08
-3.5884	4024.56
-3.58824	4034.45
-3.58809	4016.1
-3.58794	3997.99
-3.58779	4008.35
-3.58764	4040.96
-3.58749	4065.68
-3.58734	4069.03
-3.58718	4072.69
-3.58703	4106.29
-3.58688	4167.16
-3.58673	4218.58
-3.58658	4229.69
-3.58643	4206.07
-3.58628	4174.64
-3.58613	4149.76
-3.58597	4129.52
-3.58582	4117.18
-3.58567	4124.26
-3.58552	4148.99
-3.58537	4168.98
-3.58522	4164.33
-3.58507	4138.3
-3.58492	4109.23
-3.58476	4090.92
-3.58461	4086.9
-3.58446	4094.96
-3.58431	4109
-3.58416	4121.24
-3.58401	4128.92
-3.58386	4135.58
-3.5837	4143.33
-3.58355	4149.82
-3.5834	4156
-3.58325	4168.61
-3.5831	4187.13
-3.58295	4194.77
-3.5828	4172.11
-3.58265	4121.3
-3.58249	4069.53
-3.58234	4044.77
-3.58219	4050.61
-3.58204	4068.88
-3.58189	4085.31
-3.58174	4103.7
-3.58159	4129.35
-3.58143	4150.04
-3.58128	4148.63
-3.58113	4132.61
-3.58098	4129.14
-3.58083	4147.15
-3.58068	4164.99
-3.58053	4166.37
-3.58038	4165.19
-3.58022	4176.43
-3.58007	4183.92
-3.57992	4164.95
-3.57977	4133.14
-3.57962	4123.62
-3.57947	4141.62
-3.57932	4158.71
-3.57916	4159.18
-3.57901	4157.15
-3.57886	4162.26
-3.57871	4162.22
-3.57856	4150.49
-3.57841	4141.7
-3.57826	4142.84
-3.57811	4137.55
-3.57795	4118.19
-3.5778	4107.54
-3.57765	4124.13
-3.5775	4146.66
-3.57735	4142.46
-3.5772	4116.41
-3.57705	4101.73
-3.5769	4111.74
-3.57674	4131.17
-3.57659	4152.22
-3.57644	4183.65
-3.57629	4217.93
-3.57614	4221.84
-3.57599	4181.49
-3.57584	4137.25
-3.57568	4146.52
-3.57553	4213.81
-3.57538	4279.13
-3.57523	4281.68
-3.57508	4222.36
-3.57493	4154.99
-3.57478	4126.15
-3.57463	4137.65
-3.57447	4163.74
-3.57432	4185.36
-3.57417	4199.19
-3.57402	4206.93
-3.57387	4210.31
-3.57372	4211.66
-3.57357	4210.11
-3.57341	4203.82
-3.57326	4202.48
-3.57311	4224.88
-3.57296	4268.89
-3.57281	4299.64
-3.57266	4291.53
-3.57251	4268.64
-3.57236	4271.63
-3.5722	4292.14
-3.57205	4283.5
-3.5719	4240.41
-3.57175	4218.34
-3.5716	4250.2
-3.57145	4288.39
-3.5713	4269.14
-3.57114	4203.3
-3.57099	4156.07
-3.57084	4154.81
-3.57069	4166.69
-3.57054	4162.91
-3.57039	4155.69
-3.57024	4161.79
-3.57009	4172.7
-3.56993	4180.47
-3.56978	4199.58
-3.56963	4238.94
-3.56948	4275.78
-3.56933	4283.11
-3.56918	4268.4
-3.56903	4261.47
-3.56888	4272.57
-3.56872	4284.12
-3.56857	4281.7
-3.56842	4274.17
-3.56827	4279.34
-3.56812	4299.74
-3.56797	4316.99
-3.56782	4309.91
-3.56766	4279.51
-3.56751	4254.24
-3.56736	4261.56
-3.56721	4294.22
-3.56706	4318.51
-3.56691	4319.04
-3.56676	4316.25
-3.56661	4329.18
-3.56645	4342.36
-3.5663	4331.88
-3.56615	4308.21
-3.566	4303.64
-3.56585	4322.19
-3.5657	4332.25
-3.56555	4311.93
-3.56539	4273.1
-3.56524	4233.65
-3.56509	4195.93
-3.56494	4166.56
-3.56479	4168.28
-3.56464	4207.05
-3.56449	4248.92
-3.56434	4258.01
-3.56418	4243.65
-3.56403	4241.4
-3.56388	4258
-3.56373	4267.62
-3.56358	4256.71
-3.56343	4239.79
-3.56328	4231.73
-3.56312	4237.15
-3.56297	4269.51
-3.56282	4340.74
-3.56267	4421.03
-3.56252	4448.78
-3.56237	4403.92
-3.56222	4339.6
-3.56207	4314.81
-3.56191	4322.92
-3.56176	4318.06
-3.56161	4288.26
-3.56146	4264.58
-3.56131	4271.29
-3.56116	4302.07
-3.56101	4338.66
-3.56086	4362.44
-3.5607	4354.82
-3.56055	4317.67
-3.5604	4288.49
-3.56025	4302.5
-3.5601	4344.05
-3.55995	4367.83
-3.5598	4364.14
-3.55964	4365.9
-3.55949	4388.98
-3.55934	4406.22
-3.55919	4391.67
-3.55904	4354.91
-3.55889	4317.62
-3.55874	4286.9
-3.55859	4266.7
-3.55843	4264.72
-3.55828	4272
-3.55813	4265.05
-3.55798	4246.27
-3.55783	4250.57
-3.55768	4290.48
-3.55753	4326.55
-3.55737	4321.25
-3.55722	4294.84
-3.55707	4291.36
-3.55692	4309.7
-3.55677	4309.32
-3.55662	4274.93
-3.55647	4235.96
-3.55632	4220.48
-3.55616	4223.31
-3.55601	4226.45
-3.55586	4225.37
-3.55571	4226.2
-3.55556	4235.25
-3.55541	4258.72
-3.55526	4297.3
-3.5551	4335.45
-3.55495	4350.21
-3.5548	4336.99
-3.55465	4317.09
-3.5545	4312.98
-3.55435	4323.91
-3.5542	4329.7
-3.55405	4313.65
-3.55389	4278.22
-3.55374	4240.48
-3.55359	4216.32
-3.55344	4210.11
-3.55329	4219.78
-3.55314	4245.77
-3.55299	4287.16
-3.55284	4332.25
-3.55268	4364.54
-3.55253	4377.82
-3.55238	4376.42
-3.55223	4364.35
-3.55208	4348.1
-3.55193	4344.58
-3.55178	4364.27
-3.55162	4389.27
-3.55147	4393.46
-3.55132	4385.23
-3.55117	4398.35
-3.55102	4435.33
-3.55087	4457.67
-3.55072	4447.25
-3.55057	4435.44
-3.55041	4445.55
-3.55026	4447.72
-3.55011	4410.96
-3.54996	4367.35
-3.54981	4372.57
-3.54966	4420.55
-3.54951	4450.77
-3.54935	4434.72
-3.5492	4406.77
-3.54905	4406.47
-3.5489	4434.41
-3.54875	4471.93
-3.5486	4504.1
-3.54845	4511.69
-3.5483	4476.73
-3.54814	4411.93
-3.54799	4356.97
-3.54784	4333
-3.54769	4324.69
-3.54754	4315.21
-3.54739	4310
-3.54724	4315.43
-3.54709	4324.28
-3.54693	4337.03
-3.54678	4368.08
-3.54663	4412.85
-3.54648	4436.43
-3.54633	4418.04
-3.54618	4383.23
-3.54603	4366.06
-3.54587	4360.82
-3.54572	4340.62
-3.54557	4308.22
-3.54542	4292.98
-3.54527	4301.36
-3.54512	4306.16
-3.54497	4292.08
-3.54482	4282.27
-3.54466	4302.08
-3.54451	4336.42
-3.54436	4347.32
-3.54421	4326.76
-3.54406	4307.85
-3.54391	4319.01
-3.54376	4348
-3.5436	4365.11
-3.54345	4365.17
-3.5433	4364.62
-3.54315	4366.92
-3.543	4360.13
-3.54285	4347.85
-3.5427	4350.05
-3.54255	4364.93
-3.54239	4362.59
-3.54224	4333.95
-3.54209	4313.06
-3.54194	4325.13
-3.54179	4345.46
-3.54164	4344.39
-3.54149	4343.85
-3.54133	4381.16
-3.54118	4435.79
-3.54103	4449.36
-3.54088	4412.57
-3.54073	4375.61
-3.54058	4367.38
-3.54043	4360.15
-3.54028	4332.23
-3.54012	4312.75
-3.53997	4332.06
-3.53982	4367.44
-3.53967	4373.66
-3.53952	4343.52
-3.53937	4307.99
-3.53922	4293.59
-3.53907	4302.46
-3.53891	4319.22
-3.53876	4319.74
-3.53861	4289.75
-3.53846	4247.93
-3.53831	4232.21
-3.53816	4253.81
-3.53801	4287.51
-3.53785	4314.17
-3.5377	4339.29
-3.53755	4357.31
-3.5374	4340.88
-3.53725	4291.95
-3.5371	4262.86
-3.53695	4289.2
-3.5368	4335.33
-3.53664	4347.27
-3.53649	4331.24
-3.53634	4330.09
-3.53619	4345.57
-3.53604	4341.07
-3.53589	4312.51
-3.53574	4299.42
-3.53558	4318.77
-3.53543	4337.43
-3.53528	4325.45
-3.53513	4298.45
-3.53498	4290.34
-3.53483	4312.25
-3.53468	4354.14
-3.53453	4402.08
-3.53437	4440.27
-3.53422	4454.27
-3.53407	4445.01
-3.53392	4425.85
-3.53377	4401.02
-3.53362	4364.4
-3.53347	4321.26
-3.53331	4290.47
-3.53316	4278.81
-3.53301	4273.91
-3.53286	4268.21
-3.53271	4271.54
-3.53256	4291.23
-3.53241	4318.16
-3.53226	4341.31
-3.5321	4358.76
-3.53195	4367.27
-3.5318	4360.39
-3.53165	4346.01
-3.5315	4346.19
-3.53135	4365.68
-3.5312	4377.4
-3.53105	4357.27
-3.53089	4321.41
-3.53074	4308.64
-3.53059	4330.7
-3.53044	4358.6
-3.53029	4359.37
-3.53014	4333
-3.52999	4306.87
-3.52983	4302.72
-3.52968	4317.19
-3.52953	4333.31
-3.52938	4341.94
-3.52923	4346.98
-3.52908	4353.79
-3.52893	4362.14
-3.52878	4369.58
-3.52862	4372.89
-3.52847	4365.71
-3.52832	4346.65
-3.52817	4332.14
-3.52802	4343.65
-3.52787	4373.84
-3.52772	4383.98
-3.52756	4351.19
-3.52741	4303.06
-3.52726	4286.04
-3.52711	4310.31
-3.52696	4347.4
-3.52681	4371.68
-3.52666	4379.74
-3.52651	4372.96
-3.52635	4349.11
-3.5262	4315.39
-3.52605	4291.11
-3.5259	4291.21
-3.52575	4318.4
-3.5256	4368.75
-3.52545	4427.74
-3.52529	4467.83
-3.52514	4471.13
-3.52499	4454.01
-3.52484	4448.54
-3.52469	4460.32
-3.52454	4465.53
-3.52439	4448.16
-3.52424	4416.17
-3.52408	4381.34
-3.52393	4349.8
-3.52378	4334.86
-3.52363	4351.94
-3.52348	4391.86
-3.52333	4424.61
-3.52318	4438.01
-3.52303	4449.15
-3.52287	4471.88
-3.52272	4499.08
-3.52257	4525.49
-3.52242	4556.57
-3.52227	4582.4
-3.52212	4573.43
-3.52197	4522.63
-3.52181	4465.39
-3.52166	4436.44
-3.52151	4431.65
-3.52136	4431.85
-3.52121	4436.32
-3.52106	4445.11
-3.52091	4435.45
-3.52076	4391.28
-3.5206	4338.83
-3.52045	4316.98
-3.5203	4326.05
-3.52015	4338.73
-3.52	4348.2
-3.51985	4367.84
-3.5197	4393.7
-3.51954	4410.09
-3.51939	4429.19
-3.51924	4478.23
-3.51909	4541.51
-3.51894	4561.51
-3.51879	4516.37
-3.51864	4456.39
-3.51849	4437.44
-3.51833	4449.44
-3.51818	4443.73
-3.51803	4408.56
-3.51788	4379.47
-3.51773	4382.43
-3.51758	4400.87
-3.51743	4402.75
-3.51727	4377.91
-3.51712	4341.49
-3.51697	4317.4
-3.51682	4324.53
-3.51667	4364.35
-3.51652	4412.13
-3.51637	4428.09
-3.51622	4389.39
-3.51606	4314.36
-3.51591	4251.72
-3.51576	4242.59
-3.51561	4287.74
-3.51546	4350.23
-3.51531	4392.8
-3.51516	4413.48
-3.51501	4440.16
-3.51485	4487.39
-3.5147	4530.44
-3.51455	4535.94
-3.5144	4511.84
-3.51425	4504.93
-3.5141	4538.69
-3.51395	4574.31
-3.51379	4555.04
-3.51364	4480.19
-3.51349	4407.15
-3.51334	4376.02
-3.51319	4363.03
-3.51304	4327.19
-3.51289	4279.54
-3.51274	4271.61
-3.51258	4321.56
-3.51243	4386.41
-3.51228	4415.88
-3.51213	4408.48
-3.51198	4400.4
-3.51183	4419.06
-3.51168	4463.38
-3.51152	4513.86
-3.51137	4544.55
-3.51122	4537.1
-3.51107	4500.88
-3.51092	4471.99
-3.51077	4476.07
-3.51062	4498.92
-3.51047	4509.08
-3.51031	4501.66
-3.51016	4501.12
-3.51001	4524
-3.50986	4559.21
-3.50971	4585.6
-3.50956	4590.96
-3.50941	4570.09
-3.50926	4520.96
-3.5091	4452.61
-3.50895	4387.66
-3.5088	4349.2
-3.50865	4345.74
-3.5085	4367.14
-3.50835	4391.9
-3.5082	4404.14
-3.50804	4411.38
-3.50789	4436.37
-3.50774	4481.67
-3.50759	4515.06
-3.50744	4508.62
-3.50729	4481.67
-3.50714	4476.07
-3.50699	4493.27
-3.50683	4490.43
-3.50668	4447.06
-3.50653	4401.18
-3.50638	4397.08
-3.50623	4422.01
-3.50608	4423.35
-3.50593	4376.85
-3.50577	4312.69
-3.50562	4278.77
-3.50547	4297.54
-3.50532	4356.96
-3.50517	4424.32
-3.50502	4468.13
-3.50487	4479.95
-3.50472	4477.82
-3.50456	4482.17
-3.50441	4493.21
-3.50426	4499.88
-3.50411	4501.03
-3.50396	4502.32
-3.50381	4498.23
-3.50366	4476.72
-3.5035	4442.57
-3.50335	4418.42
-3.5032	4418.72
-3.50305	4434.48
-3.5029	4447.87
-3.50275	4450.71
-3.5026	4444.11
-3.50245	4431.88
-3.50229	4421.03
-3.50214	4420.77
-3.50199	4433.94
-3.50184	4451.61
-3.50169	4460.03
-3.50154	4451.81
-3.50139	4431.66
-3.50124	4414.13
-3.50108	4412.45
-3.50093	4424.34
-3.50078	4432.45
-3.50063	4424.68
-3.50048	4407.56
-3.50033	4391.99
-3.50018	4376.44
-3.50002	4358.53
-3.49987	4352.55
-3.49972	4373.72
-3.49957	4411.53
-3.49942	4442
-3.49927	4462.56
-3.49912	4484.36
-3.49897	4492.33
-3.49881	4453.73
-3.49866	4379.48
-3.49851	4334.67
-3.49836	4360.37
-3.49821	4418.28
-3.49806	4447.81
-3.49791	4447.44
-3.49775	4456.96
-3.4976	4483.99
-3.49745	4502.51
-3.4973	4514.08
-3.49715	4549.81
-3.497	4605.5
-3.49685	4630.77
-3.4967	4601.08
-3.49654	4552.17
-3.49639	4519.2
-3.49624	4489.62
-3.49609	4449.73
-3.49594	4432.66
-3.49579	4471.94
-3.49564	4538.17
-3.49548	4573.11
-3.49533	4570.11
-3.49518	4568.94
-3.49503	4580.94
-3.49488	4572.09
-3.49473	4525.08
-3.49458	4470.38
-3.49443	4442.29
-3.49427	4441.68
-3.49412	4456.6
-3.49397	4484.03
-3.49382	4514.44
-3.49367	4526.15
-3.49352	4516.03
-3.49337	4511.91
-3.49322	4533.98
-3.49306	4565.76
-3.49291	4581.42
-3.49276	4579.65
-3.49261	4569.39
-3.49246	4545.75
-3.49231	4506.82
-3.49216	4477.12
-3.492	4483.01
-3.49185	4512.39
-3.4917	4527.89
-3.49155	4516.44
-3.4914	4499.88
-3.49125	4494.73
-3.4911	4486.04
-3.49095	4452.14
-3.49079	4402.2
-3.49064	4376.82
-3.49049	4409.07
-3.49034	4483.06
-3.49019	4536.04
-3.49004	4515.5
-3.48989	4437.35
-3.48973	4371.03
-3.48958	4361.91
-3.48943	4391.68
-3.48928	4424.18
-3.48913	4454.59
-3.48898	4485.67
-3.48883	4490.56
-3.48868	4447.11
-3.48852	4391.7
-3.48837	4384.72
-3.48822	4424.79
-3.48807	4451.72
-3.48792	4441.18
-3.48777	4439.81
-3.48762	4484.1
-3.48746	4537.35
-3.48731	4546.28
-3.48716	4519.99
-3.48701	4507.1
-3.48686	4519.63
-3.48671	4527.5
-3.48656	4515.15
-3.48641	4498.29
-3.48625	4485.69
-3.4861	4464.85
-3.48595	4433.04
-3.4858	4411.82
-3.48565	4420.93
-3.4855	4457.6
-3.48535	4504.94
-3.4852	4542.23
-3.48504	4548.98
-3.48489	4523.48
-3.48474	4497.88
-3.48459	4508.52
-3.48444	4547.1
-3.48429	4566.99
-3.48414	4545.26
-3.48398	4510.76
-3.48383	4499.59
-3.48368	4509.89
-3.48353	4519.71
-3.48338	4527.21
-3.48323	4547.18
-3.48308	4579.5
-3.48293	4604.96
-3.48277	4609.42
-3.48262	4595.45
-3.48247	4572.56
-3.48232	4548.73
-3.48217	4529.5
-3.48202	4516.33
-3.48187	4506.29
-3.48171	4498.35
-3.48156	4495.49
-3.48141	4499.38
-3.48126	4511.66
-3.48111	4539.8
-3.48096	4584.25
-3.48081	4616.31
-3.48066	4594.22
-3.4805	4518.03
-3.48035	4445.76
-3.4802	4432.01
-3.48005	4466.93
-3.4799	4500.71
-3.47975	4511.51
-3.4796	4516.32
-3.47944	4524.33
-3.47929	4520.08
-3.47914	4497.29
-3.47899	4475.01
-3.47884	4467.99
-3.47869	4465.85
-3.47854	4454.17
-3.47839	4437.61
-3.47823	4432.37
-3.47808	4452.48
-3.47793	4505.95
-3.47778	4581.79
-3.47763	4639.72
-3.47748	4642.09
-3.47733	4604.96
-3.47718	4585.92
-3.47702	4606.3
-3.47687	4620.71
-3.47672	4586.79
-3.47657	4530.1
-3.47642	4503.42
-3.47627	4508.95
-3.47612	4505.52
-3.47596	4479.66
-3.47581	4460.68
-3.47566	4466.15
-3.47551	4475.73
-3.47536	4470.99
-3.47521	4467.21
-3.47506	4488.19
-3.47491	4531.88
-3.47475	4574.4
-3.4746	4593.17
-3.47445	4577.83
-3.4743	4536
-3.47415	4495.85
-3.474	4487.81
-3.47385	4514.3
-3.47369	4549.65
-3.47354	4573.06
-3.47339	4586.71
-3.47324	4598.37
-3.47309	4604.72
-3.47294	4598.97
-3.47279	4580.37
-3.47264	4550.69
-3.47248	4514.64
-3.47233	4488.59
-3.47218	4491.31
-3.47203	4520
-3.47188	4549.25
-3.47173	4557.78
-3.47158	4542.67
-3.47143	4507.89
-3.47127	4460.02
-3.47112	4420.21
-3.47097	4417
-3.47082	4455.22
-3.47067	4508.21
-3.47052	4546.65
-3.47037	4560.11
-3.47021	4550.32
-3.47006	4526.45
-3.46991	4510.44
-3.46976	4517.53
-3.46961	4527.18
-3.46946	4506.35
-3.46931	4467.69
-3.46916	4462.4
-3.469	4498.93
-3.46885	4516.12
-3.4687	4468.54
-3.46855	4392.9
-3.4684	4349.75
-3.46825	4341.71
-3.4681	4342.1
-3.46794	4366.37
-3.46779	4442.42
-3.46764	4531.24
-3.46749	4556.66
-3.46734	4516.61
-3.46719	4491.62
-3.46704	4527.84
-3.46689	4578.88
-3.46673	4589.72
-3.46658	4575.69
-3.46643	4577.31
-3.46628	4589.06
-3.46613	4580.05
-3.46598	4550.59
-3.46583	4520.73
-3.46567	4492.58
-3.46552	4468.22
-3.46537	4480.45
-3.46522	4553.24
-3.46507	4644.76
-3.46492	4682.07
-3.46477	4651.85
-3.46462	4612.8
-3.46446	4613.28
-3.46431	4639.61
-3.46416	4658.65
-3.46401	4670.6
-3.46386	4691.61
-3.46371	4709.91
-3.46356	4692.19
-3.46341	4629.9
-3.46325	4556.82
-3.4631	4515.44
-3.46295	4515.48
-3.4628	4531.68
-3.46265	4538.23
-3.4625	4539.06
-3.46235	4557.53
-3.46219	4597.75
-3.46204	4628.08
-3.46189	4613.24
-3.46174	4555.9
-3.46159	4495.96
-3.46144	4471.63
-3.46129	4489.98
-3.46114	4532.2
-3.46098	4573.77
-3.46083	4597.13
-3.46068	4594.4
-3.46053	4566.69
-3.46038	4522.24
-3.46023	4475.57
-3.46008	4443.19
-3.45992	4430.78
-3.45977	4423.36
-3.45962	4402.67
-3.45947	4380.99
-3.45932	4397.03
-3.45917	4461.08
-3.45902	4519.5
-3.45887	4504.92
-3.45871	4420.11
-3.45856	4343.14
-3.45841	4340.48
-3.45826	4400.44
-3.45811	4466.8
-3.45796	4512.63
-3.45781	4553.71
-3.45765	4601.63
-3.4575	4637.33
-3.45735	4639.43
-3.4572	4615.79
-3.45705	4592.19
-3.4569	4580.92
-3.45675	4573.04
-3.4566	4554.57
-3.45644	4517.75
-3.45629	4461.75
-3.45614	4398.38
-3.45599	4355.44
-3.45584	4359.22
-3.45569	4406.4
-3.45554	4464.58
-3.45539	4505.28
-3.45523	4525.86
-3.45508	4535.58
-3.45493	4535.43
-3.45478	4526.02
-3.45463	4520.15
-3.45448	4530.69
-3.45433	4551.08
-3.45417	4566.71
-3.45402	4577.99
-3.45387	4593.79
-3.45372	4606.13
-3.45357	4595.35
-3.45342	4560.84
-3.45327	4525.17
-3.45312	4505.16
-3.45296	4501.98
-3.45281	4521.75
-3.45266	4576.21
-3.45251	4651.18
-3.45236	4702.37
-3.45221	4703.07
-3.45206	4676.37
-3.4519	4661.19
-3.45175	4664.07
-3.4516	4665.46
-3.45145	4656.16
-3.4513	4643.71
-3.45115	4634.55
-3.451	4633.02
-3.45085	4645.9
-3.45069	4664.16
-3.45054	4653.23
-3.45039	4594.47
-3.45024	4528.86
-3.45009	4522.38
-3.44994	4582.03
-3.44979	4639.05
-3.44963	4628.99
-3.44948	4564.98
-3.44933	4515.52
-3.44918	4527.05
-3.44903	4585.82
-3.44888	4644.74
-3.44873	4668.89
-3.44858	4655.6
-3.44842	4621.18
-3.44827	4578.84
-3.44812	4536.55
-3.44797	4513.68
-3.44782	4537.97
-3.44767	4607.54
-3.44752	4672.1
-3.44737	4680.13
-3.44721	4640.61
-3.44706	4607.93
-3.44691	4604.89
-3.44676	4595.78
-3.44661	4548.64
-3.44646	4488.53
-3.44631	4461.26
-3.44615	4470.51
-3.446	4485.29
-3.44585	4495.21
-3.4457	4519.43
-3.44555	4558.64
-3.4454	4576.53
-3.44525	4545.65
-3.4451	4489.2
-3.44494	4457.01
-3.44479	4470.19
-3.44464	4506.89
-3.44449	4536.14
-3.44434	4546.53
-3.44419	4541.48
-3.44404	4526.11
-3.44388	4512.09
-3.44373	4521.33
-3.44358	4565.37
-3.44343	4620.87
-3.44328	4647.22
-3.44313	4635.66
-3.44298	4624.98
-3.44283	4653.3
-3.44267	4703.89
-3.44252	4719.75
-3.44237	4669.7
-3.44222	4582.17
-3.44207	4510.41
-3.44192	4481.26
-3.44177	4486.14
-3.44161	4506.96
-3.44146	4533.7
-3.44131	4558.58
-3.44116	4568.23
-3.44101	4550.9
-3.44086	4511.14
-3.44071	4473.13
-3.44056	4462.84
-3.4404	4484.43
-3.44025	4516.03
-3.4401	4532.03
-3.43995	4526.23
-3.4398	4510.69
-3.43965	4499.95
-3.4395	4503.23
-3.43935	4525.94
[truncated: 129,072 more rows]
