# Supplementary material for: Dual engineering of thermodynamics and kinetics in covalent organic frameworks for separation
Source: Nat Commun. 2026 Mar 10;17:3896. doi: 10.1038/s41467-026-70311-8 (PMC13125621; doi:10.1038/s41467-026-70311-8)
Supplement: Supplementary file 3 — Source Data [file 41467_2026_70311_MOESM3_ESM.zip › 676225_2_data_set_12367526_twyvxw/Source data for figures/Supplementary Figure S10.xlsx]

## Sheet: Sheet1
HTpBPa-F Desorption		HTpBPa-F Adsorption		STpBPa-F Desorption		STpBPa-F Adsorption
Relative Pressure (P/P0)	N2 uptake (cc/g)	Relative Pressure (P/P0)	N2 uptake (cc/g)	Relative Pressure (P/P0)	N2 uptake (cc/g)	Relative Pressure (P/P0)	N2 uptake (cc/g)
0.99451	806.78	1.18561E-6	0.0108	0.99419	337.267	1.14666E-7	2.1433
0.97549	640.329	6.05667E-6	1.24	0.97521	267.718	2.92868E-7	3.0726
0.9502	587.292	8.16689E-6	2.4478	0.94969	177.889	5.15362E-6	3.9725
0.9252	571.504	1.03883E-5	4.798	0.9237	150.201	8.9603E-6	4.8162
0.90147	564.166	1.04672E-5	4.7874	0.90066	140.054	1.55352E-5	5.6197
0.87475	558.911	1.52241E-5	4.7714	0.87576	133.816	2.11151E-5	6.3867
0.851	555.854	1.68933E-5	4.7587	0.84956	128.815	2.55621E-5	7.1384
0.82689	552.88	1.89884E-5	5.9308	0.8239	124.833	4.94241E-5	7.9487
0.79986	550.036	1.92506E-5	5.9188	0.8005	122.215	5.09269E-5	7.9137
0.77599	548.245	5.94505E-5	5.8907	0.77587	119.709	6.71494E-5	7.8875
0.75041	545.995	5.98968E-5	5.9202	0.75076	117.454	7.20041E-5	7.8766
0.72485	543.799	6.02592E-5	5.9495	0.72497	115.722	1.03458E-4	7.8848
0.70118	541.629	6.44479E-5	6.2129	0.70044	113.993	1.13918E-4	7.9363
0.67524	539.458	9.87707E-5	8.106	0.67516	112.105	1.21746E-4	7.9782
0.65053	537.215	2.1149E-4	13.6917	0.65051	110.279	2.22038E-4	8.4374
0.62544	535.276	4.09849E-4	22.6867	0.62521	108.539	3.97804E-4	9.2948
0.59939	533.149	6.18235E-4	31.7815	0.60026	106.743	6.30833E-4	10.2614
0.57635	530.942	8.32106E-4	40.7688	0.57528	105.046	8.31286E-4	11.0834
0.54998	528.611	0.00103	48.5363	0.55032	103.334	0.001	11.731
0.52548	526.167	0.00314	100.628	0.52501	101.64	0.00301	16.7788
0.50133	522.899	0.00504	120.146	0.50034	99.8844	0.005	19.3162
0.47576	519.475	0.007	131.657	0.47529	98.0571	0.00702	21.0314
0.4506	516.423	0.00904	139.516	0.44988	96.4304	0.00901	22.3274
0.42553	513.613	0.01001	142.469	0.42544	94.7249	0.01	22.6975
0.40064	510.761	0.02614	167.998	0.40025	92.981	0.02601	26.3123
0.37557	507.969	0.05028	190.079	0.37522	91.2352	0.04921	29.9103
0.35061	504.754	0.0752	210.368	0.35006	89.4494	0.07419	33.4034
0.32439	498.737	0.10002	230.963	0.3254	87.5084	0.09909	36.8343
0.2993	493.122	0.12492	252.635	0.3001	85.2496	0.12392	40.2952
0.27449	487.971	0.14923	273.312	0.27528	83.1782	0.14913	43.7274
0.24962	482.189	0.17417	293.01	0.25012	81.0322	0.17407	47.0714
0.22566	376.172	0.19888	312.333	0.22597	72.9147	0.19909	50.4176
0.19864	338.724	0.22427	338.437	0.1999	67.0773	0.22558	55.2137
0.17545	320.143	0.24982	454.262	0.17431	62.7789	0.25024	64.556
0.15025	299.89	0.27528	464.292	0.15099	59.3822	0.27414	67.4461
0.12427	276.81	0.30025	469.983	0.12429	55.0291	0.29946	70.1109
0.1005	255.539	0.32518	475.723	0.09916	50.8461	0.32459	72.6354
0.07514	233.851	0.34954	482.046	0.07598	47.3772	0.34907	75.1875
0.05006	212.634	0.37401	485.561	0.04934	42.9681	0.37451	77.3354
0.02409	187.201	0.39913	488.875	0.02403	37.9475	0.39948	79.4179
		0.42459	492.043			0.42465	81.4633
		0.44954	495.132			0.45012	83.4093
		0.47426	498.216			0.47429	85.3322
		0.49871	501.096			0.49891	87.6181
		0.52454	503.866			0.52491	89.8982
		0.54859	506.529			0.54989	91.9079
		0.57472	509.137			0.57413	93.9217
		0.59871	511.524			0.59996	95.8964
		0.6244	514.022			0.62486	97.8338
		0.64964	516.659			0.64882	99.7374
		0.67437	519.383			0.67503	101.808
		0.69891	521.928			0.69916	103.822
		0.72485	524.387			0.72506	105.889
		0.75002	526.96			0.7489	107.97
		0.77392	529.448			0.77431	110.225
		0.80003	532.096			0.79917	112.651
		0.82378	534.84			0.82426	115.277
		0.85125	539.016			0.84988	118.72
		0.87559	542.738			0.87544	122.464
		0.89992	547.01			0.89964	127.457
		0.92518	552.813			0.92323	134.498
		0.94905	562.91			0.94907	149.584
		0.9759	595.794			0.97485	196.799
		0.99451	806.78			0.99419	337.267
