# Supplementary material for: Dual engineering of thermodynamics and kinetics in covalent organic frameworks for separation
Source: Nat Commun. 2026 Mar 10;17:3896. doi: 10.1038/s41467-026-70311-8 (PMC13125621; doi:10.1038/s41467-026-70311-8)
Supplement: Supplementary file 3 — Source Data [file 41467_2026_70311_MOESM3_ESM.zip › 676225_2_data_set_12367526_twyvxw/Source data for figures/Supplementary Figure S11a.xlsx]

## Sheet: Sheet1
Pore width (nm)	Pore Volume (cm3/g)
0.567	0
0.614	0
0.666	0
0.723	0
0.785	0
0.852	0
0.926	0
1.007	92.532
1.096	286.48
1.193	452.12
1.299	505.86
1.416	466.38
1.543	432.08
1.682	469.81
1.834	600.04
2	746.49
2.183	759.66
2.382	531.4
2.6	220.05
2.838	38.91
3.099	0
3.385	0
3.698	6.265
4.039	6.5551
4.413	4.7634
4.823	2.9907
5.27	2.012
5.76	1.713
6.296	1.3753
6.883	0.99112
7.524	0.78251
8.227	0.76489
8.995	0.68164
9.835	0.56675
10.755	0.50029
11.761	0.55508
12.861	0.46731
14.066	0.42436
15.383	0.50649
16.825	0.24219
18.402	0.30363
20.128	0.48368
22.016	0.2346
24.082	0.22686
26.343	0.26844
28.816	0.21136
31.522	0.22159
34.482	0.23781
