# Supplementary material for: Dual engineering of thermodynamics and kinetics in covalent organic frameworks for separation
Source: Nat Commun. 2026 Mar 10;17:3896. doi: 10.1038/s41467-026-70311-8 (PMC13125621; doi:10.1038/s41467-026-70311-8)
Supplement: Supplementary file 3 — Source Data [file 41467_2026_70311_MOESM3_ESM.zip › 676225_2_data_set_12367526_twyvxw/Source data for figures/Supplementary Figure S11b.xlsx]

## Sheet: Sheet1
Pore width (nm)	Pore Volume (cm3/g)
0.484	0
0.524	0
0.567	0
0.614	0
0.666	0
0.723	0
0.785	0
0.852	0
0.926	0
1.007	3.8097
1.096	45.467
1.193	95.404
1.299	119.14
1.416	112.31
1.543	95.909
1.682	85.345
1.834	86.814
2	91.483
2.183	85.429
2.382	62.296
2.6	35.314
2.838	18.695
3.099	12.499
3.385	10.675
3.698	9.3426
4.039	7.3362
4.413	5.5291
4.823	4.0243
5.27	2.9268
5.76	2.1204
6.296	1.5274
6.883	1.3885
7.524	1.4503
8.227	1.2636
8.995	1.0441
9.835	0.91536
10.755	0.89833
11.761	0.9178
12.861	0.68828
14.066	0.61795
15.383	0.78023
16.825	0.3818
18.402	0.55055
20.128	0.87855
22.016	0.41367
24.082	0.39325
26.343	0.50942
28.816	0.39114
31.522	0.37204
34.482	0.41215
