# Supplementary material for: Dual engineering of thermodynamics and kinetics in covalent organic frameworks for separation
Source: Nat Commun. 2026 Mar 10;17:3896. doi: 10.1038/s41467-026-70311-8 (PMC13125621; doi:10.1038/s41467-026-70311-8)
Supplement: Supplementary file 3 — Source Data [file 41467_2026_70311_MOESM3_ESM.zip › 676225_2_data_set_12367526_twyvxw/Source data for figures/Supplementary Figure S12.xlsx]

## Sheet: Sheet1
HTpBPa-F		STpBPa-F		STpBPa
Temperature (℃)	Weight (%)	Temperature (℃)	Weight (%)	Temperature (℃)	Weight (%)
30	100	30	100	30	100
30.167	100	30.167	100	30.167	100
30.333	100	30.333	100	30.333	99.9773
30.5	100	30.5	100	30.5	99.9521
30.667	100	30.667	100	30.667	99.9496
30.833	100	30.833	100	30.833	99.9496
31	99.9983	31	99.9941	31	99.9446
31.167	99.99	31.167	99.9644	31.167	99.9244
31.333	99.9834	31.333	99.9407	31.333	99.9093
31.5	99.9809	31.5	99.9348	31.5	99.9043
31.667	99.9792	31.667	99.9289	31.667	99.9018
31.833	99.9784	31.833	99.9229	31.833	99.8967
32	99.9768	32	99.917	32	99.8892
32.167	99.9751	32.167	99.914	32.167	99.8892
32.333	99.9726	32.333	99.9052	32.333	99.8791
32.5	99.9709	32.5	99.8933	32.5	99.8665
32.667	99.9693	32.667	99.8844	32.667	99.8589
32.833	99.9676	32.833	99.8755	32.833	99.8514
33	99.966	33	99.8666	33	99.8463
33.167	99.9635	33.167	99.8548	33.167	99.8388
33.333	99.961	33.333	99.84	33.333	99.8262
33.5	99.9593	33.5	99.8281	33.5	99.8111
33.667	99.9544	33.667	99.8162	33.667	99.801
33.833	99.9527	33.833	99.7955	33.833	99.7935
34	99.9519	34	99.7925	34	99.7859
34.167	99.9494	34.167	99.7836	34.167	99.7657
34.333	99.9436	34.333	99.7392	34.333	99.738
34.5	99.9344	34.5	99.7303	34.5	99.733
34.667	99.9328	34.667	99.7243	34.667	99.7179
34.833	99.9311	34.833	99.6947	34.833	99.7003
35	99.9228	35	99.6799	35	99.7003
35.167	99.9253	35.167	99.6888	35.167	99.6977
35.333	99.9311	35.333	99.6947	35.333	99.6902
35.5	99.9228	35.5	99.6651	35.5	99.665
35.667	99.917	35.667	99.6443	35.667	99.6675
35.833	99.9104	35.833	99.6206	35.833	99.6725
36	99.9071	36	99.5939	36	99.6524
36.167	99.9137	36.167	99.6177	36.167	99.6474
36.333	99.9095	36.333	99.6177	36.333	99.6247
36.5	99.9012	36.5	99.588	36.5	99.5995
36.667	99.9004	36.667	99.5851	36.667	99.597
36.833	99.8954	36.833	99.5673	36.833	99.5894
37	99.8871	37	99.5376	37	99.5894
37.167	99.8838	37.167	99.5258	37.167	99.597
37.333	99.8805	37.333	99.5139	37.333	99.5869
37.5	99.873	37.5	99.4843	37.5	99.5617
37.667	99.8763	37.667	99.4813	37.667	99.5466
37.833	99.8838	37.833	99.511	37.833	99.5466
38	99.8797	38	99.511	38	99.534
38.167	99.8714	38.167	99.4813	38.167	99.5088
38.333	99.8672	38.333	99.4665	38.333	99.4962
38.5	99.8672	38.5	99.4665	38.5	99.4962
38.667	99.8672	38.667	99.4665	38.667	99.4962
38.833	99.8589	38.833	99.4369	38.833	99.4735
39	99.8506	39	99.4072	39	99.4736
39.167	99.8506	39.167	99.4072	39.167	99.4962
39.333	99.8506	39.333	99.4072	39.333	99.4962
39.5	99.8448	39.5	99.3865	39.5	99.4786
39.667	99.8365	39.667	99.3568	39.667	99.4534
39.833	99.834	39.833	99.3479	39.833	99.4458
40	99.834	40	99.3479	40	99.4458
40.167	99.834	40.167	99.3479	40.167	99.4458
40.333	99.8257	40.333	99.3183	40.333	99.4207
40.5	99.8174	40.5	99.2887	40.5	99.3955
40.667	99.8174	40.667	99.2887	40.667	99.3955
40.833	99.8174	40.833	99.2887	40.833	99.3955
41	99.8133	41	99.2739	41	99.3829
41.167	99.805	41.167	99.2442	41.167	99.3577
41.333	99.8008	41.333	99.2294	41.333	99.3451
41.5	99.8008	41.5	99.2294	41.5	99.3451
41.667	99.7958	41.667	99.2116	41.667	99.33
41.833	99.7875	41.833	99.182	41.833	99.3048
42	99.7842	42	99.1701	42	99.2947
42.167	99.7793	42.167	99.1701	42.167	99.2947
42.333	99.7651	42.333	99.1494	42.333	99.2771
42.5	99.7535	42.5	99.1197	42.5	99.2519
42.667	99.751	42.667	99.1108	42.667	99.2443
42.833	99.751	42.833	99.1108	42.833	99.2443
43	99.7477	43	99.099	43	99.2343
43.167	99.7394	43.167	99.0694	43.167	99.2091
43.333	99.7344	43.333	99.0516	43.333	99.194
43.5	99.7303	43.5	99.0516	43.5	99.194
43.667	99.7212	43.667	99.0486	43.667	99.1914
43.833	99.7087	43.833	99.019	43.833	99.1663
44	99.7012	44	98.9923	44	99.1436
44.167	99.7012	44.167	98.9923	44.167	99.1436
44.333	99.7012	44.333	98.9923	44.333	99.1436
44.5	99.6988	44.5	98.9834	44.5	99.136
44.667	99.6822	44.667	98.9538	44.667	99.1108
44.833	99.668	44.833	98.933	44.833	99.0932
45	99.668	45	98.933	45	99.0932
45.167	99.668	45.167	98.933	45.167	99.0932
45.333	99.6656	45.333	98.9241	45.333	99.0856
45.5	99.6531	45.5	98.8945	45.5	99.0605
45.667	99.639	45.667	98.8737	45.667	99.0428
45.833	99.6348	45.833	98.8737	45.833	99.0428
46	99.6348	46	98.8737	46	99.0428
46.167	99.6348	46.167	98.8737	46.167	99.0428
46.333	99.6307	46.333	98.8648	46.333	99.0353
46.5	99.6141	46.5	98.8352	46.5	99.0101
46.667	99.6017	46.667	98.8056	46.667	98.9924
46.833	99.6017	46.833	98.7759	46.833	98.9924
47	99.6017	47	98.7552	47	98.9924
47.167	99.6017	47.167	98.7552	47.167	98.9924
47.333	99.5942	47.333	98.7433	47.333	98.9824
47.5	99.5776	47.5	98.7137	47.5	98.9572
47.667	99.5685	47.667	98.6959	47.667	98.9421
47.833	99.5685	47.833	98.6959	47.833	98.9421
48	99.5685	48	98.6959	48	98.9421
48.167	99.5668	48.167	98.6959	48.167	98.9421
48.333	99.5568	48.333	98.69	48.333	98.937
48.5	99.5419	48.5	98.6485	48.5	98.9118
48.667	99.5353	48.667	98.5951	48.667	98.8917
48.833	99.5353	48.833	98.5774	48.833	98.8917
49	99.527	49	98.5774	49	98.8917
49.167	99.5187	49.167	98.5774	49.167	98.8917
49.333	99.5187	49.333	98.5774	49.333	98.8917
49.5	99.5187	49.5	98.5774	49.5	98.8917
49.667	99.5129	49.667	98.5714	49.667	98.8867
49.833	99.4963	49.833	98.5418	49.833	98.8615
50	99.4855	50	98.5181	50	98.8413
50.167	99.4855	50.167	98.5181	50.167	98.8413
50.333	99.4821	50.333	98.5181	50.333	98.8413
50.5	99.4739	50.5	98.5181	50.5	98.8413
50.667	99.4689	50.667	98.4914	50.667	98.8413
50.833	99.4689	50.833	98.4618	50.833	98.8413
51	99.4672	51	98.4588	51	98.8413
51.167	99.4523	51.167	98.4351	51.167	98.8212
51.333	99.4373	51.333	98.4054	51.333	98.796
51.5	99.4357	51.5	98.3995	51.5	98.7909
51.667	99.4357	51.667	98.3995	51.667	98.7909
51.833	99.4282	51.833	98.3995	51.833	98.7909
52	99.4199	52	98.3995	52	98.7909
52.167	99.4191	52.167	98.3995	52.167	98.7909
52.333	99.4191	52.333	98.3995	52.333	98.7909
52.5	99.4116	52.5	98.3847	52.5	98.7884
52.667	99.395	52.667	98.3254	52.667	98.7632
52.833	99.3859	52.833	98.281	52.833	98.7406
53	99.3851	53	98.281	53	98.7431
53.167	99.3768	53.167	98.281	53.167	98.7683
53.333	99.3693	53.333	98.281	53.333	98.7909
53.5	99.3693	53.5	98.281	53.5	98.7909
53.667	99.3685	53.667	98.281	53.667	98.7909
53.833	99.3602	53.833	98.281	53.833	98.7909
54	99.3502	54	98.2721	54	98.7834
54.167	99.3419	54.167	98.2424	54.167	98.7582
54.333	99.3344	54.333	98.2217	54.333	98.7406
54.5	99.3261	54.5	98.2217	54.5	98.7406
54.667	99.3195	54.667	98.2217	54.667	98.7406
54.833	99.3195	54.833	98.2217	54.833	98.7406
55	99.3145	55	98.2217	55	98.7406
55.167	99.3062	55.167	98.2098	55.167	98.7406
55.333	99.3029	55.333	98.1802	55.333	98.7406
55.5	99.3012	55.5	98.1624	55.5	98.7406
55.667	99.2921	55.667	98.1594	55.667	98.738
55.833	99.2772	55.833	98.1298	55.833	98.7128
56	99.2697	56	98.1031	56	98.6902
56.167	99.2656	56.167	98.1031	56.167	98.6902
56.333	99.2573	56.333	98.1031	56.333	98.6927
56.5	99.2531	56.5	98.1031	56.5	98.7179
56.667	99.2531	56.667	98.1031	56.667	98.7406
56.833	99.2456	56.833	98.1031	56.833	98.7406
57	99.2373	57	98.1031	57	98.7406
57.167	99.2365	57.167	98.1031	57.167	98.7406
57.333	99.2324	57.333	98.1031	57.333	98.7406
57.5	99.2183	57.5	98.0824	57.5	98.7229
57.667	99.2058	57.667	98.0527	57.667	98.6977
57.833	99.2008	57.833	98.0231	57.833	98.6902
58	99.1925	58	97.9935	58	98.6902
58.167	99.1867	58.167	97.9846	58.167	98.6902
58.333	99.1842	58.333	97.9846	58.333	98.6902
58.5	99.1759	58.5	97.9846	58.5	98.6902
58.667	99.1701	58.667	97.9846	58.667	98.6902
58.833	99.166	58.833	97.9846	58.833	98.6902
59	99.1577	59	97.9846	59	98.6902
59.167	99.1452	59.167	97.9549	59.167	98.665
59.333	99.1319	59.333	97.9253	59.333	98.6398
59.5	99.1236	59.5	97.9253	59.5	98.6398
59.667	99.1203	59.667	97.9253	59.667	98.6398
59.833	99.1145	59.833	97.9253	59.833	98.6423
60	99.1062	60	97.9253	60	98.6675
60.167	99.1037	60.167	97.9253	60.167	98.6902
60.333	99.1012	60.333	97.9253	60.333	98.6902
60.5	99.0929	60.5	97.9253	60.5	98.6902
60.667	99.0871	60.667	97.9253	60.667	98.6902
60.833	99.0788	60.833	97.9016	60.833	98.67
61	99.0622	61	97.8453	61	98.6448
61.167	99.0539	61.167	97.8097	61.167	98.6398
61.333	99.0498	61.333	97.8067	61.333	98.6398
61.5	99.0415	61.5	97.8067	61.5	98.6398
61.667	99.0373	61.667	97.8067	61.667	98.6398
61.833	99.0299	61.833	97.8067	61.833	98.6398
62	99.0216	62	97.8067	62	98.6398
62.167	99.0182	62.167	97.8067	62.167	98.6398
62.333	99.0058	62.333	97.7919	62.333	98.6272
62.5	98.9917	62.5	97.7623	62.5	98.602
62.667	98.9817	62.667	97.7475	62.667	98.5894
62.833	98.9734	62.833	97.7475	62.833	98.5894
63	98.9685	63	97.7475	63	98.5919
63.167	98.9602	63.167	97.7475	63.167	98.6171
63.333	98.9543	63.333	97.7475	63.333	98.6398
63.5	98.9477	63.5	97.7475	63.5	98.6398
63.667	98.9394	63.667	97.7475	63.667	98.6398
63.833	98.9344	63.833	97.7475	63.833	98.6398
64	98.9245	64	97.7415	64	98.6348
64.167	98.9112	64.167	97.7119	64.167	98.6096
64.333	98.8971	64.333	97.6882	64.333	98.5894
64.5	98.8888	64.5	97.6882	64.5	98.5894
64.667	98.8855	64.667	97.6882	64.667	98.5894
64.833	98.8772	64.833	97.6645	64.833	98.5894
65	98.8714	65	97.6348	65	98.5894
65.167	98.8639	65.167	97.6289	65.167	98.5894
65.333	98.8556	65.333	97.6289	65.333	98.5894
65.5	98.8514	65.5	97.6289	65.5	98.5894
65.667	98.8431	65.667	97.6289	65.667	98.5894
65.833	98.8382	65.833	97.6289	65.833	98.5894
66	98.8241	66	97.6082	66	98.5718
66.167	98.8075	66.167	97.5785	66.167	98.5466
66.333	98.7975	66.333	97.5696	66.333	98.539
66.5	98.7842	66.5	97.5696	66.5	98.539
66.667	98.7751	66.667	97.5696	66.667	98.539
66.833	98.7685	66.833	97.5696	66.833	98.539
67	98.7602	67	97.5696	67	98.539
67.167	98.7527	67.167	97.5696	67.167	98.539
67.333	98.7444	67.333	97.5696	67.333	98.539
67.5	98.7369	67.5	97.5696	67.5	98.539
67.667	98.7286	67.667	97.5696	67.667	98.5491
67.833	98.7178	67.833	97.5578	67.833	98.5642
68	98.7012	68	97.5282	68	98.5542
68.167	98.6888	68.167	97.5104	68.167	98.539
68.333	98.688	68.333	97.5104	68.333	98.539
68.5	98.6797	68.5	97.5104	68.5	98.539
68.667	98.6722	68.667	97.5104	68.667	98.539
68.833	98.6639	68.833	97.5104	68.833	98.539
69	98.6556	69	97.5104	69	98.539
69.167	98.649	69.167	97.5104	69.167	98.539
69.333	98.6407	69.333	97.5104	69.333	98.539
69.5	98.629	69.5	97.4896	69.5	98.5214
69.667	98.6124	69.667	97.46	69.667	98.4962
69.833	98.6033	69.833	97.4511	69.833	98.4887
70	98.595	70	97.4511	70	98.4887
70.167	98.5834	70.167	97.4511	70.167	98.4887
70.333	98.5751	70.333	97.4511	70.333	98.4887
70.5	98.5651	70.5	97.4511	70.5	98.4887
70.667	98.5568	70.667	97.4511	70.667	98.5139
70.833	98.5485	70.833	97.4481	70.833	98.539
71	98.5402	71	97.4185	71	98.539
71.167	98.5236	71.167	97.3651	71.167	98.5164
71.333	98.507	71.333	97.3355	71.333	98.4912
71.5	98.4979	71.5	97.3325	71.5	98.4887
71.667	98.4896	71.667	97.3325	71.667	98.4887
71.833	98.4813	71.833	97.3325	71.833	98.4887
72	98.4722	72	97.3325	72	98.4887
72.167	98.4639	72.167	97.3325	72.167	98.4887
72.333	98.4548	72.333	97.3325	72.333	98.4887
72.5	98.4465	72.5	97.3325	72.5	98.4887
72.667	98.4373	72.667	97.3325	72.667	98.4887
72.833	98.429	72.833	97.3325	72.833	98.4887
73	98.4199	73	97.3325	73	98.4887
73.167	98.4058	73.167	97.3118	73.167	98.471
73.333	98.3884	73.333	97.2822	73.333	98.4458
73.5	98.3776	73.5	97.2733	73.5	98.4383
73.667	98.3685	73.667	97.2733	73.667	98.4383
73.833	98.3602	73.833	97.2733	73.833	98.4383
74	98.3519	74	97.2733	74	98.4433
74.167	98.3436	74.167	97.2733	74.167	98.4685
74.333	98.3344	74.333	97.2733	74.333	98.4887
74.5	98.3261	74.5	97.2733	74.5	98.4887
74.667	98.317	74.667	97.2733	74.667	98.4887
74.833	98.3004	74.833	97.2466	74.833	98.466
75	98.2822	75	97.2169	75	98.4408
75.167	98.2722	75.167	97.214	75.167	98.4383
75.333	98.2639	75.333	97.214	75.333	98.4383
75.5	98.2539	75.5	97.214	75.5	98.4383
75.667	98.2456	75.667	97.214	75.667	98.4383
75.833	98.2365	75.833	97.214	75.833	98.4383
76	98.2282	76	97.214	76	98.4383
76.167	98.2191	76.167	97.214	76.167	98.4383
76.333	98.2108	76.333	97.214	76.333	98.4383
76.5	98.2025	76.5	97.214	76.5	98.4383
76.667	98.1884	76.667	97.1932	76.667	98.4207
76.833	98.1709	76.833	97.1636	76.833	98.3955
77	98.1602	77	97.1547	77	98.3879
77.167	98.1502	77.167	97.1547	77.167	98.3879
77.333	98.1411	77.333	97.1547	77.333	98.3879
77.5	98.132	77.5	97.1547	77.5	98.3879
77.667	98.122	77.667	97.1547	77.667	98.3879
77.833	98.1137	77.833	97.1547	77.833	98.3879
78	98.1037	78	97.1547	78	98.3879
78.167	98.0954	78.167	97.1547	78.167	98.3879
78.333	98.0855	78.333	97.1547	78.333	98.3879
78.5	98.0772	78.5	97.1547	78.5	98.4131
78.667	98.0606	78.667	97.131	78.667	98.4181
78.833	98.0431	78.833	97.1013	78.833	98.3929
79	98.0324	79	97.0954	79	98.3879
79.167	98.0207	79.167	97.0954	79.167	98.3879
79.333	98.0124	79.333	97.0954	79.333	98.3879
79.5	98.0025	79.5	97.0954	79.5	98.3879
79.667	97.9942	79.667	97.0954	79.667	98.3879
79.833	97.9834	79.833	97.0954	79.833	98.3879
80	97.9734	80	97.0954	80	98.3879
80.167	97.9651	80.167	97.0954	80.167	98.3879
80.333	97.9535	80.333	97.0895	80.333	98.3829
80.5	97.9369	80.5	97.0599	80.5	98.3577
80.667	97.9203	80.667	97.0361	80.667	98.3375
80.833	97.912	80.833	97.0361	80.833	98.3375
81	97.9029	81	97.0361	81	98.3375
81.167	97.8946	81.167	97.0361	81.167	98.3375
81.333	97.8855	81.333	97.0361	81.333	98.3375
81.5	97.8772	81.5	97.0361	81.5	98.3375
81.667	97.868	81.667	97.0361	81.667	98.3375
81.833	97.8589	81.833	97.0361	81.833	98.3375
82	97.8498	82	97.0361	82	98.3375
82.167	97.8398	82.167	97.0361	82.167	98.3375
82.333	97.8307	82.333	97.0332	82.333	98.335
82.5	97.8116	82.5	97.0124	82.5	98.3098
82.667	97.7958	82.667	97.0154	82.667	98.2897
82.833	97.7867	82.833	97.0361	82.833	98.3149
83	97.7784	83	97.0361	83	98.3375
83.167	97.7685	83.167	97.0361	83.167	98.3375
83.333	97.7593	83.333	97.0361	83.333	98.3375
83.5	97.7502	83.5	97.0361	83.5	98.3375
83.667	97.7411	83.667	97.0361	83.667	98.3375
83.833	97.7328	83.833	97.0361	83.833	98.3375
84	97.7228	84	97.0361	84	98.3375
84.167	97.7145	84.167	97.0361	84.167	98.3375
84.333	97.7046	84.333	97.0361	84.333	98.3375
84.5	97.6946	84.5	97.0302	84.5	98.3325
84.667	97.678	84.667	97.0006	84.667	98.3073
84.833	97.6631	84.833	96.9769	84.833	98.2872
85	97.6531	85	96.9769	85	98.2872
85.167	97.6448	85.167	96.9769	85.167	98.2872
85.333	97.6348	85.333	96.9769	85.333	98.2872
85.5	97.6257	85.5	96.9769	85.5	98.2872
85.667	97.6174	85.667	96.9769	85.667	98.2872
85.833	97.6075	85.833	96.9769	85.833	98.2872
86	97.5992	86	96.9769	86	98.2872
86.167	97.5892	86.167	96.9769	86.167	98.2872
86.333	97.5809	86.333	96.9769	86.333	98.3073
86.5	97.5718	86.5	96.9769	86.5	98.3325
86.667	97.5635	86.667	96.9798	86.667	98.3375
86.833	97.5543	86.833	97.0095	86.833	98.3375
87	97.5402	87	97.0154	87	98.3199
87.167	97.5228	87.167	96.9858	87.167	98.2947
87.333	97.512	87.333	96.9769	87.333	98.2872
87.5	97.5029	87.5	96.9769	87.5	98.2872
87.667	97.4946	87.667	96.9769	87.667	98.2872
87.833	97.4871	87.833	96.9769	87.833	98.2872
88	97.4788	88	96.9769	88	98.2872
88.167	97.4705	88.167	96.9769	88.167	98.2872
88.333	97.4622	88.333	96.9769	88.333	98.2872
88.5	97.4539	88.5	96.9769	88.5	98.2872
88.667	97.444	88.667	96.9709	88.667	98.2821
88.833	97.4282	88.833	96.9413	88.833	98.2569
89	97.4133	89	96.9176	89	98.2368
89.167	97.4058	89.167	96.9176	89.167	98.2368
89.333	97.3975	89.333	96.9176	89.333	98.2368
89.5	97.39	89.5	96.9176	89.5	98.2368
89.667	97.3817	89.667	96.9176	89.667	98.2368
89.833	97.3743	89.833	96.9176	89.833	98.2368
90	97.366	90	96.9176	90	98.2368
90.167	97.3585	90.167	96.9176	90.167	98.2368
90.333	97.3502	90.333	96.9354	90.333	98.2368
90.5	97.3427	90.5	96.965	90.5	98.2368
90.667	97.3344	90.667	96.9769	90.667	98.2368
90.833	97.3278	90.833	96.9769	90.833	98.2368
91	97.3162	91	96.9472	91	98.2116
91.167	97.2996	91.167	96.9176	91.167	98.1864
91.333	97.2929	91.333	96.9176	91.333	98.1864
91.5	97.2846	91.5	96.9176	91.5	98.1864
91.667	97.278	91.667	96.9176	91.667	98.1864
91.833	97.2697	91.833	96.9176	91.833	98.1864
92	97.2614	92	96.9176	92	98.1864
92.167	97.2548	92.167	96.9176	92.167	98.1864
92.333	97.2465	92.333	96.9176	92.333	98.1864
92.5	97.2407	92.5	96.9176	92.5	98.1864
92.667	97.2324	92.667	96.9176	92.667	98.1864
92.833	97.2249	92.833	96.9176	92.833	98.1864
93	97.2116	93	96.8998	93	98.1738
93.167	97.1975	93.167	96.8791	93.167	98.1738
93.333	97.1859	93.333	96.8969	93.333	98.1864
93.5	97.1784	93.5	96.9176	93.5	98.1864
93.667	97.1726	93.667	96.9176	93.667	98.1864
93.833	97.1643	93.833	96.9176	93.833	98.1864
94	97.1593	94	96.9176	94	98.1864
94.167	97.151	94.167	96.9176	94.167	98.1864
94.333	97.1452	94.333	96.9176	94.333	98.1864
94.5	97.1394	94.5	96.9176	94.5	98.1864
94.667	97.1311	94.667	96.9176	94.667	98.1864
94.833	97.1253	94.833	96.9176	94.833	98.1864
95	97.117	95	96.9176	95	98.1864
95.167	97.1037	95.167	96.888	95.167	98.1612
95.333	97.088	95.333	96.8583	95.333	98.136
95.5	97.0797	95.5	96.8583	95.5	98.136
95.667	97.0755	95.667	96.8702	95.667	98.136
95.833	97.0672	95.833	96.8998	95.833	98.136
96	97.0622	96	96.9176	96	98.136
96.167	97.0556	96.167	96.9176	96.167	98.136
96.333	97.0473	96.333	96.9176	96.333	98.136
96.5	97.044	96.5	96.9176	96.5	98.136
96.667	97.0357	96.667	96.9176	96.667	98.136
96.833	97.029	96.833	96.9176	96.833	98.136
97	97.0249	97	96.9146	97	98.1335
97.167	97.0083	97.167	96.885	97.167	98.1083
97.333	96.9958	97.333	96.8583	97.333	98.0856
97.5	96.99	97.5	96.8583	97.5	98.0856
97.667	96.9817	97.667	96.8583	97.667	98.0856
97.833	96.9792	97.833	96.8583	97.833	98.0856
98	96.9726	98	96.8583	98	98.0856
98.167	96.9643	98.167	96.8583	98.167	98.1058
98.333	96.9626	98.333	96.8583	98.333	98.131
98.5	96.9568	98.5	96.8761	98.5	98.136
98.667	96.9485	98.667	96.9057	98.667	98.136
98.833	96.9461	98.833	96.9176	98.833	98.136
99	96.9402	99	96.9176	99	98.136
99.167	96.9319	99.167	96.9176	99.167	98.136
99.333	96.9245	99.333	96.8998	99.333	98.1209
99.5	96.9112	99.5	96.8702	99.5	98.0957
99.667	96.8996	99.667	96.8583	99.667	98.0856
99.833	96.8963	99.833	96.8583	99.833	98.0856
100	96.8946	100	96.8583	100	98.0856
100.167	96.8863	100.167	96.8583	100.167	98.0856
100.333	96.8797	100.333	96.8583	100.333	98.0856
100.5	96.8797	100.5	96.8583	100.5	98.0856
100.667	96.8747	100.667	96.8583	100.667	98.0856
100.833	96.8664	100.833	96.8583	100.833	98.0856
101	96.8631	101	96.8583	101	98.0856
101.167	96.8631	101.167	96.8672	101.167	98.0856
101.333	96.8531	101.333	96.882	101.333	98.0731
101.5	96.8365	101.5	96.8731	101.5	98.0479
101.667	96.8299	101.667	96.8583	101.667	98.0353
101.833	96.8299	101.833	96.8583	101.833	98.0353
102	96.8241	102	96.8583	102	98.0353
102.167	96.8158	102.167	96.8583	102.167	98.0353
102.333	96.8133	102.333	96.8583	102.333	98.0353
102.5	96.8133	102.5	96.8583	102.5	98.0353
102.667	96.8058	102.667	96.8583	102.667	98.0353
102.833	96.7975	102.833	96.8583	102.833	98.0353
103	96.7967	103	96.8583	103	98.0353
103.167	96.7958	103.167	96.8583	103.167	98.0353
103.333	96.7875	103.333	96.8583	103.333	98.0353
103.5	96.7751	103.5	96.8405	103.5	98.0202
103.667	96.7668	103.667	96.8109	103.667	97.995
103.833	96.7635	103.833	96.8198	103.833	97.9849
104	96.7602	104	96.8494	104	97.9849
104.167	96.7519	104.167	96.8583	104.167	97.9849
104.333	96.7469	104.333	96.8583	104.333	97.9849
104.5	96.7469	104.5	96.8583	104.5	97.9849
104.667	96.7469	104.667	96.8583	104.667	97.9849
104.833	96.7469	104.833	96.8583	104.833	97.9849
105	96.7427	105	96.8583	105	97.9849
105.167	96.7344	105.167	96.8583	105.167	97.9849
105.333	96.7303	105.333	96.8583	105.333	97.9849
105.5	96.7303	105.5	96.8583	105.5	97.9849
105.667	96.727	105.667	96.8465	105.667	97.9824
105.833	96.7178	105.833	96.8168	105.833	97.9824
106	96.7046	106	96.799	106	97.9849
106.167	96.6971	106.167	96.799	106.167	97.9849
106.333	96.6971	106.333	96.799	106.333	97.9849
106.5	96.6971	106.5	96.799	106.5	97.9849
106.667	96.6954	106.667	96.799	106.667	97.9849
106.833	96.6871	106.833	96.8287	106.833	97.9849
107	96.6805	107	96.8583	107	97.9849
107.167	96.6805	107.167	96.8583	107.167	97.9849
107.333	96.6805	107.333	96.8583	107.333	97.9849
107.5	96.6763	107.5	96.8435	107.5	97.9723
107.667	96.6614	107.667	96.8139	107.667	97.9471
107.833	96.649	107.833	96.799	107.833	97.9345
108	96.6473	108	96.799	108	97.9345
108.167	96.6473	108.167	96.799	108.167	97.9345
108.333	96.6473	108.333	96.799	108.333	97.9345
108.5	96.6473	108.5	96.799	108.5	97.9345
108.667	96.6456	108.667	96.799	108.667	97.9345
108.833	96.6373	108.833	96.799	108.833	97.9345
109	96.6307	109	96.799	109	97.9345
109.167	96.6307	109.167	96.799	109.167	97.9345
109.333	96.6307	109.333	96.799	109.333	97.9345
109.5	96.6307	109.5	96.799	109.5	97.9345
109.667	96.6282	109.667	96.7902	109.667	97.927
109.833	96.6182	109.833	96.7902	109.833	97.9018
110	96.6041	110	96.799	110	97.8841
110.167	96.5975	110.167	96.799	110.167	97.8841
110.333	96.5975	110.333	96.799	110.333	97.8841
110.5	96.5975	110.5	96.799	110.5	97.8841
110.667	96.5975	110.667	96.799	110.667	97.8841
110.833	96.5975	110.833	96.799	110.833	97.8841
111	96.5975	111	96.799	111	97.8841
111.167	96.5975	111.167	96.799	111.167	97.8841
111.333	96.5975	111.333	96.799	111.333	97.8841
111.5	96.59	111.5	96.799	111.5	97.8841
111.667	96.5817	111.667	96.799	111.667	97.8841
111.833	96.5809	111.833	96.799	111.833	97.8841
112	96.5792	112	96.7931	112	97.8791
112.167	96.5709	112.167	96.7635	112.167	97.8539
112.333	96.5643	112.333	96.7398	112.333	97.8338
112.5	96.5643	112.5	96.7398	112.5	97.8338
112.667	96.5643	112.667	96.7398	112.667	97.8338
112.833	96.5643	112.833	96.7576	112.833	97.8338
113	96.5635	113	96.7872	113	97.8338
113.167	96.5552	113.167	96.799	113.167	97.8338
113.333	96.5477	113.333	96.799	113.333	97.8338
113.5	96.5477	113.5	96.799	113.5	97.8338
113.667	96.5477	113.667	96.799	113.667	97.8338
113.833	96.5477	113.833	96.799	113.833	97.8338
114	96.5477	114	96.799	114	97.8338
114.167	96.5477	114.167	96.799	114.167	97.8338
114.333	96.5477	114.333	96.799	114.333	97.8338
114.5	96.5477	114.5	96.799	114.5	97.8338
114.667	96.5469	114.667	96.7961	114.667	97.8312
114.833	96.5386	114.833	96.7664	114.833	97.806
115	96.5311	115	96.7398	115	97.7834
115.167	96.5286	115.167	96.7398	115.167	97.7834
115.333	96.5203	115.333	96.7398	115.333	97.7834
115.5	96.5145	115.5	96.7398	115.5	97.7834
115.667	96.5145	115.667	96.7398	115.667	97.7834
115.833	96.5145	115.833	96.7398	115.833	97.7834
116	96.5145	116	96.7398	116	97.7834
116.167	96.5145	116.167	96.7398	116.167	97.7834
116.333	96.5145	116.333	96.7398	116.333	97.7834
116.5	96.5145	116.5	96.7398	116.5	97.7834
116.667	96.5145	116.667	96.7664	116.667	97.7834
116.833	96.5145	116.833	96.7961	116.833	97.7834
117	96.5145	117	96.799	117	97.7834
117.167	96.5104	117.167	96.7842	117.167	97.7708
117.333	96.5021	117.333	96.7546	117.333	97.7456
117.5	96.4979	117.5	96.7398	117.5	97.733
117.667	96.4979	117.667	96.7398	117.667	97.733
117.833	96.4979	117.833	96.7398	117.833	97.733
118	96.4979	118	96.7398	118	97.733
118.167	96.4954	118.167	96.7398	118.167	97.733
118.333	96.4871	118.333	96.7398	118.333	97.733
118.5	96.4813	118.5	96.7398	118.5	97.733
118.667	96.4813	118.667	96.7398	118.667	97.733
118.833	96.4813	118.833	96.7398	118.833	97.733
119	96.4813	119	96.7398	119	97.733
119.167	96.4772	119.167	96.725	119.167	97.7204
119.333	96.4689	119.333	96.6953	119.333	97.6952
119.5	96.4647	119.5	96.6805	119.5	97.6826
119.667	96.4647	119.667	96.6805	119.667	97.6826
119.833	96.4647	119.833	96.6923	119.833	97.6826
120	96.4647	120	96.722	120	97.6826
120.167	96.4647	120.167	96.7398	120.167	97.6826
120.333	96.4647	120.333	96.7398	120.333	97.6826
120.5	96.4647	120.5	96.7398	120.5	97.6826
120.667	96.4647	120.667	96.7398	120.667	97.6826
120.833	96.4647	120.833	96.7398	120.833	97.6826
121	96.4647	121	96.7398	121	97.6826
121.167	96.4647	121.167	96.7398	121.167	97.6826
121.333	96.4647	121.333	96.7398	121.333	97.6826
121.5	96.4647	121.5	96.7398	121.5	97.6826
121.667	96.4597	121.667	96.722	121.667	97.6675
121.833	96.4514	121.833	96.6923	121.833	97.6423
122	96.4481	122	96.6805	122	97.6322
122.167	96.4481	122.167	96.6805	122.167	97.6322
122.333	96.4481	122.333	96.6805	122.333	97.6322
122.5	96.4465	122.5	96.6805	122.5	97.6322
122.667	96.4382	122.667	96.6805	122.667	97.6322
122.833	96.4315	122.833	96.6805	122.833	97.6322
123	96.4315	123	96.6805	123	97.6322
123.167	96.4315	123.167	96.6805	123.167	97.6322
123.333	96.4315	123.333	96.6805	123.333	97.6322
123.5	96.4315	123.5	96.6805	123.5	97.6322
123.667	96.4315	123.667	96.7072	123.667	97.6322
123.833	96.4315	123.833	96.7368	123.833	97.6322
124	96.4315	124	96.7398	124	97.6322
124.167	96.4307	124.167	96.7368	124.167	97.6297
124.333	96.4224	124.333	96.7072	124.333	97.6045
124.5	96.4149	124.5	96.6805	124.5	97.5819
124.667	96.4149	124.667	96.6805	124.667	97.5819
124.833	96.4149	124.833	96.6805	124.833	97.5819
125	96.4149	125	96.6805	125	97.5819
125.167	96.4149	125.167	96.6805	125.167	97.5819
125.333	96.4149	125.333	96.6805	125.333	97.5819
125.5	96.4149	125.5	96.6805	125.5	97.5819
125.667	96.4149	125.667	96.6805	125.667	97.5819
125.833	96.4149	125.833	96.6805	125.833	97.5819
126	96.4149	126	96.6805	126	97.5819
126.167	96.4149	126.167	96.6805	126.167	97.5819
126.333	96.4141	126.333	96.6775	126.333	97.5793
126.5	96.4058	126.5	96.6479	126.5	97.5542
126.667	96.3983	126.667	96.6212	126.667	97.5315
126.833	96.3983	126.833	96.6212	126.833	97.5315
127	96.3983	127	96.6271	127	97.5315
127.167	96.3983	127.167	96.6568	127.167	97.5315
127.333	96.3983	127.333	96.6805	127.333	97.5315
127.5	96.3983	127.5	96.6805	127.5	97.5315
127.667	96.3983	127.667	96.6805	127.667	97.5315
127.833	96.3983	127.833	96.6805	127.833	97.5315
128	96.3909	128	96.6805	128	97.5315
128.167	96.3826	128.167	96.6805	128.167	97.5315
128.333	96.3817	128.333	96.6805	128.333	97.5315
128.5	96.3817	128.5	96.6805	128.5	97.5315
128.667	96.3817	128.667	96.6805	128.667	97.5315
128.833	96.3817	128.833	96.6805	128.833	97.5315
129	96.3817	129	96.6805	129	97.5315
129.167	96.3734	129.167	96.6508	129.167	97.5063
129.333	96.3651	129.333	96.6212	129.333	97.4811
129.5	96.3651	129.5	96.6212	129.5	97.4811
129.667	96.3651	129.667	96.6212	129.667	97.4811
129.833	96.3651	129.833	96.6212	129.833	97.4811
130	96.3651	130	96.6212	130	97.4811
130.167	96.3651	130.167	96.6212	130.167	97.4811
130.333	96.3651	130.333	96.6212	130.333	97.4811
130.5	96.3651	130.5	96.6212	130.5	97.4811
130.667	96.3651	130.667	96.6212	130.667	97.4811
130.833	96.3651	130.833	96.6212	130.833	97.4811
131	96.3651	131	96.6212	131	97.4811
131.167	96.3651	131.167	96.6212	131.167	97.4811
131.333	96.3651	131.333	96.6212	131.333	97.4811
131.5	96.3651	131.5	96.6212	131.5	97.4811
131.667	96.3568	131.667	96.5916	131.667	97.4559
131.833	96.3485	131.833	96.5619	131.833	97.4307
132	96.3485	132	96.5619	132	97.4081
132.167	96.3485	132.167	96.5619	132.167	97.3829
132.333	96.3485	132.333	96.5619	132.333	97.3804
132.5	96.3485	132.5	96.5619	132.5	97.3804
132.667	96.3436	132.667	96.5619	132.667	97.3804
132.833	96.3353	132.833	96.5619	132.833	97.3804
133	96.3319	133	96.5619	133	97.3804
133.167	96.3319	133.167	96.5619	133.167	97.3804
133.333	96.3319	133.333	96.5619	133.333	97.3804
133.5	96.3319	133.5	96.5619	133.5	97.3804
133.667	96.3319	133.667	96.5738	133.667	97.3804
133.833	96.3319	133.833	96.6034	133.833	97.3804
134	96.3261	134	96.6005	134	97.3627
134.167	96.3178	134.167	96.5708	134.167	97.3375
134.333	96.3153	134.333	96.5619	134.333	97.33
134.5	96.3153	134.5	96.5619	134.5	97.33
134.667	96.3153	134.667	96.5619	134.667	97.33
134.833	96.3153	134.833	96.5619	134.833	97.33
135	96.3153	135	96.5619	135	97.33
135.167	96.3153	135.167	96.5619	135.167	97.33
135.333	96.3153	135.333	96.5619	135.333	97.33
135.5	96.3153	135.5	96.5619	135.5	97.33
135.667	96.3153	135.667	96.5619	135.667	97.33
135.833	96.3153	135.833	96.5619	135.833	97.33
136	96.3153	136	96.5619	136	97.33
136.167	96.3153	136.167	96.5619	136.167	97.33
136.333	96.3153	136.333	96.5619	136.333	97.33
136.5	96.3153	136.5	96.5619	136.5	97.33
136.667	96.3046	136.667	96.5323	136.667	97.3048
136.833	96.288	136.833	96.5027	136.833	97.2796
137	96.2822	137	96.5027	137	97.2796
137.167	96.2822	137.167	96.5027	137.167	97.2796
137.333	96.2822	137.333	96.5027	137.333	97.2746
137.5	96.2822	137.5	96.5027	137.5	97.2494
137.667	96.2822	137.667	96.5027	137.667	97.2292
137.833	96.2822	137.833	96.5027	137.833	97.2292
138	96.2822	138	96.5027	138	97.2292
138.167	96.2822	138.167	96.5027	138.167	97.2292
138.333	96.2822	138.333	96.5027	138.333	97.2292
138.5	96.2822	138.5	96.5027	138.5	97.2292
138.667	96.2822	138.667	96.5056	138.667	97.2292
138.833	96.2747	138.833	96.5086	138.833	97.2066
139	96.2647	139	96.5056	139	97.1814
139.167	96.2556	139.167	96.5027	139.167	97.1788
139.333	96.249	139.333	96.5027	139.333	97.1788
139.5	96.249	139.5	96.5027	139.5	97.1788
139.667	96.249	139.667	96.5027	139.667	97.1788
139.833	96.249	139.833	96.5027	139.833	97.1788
140	96.249	140	96.5027	140	97.1788
140.167	96.249	140.167	96.5027	140.167	97.1788
140.333	96.249	140.333	96.5027	140.333	97.1788
140.5	96.249	140.5	96.5027	140.5	97.1788
140.667	96.249	140.667	96.5027	140.667	97.1788
140.833	96.249	140.833	96.5027	140.833	97.1788
141	96.2415	141	96.5027	141	97.1788
141.167	96.2332	141.167	96.5027	141.167	97.1788
141.333	96.2282	141.333	96.4878	141.333	97.1662
141.5	96.2199	141.5	96.4582	141.5	97.1411
141.667	96.2158	141.667	96.4434	141.667	97.1285
141.833	96.2158	141.833	96.4434	141.833	97.1285
142	96.2158	142	96.4434	142	97.1285
142.167	96.2158	142.167	96.4434	142.167	97.1083
142.333	96.2158	142.333	96.4434	142.333	97.0831
142.5	96.2158	142.5	96.4434	142.5	97.0781
142.667	96.2158	142.667	96.4434	142.667	97.0781
142.833	96.2158	142.833	96.4434	142.833	97.0781
143	96.2158	143	96.4434	143	97.0781
143.167	96.2158	143.167	96.4434	143.167	97.0781
143.333	96.2158	143.333	96.4434	143.333	97.0781
143.5	96.2083	143.5	96.4434	143.5	97.0781
143.667	96.1975	143.667	96.4345	143.667	97.0705
143.833	96.1884	143.833	96.4049	143.833	97.0453
144	96.1826	144	96.3841	144	97.0277
144.167	96.1826	144.167	96.3841	144.167	97.0277
144.333	96.1826	144.333	96.3841	144.333	97.0277
144.5	96.1826	144.5	96.3841	144.5	97.0277
144.667	96.1826	144.667	96.3841	144.667	97.0277
144.833	96.1826	144.833	96.3841	144.833	97.0277
145	96.1826	145	96.3841	145	97.0277
145.167	96.1826	145.167	96.3841	145.167	97.0277
145.333	96.1826	145.333	96.3841	145.333	97.0277
145.5	96.1826	145.5	96.3841	145.5	97.0277
145.667	96.1826	145.667	96.3841	145.667	97.0277
145.833	96.1826	145.833	96.3841	145.833	97.0277
146	96.1759	146	96.3841	146	97.0277
146.167	96.161	146.167	96.3604	146.167	97.005
146.333	96.151	146.333	96.3308	146.333	96.9547
146.5	96.1494	146.5	96.3248	146.5	96.927
146.667	96.1494	146.667	96.3248	146.667	96.927
146.833	96.1494	146.833	96.3248	146.833	96.927
147	96.1494	147	96.3545	147	96.927
147.167	96.1494	147.167	96.3841	147.167	96.927
147.333	96.1494	147.333	96.3841	147.333	96.927
147.5	96.1494	147.5	96.3841	147.5	96.927
147.667	96.1494	147.667	96.3841	147.667	96.927
147.833	96.1494	147.833	96.3841	147.833	96.927
148	96.1494	148	96.3841	148	96.927
148.167	96.1477	148.167	96.3841	148.167	96.927
148.333	96.1394	148.333	96.3841	148.333	96.927
148.5	96.1253	148.5	96.3574	148.5	96.9043
148.667	96.117	148.667	96.3278	148.667	96.8791
148.833	96.1162	148.833	96.3248	148.833	96.8766
149	96.1162	149	96.3248	149	96.8766
149.167	96.1162	149.167	96.3248	149.167	96.8766
149.333	96.1162	149.333	96.3248	149.333	96.8766
149.5	96.1162	149.5	96.3248	149.5	96.8766
149.667	96.1104	149.667	96.3248	149.667	96.8766
149.833	96.1021	149.833	96.3248	149.833	96.8766
150	96.0996	150	96.3248	150	96.8766
150.167	96.0996	150.167	96.3248	150.167	96.8766
150.333	96.0996	150.333	96.3248	150.333	96.8766
150.5	96.0996	150.5	96.3248	150.5	96.8766
150.667	96.0996	150.667	96.3248	150.667	96.8766
150.833	96.0996	150.833	96.3248	150.833	96.8766
151	96.0996	151	96.3248	151	96.8766
151.167	96.0987	151.167	96.3219	151.167	96.8741
151.333	96.0905	151.333	96.2922	151.333	96.8489
151.5	96.0822	151.5	96.2655	151.5	96.8262
151.667	96.0739	151.667	96.2655	151.667	96.8262
151.833	96.0664	151.833	96.2655	151.833	96.8262
152	96.0664	152	96.2655	152	96.8262
152.167	96.0664	152.167	96.2655	152.167	96.8262
152.333	96.0664	152.333	96.2655	152.333	96.8262
152.5	96.0664	152.5	96.2655	152.5	96.8212
152.667	96.0664	152.667	96.2655	152.667	96.796
152.833	96.0664	152.833	96.2655	152.833	96.7758
153	96.0664	153	96.2655	153	96.7758
153.167	96.0647	153.167	96.2655	153.167	96.7758
153.333	96.0564	153.333	96.2655	153.333	96.7758
153.5	96.0498	153.5	96.2655	153.5	96.7758
153.667	96.0498	153.667	96.2655	153.667	96.7758
153.833	96.0498	153.833	96.2655	153.833	96.7758
154	96.0498	154	96.2655	154	96.7758
154.167	96.0465	154.167	96.2537	154.167	96.7657
154.333	96.0382	154.333	96.2241	154.333	96.7405
154.5	96.0332	154.5	96.2063	154.5	96.7254
154.667	96.0332	154.667	96.2063	154.667	96.7254
154.833	96.0257	154.833	96.2063	154.833	96.7254
155	96.0174	155	96.2063	155	96.7254
155.167	96.0166	155.167	96.2063	155.167	96.7254
155.333	96.0166	155.333	96.2063	155.333	96.7254
155.5	96.0166	155.5	96.2063	155.5	96.7254
155.667	96.0166	155.667	96.2063	155.667	96.7254
155.833	96.0166	155.833	96.2063	155.833	96.7254
156	96.0166	156	96.2063	156	96.7254
156.167	96.0166	156.167	96.2063	156.167	96.7254
156.333	96.0108	156.333	96.2063	156.333	96.7254
156.5	96.0025	156.5	96.2063	156.5	96.7254
156.667	96	156.667	96.2063	156.667	96.7254
156.833	96	156.833	96.2063	156.833	96.7254
157	96	157	96.2063	157	96.7254
157.167	95.9983	157.167	96.2003	157.167	96.7204
157.333	95.99	157.333	96.1707	157.333	96.6952
157.5	95.9834	157.5	96.147	157.5	96.6524
157.667	95.9834	157.667	96.147	157.667	96.6272
157.833	95.9784	157.833	96.147	157.833	96.6247
158	95.9701	158	96.147	158	96.6247
158.167	95.9668	158.167	96.147	158.167	96.6247
158.333	95.9668	158.333	96.147	158.333	96.6247
158.5	95.9668	158.5	96.147	158.5	96.6247
158.667	95.9668	158.667	96.147	158.667	96.6247
158.833	95.9668	158.833	96.147	158.833	96.6247
159	95.9668	159	96.147	159	96.6247
159.167	95.9668	159.167	96.147	159.167	96.6247
159.333	95.9668	159.333	96.147	159.333	96.6247
159.5	95.9568	159.5	96.1263	159.5	96.6071
159.667	95.9402	159.667	96.0966	159.667	96.5819
159.833	95.9336	159.833	96.0877	159.833	96.5743
160	95.9336	160	96.0877	160	96.5743
160.167	95.9336	160.167	96.0877	160.167	96.5743
160.333	95.9336	160.333	96.0877	160.333	96.5743
160.5	95.9336	160.5	96.0877	160.5	96.5743
160.667	95.9336	160.667	96.0877	160.667	96.5743
160.833	95.9336	160.833	96.0877	160.833	96.5743
161	95.9253	161	96.0877	161	96.5743
161.167	95.917	161.167	96.0877	161.167	96.5743
161.333	95.917	161.333	96.0877	161.333	96.5743
161.5	95.917	161.5	96.0877	161.5	96.5743
161.667	95.917	161.667	96.0877	161.667	96.5743
161.833	95.917	161.833	96.0877	161.833	96.5743
162	95.9162	162	96.0848	162	96.5718
162.167	95.9079	162.167	96.0818	162.167	96.5466
162.333	95.8921	162.333	96.0848	162.333	96.5239
162.5	95.8838	162.5	96.0877	162.5	96.5239
162.667	95.8838	162.667	96.0877	162.667	96.5239
162.833	95.8838	162.833	96.0877	162.833	96.5239
163	95.8838	163	96.0877	163	96.5239
163.167	95.8838	163.167	96.0877	163.167	96.5239
163.333	95.8838	163.333	96.0877	163.333	96.5239
163.5	95.8838	163.5	96.0877	163.5	96.5239
163.667	95.8821	163.667	96.0877	163.667	96.5239
163.833	95.8739	163.833	96.0877	163.833	96.5239
164	95.8672	164	96.0877	164	96.5113
164.167	95.8672	164.167	96.0877	164.167	96.4861
164.333	95.8672	164.333	96.0877	164.333	96.4736
164.5	95.8672	164.5	96.0877	164.5	96.4736
164.667	95.8631	164.667	96.0729	164.667	96.461
164.833	95.8548	164.833	96.0433	164.833	96.4358
165	95.8506	165	96.0284	165	96.4232
165.167	95.8465	165.167	96.0284	165.167	96.4232
165.333	95.8382	165.333	96.0284	165.333	96.4232
165.5	95.834	165.5	96.0284	165.5	96.4232
165.667	95.834	165.667	96.0284	165.667	96.4232
165.833	95.834	165.833	96.0284	165.833	96.4232
166	95.834	166	96.0284	166	96.4232
166.167	95.834	166.167	96.0284	166.167	96.4232
166.333	95.834	166.333	96.0284	166.333	96.4232
166.5	95.8324	166.5	96.0284	166.5	96.4232
166.667	95.8241	166.667	96.0284	166.667	96.4232
166.833	95.8174	166.833	96.0284	166.833	96.4232
167	95.8174	167	96.0284	167	96.4232
167.167	95.8174	167.167	96.0284	167.167	96.4232
167.333	95.8174	167.333	96.0284	167.333	96.4232
167.5	95.8099	167.5	96.0018	167.5	96.4005
167.667	95.8017	167.667	95.9721	167.667	96.3753
167.833	95.7975	167.833	95.9692	167.833	96.3728
168	95.7892	168	95.9692	168	96.3728
168.167	95.7842	168.167	95.9692	168.167	96.3728
168.333	95.7842	168.333	95.9692	168.333	96.3728
168.5	95.7842	168.5	95.9692	168.5	96.3728
168.667	95.7842	168.667	95.9692	168.667	96.3728
168.833	95.7842	168.833	95.9692	168.833	96.3728
169	95.7842	169	95.9692	169	96.3728
169.167	95.7809	169.167	95.9692	169.167	96.3728
169.333	95.7726	169.333	95.9692	169.333	96.3728
169.5	95.7676	169.5	95.9692	169.5	96.3728
169.667	95.7676	169.667	95.9692	169.667	96.3728
169.833	95.7676	169.833	95.9692	169.833	96.3728
170	95.7676	170	95.9692	170	96.3728
170.167	95.7676	170.167	95.9692	170.167	96.3728
170.333	95.7676	170.333	95.9692	170.333	96.3728
170.5	95.7568	170.5	95.9425	170.5	96.3501
170.667	95.7402	170.667	95.9128	170.667	96.3249
170.833	95.7344	170.833	95.9099	170.833	96.3224
171	95.7344	171	95.9099	171	96.3224
171.167	95.7344	171.167	95.9099	171.167	96.3224
171.333	95.7344	171.333	95.9099	171.333	96.3224
171.5	95.7344	171.5	95.9099	171.5	96.3224
171.667	95.7344	171.667	95.9099	171.667	96.3224
171.833	95.7344	171.833	95.9099	171.833	96.3224
172	95.7286	172	95.9099	172	96.3224
172.167	95.7203	172.167	95.9099	172.167	96.3224
172.333	95.7178	172.333	95.9099	172.333	96.3224
172.5	95.7178	172.5	95.9099	172.5	96.3224
172.667	95.7178	172.667	95.9099	172.667	96.3224
172.833	95.7178	172.833	95.9099	172.833	96.3224
173	95.7178	173	95.9099	173	96.3023
173.167	95.7178	173.167	95.9099	173.167	96.2771
173.333	95.7153	173.333	95.9099	173.333	96.272
173.5	95.7071	173.5	95.9099	173.5	96.272
173.667	95.7012	173.667	95.9099	173.667	96.272
173.833	95.6954	173.833	95.8891	173.833	96.2544
174	95.6871	174	95.8595	174	96.2292
174.167	95.6846	174.167	95.8506	174.167	96.2217
174.333	95.6846	174.333	95.8506	174.333	96.2217
174.5	95.6846	174.5	95.8506	174.5	96.2217
174.667	95.6797	174.667	95.8506	174.667	96.2217
174.833	95.6714	174.833	95.8506	174.833	96.2217
175	95.6681	175	95.8506	175	96.2217
175.167	95.6681	175.167	95.8506	175.167	96.2217
175.333	95.6681	175.333	95.8506	175.333	96.2217
175.5	95.6681	175.5	95.8506	175.5	96.2217
175.667	95.6639	175.667	95.8358	175.667	96.2091
175.833	95.6556	175.833	95.8062	175.833	96.1839
176	95.6431	176	95.7913	176	96.1713
176.167	95.6348	176.167	95.7913	176.167	96.1713
176.333	95.6348	176.333	95.7913	176.333	96.1713
176.5	95.6348	176.5	95.7913	176.5	96.1713
176.667	95.6348	176.667	95.7913	176.667	96.1713
176.833	95.6348	176.833	95.7913	176.833	96.1713
177	95.6348	177	95.7913	177	96.1713
177.167	95.6282	177.167	95.7913	177.167	96.1713
177.333	95.6199	177.333	95.7913	177.333	96.1713
177.5	95.6182	177.5	95.7913	177.5	96.1713
177.667	95.6182	177.667	95.7913	177.667	96.1713
177.833	95.6182	177.833	95.7913	177.833	96.1713
178	95.6182	178	95.7913	178	96.1713
178.167	95.6182	178.167	95.7913	178.167	96.1713
178.333	95.6182	178.333	95.7913	178.333	96.1713
178.5	95.6066	178.5	95.7765	178.5	96.1587
178.667	95.59	178.667	95.7469	178.667	96.1335
178.833	95.5851	178.833	95.7321	178.833	96.1209
179	95.5851	179	95.7321	179	96.1209
179.167	95.5851	179.167	95.7321	179.167	96.1209
179.333	95.5851	179.333	95.7321	179.333	96.1209
179.5	95.5851	179.5	95.7321	179.5	96.1209
179.667	95.5851	179.667	95.7321	179.667	96.1209
179.833	95.5817	179.833	95.7321	179.833	96.1209
180	95.5734	180	95.7321	180	96.1209
180.167	95.5685	180.167	95.7321	180.167	96.1209
180.333	95.5685	180.333	95.7321	180.333	96.1209
180.5	95.5685	180.5	95.7321	180.5	96.1209
180.667	95.5685	180.667	95.7321	180.667	96.1209
180.833	95.5685	180.833	95.7321	180.833	96.1209
181	95.5685	181	95.7321	181	96.1209
181.167	95.561	181.167	95.7321	181.167	96.1209
181.333	95.5527	181.333	95.7321	181.333	96.1209
181.5	95.5519	181.5	95.7321	181.5	96.1209
181.667	95.5452	181.667	95.7084	181.667	96.1008
181.833	95.5369	181.833	95.6787	181.833	96.0756
182	95.5353	182	95.6728	182	96.0705
182.167	95.5353	182.167	95.6728	182.167	96.0705
182.333	95.5286	182.333	95.6728	182.333	96.0705
182.5	95.5203	182.5	95.6728	182.5	96.0705
182.667	95.5187	182.667	95.6728	182.667	96.0705
182.833	95.5187	182.833	95.6728	182.833	96.0705
183	95.5187	183	95.6728	183	96.0705
183.167	95.5187	183.167	95.6728	183.167	96.0705
183.333	95.5187	183.333	95.6728	183.333	96.0705
183.5	95.5187	183.5	95.6728	183.5	96.0705
183.667	95.5112	183.667	95.6728	183.667	96.0705
183.833	95.5029	183.833	95.6728	183.833	96.0705
184	95.5021	184	95.6728	184	96.0705
184.167	95.5021	184.167	95.6728	184.167	96.0705
184.333	95.5021	184.333	95.6728	184.333	96.0705
184.5	95.5021	184.5	95.6728	184.5	96.0705
184.667	95.4963	184.667	95.652	184.667	96.0529
184.833	95.4871	184.833	95.6224	184.833	96.0277
185	95.4763	185	95.6135	185	96.0201
185.167	95.4689	185.167	95.6135	185.167	96.0201
185.333	95.4689	185.333	95.6135	185.333	96.0201
185.5	95.4689	185.5	95.6135	185.5	96.0201
185.667	95.4689	185.667	95.6135	185.667	96.0201
185.833	95.4689	185.833	95.6135	185.833	96.0201
186	95.4689	186	95.6135	186	96.0201
186.167	95.4689	186.167	95.6135	186.167	96.0201
186.333	95.4664	186.333	95.6135	186.333	96.0201
186.5	95.4581	186.5	95.6135	186.5	96.0201
186.667	95.4523	186.667	95.6135	186.667	96.0201
186.833	95.4523	186.833	95.6135	186.833	96.0201
187	95.4523	187	95.6135	187	96.0201
187.167	95.4523	187.167	95.6135	187.167	96.0201
187.333	95.4523	187.333	95.6135	187.333	96.0201
187.5	95.4523	187.5	95.6135	187.5	96.0201
187.667	95.4481	187.667	95.5987	187.667	96.0076
187.833	95.4382	187.833	95.569	187.833	95.9824
188	95.4257	188	95.5542	188	95.9698
188.167	95.4191	188.167	95.5542	188.167	95.9673
188.333	95.4191	188.333	95.5542	188.333	95.9421
188.5	95.4191	188.5	95.5542	188.5	95.9194
188.667	95.4191	188.667	95.5542	188.667	95.9194
188.833	95.4191	188.833	95.5542	188.833	95.9194
189	95.4191	189	95.5542	189	95.9194
189.167	95.4191	189.167	95.5542	189.167	95.9194
189.333	95.4174	189.333	95.5542	189.333	95.9194
189.5	95.4091	189.5	95.5542	189.5	95.9194
189.667	95.4025	189.667	95.5542	189.667	95.9194
189.833	95.4025	189.833	95.5542	189.833	95.9194
190	95.4025	190	95.5542	190	95.9194
190.167	95.4025	190.167	95.5542	190.167	95.9194
190.333	95.4025	190.333	95.5542	190.333	95.9194
190.5	95.4025	190.5	95.5542	190.5	95.9194
190.667	95.3967	190.667	95.5453	190.667	95.9118
190.833	95.3801	190.833	95.5157	190.833	95.8867
191	95.3693	191	95.495	191	95.869
191.167	95.3693	191.167	95.495	191.167	95.869
191.333	95.3693	191.333	95.495	191.333	95.869
191.5	95.3693	191.5	95.495	191.5	95.869
191.667	95.3693	191.667	95.495	191.667	95.869
191.833	95.3693	191.833	95.495	191.833	95.869
192	95.3693	192	95.495	192	95.869
192.167	95.3618	192.167	95.495	192.167	95.869
192.333	95.3535	192.333	95.495	192.333	95.869
192.5	95.3527	192.5	95.495	192.5	95.869
192.667	95.3527	192.667	95.495	192.667	95.869
192.833	95.3527	192.833	95.495	192.833	95.869
193	95.3527	193	95.495	193	95.869
193.167	95.3527	193.167	95.495	193.167	95.869
193.333	95.3527	193.333	95.495	193.333	95.869
193.5	95.346	193.5	95.489	193.5	95.864
193.667	95.3295	193.667	95.4594	193.667	95.8388
193.833	95.3195	193.833	95.4357	193.833	95.8186
194	95.3195	194	95.4357	194	95.8186
194.167	95.3195	194.167	95.4357	194.167	95.8186
194.333	95.3195	194.333	95.4357	194.333	95.8186
194.5	95.3195	194.5	95.4357	194.5	95.8186
194.667	95.3195	194.667	95.4357	194.667	95.8186
194.833	95.3154	194.833	95.4357	194.833	95.8186
195	95.3071	195	95.4357	195	95.8186
195.167	95.3029	195.167	95.4357	195.167	95.8186
195.333	95.3029	195.333	95.4357	195.333	95.8186
195.5	95.3029	195.5	95.4357	195.5	95.8186
195.667	95.3029	195.667	95.4357	195.667	95.8186
195.833	95.3029	195.833	95.4357	195.833	95.8186
196	95.3029	196	95.4357	196	95.8186
196.167	95.2921	196.167	95.4268	196.167	95.8111
196.333	95.2755	196.333	95.3971	196.333	95.7859
196.5	95.2697	196.5	95.3764	196.5	95.7683
196.667	95.2697	196.667	95.3764	196.667	95.7683
196.833	95.2697	196.833	95.3764	196.833	95.7683
197	95.2697	197	95.3764	197	95.7683
197.167	95.2697	197.167	95.3764	197.167	95.7683
197.333	95.2697	197.333	95.3764	197.333	95.7683
197.5	95.2631	197.5	95.3764	197.5	95.7683
197.667	95.2548	197.667	95.3764	197.667	95.7683
197.833	95.2531	197.833	95.3764	197.833	95.7683
198	95.2531	198	95.3764	198	95.7683
198.167	95.2531	198.167	95.3764	198.167	95.7683
198.333	95.2531	198.333	95.3764	198.333	95.7683
198.5	95.2531	198.5	95.3764	198.5	95.7683
198.667	95.2531	198.667	95.3764	198.667	95.7683
198.833	95.2498	198.833	95.3764	198.833	95.7683
199	95.2415	199	95.3764	199	95.7683
199.167	95.2365	199.167	95.3764	199.167	95.7683
199.333	95.2365	199.333	95.3764	199.333	95.7683
199.5	95.2357	199.5	95.3734	199.5	95.7657
199.667	95.2274	199.667	95.3438	199.667	95.7406
199.833	95.2199	199.833	95.3171	199.833	95.7179
200	95.2199	200	95.3171	200	95.7179
200.167	95.2158	200.167	95.3171	200.167	95.7179
200.333	95.2075	200.333	95.3171	200.333	95.7179
200.5	95.2033	200.5	95.3171	200.5	95.7179
200.667	95.2033	200.667	95.3171	200.667	95.7179
200.833	95.2033	200.833	95.3171	200.833	95.7179
201	95.2033	201	95.3171	201	95.7154
201.167	95.2033	201.167	95.3171	201.167	95.6902
201.333	95.2033	201.333	95.3171	201.333	95.6675
201.5	95.2033	201.5	95.3171	201.5	95.6675
201.667	95.2025	201.667	95.3171	201.667	95.6675
201.833	95.1942	201.833	95.3171	201.833	95.6675
202	95.1867	202	95.3171	202	95.6675
202.167	95.1851	202.167	95.3112	202.167	95.6625
202.333	95.1768	202.333	95.2816	202.333	95.6373
202.5	95.1701	202.5	95.2578	202.5	95.6171
202.667	95.1701	202.667	95.2578	202.667	95.6171
202.833	95.1701	202.833	95.2578	202.833	95.6171
203	95.1693	203	95.2578	203	95.6171
203.167	95.161	203.167	95.2578	203.167	95.6171
203.333	95.1535	203.333	95.2578	203.333	95.6171
203.5	95.1535	203.5	95.2578	203.5	95.6171
203.667	95.1535	203.667	95.2578	203.667	95.6171
203.833	95.1535	203.833	95.2578	203.833	95.6171
204	95.1535	204	95.2578	204	95.6171
204.167	95.1535	204.167	95.2578	204.167	95.6171
204.333	95.1519	204.333	95.249	204.333	95.6171
204.5	95.1436	204.5	95.2193	204.5	95.6171
204.667	95.1369	204.667	95.1986	204.667	95.6171
204.833	95.1369	204.833	95.1986	204.833	95.6171
205	95.1353	205	95.1926	205	95.6121
205.167	95.127	205.167	95.163	205.167	95.5869
205.333	95.1203	205.333	95.1393	205.333	95.5668
205.5	95.1203	205.5	95.1393	205.5	95.5668
205.667	95.1203	205.667	95.1393	205.667	95.5668
205.833	95.1203	205.833	95.1393	205.833	95.5668
206	95.1145	206	95.1393	206	95.5668
206.167	95.1062	206.167	95.1393	206.167	95.5668
206.333	95.1037	206.333	95.1393	206.333	95.5668
206.5	95.1037	206.5	95.1393	206.5	95.5668
206.667	95.1037	206.667	95.1393	206.667	95.5668
206.833	95.1037	206.833	95.1393	206.833	95.5668
207	95.1037	207	95.1393	207	95.5668
207.167	95.1037	207.167	95.1393	207.167	95.5668
207.333	95.1021	207.333	95.1393	207.333	95.5668
207.5	95.0938	207.5	95.1393	207.5	95.5668
207.667	95.0871	207.667	95.1393	207.667	95.5668
207.833	95.0871	207.833	95.1393	207.833	95.5668
208	95.0871	208	95.1393	208	95.5668
208.167	95.0871	208.167	95.1393	208.167	95.5668
208.333	95.0871	208.333	95.1393	208.333	95.5668
208.5	95.0871	208.5	95.1393	208.5	95.5668
208.667	95.0846	208.667	95.1304	208.667	95.5592
208.833	95.0747	208.833	95.1008	208.833	95.534
209	95.0606	209	95.08	209	95.5013
209.167	95.0539	209.167	95.08	209.167	95.4761
209.333	95.0539	209.333	95.08	209.333	95.466
209.5	95.0539	209.5	95.08	209.5	95.466
209.667	95.0539	209.667	95.08	209.667	95.466
209.833	95.0539	209.833	95.08	209.833	95.466
210	95.0539	210	95.08	210	95.466
210.167	95.0456	210.167	95.08	210.167	95.466
210.333	95.0373	210.333	95.08	210.333	95.466
210.5	95.0373	210.5	95.08	210.5	95.466
210.667	95.0373	210.667	95.08	210.667	95.466
210.833	95.0373	210.833	95.08	210.833	95.466
211	95.0373	211	95.08	211	95.466
211.167	95.0373	211.167	95.08	211.167	95.466
211.333	95.0349	211.333	95.08	211.333	95.466
211.5	95.0266	211.5	95.08	211.5	95.466
211.667	95.0207	211.667	95.08	211.667	95.466
211.833	95.0207	211.833	95.08	211.833	95.466
212	95.0207	212	95.08	212	95.466
212.167	95.0207	212.167	95.08	212.167	95.466
212.333	95.0207	212.333	95.08	212.333	95.466
212.5	95.0199	212.5	95.077	212.5	95.4635
212.667	95.005	212.667	95.0474	212.667	95.4383
212.833	94.9892	212.833	95.0207	212.833	95.4156
213	94.9875	213	95.0207	213	95.4156
213.167	94.9875	213.167	95.0207	213.167	95.4156
213.333	94.9875	213.333	95.0207	213.333	95.4156
213.5	94.9875	213.5	95.0207	213.5	95.4156
213.667	94.9875	213.667	95.0207	213.667	95.4156
213.833	94.9875	213.833	95.0207	213.833	95.4156
214	94.9859	214	95.0207	214	95.4156
214.167	94.9776	214.167	95.0207	214.167	95.4156
214.333	94.9709	214.333	95.0207	214.333	95.4156
214.5	94.9709	214.5	95.0207	214.5	95.4156
214.667	94.9709	214.667	95.0207	214.667	95.4156
214.833	94.9709	214.833	94.9911	214.833	95.4156
215	94.9709	215	94.9615	215	95.4156
215.167	94.9709	215.167	94.9615	215.167	95.4156
215.333	94.9685	215.333	94.9615	215.333	95.4156
215.5	94.9602	215.5	94.9615	215.5	95.4156
215.667	94.9544	215.667	94.9615	215.667	95.4156
215.833	94.9477	215.833	94.9378	215.833	95.3955
216	94.9394	216	94.9081	216	95.3703
216.167	94.9378	216.167	94.9022	216.167	95.3652
216.333	94.9378	216.333	94.9022	216.333	95.3652
216.5	94.9378	216.5	94.9022	216.5	95.3652
216.667	94.9303	216.667	94.9022	216.667	95.3577
216.833	94.922	216.833	94.9022	216.833	95.3325
217	94.9212	217	94.9022	217	95.3149
217.167	94.9212	217.167	94.9022	217.167	95.3149
217.333	94.9212	217.333	94.9022	217.333	95.3149
217.5	94.9212	217.5	94.9022	217.5	95.3149
217.667	94.9212	217.667	94.9022	217.667	95.3149
217.833	94.9187	217.833	94.9022	217.833	95.3149
218	94.9104	218	94.9022	218	95.3149
218.167	94.9046	218.167	94.9022	218.167	95.3149
218.333	94.9046	218.333	94.9022	218.333	95.3149
218.5	94.9046	218.5	94.9022	218.5	95.3149
218.667	94.9046	218.667	94.9022	218.667	95.3149
218.833	94.8988	218.833	94.8814	218.833	95.2972
219	94.8905	219	94.8518	219	95.272
219.167	94.8813	219.167	94.8429	219.167	95.2645
219.333	94.873	219.333	94.8429	219.333	95.2645
219.5	94.8714	219.5	94.8429	219.5	95.2645
219.667	94.8714	219.667	94.8429	219.667	95.2645
219.833	94.8714	219.833	94.8429	219.833	95.2645
220	94.8714	220	94.8429	220	95.2645
220.167	94.8714	220.167	94.8429	220.167	95.2645
220.333	94.8714	220.333	94.8429	220.333	95.2645
220.5	94.8714	220.5	94.8429	220.5	95.2645
220.667	94.8631	220.667	94.8429	220.667	95.2645
220.833	94.8548	220.833	94.8429	220.833	95.2645
221	94.8548	221	94.8429	221	95.2645
221.167	94.8548	221.167	94.8429	221.167	95.2645
221.333	94.8548	221.333	94.8429	221.333	95.2645
221.5	94.8548	221.5	94.8429	221.5	95.2645
221.667	94.8548	221.667	94.8429	221.667	95.2645
221.833	94.8548	221.833	94.8429	221.833	95.2645
222	94.8465	222	94.8281	222	95.2519
222.167	94.8299	222.167	94.7985	222.167	95.2267
222.333	94.8216	222.333	94.7836	222.333	95.2141
222.5	94.8216	222.5	94.7836	222.5	95.2141
222.667	94.8216	222.667	94.7836	222.667	95.2141
222.833	94.8216	222.833	94.7836	222.833	95.2141
223	94.8216	223	94.7836	223	95.2141
223.167	94.8216	223.167	94.7718	223.167	95.2141
223.333	94.8141	223.333	94.7421	223.333	95.2141
223.5	94.8058	223.5	94.7244	223.5	95.2141
223.667	94.805	223.667	94.7244	223.667	95.2141
223.833	94.805	223.833	94.7244	223.833	95.2141
224	94.805	224	94.7244	224	95.2141
224.167	94.805	224.167	94.7244	224.167	95.2116
224.333	94.8033	224.333	94.7244	224.333	95.1864
224.5	94.795	224.5	94.7244	224.5	95.1637
224.667	94.7884	224.667	94.7244	224.667	95.1637
224.833	94.7884	224.833	94.7244	224.833	95.1637
225	94.7884	225	94.7244	225	95.1637
225.167	94.7884	225.167	94.7244	225.167	95.1637
225.333	94.7884	225.333	94.7244	225.333	95.1637
225.5	94.7884	225.5	94.7244	225.5	95.1637
225.667	94.7809	225.667	94.7244	225.667	95.1637
225.833	94.7726	225.833	94.7244	225.833	95.1637
226	94.7643	226	94.6977	226	95.1411
226.167	94.756	226.167	94.668	226.167	95.1159
226.333	94.7552	226.333	94.6651	226.333	95.1133
226.5	94.7552	226.5	94.6651	226.5	95.1133
226.667	94.7552	226.667	94.6651	226.667	95.1133
226.833	94.7527	226.833	94.6651	226.833	95.1133
227	94.7444	227	94.6651	227	95.1133
227.167	94.7386	227.167	94.6651	227.167	95.1133
227.333	94.7386	227.333	94.6651	227.333	95.1133
227.5	94.7386	227.5	94.6651	227.5	95.1133
227.667	94.7386	227.667	94.6651	227.667	95.1133
227.833	94.7386	227.833	94.6651	227.833	95.1133
228	94.7328	228	94.6651	228	95.1133
228.167	94.7245	228.167	94.6651	228.167	95.1133
228.333	94.722	228.333	94.6651	228.333	95.1133
228.5	94.722	228.5	94.6651	228.5	95.1133
228.667	94.722	228.667	94.6651	228.667	95.1133
228.833	94.722	228.833	94.6651	228.833	95.1133
229	94.7187	229	94.6651	229	95.1133
229.167	94.7104	229.167	94.6651	229.167	95.1133
229.333	94.6996	229.333	94.6443	229.333	95.0957
229.5	94.6913	229.5	94.6147	229.5	95.0705
229.667	94.6888	229.667	94.6058	229.667	95.063
229.833	94.6888	229.833	94.5969	229.833	95.063
230	94.6888	230	94.5673	230	95.063
230.167	94.6838	230.167	94.5465	230.167	95.063
230.333	94.6755	230.333	94.5465	230.333	95.063
230.5	94.6722	230.5	94.5465	230.5	95.063
230.667	94.6722	230.667	94.5465	230.667	95.063
230.833	94.6722	230.833	94.5465	230.833	95.063
231	94.6722	231	94.5465	231	95.063
231.167	94.6722	231.167	94.5465	231.167	95.063
231.333	94.6672	231.333	94.5465	231.333	95.063
231.5	94.6589	231.5	94.5465	231.5	95.063
231.667	94.6556	231.667	94.5465	231.667	95.063
231.833	94.6556	231.833	94.5465	231.833	95.063
232	94.6556	232	94.5465	232	95.063
232.167	94.6556	232.167	94.5465	232.167	95.063
232.333	94.6498	232.333	94.5258	232.333	95.0453
232.5	94.6382	232.5	94.4961	232.5	95.0201
232.667	94.6274	232.667	94.4872	232.667	95.0126
232.833	94.6224	232.833	94.4872	232.833	95.0126
233	94.6224	233	94.4872	233	95.0126
233.167	94.6224	233.167	94.4872	233.167	95.0126
233.333	94.6224	233.333	94.4872	233.333	95.0126
233.5	94.6224	233.5	94.4872	233.5	95.0126
233.667	94.6224	233.667	94.4872	233.667	95.0126
233.833	94.6158	233.833	94.4872	233.833	95.0126
234	94.6075	234	94.4872	234	95.0126
234.167	94.6058	234.167	94.4872	234.167	95.0126
234.333	94.6058	234.333	94.4872	234.333	95.0126
234.5	94.6058	234.5	94.4872	234.5	95.0126
234.667	94.6058	234.667	94.4872	234.667	95.0126
234.833	94.6025	234.833	94.4872	234.833	95.0126
235	94.5942	235	94.4872	235	95.0126
235.167	94.5892	235.167	94.4872	235.167	94.995
235.333	94.5892	235.333	94.4872	235.333	94.9698
235.5	94.5892	235.5	94.4872	235.5	94.9622
235.667	94.5817	235.667	94.4665	235.667	94.9446
235.833	94.5651	235.833	94.4369	235.833	94.9194
236	94.556	236	94.428	236	94.9118
236.167	94.556	236.167	94.428	236.167	94.9118
236.333	94.556	236.333	94.428	236.333	94.9118
236.5	94.556	236.5	94.3983	236.5	94.9118
236.667	94.556	236.667	94.3687	236.667	94.9118
236.833	94.556	236.833	94.3687	236.833	94.9118
237	94.551	237	94.3687	237	94.9118
237.167	94.5427	237.167	94.3687	237.167	94.9118
237.333	94.5394	237.333	94.3687	237.333	94.9118
237.5	94.5394	237.5	94.3687	237.5	94.9118
237.667	94.5394	237.667	94.3687	237.667	94.9118
237.833	94.5394	237.833	94.3687	237.833	94.9118
238	94.5394	238	94.3687	238	94.9118
238.167	94.532	238.167	94.3687	238.167	94.9118
238.333	94.5237	238.333	94.3687	238.333	94.9118
238.5	94.5228	238.5	94.3687	238.5	94.9118
238.667	94.5228	238.667	94.3687	238.667	94.9118
238.833	94.5228	238.833	94.3687	238.833	94.9118
239	94.512	239	94.3391	239	94.8867
239.167	94.4954	239.167	94.3094	239.167	94.8615
239.333	94.4896	239.333	94.3094	239.333	94.8615
239.5	94.4896	239.5	94.3094	239.5	94.8615
239.667	94.4896	239.667	94.3094	239.667	94.8615
239.833	94.4896	239.833	94.3094	239.833	94.8615
240	94.4855	240	94.3094	240	94.8615
240.167	94.4772	240.167	94.3094	240.167	94.8615
240.333	94.473	240.333	94.3094	240.333	94.8615
240.5	94.473	240.5	94.3094	240.5	94.8615
240.667	94.473	240.667	94.3094	240.667	94.8615
240.833	94.473	240.833	94.3094	240.833	94.8615
241	94.473	241	94.3094	241	94.8615
241.167	94.4664	241.167	94.3094	241.167	94.8615
241.333	94.4581	241.333	94.3094	241.333	94.8615
241.5	94.4564	241.5	94.3094	241.5	94.8615
241.667	94.4564	241.667	94.3094	241.667	94.8615
241.833	94.4564	241.833	94.3094	241.833	94.8615
242	94.4564	242	94.3094	242	94.8615
242.167	94.4564	242.167	94.3094	242.167	94.8615
242.333	94.4498	242.333	94.3094	242.333	94.8615
242.5	94.4415	242.5	94.3035	242.5	94.8615
242.667	94.4398	242.667	94.2739	242.667	94.8615
242.833	94.4398	242.833	94.2501	242.833	94.8615
243	94.4348	243	94.2324	243	94.8464
243.167	94.4266	243.167	94.2027	243.167	94.8212
243.333	94.4232	243.333	94.1909	243.333	94.8111
243.5	94.4182	243.5	94.1909	243.5	94.8111
243.667	94.41	243.667	94.1909	243.667	94.8111
243.833	94.4066	243.833	94.1909	243.833	94.8111
244	94.4066	244	94.1909	244	94.8111
244.167	94.4066	244.167	94.1909	244.167	94.8111
244.333	94.4066	244.333	94.1909	244.333	94.8111
244.5	94.4066	244.5	94.1909	244.5	94.8111
244.667	94.3983	244.667	94.1909	244.667	94.8111
244.833	94.39	244.833	94.1909	244.833	94.8111
245	94.39	245	94.1909	245	94.8111
245.167	94.39	245.167	94.1909	245.167	94.8111
245.333	94.39	245.333	94.1909	245.333	94.8111
245.5	94.39	245.5	94.1909	245.5	94.8111
245.667	94.3859	245.667	94.1909	245.667	94.8111
245.833	94.3776	245.833	94.1909	245.833	94.8111
246	94.3734	246	94.1909	246	94.8111
246.167	94.3734	246.167	94.1909	246.167	94.8111
246.333	94.3734	246.333	94.1909	246.333	94.8111
246.5	94.3734	246.5	94.1909	246.5	94.8111
246.667	94.3693	246.667	94.1909	246.667	94.8111
246.833	94.3602	246.833	94.1879	246.833	94.8086
247	94.3477	247	94.1583	247	94.7834
247.167	94.3402	247.167	94.1316	247.167	94.7607
247.333	94.3402	247.333	94.1316	247.333	94.7557
247.5	94.3402	247.5	94.1316	247.5	94.7305
247.667	94.3369	247.667	94.1316	247.667	94.7103
247.833	94.3286	247.833	94.1316	247.833	94.7103
248	94.3236	248	94.1316	248	94.7103
248.167	94.3236	248.167	94.1108	248.167	94.7103
248.333	94.3236	248.333	94.0812	248.333	94.7103
248.5	94.3228	248.5	94.0723	248.5	94.7103
248.667	94.3145	248.667	94.0723	248.667	94.7103
248.833	94.3071	248.833	94.0723	248.833	94.7103
249	94.3071	249	94.0723	249	94.7103
249.167	94.3071	249.167	94.0723	249.167	94.7103
249.333	94.3071	249.333	94.0723	249.333	94.7103
249.5	94.3071	249.5	94.0723	249.5	94.7103
249.667	94.3021	249.667	94.0723	249.667	94.7103
249.833	94.2938	249.833	94.0723	249.833	94.7103
250	94.2904	250	94.0723	250	94.7103
250.167	94.2904	250.167	94.0723	250.167	94.7103
250.333	94.2904	250.333	94.0723	250.333	94.7103
250.5	94.2838	250.5	94.0486	250.5	94.6902
250.667	94.2739	250.667	94.019	250.667	94.665
250.833	94.2639	250.833	94.013	250.833	94.66
251	94.2573	251	94.013	251	94.66
251.167	94.2573	251.167	94.013	251.167	94.66
251.333	94.2573	251.333	94.013	251.333	94.66
251.5	94.2573	251.5	94.013	251.5	94.66
251.667	94.2539	251.667	94.013	251.667	94.66
251.833	94.2456	251.833	94.013	251.833	94.66
252	94.2407	252	94.013	252	94.66
252.167	94.2407	252.167	94.013	252.167	94.66
252.333	94.2407	252.333	94.013	252.333	94.66
252.5	94.2407	252.5	94.013	252.5	94.66
252.667	94.2407	252.667	94.013	252.667	94.66
252.833	94.2332	252.833	94.013	252.833	94.66
253	94.2249	253	94.013	253	94.66
253.167	94.2241	253.167	94.013	253.167	94.66
253.333	94.2241	253.333	94.013	253.333	94.66
253.5	94.2241	253.5	94.0041	253.5	94.66
253.667	94.2241	253.667	93.9745	253.667	94.66
253.833	94.2216	253.833	93.9538	253.833	94.66
254	94.2083	254	93.936	254	94.6448
254.167	94.1942	254.167	93.9063	254.167	94.6196
254.333	94.1909	254.333	93.8945	254.333	94.6096
254.5	94.1909	254.5	93.8945	254.5	94.6096
254.667	94.1909	254.667	93.8945	254.667	94.6096
254.833	94.1842	254.833	93.8945	254.833	94.6096
255	94.1759	255	93.8945	255	94.6096
255.167	94.1743	255.167	93.8945	255.167	94.6096
255.333	94.1743	255.333	93.8945	255.333	94.6096
255.5	94.1743	255.5	93.8945	255.5	94.6096
255.667	94.1734	255.667	93.8945	255.667	94.6096
255.833	94.1651	255.833	93.8945	255.833	94.6096
256	94.1577	256	93.8945	256	94.6096
256.167	94.1577	256.167	93.8945	256.167	94.6096
256.333	94.1577	256.333	93.8945	256.333	94.6096
256.5	94.1577	256.5	93.8945	256.5	94.6096
256.667	94.1577	256.667	93.8945	256.667	94.6096
256.833	94.151	256.833	93.8945	256.833	94.6096
257	94.1427	257	93.8945	257	94.6096
257.167	94.1411	257.167	93.8945	257.167	94.6096
257.333	94.1411	257.333	93.8945	257.333	94.6096
257.5	94.1411	257.5	93.8945	257.5	94.6096
257.667	94.1411	257.667	93.8945	257.667	94.6096
257.833	94.1386	257.833	93.8945	257.833	94.6096
258	94.1303	258	93.8945	258	94.6096
258.167	94.1236	258.167	93.8915	258.167	94.607
258.333	94.1153	258.333	93.8619	258.333	94.5819
258.5	94.1079	258.5	93.8352	258.5	94.5592
258.667	94.1079	258.667	93.8352	258.667	94.5592
258.833	94.1062	258.833	93.8352	258.833	94.5592
259	94.0979	259	93.8352	259	94.5592
259.167	94.0913	259.167	93.8352	259.167	94.5592
259.333	94.0913	259.333	93.8352	259.333	94.5592
259.5	94.0913	259.5	93.8352	259.5	94.5592
259.667	94.0913	259.667	93.8174	259.667	94.5592
259.833	94.0871	259.833	93.7878	259.833	94.5592
260	94.0788	260	93.7759	260	94.5592
260.167	94.0747	260.167	93.7759	260.167	94.5592
260.333	94.0747	260.333	93.7759	260.333	94.5592
260.5	94.0747	260.5	93.7759	260.5	94.5516
260.667	94.0747	260.667	93.7759	260.667	94.5264
260.833	94.0747	260.833	93.7759	260.833	94.5088
261	94.0705	261	93.7759	261	94.5088
261.167	94.0589	261.167	93.7641	261.167	94.4987
261.333	94.0465	261.333	93.7344	261.333	94.4735
261.5	94.0415	261.5	93.7166	261.5	94.4584
261.667	94.0415	261.667	93.7166	261.667	94.4584
261.833	94.0415	261.833	93.7166	261.833	94.4584
262	94.039	262	93.7166	262	94.4584
262.167	94.0307	262.167	93.7166	262.167	94.4584
262.333	94.0249	262.333	93.7166	262.333	94.4584
262.5	94.0249	262.5	93.7166	262.5	94.4584
262.667	94.0249	262.667	93.7166	262.667	94.4584
262.833	94.0249	262.833	93.7166	262.833	94.4584
263	94.0224	263	93.7166	263	94.4584
263.167	94.0141	263.167	93.7166	263.167	94.4584
263.333	94.0083	263.333	93.7166	263.333	94.4584
263.5	94.0083	263.5	93.7166	263.5	94.4584
263.667	94.0083	263.667	93.7166	263.667	94.4584
263.833	94.0083	263.833	93.7166	263.833	94.4584
264	94.0083	264	93.7166	264	94.4584
264.167	94.0008	264.167	93.7166	264.167	94.4584
264.333	93.9925	264.333	93.7166	264.333	94.4584
264.5	93.9917	264.5	93.7166	264.5	94.4584
264.667	93.9917	264.667	93.7107	264.667	94.4584
264.833	93.9917	264.833	93.6811	264.833	94.4584
265	93.9859	265	93.6366	265	94.4408
265.167	93.9776	265.167	93.607	265.167	94.4156
265.333	93.9701	265.333	93.5981	265.333	94.4081
265.5	93.9618	265.5	93.5981	265.5	94.4081
265.667	93.9585	265.667	93.5981	265.667	94.4081
265.833	93.9585	265.833	93.5981	265.833	94.4081
266	93.9585	266	93.5981	266	94.4081
266.167	93.9585	266.167	93.5981	266.167	94.4081
266.333	93.9585	266.333	93.5981	266.333	94.4081
266.5	93.9502	266.5	93.5981	266.5	94.4081
266.667	93.9419	266.667	93.5981	266.667	94.4081
266.833	93.9419	266.833	93.5981	266.833	94.4081
267	93.9419	267	93.5981	267	94.4081
267.167	93.9419	267.167	93.5981	267.167	94.4081
267.333	93.9411	267.333	93.5981	267.333	94.4081
267.5	93.9328	267.5	93.5981	267.5	94.4081
267.667	93.9253	267.667	93.5981	267.667	94.4081
267.833	93.9253	267.833	93.5981	267.833	94.4081
268	93.9253	268	93.5981	268	94.4081
268.167	93.9253	268.167	93.5981	268.167	94.4081
268.333	93.9253	268.333	93.5981	268.333	94.4081
268.5	93.9212	268.5	93.5981	268.5	94.4081
268.667	93.9129	268.667	93.5981	268.667	94.4081
268.833	93.9087	268.833	93.5981	268.833	94.4081
269	93.9087	269	93.5981	269	94.3829
269.167	93.9087	269.167	93.5981	269.167	94.3577
269.333	93.9087	269.333	93.5981	269.333	94.3577
269.5	93.9087	269.5	93.5981	269.5	94.3577
269.667	93.9087	269.667	93.5981	269.667	94.3577
269.833	93.9004	269.833	93.5981	269.833	94.3577
270	93.8921	270	93.5951	270	94.3577
270.167	93.8921	270.167	93.5655	270.167	94.3577
270.333	93.8921	270.333	93.5388	270.333	94.3577
270.5	93.8921	270.5	93.5388	270.5	94.3577
270.667	93.8921	270.667	93.5388	270.667	94.3577
270.833	93.8846	270.833	93.521	270.833	94.3426
271	93.868	271	93.4914	271	94.3174
271.167	93.8589	271.167	93.4795	271.167	94.3073
271.333	93.8589	271.333	93.4795	271.333	94.3073
271.5	93.8589	271.5	93.4795	271.5	94.3073
271.667	93.8589	271.667	93.4795	271.667	94.3073
271.833	93.8589	271.833	93.4795	271.833	94.3073
272	93.8531	272	93.4795	272	94.3073
272.167	93.8448	272.167	93.4795	272.167	94.3073
272.333	93.8423	272.333	93.4795	272.333	94.3073
272.5	93.8423	272.5	93.4795	272.5	94.3073
272.667	93.8423	272.667	93.4795	272.667	94.3073
272.833	93.8423	272.833	93.4795	272.833	94.3073
273	93.8423	273	93.4795	273	94.3073
273.167	93.8357	273.167	93.4795	273.167	94.3073
273.333	93.8274	273.333	93.4795	273.333	94.3073
273.5	93.8257	273.5	93.4795	273.5	94.3073
273.667	93.8257	273.667	93.4795	273.667	94.3073
273.833	93.8257	273.833	93.4795	273.833	94.2821
274	93.8257	274	93.4795	274	94.2569
274.167	93.8257	274.167	93.4795	274.167	94.2569
274.333	93.8257	274.333	93.4795	274.333	94.2569
274.5	93.8216	274.5	93.4795	274.5	94.2569
274.667	93.8133	274.667	93.4795	274.667	94.2569
274.833	93.8025	274.833	93.4558	274.833	94.2368
275	93.7942	275	93.4262	275	94.2116
275.167	93.7925	275.167	93.4203	275.167	94.2065
275.333	93.7925	275.333	93.4203	275.333	94.2065
275.5	93.7925	275.5	93.4203	275.5	94.2065
275.667	93.7892	275.667	93.4203	275.667	94.2065
275.833	93.7809	275.833	93.4203	275.833	94.2065
276	93.7759	276	93.4203	276	94.2065
276.167	93.7759	276.167	93.4203	276.167	94.2065
276.333	93.7759	276.333	93.4143	276.333	94.2065
276.5	93.7759	276.5	93.3847	276.5	94.2065
276.667	93.7759	276.667	93.361	276.667	94.2065
276.833	93.7734	276.833	93.361	276.833	94.2065
277	93.7651	277	93.361	277	94.2065
277.167	93.7593	277.167	93.361	277.167	94.2065
277.333	93.7593	277.333	93.361	277.333	94.2065
277.5	93.7593	277.5	93.361	277.5	94.2065
277.667	93.7593	277.667	93.361	277.667	94.2065
277.833	93.7593	277.833	93.361	277.833	94.2065
278	93.7593	278	93.361	278	94.2065
278.167	93.7593	278.167	93.361	278.167	94.2065
278.333	93.7593	278.333	93.361	278.333	94.2065
278.5	93.751	278.5	93.361	278.5	94.1965
278.667	93.7369	278.667	93.3402	278.667	94.1536
278.833	93.7286	278.833	93.3106	278.833	94.1133
279	93.7261	279	93.3017	279	94.1058
279.167	93.7261	279.167	93.3017	279.167	94.1058
279.333	93.7261	279.333	93.3017	279.333	94.1058
279.5	93.7261	279.5	93.3017	279.5	94.1058
279.667	93.7203	279.667	93.3017	279.667	94.1058
279.833	93.712	279.833	93.3017	279.833	94.1058
280	93.7095	280	93.3017	280	94.1058
280.167	93.7095	280.167	93.3017	280.167	94.1058
280.333	93.7095	280.333	93.3017	280.333	94.1058
280.5	93.7037	280.5	93.3017	280.5	94.1058
280.667	93.6954	280.667	93.3017	280.667	94.1058
280.833	93.6929	280.833	93.3017	280.833	94.1058
281	93.6929	281	93.3017	281	94.1058
281.167	93.6929	281.167	93.3017	281.167	94.1058
281.333	93.6929	281.333	93.3017	281.333	94.1058
281.5	93.6929	281.5	93.3017	281.5	94.1058
281.667	93.6929	281.667	93.3017	281.667	94.1058
281.833	93.6929	281.833	93.3017	281.833	94.1058
282	93.6929	282	93.3017	282	94.1058
282.167	93.6929	282.167	93.3017	282.167	94.1058
282.333	93.6846	282.333	93.3017	282.333	94.1058
282.5	93.6763	282.5	93.3017	282.5	94.1058
282.667	93.6763	282.667	93.3017	282.667	94.1058
282.833	93.6763	282.833	93.3017	282.833	94.1058
283	93.6763	283	93.3017	283	94.1058
283.167	93.6697	283.167	93.278	283.167	94.0856
283.333	93.6573	283.333	93.2484	283.333	94.0605
283.5	93.6473	283.5	93.2424	283.5	94.0403
283.667	93.6432	283.667	93.2424	283.667	94.0151
283.833	93.6432	283.833	93.2424	283.833	94.005
284	93.6432	284	93.2424	284	94.005
284.167	93.6432	284.167	93.2424	284.167	94.005
284.333	93.6423	284.333	93.2424	284.333	94.005
284.5	93.634	284.5	93.2424	284.5	94.005
284.667	93.6266	284.667	93.2424	284.667	94.005
284.833	93.6266	284.833	93.2424	284.833	94.005
285	93.6266	285	93.2128	285	94.005
285.167	93.6266	285.167	93.1832	285.167	94.005
285.333	93.6266	285.333	93.1832	285.333	94.005
285.5	93.6266	285.5	93.1832	285.5	94.005
285.667	93.6249	285.667	93.1832	285.667	94.005
285.833	93.6166	285.833	93.1832	285.833	94.005
286	93.61	286	93.1832	286	94.005
286.167	93.61	286.167	93.1832	286.167	94.005
286.333	93.61	286.333	93.1832	286.333	94.005
286.5	93.61	286.5	93.1832	286.5	94.005
286.667	93.61	286.667	93.1832	286.667	94.005
286.833	93.61	286.833	93.1832	286.833	94.005
287	93.61	287	93.1832	287	94.005
287.167	93.6075	287.167	93.1832	287.167	94.005
287.333	93.5992	287.333	93.1832	287.333	94.005
287.5	93.5934	287.5	93.1832	287.5	94.005
287.667	93.5917	287.667	93.1772	287.667	94
287.833	93.5834	287.833	93.1476	287.833	93.9748
288	93.5768	288	93.1239	288	93.9446
288.167	93.5768	288.167	93.1239	288.167	93.9194
288.333	93.5768	288.333	93.1239	288.333	93.9043
288.5	93.5768	288.5	93.1239	288.5	93.9043
288.667	93.5768	288.667	93.1239	288.667	93.9043
288.833	93.5709	288.833	93.1239	288.833	93.9043
289	93.5627	289	93.1239	289	93.9043
289.167	93.5602	289.167	93.1239	289.167	93.9043
289.333	93.5602	289.333	93.1239	289.333	93.9043
289.5	93.5602	289.5	93.1239	289.5	93.9043
289.667	93.5602	289.667	93.1239	289.667	93.9043
289.833	93.5602	289.833	93.1239	289.833	93.9043
290	93.5602	290	93.1239	290	93.9043
290.167	93.5602	290.167	93.1239	290.167	93.9043
290.333	93.5544	290.333	93.1239	290.333	93.9043
290.5	93.5461	290.5	93.1239	290.5	93.9043
290.667	93.5436	290.667	93.1239	290.667	93.9043
290.833	93.5436	290.833	93.1239	290.833	93.9043
291	93.5436	291	93.1239	291	93.8867
291.167	93.5436	291.167	93.1239	291.167	93.8615
291.333	93.5436	291.333	93.1239	291.333	93.8539
291.5	93.5436	291.5	93.1239	291.5	93.8539
291.667	93.5436	291.667	93.1239	291.667	93.8539
291.833	93.5369	291.833	93.1239	291.833	93.8539
292	93.5286	292	93.1239	292	93.8539
292.167	93.527	292.167	93.1239	292.167	93.8539
292.333	93.527	292.333	93.1239	292.333	93.8539
292.5	93.527	292.5	93.1239	292.5	93.8539
292.667	93.527	292.667	93.1239	292.667	93.8539
292.833	93.5187	292.833	93.0942	292.833	93.8287
293	93.5104	293	93.0646	293	93.8035
293.167	93.5079	293.167	93.0646	293.167	93.8035
293.333	93.4996	293.333	93.0379	293.333	93.8035
293.5	93.4938	293.5	93.0083	293.5	93.8035
293.667	93.4938	293.667	93.0053	293.667	93.8035
293.833	93.4938	293.833	93.0053	293.833	93.8035
294	93.4938	294	93.0053	294	93.8035
294.167	93.4938	294.167	93.0053	294.167	93.8035
294.333	93.4938	294.333	93.0053	294.333	93.8035
294.5	93.4938	294.5	93.0053	294.5	93.8035
294.667	93.4938	294.667	93.0053	294.667	93.8035
294.833	93.4938	294.833	93.0053	294.833	93.8035
295	93.4913	295	93.0053	295	93.8035
295.167	93.483	295.167	93.0053	295.167	93.7985
295.333	93.4772	295.333	93.0053	295.333	93.7733
295.5	93.4772	295.5	93.0053	295.5	93.7532
295.667	93.4772	295.667	93.0053	295.667	93.7532
295.833	93.4772	295.833	93.0053	295.833	93.7532
296	93.4772	296	93.0053	296	93.7532
296.167	93.4772	296.167	93.0053	296.167	93.7532
296.333	93.4772	296.333	93.0053	296.333	93.7532
296.5	93.4772	296.5	93.0053	296.5	93.7532
296.667	93.4738	296.667	93.0053	296.667	93.7532
296.833	93.4597	296.833	92.9846	296.833	93.7355
297	93.4465	297	92.9549	297	93.7103
297.167	93.444	297.167	92.946	297.167	93.7028
297.333	93.444	297.333	92.946	297.333	93.7028
297.5	93.444	297.5	92.946	297.5	93.7028
297.667	93.444	297.667	92.946	297.667	93.7028
297.833	93.444	297.833	92.946	297.833	93.7028
298	93.444	298	92.946	298	93.7028
298.167	93.4423	298.167	92.946	298.167	93.7028
298.333	93.434	298.333	92.946	298.333	93.7028
298.5	93.4274	298.5	92.946	298.5	93.7028
298.667	93.4274	298.667	92.946	298.667	93.7028
298.833	93.4274	298.833	92.946	298.833	93.7028
299	93.4274	299	92.946	299	93.7028
299.167	93.4274	299.167	92.946	299.167	93.7028
299.333	93.4274	299.333	92.946	299.333	93.7028
299.5	93.4274	299.5	92.946	299.5	93.7028
299.667	93.4274	299.667	92.946	299.667	93.7002
299.833	93.4191	299.833	92.946	299.833	93.6751
300	93.4108	300	92.946	300	93.6524
300.167	93.4108	300.167	92.946	300.167	93.6524
300.333	93.4108	300.333	92.946	300.333	93.6524
300.5	93.4108	300.5	92.946	300.5	93.6524
300.667	93.4108	300.667	92.946	300.667	93.6524
300.833	93.4108	300.833	92.946	300.833	93.6524
301	93.4108	301	92.946	301	93.6524
301.167	93.405	301.167	92.946	301.167	93.6524
301.333	93.3967	301.333	92.946	301.333	93.6524
301.5	93.3942	301.5	92.946	301.5	93.6524
301.667	93.3942	301.667	92.946	301.667	93.6524
301.833	93.3942	301.833	92.946	301.833	93.6524
302	93.3933	302	92.9431	302	93.6499
302.167	93.3851	302.167	92.9134	302.167	93.6247
302.333	93.3776	302.333	92.8868	302.333	93.602
302.5	93.3776	302.5	92.8868	302.5	93.602
302.667	93.3776	302.667	92.8868	302.667	93.602
302.833	93.3776	302.833	92.8868	302.833	93.602
303	93.3776	303	92.8868	303	93.602
303.167	93.3701	303.167	92.8868	303.167	93.602
303.333	93.3618	303.333	92.8868	303.333	93.602
303.5	93.361	303.5	92.8868	303.5	93.602
303.667	93.361	303.667	92.8868	303.667	93.5869
303.833	93.361	303.833	92.8868	303.833	93.5617
304	93.361	304	92.8868	304	93.5516
304.167	93.361	304.167	92.8868	304.167	93.5516
304.333	93.361	304.333	92.8868	304.333	93.5516
304.5	93.361	304.5	92.8868	304.5	93.5516
304.667	93.361	304.667	92.8868	304.667	93.5516
304.833	93.361	304.833	92.8868	304.833	93.5516
305	93.361	305	92.8868	305	93.5516
305.167	93.3602	305.167	92.8868	305.167	93.5516
305.333	93.3519	305.333	92.8601	305.333	93.5516
305.5	93.3444	305.5	92.8305	305.5	93.5516
305.667	93.3444	305.667	92.8275	305.667	93.5516
305.833	93.3444	305.833	92.8275	305.833	93.5516
306	93.3444	306	92.8275	306	93.5516
306.167	93.3444	306.167	92.8275	306.167	93.5516
306.333	93.3444	306.333	92.8275	306.333	93.5516
306.5	93.3444	306.5	92.8275	306.5	93.5516
306.667	93.3444	306.667	92.8275	306.667	93.5516
306.833	93.3444	306.833	92.8275	306.833	93.5516
307	93.3361	307	92.8275	307	93.5516
307.167	93.322	307.167	92.8067	307.167	93.534
307.333	93.3137	307.333	92.7771	307.333	93.5088
307.5	93.3112	307.5	92.7682	307.5	93.4987
307.667	93.3112	307.667	92.7682	307.667	93.4735
307.833	93.3112	307.833	92.7682	307.833	93.4509
308	93.3112	308	92.7682	308	93.4509
308.167	93.3112	308.167	92.7682	308.167	93.4509
308.333	93.3112	308.333	92.7682	308.333	93.4509
308.5	93.3112	308.5	92.7682	308.5	93.4509
308.667	93.3112	308.667	92.7682	308.667	93.4509
308.833	93.3062	308.833	92.7682	308.833	93.4509
309	93.2979	309	92.7682	309	93.4509
309.167	93.2946	309.167	92.7682	309.167	93.4509
309.333	93.2946	309.333	92.7682	309.333	93.4509
309.5	93.2946	309.5	92.7682	309.5	93.4509
309.667	93.2946	309.667	92.7682	309.667	93.4509
309.833	93.2946	309.833	92.7682	309.833	93.4509
310	93.2946	310	92.7682	310	93.4509
310.167	93.2946	310.167	92.7682	310.167	93.4509
310.333	93.2946	310.333	92.7682	310.333	93.4509
310.5	93.2938	310.5	92.7682	310.5	93.4509
310.667	93.2855	310.667	92.7682	310.667	93.4509
310.833	93.278	310.833	92.7682	310.833	93.4509
311	93.278	311	92.7682	311	93.4509
311.167	93.278	311.167	92.7682	311.167	93.4509
311.333	93.278	311.333	92.7682	311.333	93.4383
311.5	93.278	311.5	92.7682	311.5	93.4131
311.667	93.278	311.667	92.7682	311.667	93.4005
311.833	93.278	311.833	92.7682	311.833	93.4005
312	93.278	312	92.7682	312	93.4005
312.167	93.273	312.167	92.7682	312.167	93.4005
312.333	93.2598	312.333	92.7504	312.333	93.3854
312.5	93.2481	312.5	92.7208	312.5	93.3602
312.667	93.2448	312.667	92.7089	312.667	93.3501
312.833	93.2448	312.833	92.7089	312.833	93.3501
313	93.2448	313	92.7089	313	93.3501
313.167	93.2448	313.167	92.7089	313.167	93.3501
313.333	93.2448	313.333	92.7089	313.333	93.3501
313.5	93.2448	313.5	92.7089	313.5	93.3501
313.667	93.2448	313.667	92.7089	313.667	93.3501
313.833	93.2398	313.833	92.7089	313.833	93.3501
314	93.2315	314	92.7089	314	93.3325
314.167	93.2282	314.167	92.7089	314.167	93.3073
314.333	93.2282	314.333	92.7089	314.333	93.2998
314.5	93.2282	314.5	92.7089	314.5	93.2998
314.667	93.2282	314.667	92.7089	314.667	93.2998
314.833	93.2282	314.833	92.7089	314.833	93.2998
315	93.2282	315	92.7089	315	93.2998
315.167	93.2282	315.167	92.7089	315.167	93.2998
315.333	93.2282	315.333	92.7089	315.333	93.2998
315.5	93.2282	315.5	92.7089	315.5	93.2998
315.667	93.2257	315.667	92.7089	315.667	93.2998
315.833	93.2174	315.833	92.7089	315.833	93.2998
316	93.2116	316	92.7089	316	93.2998
316.167	93.2116	316.167	92.7089	316.167	93.2998
316.333	93.2116	316.333	92.7089	316.333	93.2998
316.5	93.2116	316.5	92.7089	316.5	93.2998
316.667	93.2116	316.667	92.7089	316.667	93.2998
316.833	93.2116	316.833	92.7089	316.833	93.2998
317	93.2116	317	92.7089	317	93.2998
317.167	93.2116	317.167	92.7089	317.167	93.2998
317.333	93.2116	317.333	92.7089	317.333	93.2998
317.5	93.2116	317.5	92.7089	317.5	93.2972
317.667	93.2058	317.667	92.6912	317.667	93.2569
317.833	93.1892	317.833	92.6615	317.833	93.2091
318	93.1784	318	92.6497	318	93.199
318.167	93.1784	318.167	92.6497	318.167	93.199
318.333	93.1784	318.333	92.6497	318.333	93.199
318.5	93.1784	318.5	92.6497	318.5	93.199
318.667	93.1784	318.667	92.6497	318.667	93.199
318.833	93.1784	318.833	92.6497	318.833	93.199
319	93.1784	319	92.6497	319	93.199
319.167	93.1784	319.167	92.6497	319.167	93.199
319.333	93.1784	319.333	92.6497	319.333	93.199
319.5	93.1784	319.5	92.6497	319.5	93.199
319.667	93.1759	319.667	92.6497	319.667	93.199
319.833	93.1676	319.833	92.6497	319.833	93.199
320	93.1618	320	92.623	320	93.199
320.167	93.1618	320.167	92.5934	320.167	93.199
320.333	93.1618	320.333	92.5904	320.333	93.1839
320.5	93.1618	320.5	92.5904	320.5	93.1587
320.667	93.1618	320.667	92.5904	320.667	93.1486
320.833	93.1618	320.833	92.5904	320.833	93.1486
321	93.1618	321	92.5904	321	93.1486
321.167	93.1618	321.167	92.5904	321.167	93.1486
321.333	93.1618	321.333	92.5904	321.333	93.1486
321.5	93.1618	321.5	92.5904	321.5	93.1486
321.667	93.1618	321.667	92.5904	321.667	93.1486
321.833	93.1544	321.833	92.5904	321.833	93.1486
322	93.1461	322	92.5904	322	93.1486
322.167	93.1452	322.167	92.5904	322.167	93.1385
322.333	93.1386	322.333	92.5667	322.333	93.0932
322.5	93.1303	322.5	92.537	322.5	93.0529
322.667	93.1286	322.667	92.5311	322.667	93.0479
322.833	93.1286	322.833	92.5311	322.833	93.0479
323	93.1286	323	92.5311	323	93.0479
323.167	93.1286	323.167	92.5311	323.167	93.0479
323.333	93.1286	323.333	92.5311	323.333	93.0479
323.5	93.1286	323.5	92.5311	323.5	93.0479
323.667	93.1228	323.667	92.5311	323.667	93.0479
323.833	93.1145	323.833	92.5311	323.833	93.0479
324	93.112	324	92.5311	324	93.0479
324.167	93.112	324.167	92.5311	324.167	93.0479
324.333	93.112	324.333	92.5311	324.333	93.0479
324.5	93.112	324.5	92.5311	324.5	93.0453
324.667	93.112	324.667	92.5311	324.667	93.0201
324.833	93.112	324.833	92.5311	324.833	92.9975
325	93.1079	325	92.5311	325	92.9975
325.167	93.0996	325.167	92.5311	325.167	92.9975
325.333	93.0954	325.333	92.5311	325.333	92.9975
325.5	93.0954	325.5	92.5311	325.5	92.9975
325.667	93.0954	325.667	92.5311	325.667	92.9975
325.833	93.0954	325.833	92.5311	325.833	92.9975
326	93.0954	326	92.5311	326	92.9975
326.167	93.0954	326.167	92.5311	326.167	92.9899
326.333	93.0954	326.333	92.5311	326.333	92.9647
326.5	93.0904	326.5	92.5311	326.5	92.9471
326.667	93.0822	326.667	92.5311	326.667	92.9471
326.833	93.0788	326.833	92.5311	326.833	92.9471
327	93.0788	327	92.5311	327	92.9471
327.167	93.0788	327.167	92.5311	327.167	92.9471
327.333	93.0788	327.333	92.5311	327.333	92.9471
327.5	93.0788	327.5	92.5311	327.5	92.9471
327.667	93.0788	327.667	92.5311	327.667	92.9471
327.833	93.0788	327.833	92.5311	327.833	92.9471
328	93.0788	328	92.5311	328	92.9471
328.167	93.0788	328.167	92.5311	328.167	92.9471
328.333	93.0697	328.333	92.5015	328.333	92.9219
328.5	93.0531	328.5	92.4718	328.5	92.8967
328.667	93.0456	328.667	92.4718	328.667	92.8791
328.833	93.0456	328.833	92.4718	328.833	92.8539
329	93.0456	329	92.4718	329	92.8463
329.167	93.0456	329.167	92.4718	329.167	92.8463
329.333	93.0456	329.333	92.4718	329.333	92.8463
329.5	93.0456	329.5	92.4718	329.5	92.8463
329.667	93.0456	329.667	92.4718	329.667	92.8463
329.833	93.0456	329.833	92.4718	329.833	92.8463
330	93.0407	330	92.4718	330	92.8463
330.167	93.0324	330.167	92.4718	330.167	92.8463
330.333	93.029	330.333	92.4452	330.333	92.8463
330.5	93.029	330.5	92.4155	330.5	92.8237
330.667	93.029	330.667	92.4126	330.667	92.7985
330.833	93.029	330.833	92.4126	330.833	92.796
331	93.029	331	92.4126	331	92.796
331.167	93.029	331.167	92.4126	331.167	92.796
331.333	93.029	331.333	92.4126	331.333	92.796
331.5	93.0232	331.5	92.4126	331.5	92.796
331.667	93.0149	331.667	92.4126	331.667	92.7834
331.833	93.0124	331.833	92.4126	331.833	92.7582
332	93.0124	332	92.4126	332	92.7456
332.167	93.0124	332.167	92.4126	332.167	92.7456
332.333	93.0124	332.333	92.4126	332.333	92.7456
332.5	93.0124	332.5	92.4126	332.5	92.7456
332.667	93.0124	332.667	92.4126	332.667	92.7456
332.833	93.005	332.833	92.4126	332.833	92.7456
333	92.9967	333	92.4126	333	92.7456
333.167	92.9958	333.167	92.4126	333.167	92.7456
333.333	92.9958	333.333	92.4126	333.333	92.7254
333.5	92.9892	333.5	92.3888	333.5	92.6801
333.667	92.9809	333.667	92.3592	333.667	92.6499
333.833	92.9792	333.833	92.3533	333.833	92.6448
334	92.9792	334	92.3533	334	92.6448
334.167	92.9792	334.167	92.3533	334.167	92.6448
334.333	92.9759	334.333	92.3533	334.333	92.6448
334.5	92.9676	334.5	92.3533	334.5	92.6272
334.667	92.9626	334.667	92.3533	334.667	92.602
334.833	92.9626	334.833	92.3533	334.833	92.5945
335	92.9626	335	92.3533	335	92.5945
335.167	92.9626	335.167	92.3533	335.167	92.5945
335.333	92.9626	335.333	92.3533	335.333	92.5945
335.5	92.9626	335.5	92.3533	335.5	92.5945
335.667	92.9626	335.667	92.3533	335.667	92.5793
335.833	92.9626	335.833	92.3533	335.833	92.5542
336	92.961	336	92.3533	336	92.5441
336.167	92.9527	336.167	92.3533	336.167	92.5441
336.333	92.9461	336.333	92.3533	336.333	92.5441
336.5	92.9461	336.5	92.3533	336.5	92.5441
336.667	92.9461	336.667	92.3533	336.667	92.5441
336.833	92.9461	336.833	92.3533	336.833	92.5441
337	92.9461	337	92.3533	337	92.534
337.167	92.9461	337.167	92.3533	337.167	92.5088
337.333	92.9461	337.333	92.3533	337.333	92.4937
337.5	92.9402	337.5	92.3533	337.5	92.4937
337.667	92.9319	337.667	92.3533	337.667	92.4937
337.833	92.9295	337.833	92.3533	337.833	92.4937
338	92.9295	338	92.3533	338	92.4836
338.167	92.9295	338.167	92.3533	338.167	92.4584
338.333	92.9295	338.333	92.3533	338.333	92.4433
338.5	92.9295	338.5	92.3533	338.5	92.4433
338.667	92.9295	338.667	92.3533	338.667	92.4433
338.833	92.9212	338.833	92.3533	338.833	92.4433
339	92.9129	339	92.3533	339	92.4232
339.167	92.9129	339.167	92.3414	339.167	92.398
339.333	92.9129	339.333	92.3118	339.333	92.3929
339.5	92.9054	339.5	92.2673	339.5	92.3703
339.667	92.8971	339.667	92.2377	339.667	92.3451
339.833	92.8963	339.833	92.2347	339.833	92.3426
340	92.8963	340	92.2347	340	92.335
340.167	92.8896	340.167	92.2347	340.167	92.3098
340.333	92.8813	340.333	92.2347	340.333	92.2922
340.5	92.8797	340.5	92.2347	340.5	92.2922
340.667	92.8797	340.667	92.2347	340.667	92.2922
340.833	92.8797	340.833	92.2347	340.833	92.2922
341	92.8797	341	92.2347	341	92.2922
341.167	92.8797	341.167	92.2347	341.167	92.2771
341.333	92.8797	341.333	92.2347	341.333	92.2519
341.5	92.8755	341.5	92.2347	341.5	92.2418
341.667	92.8672	341.667	92.2347	341.667	92.2418
341.833	92.8631	341.833	92.2347	341.833	92.2418
342	92.8631	342	92.2347	342	92.2418
342.167	92.8631	342.167	92.2347	342.167	92.2242
342.333	92.8631	342.333	92.2347	342.333	92.199
342.5	92.8631	342.5	92.2347	342.5	92.1914
342.667	92.8631	342.667	92.2347	342.667	92.1914
342.833	92.8614	342.833	92.2347	342.833	92.1914
343	92.8531	343	92.2347	343	92.1914
343.167	92.8465	343.167	92.2347	343.167	92.1788
343.333	92.8465	343.333	92.2347	343.333	92.1537
343.5	92.8465	343.5	92.2347	343.5	92.1411
343.667	92.8465	343.667	92.2347	343.667	92.1411
343.833	92.8465	343.833	92.2347	343.833	92.1411
344	92.844	344	92.2347	344	92.1411
344.167	92.8357	344.167	92.2347	344.167	92.1184
344.333	92.8299	344.333	92.2347	344.333	92.0932
344.5	92.8299	344.5	92.2347	344.5	92.0907
344.667	92.8299	344.667	92.2347	344.667	92.0907
344.833	92.8299	344.833	92.2229	344.833	92.0907
345	92.8299	345	92.1932	345	92.0831
345.167	92.8299	345.167	92.1754	345.167	92.0579
345.333	92.8299	345.333	92.1754	345.333	92.0403
345.5	92.8216	345.5	92.1754	345.5	92.0403
345.667	92.8133	345.667	92.1754	345.667	92.0403
345.833	92.8133	345.833	92.1754	345.833	92.0252
346	92.8133	346	92.1754	346	92
346.167	92.8133	346.167	92.1754	346.167	91.9899
346.333	92.8133	346.333	92.1754	346.333	91.9899
346.5	92.8017	346.5	92.1577	346.5	91.9748
346.667	92.785	346.667	92.128	346.667	91.9244
346.833	92.7801	346.833	92.1162	346.833	91.8892
347	92.7801	347	92.1162	347	91.8892
347.167	92.7801	347.167	92.1162	347.167	91.8892
347.333	92.7801	347.333	92.1162	347.333	91.8892
347.5	92.7726	347.5	92.1162	347.5	91.864
347.667	92.7643	347.667	92.1162	347.667	91.8388
347.833	92.7635	347.833	92.1162	347.833	91.8388
348	92.7635	348	92.1162	348	91.8388
348.167	92.7635	348.167	92.1162	348.167	91.8312
348.333	92.7635	348.333	92.1162	348.333	91.806
348.5	92.7635	348.5	92.1162	348.5	91.7884
348.667	92.7552	348.667	92.1162	348.667	91.7884
348.833	92.7469	348.833	92.1162	348.833	91.7884
349	92.7469	349	92.1162	349	91.7758
349.167	92.7469	349.167	92.1162	349.167	91.7506
349.333	92.7469	349.333	92.1162	349.333	91.738
349.5	92.7469	349.5	92.1162	349.5	91.738
349.667	92.7411	349.667	92.1162	349.667	91.738
349.833	92.7328	349.833	92.1162	349.833	91.7128
350	92.7303	350	92.1162	350	91.6877
350.167	92.7303	350.167	92.1162	350.167	91.6877
350.333	92.7303	350.333	92.1162	350.333	91.6877
350.5	92.7303	350.5	92.1162	350.5	91.6725
350.667	92.7261	350.667	92.1162	350.667	91.6474
350.833	92.7178	350.833	92.1162	350.833	91.6373
351	92.7137	351	92.1162	351	91.6373
351.167	92.7137	351.167	92.1162	351.167	91.6348
351.333	92.7137	351.333	92.1162	351.333	91.6096
351.5	92.7137	351.5	92.1162	351.5	91.5869
351.667	92.7112	351.667	92.1162	351.667	91.5869
351.833	92.7029	351.833	92.1132	351.833	91.5869
352	92.6921	352	92.0658	352	91.5516
352.167	92.6838	352.167	92.0095	352.167	91.5013
352.333	92.6805	352.333	91.9976	352.333	91.4861
352.5	92.6805	352.5	91.9976	352.5	91.4861
352.667	92.6805	352.667	91.9976	352.667	91.4736
352.833	92.6805	352.833	91.9976	352.833	91.4484
353	92.6788	353	91.9976	353	91.4358
353.167	92.6705	353.167	91.9976	353.167	91.4358
353.333	92.6639	353.333	91.9976	353.333	91.4358
353.5	92.6639	353.5	91.9976	353.5	91.4131
353.667	92.6639	353.667	91.9976	353.667	91.3879
353.833	92.6639	353.833	91.9976	353.833	91.3854
354	92.6606	354	91.9976	354	91.3854
354.167	92.6523	354.167	91.9976	354.167	91.3678
354.333	92.6473	354.333	91.9976	354.333	91.3426
354.5	92.6473	354.5	91.9976	354.5	91.335
354.667	92.6473	354.667	91.9976	354.667	91.335
354.833	92.6456	354.833	91.9976	354.833	91.3149
355	92.6373	355	91.9976	355	91.2897
355.167	92.6307	355.167	91.9976	355.167	91.2846
355.333	92.6307	355.333	91.9976	355.333	91.2846
355.5	92.6307	355.5	91.9976	355.5	91.2695
355.667	92.6307	355.667	91.9976	355.667	91.2443
355.833	92.6257	355.833	91.9976	355.833	91.2343
356	92.6174	356	91.9976	356	91.2343
356.167	92.6141	356.167	91.9976	356.167	91.2116
356.333	92.6141	356.333	91.9976	356.333	91.1864
356.5	92.6141	356.5	91.9976	356.5	91.1839
356.667	92.6141	356.667	91.9976	356.667	91.1738
356.833	92.6058	356.833	91.9976	356.833	91.1486
357	92.5975	357	91.9976	357	91.1335
357.167	92.5975	357.167	91.9976	357.167	91.1335
357.333	92.5975	357.333	91.9976	357.333	91.1184
357.5	92.5958	357.5	91.9976	357.5	91.0932
357.667	92.5875	357.667	91.9769	357.667	91.0831
357.833	92.5809	357.833	91.9472	357.833	91.0831
358	92.5792	358	91.9324	358	91.0655
358.167	92.5709	358.167	91.9028	358.167	91.0151
358.333	92.5635	358.333	91.8791	358.333	90.9824
358.5	92.5552	358.5	91.8791	358.5	90.9824
358.667	92.5477	358.667	91.8791	358.667	90.9673
358.833	92.5477	358.833	91.8791	358.833	90.9421
359	92.5477	359	91.8791	359	90.932
359.167	92.5477	359.167	91.8791	359.167	90.932
359.333	92.5411	359.333	91.8791	359.333	90.9093
359.5	92.5328	359.5	91.8791	359.5	90.8841
359.667	92.5311	359.667	91.8791	359.667	90.8816
359.833	92.5311	359.833	91.8791	359.833	90.8816
360	92.5311	360	91.8791	360	90.8564
360.167	92.5278	360.167	91.8791	360.167	90.8312
360.333	92.5195	360.333	91.8791	360.333	90.8312
360.5	92.5145	360.5	91.8791	360.5	90.8262
360.667	92.5145	360.667	91.8791	360.667	90.801
360.833	92.5145	360.833	91.8791	360.833	90.7809
361	92.5137	361	91.8791	361	90.7809
361.167	92.5054	361.167	91.8791	361.167	90.7758
361.333	92.4979	361.333	91.8791	361.333	90.7506
361.5	92.4979	361.5	91.8791	361.5	90.7305
361.667	92.4979	361.667	91.8791	361.667	90.7305
361.833	92.4979	361.833	91.8791	361.833	90.7254
362	92.4896	362	91.8613	362	90.7002
362.167	92.4813	362.167	91.8316	362.167	90.6801
362.333	92.4813	362.333	91.8198	362.333	90.6801
362.5	92.4813	362.5	91.8198	362.5	90.6801
362.667	92.4797	362.667	91.8198	362.667	90.6574
362.833	92.4714	362.833	91.8198	362.833	90.6322
[truncated: 2,623 more rows]
