# Supplementary material for: Dual engineering of thermodynamics and kinetics in covalent organic frameworks for separation
Source: Nat Commun. 2026 Mar 10;17:3896. doi: 10.1038/s41467-026-70311-8 (PMC13125621; doi:10.1038/s41467-026-70311-8)
Supplement: Supplementary file 3 — Source Data [file 41467_2026_70311_MOESM3_ESM.zip › 676225_2_data_set_12367526_twyvxw/Source data for figures/Supplementary Figure S13a.xlsx]

## Sheet: Sheet1
STpBPa		AA stacking
2θ (degree)	Intensity (a.u.)	2θ (degree)	Intensity (a.u.)
1.00214	178041	2	0
1.05266	148545	2.05	0
1.10318	120253	2.1	0
1.1537	90236	2.15	0
1.20422	60027	2.2	0
1.25474	48201	2.25	0
1.30526	44600	2.3	0
1.35578	41001	2.35	0
1.4063	37436	2.4	0
1.45682	34722	2.45	0.12446
1.50734	31404	2.5	0.2405
1.55786	28668	2.55	0.32157
1.60838	26300	2.6	0.45165
1.6589	23685	2.65	0.67981
1.70942	21132	2.7	1.13569
1.75994	18710	2.75	2.25915
1.81046	16562	2.8	6.51366
1.86098	14500	2.85	100
1.9115	12524	2.9	47.3163
1.96202	10346	2.95	4.62274
2.01254	8743	3	1.84547
2.06306	6785	3.05	0.9809
2.11358	5434	3.1	0.60618
2.1641	4201	3.15	0.4111
2.21462	3223	3.2	0.29693
2.26514	2690	3.25	0.22443
2.31566	2430	3.3	0.04371
2.36618	2410	3.35	0
2.4167	2553	3.4	0
2.46722	2369	3.45	0
2.51774	2400	3.5	0
2.56826	2494	3.55	0
2.61878	2467	3.6	0
2.6693	2539	3.65	0
2.71982	2627	3.7	0
2.77034	2746	3.75	0
2.82086	2784	3.8	0
2.87138	2952	3.85	0
2.9219	2879	3.9	0
2.97242	2791	3.95	0
3.02294	2723	4	0
3.07346	2701	4.05	0
3.12398	2532	4.1	0
3.1745	2232	4.15	0
3.22502	2042	4.2	0
3.27554	1757	4.25	0
3.32606	1637	4.3	0
3.37658	1454	4.35	0
3.4271	1250	4.4	0
3.47762	1110	4.45	0
3.52814	1042	4.5	0
3.57866	929	4.55	0.01764
3.62918	890	4.6	0.03674
3.6797	821	4.65	0.0491
3.73022	778	4.7	0.06891
3.78074	730	4.75	0.1036
3.83125	650	4.8	0.17282
3.88177	679	4.85	0.34301
3.93229	600	4.9	0.98788
3.98281	571	4.95	14.8634
4.03333	575	5	7.99406
4.08385	562	5.05	0.73347
4.13437	566	5.1	0.28828
4.18489	532	5.15	0.15238
4.23541	500	5.2	0.09389
4.28593	534	5.25	0.06356
4.33645	435	5.3	0.04718
4.38697	446	5.35	0.05096
4.43749	499	5.4	0.02879
4.48801	473	5.45	0.02955
4.53853	505	5.5	0.04313
4.58905	486	5.55	0.06874
4.63957	447	5.6	0.12609
4.69009	442	5.65	0.29989
4.74061	480	5.7	2.35417
4.79113	471	5.75	9.76881
4.84165	456	5.8	0.6698
4.89217	456	5.85	0.19448
4.94269	466	5.9	0.09395
4.99321	469	5.95	0.05504
5.04373	470	6	0.03609
5.09425	458	6.05	0.02546
5.14477	459	6.1	0.01892
5.19529	498	6.15	0.01199
5.24581	443	6.2	0
5.29633	471	6.25	0
5.34685	432	6.3	0
5.39737	437	6.35	0
5.44789	403	6.4	0
5.49841	414	6.45	0
5.54893	452	6.5	0
5.59945	459	6.55	0
5.64997	423	6.6	0
5.70049	386	6.65	0
5.75101	381	6.7	0
5.80153	438	6.75	0
5.85205	403	6.8	0
5.90257	421	6.85	0
5.95309	363	6.9	0
6.00361	403	6.95	0
6.05413	400	7	0
6.10465	406	7.05	0
6.15517	395	7.1	0
6.20569	419	7.15	7.70599E-4
6.25621	423	7.2	0.01941
6.30673	470	7.25	0.02586
6.35725	459	7.3	0.03537
6.40777	480	7.35	0.05127
6.45829	489	7.4	0.08088
6.50881	458	7.45	0.14586
6.55933	502	7.5	0.33569
6.60985	495	7.55	2.19821
6.66037	471	7.6	12.8995
6.71089	401	7.65	1.14661
6.7614	397	7.7	0.26748
6.81192	369	7.75	0.12494
6.86244	356	7.8	0.07194
6.91296	316	7.85	0.04667
6.96348	350	7.9	0.0327
7.014	324	7.95	0.02418
7.06452	295	8	0.01665
7.11504	310	8.05	1.69056E-5
7.16556	343	8.1	0
7.21608	335	8.15	0
7.2666	347	8.2	2.95388E-4
7.31712	298	8.25	4.84574E-4
7.36764	328	8.3	6.51582E-4
7.41816	341	8.35	9.22409E-4
7.46868	338	8.4	0.0014
7.5192	341	8.45	0.00239
7.56972	350	8.5	0.00494
7.62024	319	8.55	0.01691
7.67076	352	8.6	0.24264
7.72128	344	8.65	0.07613
7.7718	284	8.7	0.00821
7.82232	330	8.75	0.00335
7.87284	311	8.8	0.00181
7.92336	309	8.85	0.00113
7.97388	340	8.9	7.71657E-4
8.0244	347	8.95	5.6018E-4
8.07492	345	9	4.25045E-4
8.12544	332	9.05	6.19568E-5
8.17596	341	9.1	0
8.22648	325	9.15	0
8.277	295	9.2	0
8.32752	342	9.25	0
8.37804	343	9.3	0
8.42856	353	9.35	0
8.47908	332	9.4	0
8.5296	352	9.45	0
8.58012	353	9.5	1.32164E-4
8.63064	347	9.55	0.00414
8.68116	316	9.6	0.00576
8.73168	361	9.65	0.00785
8.7822	361	9.7	0.01133
8.83272	370	9.75	0.01774
8.88324	375	9.8	0.03164
8.93376	356	9.85	0.07134
8.98428	342	9.9	0.42374
9.0348	329	9.95	2.82204
9.08532	345	10	0.38343
9.13584	402	10.05	0.0739
9.18636	363	10.1	0.04014
9.23688	390	10.15	0.03243
9.2874	369	10.2	0.03767
9.33792	371	10.25	0.06516
9.38844	358	10.3	0.2629
9.43896	351	10.35	2.64153
9.48948	357	10.4	0.55562
9.54	396	10.45	0.07227
9.59052	412	10.5	0.03094
9.64104	397	10.55	0.01709
9.69156	400	10.6	0.01082
9.74207	456	10.65	0.00746
9.79259	360	10.7	0.00545
9.84311	408	10.75	0.00415
9.89363	452	10.8	4.87309E-4
9.94415	437	10.85	0
9.99467	466	10.9	0
10.0452	443	10.95	0
10.0957	433	11	0
10.1462	414	11.05	3.11719E-6
10.1967	430	11.1	2.0125E-5
10.2473	463	11.15	2.71426E-5
10.2978	483	11.2	3.72333E-5
10.3483	501	11.25	5.42051E-5
10.3988	465	11.3	8.60921E-5
10.4494	498	11.35	1.57229E-4
10.4999	501	11.4	3.72621E-4
10.5504	491	11.45	0.00307
10.6009	500	11.5	0.01103
10.6514	526	11.55	0.00134
10.702	508	11.6	2.73933E-4
10.7525	471	11.65	1.27579E-4
10.803	485	11.7	7.35171E-5
10.8535	525	11.75	4.77522E-5
10.904	524	11.8	3.34946E-5
10.9545	594	11.85	2.47865E-5
11.0051	560	11.9	1.61701E-5
11.0556	621	11.95	5.63503E-7
11.1061	574	12	0
11.1566	562	12.05	0
11.2072	586	12.1	0.0015
11.2577	605	12.15	0.00341
11.3082	588	12.2	0.00453
11.3587	646	12.25	0.00631
11.4092	618	12.3	0.0094
11.4597	664	12.35	0.01547
11.5103	647	12.4	0.03005
11.5608	636	12.45	0.08319
11.6113	673	12.5	1.1352
11.6618	654	12.55	1.19411
11.7124	729	12.6	0.10484
11.7629	733	12.65	0.03242
11.8134	717	12.7	0.01629
11.8639	699	12.75	0.01027
11.9144	749	12.8	0.00747
11.9649	732	12.85	0.00593
12.0155	727	12.9	0.00527
12.066	695	12.95	0.00417
12.1165	780	13	0.00447
12.167	796	13.05	0.00888
12.2175	785	13.1	0.02654
12.2681	739	13.15	0.37795
12.3186	847	13.2	0.28701
12.3691	879	13.25	0.02498
12.4196	806	13.3	0.00832
12.4702	854	13.35	0.00426
12.5207	811	13.4	0.00258
12.5712	827	13.45	0.00173
12.6217	848	13.5	0.00124
12.6722	820	13.55	9.34174E-4
12.7227	868	13.6	3.43288E-4
12.7733	821	13.65	0
12.8238	860	13.7	0
12.8743	875	13.75	0
12.9248	923	13.8	0
12.9753	857	13.85	0
13.0259	854	13.9	0
13.0764	918	13.95	1.93391E-4
13.1269	855	14	4.07689E-4
13.1774	974	14.05	5.41514E-4
13.2279	907	14.1	7.54002E-4
13.2785	912	14.15	0.00112
13.329	906	14.2	0.00184
13.3795	901	14.25	0.00357
13.43	920	14.3	0.00987
13.4805	965	14.35	0.13378
13.5311	946	14.4	0.14265
13.5816	943	14.45	0.01493
13.6321	1009	14.5	0.00413
13.6826	978	14.55	0.00226
13.7331	956	14.6	0.00155
13.7837	946	14.65	0.00127
13.8342	975	14.7	0.00126
13.8847	953	14.75	0.00151
13.9352	913	14.8	0.00336
13.9857	964	14.85	0.00677
14.0363	1033	14.9	0.03975
14.0868	937	14.95	0.13111
14.1373	901	15	0.03452
14.1878	947	15.05	0.01422
14.2383	933	15.1	0.02227
14.2889	895	15.15	0.06564
14.3394	918	15.2	0.89827
14.3899	956	15.25	0.62583
14.4404	860	15.3	0.05953
14.4909	929	15.35	0.01896
14.5415	922	15.4	0.00958
14.592	968	15.45	0.00578
14.6425	928	15.5	0.00388
14.693	934	15.55	0.00278
14.7435	899	15.6	0.00229
14.7941	921	15.65	0.00115
14.8446	937	15.7	4.85823E-4
14.8951	922	15.75	6.82354E-4
14.9456	963	15.8	0.00103
14.9961	917	15.85	0.00172
15.0467	962	15.9	0.00347
15.0972	976	15.95	0.01117
15.1477	935	16	0.15251
15.1982	947	16.05	0.1037
15.2487	976	16.1	0.01026
15.2993	920	16.15	0.00315
15.3498	939	16.2	0.0016
15.4003	965	16.25	9.69804E-4
15.4508	936	16.3	6.50155E-4
15.5013	998	16.35	4.66195E-4
15.5519	917	16.4	3.50641E-4
15.6024	875	16.45	1.34146E-4
15.6529	933	16.5	4.70324E-7
15.7034	982	16.55	0
15.7539	1008	16.6	0
15.8044	1003	16.65	0
15.855	981	16.7	0
15.9055	954	16.75	0
15.956	953	16.8	0
16.0065	952	16.85	1.26165E-5
16.0571	938	16.9	2.27666E-5
16.1076	932	16.95	3.03664E-5
16.1581	936	17	4.25298E-5
16.2086	889	17.05	8.04856E-5
16.2591	939	17.1	4.94965E-4
16.3097	931	17.15	8.65153E-4
16.3602	926	17.2	0.00153
16.4107	884	17.25	0.01029
16.4612	888	17.3	0.00859
16.5117	922	17.35	0.00406
16.5622	911	17.4	0.00704
16.6128	958	17.45	0.02806
16.6633	952	17.5	0.29213
16.7138	948	17.55	0.15443
16.7643	889	17.6	0.01481
16.8148	881	17.65	0.00525
16.8654	940	17.7	0.00298
16.9159	895	17.75	0.00216
16.9664	833	17.8	0.002
17.0169	899	17.85	0.00254
17.0675	892	17.9	0.00522
17.118	917	17.95	0.05822
17.1685	882	18	0.06895
17.219	859	18.05	0.01541
17.2695	877	18.1	0.00259
17.32	904	18.15	0.0012
17.3706	915	18.2	6.97798E-4
17.4211	934	18.25	4.55554E-4
17.4716	874	18.3	3.20901E-4
17.5221	908	18.35	2.38301E-4
17.5726	936	18.4	1.48669E-4
17.6232	853	18.45	3.18295E-5
17.6737	890	18.5	4.94743E-6
17.7242	898	18.55	6.77742E-6
17.7747	829	18.6	9.3067E-6
17.8253	904	18.65	1.3576E-5
17.8758	818	18.7	2.1651E-5
17.9263	902	18.75	3.99162E-5
17.9768	896	18.8	9.74811E-5
18.0273	897	18.85	9.91469E-4
18.0779	969	18.9	0.00184
18.1284	920	18.95	6.50298E-4
18.1789	924	19	7.77066E-5
18.2294	906	19.05	3.3912E-5
18.2799	867	19.1	1.90957E-5
18.3304	858	19.15	1.22626E-5
18.381	877	19.2	8.54509E-6
18.4315	800	19.25	6.29722E-6
18.482	881	19.3	4.57553E-6
18.5325	857	19.35	1.25604E-6
18.583	758	19.4	0
18.6336	813	19.45	0
18.6841	792	19.5	3.6536E-6
18.7346	830	19.55	8.54783E-5
18.7851	769	19.6	1.50508E-4
18.8356	830	19.65	2.01279E-4
18.8862	869	19.7	2.82966E-4
18.9367	796	19.75	4.88653E-4
18.9872	750	19.8	8.28796E-4
19.0377	820	19.85	0.0016
19.0882	757	19.9	0.00527
19.1388	797	19.95	0.06357
19.1893	795	20	0.03947
19.2398	850	20.05	0.00672
19.2903	766	20.1	0.00415
19.3408	773	20.15	0.03824
19.3914	739	20.2	0.02992
19.4419	750	20.25	0.00776
19.4924	780	20.3	0.00145
19.5429	762	20.35	7.61904E-4
19.5934	773	20.4	4.63799E-4
19.644	769	20.45	3.09571E-4
19.6945	807	20.5	2.57773E-4
19.745	762	20.55	2.61859E-4
19.7955	774	20.6	2.99674E-4
19.846	734	20.65	4.34973E-4
19.8966	732	20.7	0.001
19.9471	756	20.75	0.00962
19.9976	714	20.8	0.01905
20.0481	753	20.85	0.0094
20.0986	723	20.9	9.46834E-4
20.1492	718	20.95	3.89472E-4
20.1997	711	21	2.15225E-4
20.2502	717	21.05	1.36828E-4
20.3007	733	21.1	9.47579E-5
20.3512	747	21.15	6.95382E-5
20.4018	710	21.2	5.28802E-5
20.4523	622	21.25	1.62796E-5
20.5028	685	21.3	0
20.5533	677	21.35	1.6975E-5
20.6038	677	21.4	3.01635E-5
20.6544	645	21.45	3.99748E-5
20.7049	689	21.5	5.5434E-5
20.7554	723	21.55	8.20268E-5
20.8059	588	21.6	1.33811E-4
20.8564	650	21.65	2.56955E-4
20.907	654	21.7	7.08596E-4
20.9575	668	21.75	0.00933
21.008	645	21.8	0.00748
21.0585	661	21.85	0.00298
21.109	684	21.9	3.87496E-4
21.1596	695	21.95	1.74578E-4
21.2101	630	22	1.00023E-4
21.2606	607	22.05	6.49654E-5
21.3111	659	22.1	8.0409E-5
21.3616	587	22.15	9.48537E-5
21.4122	613	22.2	1.07059E-4
21.4627	644	22.25	1.22206E-4
21.5132	617	22.3	1.67038E-4
21.5637	633	22.35	2.65837E-4
21.6142	650	22.4	4.88938E-4
21.6648	557	22.45	0.0012
21.7153	610	22.5	0.01228
21.7658	587	22.55	0.01967
21.8163	570	22.6	0.01185
21.8668	587	22.65	0.00117
21.9173	599	22.7	4.92671E-4
21.9679	604	22.75	3.09913E-4
22.0184	594	22.8	2.72349E-4
22.0689	530	22.85	5.4875E-4
22.1194	612	22.9	0.0038
22.17	584	22.95	0.00215
22.2205	625	23	5.56089E-4
22.271	595	23.05	0.00184
22.3215	524	23.1	0.00426
22.372	606	23.15	0.00275
22.4226	579	23.2	2.97146E-4
22.4731	516	23.25	1.41215E-4
22.5236	578	23.3	1.07582E-4
22.5741	563	23.35	1.02807E-4
22.6246	535	23.4	1.21185E-4
22.6751	563	23.45	1.73108E-4
22.7257	550	23.5	3.04369E-4
22.7762	535	23.55	7.37935E-4
22.8267	560	23.6	0.00824
22.8772	552	23.65	0.01005
22.9277	528	23.7	0.00672
22.9783	520	23.75	6.50972E-4
23.0288	561	23.8	2.59242E-4
23.0793	540	23.85	1.42702E-4
23.1298	504	23.9	9.06483E-5
23.1804	521	23.95	6.27838E-5
23.2309	520	24	4.60927E-5
23.2814	549	24.05	9.60984E-5
23.3319	534	24.1	0.00208
23.3824	499	24.15	0.00363
23.433	537	24.2	0.00481
23.4835	517	24.25	0.00805
23.534	512	24.3	0.01237
23.5845	513	24.35	0.01977
23.635	538	24.4	0.03534
23.6855	478	24.45	0.0877
23.7361	543	24.5	1.015
23.7866	482	24.55	0.83435
23.8371	509	24.6	0.61591
23.8876	506	24.65	0.32604
23.9382	467	24.7	1.44696
23.9887	501	24.75	0.8452
24.0392	492	24.8	0.13837
24.0897	462	24.85	0.04358
24.1402	535	24.9	0.03178
24.1908	516	24.95	0.03913
24.2413	479	25	0.22017
24.2918	463	25.05	0.50543
24.3423	481	25.1	0.37084
24.3928	452	25.15	0.08611
24.4433	451	25.2	0.46997
24.4939	482	25.25	0.22266
24.5444	483	25.3	0.07495
24.5949	444	25.35	0.01622
24.6454	461	25.4	0.01039
24.6959	488	25.45	0.00901
24.7465	462	25.5	0.00927
24.797	427	25.55	0.01293
24.8475	472	25.6	0.02443
24.898	524	25.65	0.09591
24.9485	473	25.7	0.93689
24.9991	448	25.75	0.42694
25.0496	445	25.8	0.1571
25.1001	477	25.85	0.02409
25.1506	485	25.9	0.01181
25.2011	511	25.95	0.00819
25.2517	472	26	0.02204
25.3022	437	26.05	0.02565
25.3527	488	26.1	0.02038
25.4032	425	26.15	0.00425
25.4537	479	26.2	0.00235
25.5043	463	26.25	0.00235
25.5548	449	26.3	0.00329
25.6053	467	26.35	0.00496
25.6558	440	26.4	0.00887
25.7063	452	26.45	0.02388
25.7569	435	26.5	0.27469
25.8074	494	26.55	0.16444
25.8579	461	26.6	0.14763
25.9084	464	26.65	0.1664
25.9589	410	26.7	0.2023
26.0095	458	26.75	0.17511
26.06	437	26.8	0.01973
26.1105	480	26.85	0.00722
26.161	434	26.9	0.00413
26.2115	444	26.95	0.00272
26.2621	507	27	0.0016
26.3126	430	27.05	0.00107
26.3631	464	27.1	9.3651E-4
26.4136	449	27.15	0.0022
26.4641	477	27.2	0.00134
26.5147	527	27.25	0.00119
26.5652	507	27.3	0.00114
26.6157	464	27.35	0.00153
26.6662	462	27.4	0.00223
26.7167	449	27.45	0.00362
26.7673	441	27.5	0.00699
26.8178	431	27.55	0.01901
26.8683	477	27.6	0.23306
26.9188	444	27.65	0.1574
26.9693	433	27.7	0.15922
27.0199	443	27.75	0.01647
27.0704	404	27.8	0.00752
27.1209	424	27.85	0.00768
27.1714	483	27.9	0.05132
27.2219	472	27.95	0.06116
27.2725	455	28	0.05592
27.323	468	28.05	0.0071
27.3735	457	28.1	0.00223
27.424	426	28.15	0.00122
27.4745	474	28.2	7.73627E-4
27.5251	493	28.25	6.30308E-4
27.5756	450	28.3	6.04521E-4
27.6261	459	28.35	7.02872E-4
27.6766	406	28.4	9.84871E-4
27.7271	429	28.45	0.00211
27.7777	472	28.5	0.01807
27.8282	437	28.55	0.03687
27.8787	440	28.6	0.02796
27.9292	490	28.65	0.00576
27.9797	418	28.7	0.00292
28.0302	458	28.75	0.00385
28.0808	416	28.8	0.01774
28.1313	470	28.85	0.03362
28.1818	453	28.9	0.03409
28.2323	438	28.95	0.12297
28.2828	465	29	0.18636
28.3334	453	29.05	0.15565
28.3839	430	29.1	0.02413
28.4344	451	29.15	0.00645
28.4849	418	29.2	0.00375
28.5355	407	29.25	0.00297
28.586	444	29.3	0.00331
28.6365	456	29.35	0.0073
28.687	426	29.4	0.07377
28.7375	436	29.45	0.03735
28.788	435	29.5	0.04068
28.8386	465	29.55	0.00432
28.8891	454	29.6	0.00152
28.9396	446	29.65	8.2861E-4
28.9901	445	29.7	5.34581E-4
29.0406	458	29.75	3.79924E-4
29.0912	419	29.8	3.09478E-4
29.1417	427	29.85	3.73273E-4
29.1922	420	29.9	3.46075E-4
29.2427	432	29.95	4.15527E-4
29.2933	384	30	5.444E-4
29.3438	374	30.05	8.9576E-4
29.3943	420	30.1	0.00352
29.4448	446	30.15	0.00758
29.4953	457	30.2	0.00773
29.5459	452	30.25	0.03477
29.5964	437	30.3	0.07937
29.6469	415	30.35	0.05085
29.6974	417	30.4	0.01396
29.7479	419	30.45	0.00343
29.7984	458	30.5	0.00411
29.849	405	30.55	0.03435
29.8995	445	30.6	0.01779
29.95	430	30.65	0.02241
30.0005	428	30.7	0.00433
30.051	436	30.75	0.00155
30.1016	451	30.8	8.9788E-4
30.1521	455	30.85	3.19948E-4
30.2026	430	30.9	2.09645E-4
30.2531	416	30.95	1.56628E-4
30.3036	397	31	1.30157E-4
30.3542	420	31.05	9.67526E-5
30.4047	397	31.1	5.21414E-4
30.4552	420	31.15	5.96762E-4
30.5057	461	31.2	5.43095E-4
30.5562	428	31.25	1.13402E-4
30.6068	422	31.3	5.04428E-5
30.6573	403	31.35	2.33832E-4
30.7078	435	31.4	8.1206E-4
30.7583	427	31.45	4.13318E-4
30.8088	378	31.5	3.37372E-4
30.8594	418	31.55	2.53538E-4
30.9099	382	31.6	3.43384E-4
30.9604	392	31.65	5.09257E-4
31.0109	409	31.7	8.83255E-4
31.0614	426	31.75	0.00231
31.112	394	31.8	0.02335
31.1625	379	31.85	0.01089
31.213	385	31.9	0.0243
31.2635	373	31.95	0.04586
31.314	390	32	0.0181
31.3646	396	32.05	0.0131
31.4151	387	32.1	0.00191
31.4656	370	32.15	0.00115
31.5161	365	32.2	0.00113
31.5666	357	32.25	0.00176
31.6172	351	32.3	0.00909
31.6677	321	32.35	0.0424
31.7182	378	32.4	0.01538
31.7687	389	32.45	0.01316
31.8192	334	32.5	0.00157
31.8698	375	32.55	7.51576E-4
31.9203	390	32.6	5.63602E-4
31.9708	391	32.65	6.67039E-4
32.0213	367	32.7	0.00292
32.0718	369	32.75	0.01067
32.1224	371	32.8	0.00421
32.1729	365	32.85	0.00315
32.2234	335	32.9	6.5856E-4
32.2739	345	32.95	0.00115
32.3244	342	33	0.0105
32.375	362	33.05	0.00418
32.4255	362	33.1	0.00614
32.476	363	33.15	8.85538E-4
32.5265	338	33.2	3.44716E-4
32.577	364	33.25	2.56916E-4
32.6276	329	33.3	2.65609E-4
32.6781	328	33.35	3.45341E-4
32.7286	357	33.4	5.65331E-4
32.7791	314	33.45	0.00128
32.8296	366	33.5	0.01115
32.8802	337	33.55	0.02241
32.9307	350	33.6	0.01208
32.9812	349	33.65	0.00642
33.0317	342	33.7	9.32375E-4
33.0822	356	33.75	7.46649E-4
33.1328	335	33.8	0.00238
33.1833	329	33.85	8.83522E-4
33.2338	348	33.9	0.00252
33.2843	340	33.95	0.00197
33.3348	291	34	0.00157
33.3854	337	34.05	5.83715E-4
33.4359	329	34.1	2.19596E-4
33.4864	365	34.15	2.47749E-4
33.5369	336	34.2	4.40435E-4
33.5874	291	34.25	0.00177
33.6379	298	34.3	0.01463
33.6885	306	34.35	0.00431
33.739	341	34.4	0.00733
33.7895	298	34.45	9.03822E-4
33.84	278	34.5	3.12143E-4
33.8905	312	34.55	2.12172E-4
33.9411	314	34.6	1.80393E-4
33.9916	307	34.65	1.83447E-4
34.0421	284	34.7	2.2015E-4
34.0926	328	34.75	3.08007E-4
34.1431	279	34.8	5.1331E-4
34.1937	306	34.85	0.00122
34.2442	294	34.9	0.01186
34.2947	289	34.95	0.01638
34.3452	260	35	0.0106
34.3957	286	35.05	0.00682
34.4463	305	35.1	0.00156
34.4968	284	35.15	0.0016
34.5473	288	35.2	8.23004E-4
34.5978	274	35.25	0.0018
34.6484	281	35.3	0.01349
34.6989	267	35.35	0.00414
34.7494	279	35.4	0.01093
34.7999	320	35.45	0.00627
34.8504	287	35.5	0.00365
34.901	295	35.55	0.00203
34.9515	272	35.6	4.3569E-4
35.002	264	35.65	3.4946E-4
35.0525	296	35.7	4.68022E-4
35.103	280	35.75	0.00172
35.1536	280	35.8	0.01146
35.2041	259	35.85	0.00307
35.2546	314	35.9	0.00579
35.3051	239	35.95	9.61619E-4
35.3556	248	36	0.00122
35.4061	284	36.05	0.00734
35.4567	284	36.1	0.00187
35.5072	280	36.15	0.00376
35.5577	265	36.2	7.15665E-4
35.6082	263	36.25	5.75113E-4
35.6587	279	36.3	8.75153E-4
35.7093	246	36.35	0.00271
35.7598	252	36.4	0.0245
35.8103	253	36.45	0.00921
35.8608	280	36.5	0.02217
35.9113	250	36.55	0.01057
35.9619	267	36.6	0.00644
36.0124	225	36.65	0.00329
36.0629	236	36.7	5.95028E-4
36.1134	247	36.75	3.30973E-4
36.1639	247	36.8	2.26055E-4
36.2145	254	36.85	1.78658E-4
36.265	260	36.9	1.45174E-4
36.3155	257	36.95	1.18435E-4
36.366	263	37	1.26891E-4
36.4165	233	37.05	1.42385E-4
36.4671	262	37.1	2.35722E-4
36.5176	251	37.15	4.88041E-4
36.5681	238	37.2	0.00305
36.6186	265	37.25	0.0132
36.6691	237	37.3	0.00329
36.7197	259	37.35	0.00639
36.7702	220	37.4	8.42764E-4
36.8207	269	37.45	0.00105
36.8712	249	37.5	0.00249
36.9217	242	37.55	8.06564E-4
36.9723	256	37.6	0.00123
37.0228	263	37.65	2.77776E-4
37.0733	250	37.7	2.4847E-4
37.1238	236	37.75	3.01795E-4
37.1743	264	37.8	4.7779E-4
37.2249	269	37.85	9.6635E-4
37.2754	255	37.9	0.00528
37.3259	232	37.95	0.02813
37.3764	217	38	0.00622
37.4269	234	38.05	0.01432
37.4775	257	38.1	0.00206
37.528	252	38.15	0.00219
37.5785	214	38.2	0.00258
37.629	210	38.25	0.00262
37.6795	257	38.3	0.01171
37.7301	224	38.35	0.00288
37.7806	202	38.4	0.00586
37.8311	256	38.45	0.00139
37.8816	254	38.5	8.29938E-4
37.9321	278	38.55	0.00133
37.9827	250	38.6	0.0064
38.0332	228	38.65	0.03726
38.0837	239	38.7	0.00813
38.1342	244	38.75	0.01933
38.1847	255	38.8	0.00299
38.2353	251	38.85	8.01803E-4
38.2858	286	38.9	4.55345E-4
38.3363	273	38.95	3.28899E-4
38.3868	243	39	2.78249E-4
38.4373	246	39.05	3.05936E-4
38.4879	248	39.1	3.72982E-4
38.5384	246	39.15	5.87836E-4
38.5889	293	39.2	0.00267
38.6394	265	39.25	0.00285
38.6899	274	39.3	0.01465
38.7405	215	39.35	0.01389
38.791	242	39.4	0.00778
38.8415	267	39.45	0.00798
38.892	286	39.5	0.00525
38.9425	244	39.55	0.02889
38.993	234	39.6	0.00663
39.0436	252	39.65	0.01568
39.0941	252	39.7	0.00366
39.1446	243	39.75	0.00116
39.1951	235	39.8	8.00397E-4
39.2457	245	39.85	3.69887E-4
39.2962	265	39.9	3.06752E-4
39.3467	262	39.95	3.00963E-4
39.3972	261	40	3.57241E-4
39.4477	242	40.05	5.02105E-4
39.4982	266	40.1	8.55851E-4
39.5488	284	40.15	0.00241
39.5993	276	40.2	0.02525
39.6498	256	40.25	0.01645
39.7003	236	40.3	0.01219
39.7508	235	40.35	0.01012
39.8014	271	40.4	0.00134
39.8519	241	40.45	7.39646E-4
39.9024	237	40.5	7.23585E-4
39.9529	254	40.55	0.00115
40.0035	260	40.6	0.00216
		40.65	0.01933
		40.7	0.01222
		40.75	0.00908
		40.8	0.00807
		40.85	0.00161
		40.9	0.00184
		40.95	0.00841
		41	0.03946
		41.05	0.00835
		41.1	0.02078
		41.15	0.00475
		41.2	0.00172
		41.25	0.00275
		41.3	0.0232
		41.35	0.01557
		41.4	0.01023
		41.45	0.01086
		41.5	0.00343
		41.55	0.00692
		41.6	0.00169
		41.65	0.00386
		41.7	7.84822E-4
		41.75	3.40898E-4
		41.8	3.08626E-4
		41.85	3.63711E-4
		41.9	7.68896E-4
		41.95	0.00705
		42	0.00662
		42.05	0.00294
		42.1	0.00479
		42.15	7.33634E-4
		42.2	6.32178E-4
		42.25	0.00322
		42.3	0.00674
		42.35	0.0017
		42.4	0.00441
		42.45	0.00105
		42.5	0.00108
		42.55	0.00403
		42.6	0.02892
		42.65	0.00752
		42.7	0.01257
		42.75	0.00615
		42.8	9.96014E-4
		42.85	5.81602E-4
		42.9	4.83857E-4
		42.95	5.21033E-4
		43	6.99968E-4
		43.05	0.00127
		43.1	0.00689
		43.15	0.02089
		43.2	0.01311
		43.25	0.03152
		43.3	0.0067
		43.35	0.01372
		43.4	0.00375
		43.45	0.00999
		43.5	0.00323
		43.55	0.00967
		43.6	0.00377
		43.65	0.0026
		43.7	0.0018
		43.75	4.60987E-4
		43.8	5.26889E-4
		43.85	0.00374
		43.9	0.00237
		43.95	0.00154
		44	0.00243
		44.05	0.00238
		44.1	0.00158
		44.15	0.00157
		44.2	0.00232
		44.25	0.0029
		44.3	0.00738
		44.35	0.06956
		44.4	0.06825
		44.45	0.0309
		44.5	0.06922
		44.55	0.01056
		44.6	0.01195
		44.65	0.00301
		44.7	0.0012
		44.75	7.64382E-4
		44.8	5.41958E-4
		44.85	4.07673E-4
		44.9	3.0441E-4
		44.95	1.43388E-4
		45	1.14956E-4
