# Supplementary material for: Dual engineering of thermodynamics and kinetics in covalent organic frameworks for separation
Source: Nat Commun. 2026 Mar 10;17:3896. doi: 10.1038/s41467-026-70311-8 (PMC13125621; doi:10.1038/s41467-026-70311-8)
Supplement: Supplementary file 3 — Source Data [file 41467_2026_70311_MOESM3_ESM.zip › 676225_2_data_set_12367526_twyvxw/Source data for figures/Supplementary Figure S13b.xlsx]

## Sheet: Sheet1
Simulated		Experimental		Difference		Bragg position
2θ (degree)	Intensity (a.u.)	2θ (degree)	Intensity (a.u.)	2θ (degree)	Intensity (a.u.)	2θ (degree)	Intensity (a.u.)
2.46722	2025.082771884578	2.51774	2300	2.51774	-262.312	2.866119273960394	-150.877
2.51774	2109.682085319428	2.56826	2404	2.56826	-379.339	2.87324251959836	-150.877
2.56826	2330.709017750728	2.61878	2500	2.61878	-482.155	4.96530022820463	-150.877
2.61878	2529.52477976862	2.6693	2539	2.6693	-619.177	4.977645799594135	-150.877
2.6693	2705.547377464855	2.71982	2627	2.71982	-678.977	5.734033502112903	-150.877
2.71982	2853.347193370066	2.77034	2746	2.77034	-668.849	5.748293419695387	-150.877
2.77034	2962.219046807362	2.82086	2784	2.82086	-686.164	7.587791851323924	-150.877
2.82086	3017.534115247171	2.87138	2952	2.87138	-506.769	7.587791851323924	-150.877
2.87138	3006.13920474288	2.9219	2879	2.9219	-498.345	7.606673760789102	-150.877
2.9219	2924.714530877421	2.97242	2791	2.97242	-445.454	7.606673760789102	-150.877
2.97242	2783.824309673101	3.02294	2723	3.02294	-332.665	8.605547781142143	-150.877
3.02294	2603.03536869642	3.07346	2701	3.07346	-154.318	8.626971350188066	-150.877
3.07346	2402.688260598254	3.12398	2532	3.12398	-119.725	9.939953690587334	-150.877
3.12398	2199.095073261187	3.1745	2232	3.1745	-224.214	9.964714928698507	-150.877
3.1745	2003.583693428205	3.22502	2042	3.22502	-233.714	10.34691656428434	-150.877
3.22502	1823.083418173122	3.27554	1757	3.27554	-356.591	10.34691656428434	-150.877
3.27554	1660.961090681226	3.32606	1637	3.32606	-333.5	10.37269702282926	-150.877
3.32606	1517.869781958618	3.37658	1454	3.37658	-391.247	10.37269702282926	-150.877
3.37658	1392.617237128093	3.4271	1250	3.4271	-485.627	11.48248765251651	-150.877
3.4271	1282.996999951564	3.47762	1110	3.47762	-529.11	11.51111566237947	-150.877
3.47762	1186.479749060244	3.52814	1042	3.52814	-511.321	12.51669619347856	-150.877
3.52814	1100.691336455132	3.57866	929	3.57866	-547.297	12.51669619347856	-150.877
3.57866	1023.666598999031	3.62918	890	3.62918	-516.551	12.54792252431069	-150.877
3.62918	953.9208254287362	3.6797	821	3.6797	-522.035	12.54792252431069	-150.877
3.6797	890.404814066515	3.73022	778	3.73022	-507.037	13.16175918572029	-150.877
3.73022	832.4067202504862	3.78074	730	3.78074	-502.076	13.16175918572029	-150.877
3.78074	779.4461413316952	3.83126	650	3.83126	-533.815	13.19460874646667	-150.877
3.83126	731.1850828278061	3.88178	679	3.88178	-460.994	13.19460874646668	-150.877
3.88178	687.3641617540291	3.9323	600	3.9323	-500.392	14.36670972933667	-150.877
3.9323	647.7621870101023	3.98282	571	3.98282	-493.803	14.40259717127784	-150.877
3.98282	612.1733404922062	4.03334	575	4.03334	-458.027	14.93347339641196	-150.877
4.03334	580.3972180715832	4.08386	562	4.08386	-442.866	14.97079249957987	-150.877
4.08386	552.2363083699204	4.13438	566	4.13438	-414.128	15.20911056421939	-150.877
4.13438	527.498104748619	4.1849	532	4.1849	-426.63	15.20911056421939	-150.877
4.1849	506.0000389294589	4.23542	500	4.23542	-440.206	15.24712660400067	-150.877
4.23542	487.5759784035815	4.28594	534	4.28594	-390.713	15.24712660400067	-150.877
4.28594	472.0830187318672	4.336460000000001	435	4.336460000000001	-477.037	16.00823050860237	-150.877
4.336460000000001	459.4068694389803	4.38698	446	4.38698	-456.094	16.00823050860237	-150.877
4.38698	449.4635533116718	4.4375	499	4.4375	-395.825	16.04826965959011	-150.877
4.4375	442.1948076277776	4.488020000000001	473	4.488020000000001	-417.185	16.04826965959012	-150.877
4.488020000000001	437.5551062056218	4.53854	505	4.53854	-383.119	17.26011282267524	-150.877
4.53854	435.4888614227806	4.58906	486	4.58906	-402.529	17.30332942627663	-150.877
4.58906	435.8992671172155	4.639580000000001	447	4.639580000000001	-444.243	17.50004985564894	-150.877
4.639580000000001	438.612699764824	4.6901	442	4.6901	-453.972	17.50004985564894	-150.877
4.6901	443.3419183902426	4.74062	480	4.74062	-422.28	17.54387663786871	-150.877
4.74062	449.6501366206699	4.79114	471	4.79114	-438.545	17.54387663786871	-150.877
4.79114	456.9153187727891	4.84166	456	4.84166	-460.932	17.97061253203444	-150.877
4.84166	464.3017115920773	4.89218	456	4.89218	-467.411	17.97061253203444	-150.877
4.89218	470.7807245984229	4.9427	466	4.9427	-461.921	18.01563714400583	-150.877
4.9427	475.2909796181486	4.993220000000001	469	4.993220000000001	-460.708	18.01563714400583	-150.877
4.993220000000001	477.0776519273413	5.04374	470	5.04374	-458.653	18.87771261429807	-150.877
5.04374	476.0232124254341	5.09426	458	5.09426	-467.289	18.87771261429807	-150.877
5.09426	472.6585976449858	5.144780000000001	459	5.144780000000001	-461.473	18.9250507208935	-150.877
5.144780000000001	467.8427046421573	5.1953	498	5.1953	-417.046	18.9250507208935	-150.877
5.1953	462.4156598484298	5.24582	443	5.24582	-466.658	19.95569957405837	-150.877
5.24582	457.0276029816577	5.296340000000001	471	5.296340000000001	-433.742	20.00579499486919	-150.877
5.296340000000001	452.111876231854	5.34686	432	5.34686	-468.543	20.16464975826485	-150.877
5.34686	447.9125281749743	5.39738	437	5.39738	-460.15	20.16464975826485	-150.877
5.39738	444.5195004414884	5.447900000000001	403	5.447900000000001	-491.534	20.16464975826486	-150.877
5.447900000000001	441.9036390863358	5.49842	414	5.49842	-478.584	20.2152806845961	-150.877
5.49842	439.9540899099529	5.54894	452	5.54894	-439.145	20.2152806845961	-150.877
5.54894	438.5145076201264	5.599460000000001	459	5.599460000000001	-431.045	20.2152806845961	-150.877
5.599460000000001	437.4146887121103	5.64998	423	5.64998	-466.124	20.7794170690132	-150.877
5.64998	436.4942660682252	5.7005	386	5.7005	-502.247	20.7794170690132	-150.877
5.7005	435.6171279298333	5.751020000000001	381	5.751020000000001	-506.308	20.83162558143037	-150.877
5.751020000000001	434.677394426068	5.801540000000001	438	5.801540000000001	-448.229	20.83162558143037	-150.877
5.801540000000001	433.5991494045467	5.85206	403	5.85206	-481.963	21.7671363032073	-150.877
5.85206	432.3325305033395	5.90258	421	5.90258	-462.479	21.7671363032073	-150.877
5.90258	430.8487619232081	5.953100000000001	363	5.953100000000001	-518.764	21.82188602595916	-150.877
5.953100000000001	429.1340579103202	6.00362	403	6.00362	-476.815	21.82188602595917	-150.877
6.00362	427.1850417300367	6.05414	400	6.05414	-477.636	22.52760008127098	-150.877
6.05414	425.0058635383468	6.104660000000001	406	6.104660000000001	-469.236	22.52760008127098	-150.877
6.104660000000001	422.6062220277427	6.155180000000001	395	6.155180000000001	-477.629	22.58431207891798	-150.877
6.155180000000001	419.9986453337089	6.2057	419	6.2057	-450.828	22.58431207891798	-150.877
6.2057	417.1977861481994	6.256220000000001	423	6.256220000000001	-443.85	22.89884030721458	-150.877
6.256220000000001	414.2198533895787	6.306740000000001	470	6.306740000000001	-393.712	22.89884030721459	-150.877
6.306740000000001	411.0821253017591	6.35726	459	6.35726	-401.433	22.95651212249719	-150.877
6.35726	407.8025946293045	6.407780000000001	480	6.407780000000001	-377.03	22.95651212249719	-150.877
6.407780000000001	404.3996936313818	6.4583	489	6.4583	-364.522	23.08234009691322	-150.877
6.4583	400.8920698580338	6.50882	458	6.50882	-391.929	23.14048680491398	-150.877
6.50882	397.2983971461969	6.559340000000001	502	6.559340000000001	-344.267	23.62475364020384	-150.877
6.559340000000001	393.6372136198755	6.609860000000001	495	6.609860000000001	-347.557	23.62475364020384	-150.877
6.609860000000001	389.9269997682567	6.66038	471	6.66038	-367.816	23.6843059344727	-150.877
6.66038	386.1862666405704	6.710900000000001	401	6.710900000000001	-434.063	23.6843059344727	-150.877
6.710900000000001	382.4325889877864	6.761420000000001	397	6.761420000000001	-434.313	24.5197018829935	-150.877
6.761420000000001	378.6828792741709	6.81194	369	6.81194	-458.584	24.58157945378083	-150.877
6.81194	374.9533982769819	6.86246	356	6.86246	-467.89	24.67584287277647	-150.877
6.86246	371.2596989704458	6.912980000000001	316	6.912980000000001	-504.247	24.67584287277648	-150.877
6.912980000000001	367.616583055373	6.9635	350	6.9635	-466.668	24.69183468247488	-150.877
6.9635	364.0380685147482	7.01402	324	7.01402	-489.167	24.73812693690698	-150.877
7.01402	360.5373673127765	7.064540000000001	295	7.064540000000001	-514.757	24.73812693690698	-150.877
7.064540000000001	357.126872182896	7.11506	310	7.11506	-496.448	24.75416039296904	-150.877
7.11506	353.8181518030915	7.16558	343	7.16558	-460.252	25.01698318568764	-150.877
7.16558	350.6219546209225	7.216100000000001	335	7.216100000000001	-465.178	25.03277081511553	-150.877
7.216100000000001	347.5482226041546	7.266620000000001	347	7.266620000000001	-450.236	25.08015621446035	-150.877
7.266620000000001	344.606117637188	7.31714	298	7.31714	-496.434	25.09598501269383	-150.877
7.31714	341.8040652782109	7.367660000000001	328	7.367660000000001	-463.78	25.18593071184342	-150.877
7.367660000000001	339.1498240511896	7.418180000000001	341	7.418180000000001	-448.281	25.18593071184342	-150.877
7.418180000000001	336.650593201496	7.4687	338	7.4687	-448.943	25.20161934409759	-150.877
7.4687	334.313183046405	7.519220000000001	341	7.519220000000001	-443.774	25.24954443021181	-150.877
7.519220000000001	332.1442923881762	7.569740000000001	350	7.569740000000001	-432.781	25.24954443021181	-150.877
7.569740000000001	330.1509495681341	7.62026	319	7.62026	-461.971	25.265274000091	-150.877
7.62026	328.3411770987153	7.670780000000001	352	7.670780000000001	-427.355	25.68653940704499	-150.877
7.670780000000001	326.7248231784834	7.721300000000001	344	7.721300000000001	-433.945	25.68653940704499	-150.877
7.721300000000001	325.3145857187925	7.77182	284	7.77182	-492.757	25.70194262985702	-150.877
7.77182	324.1270003074796	7.822340000000001	330	7.822340000000001	-445.785	25.70194262985702	-150.877
7.822340000000001	323.1550130392045	7.872860000000001	311	7.872860000000001	-464.04	25.7514606537319	-150.877
7.872860000000001	322.4097914248149	7.92338	309	7.92338	-465.568	25.7514606537319	-150.877
7.92338	321.9375525683403	7.9739	340	7.9739	-434.421	25.76690414907669	-150.877
7.9739	321.7909294021877	8.024420000000001	347	8.024420000000001	-427.657	25.76690414907669	-150.877
8.024420000000001	322.0268805942798	8.074940000000002	345	8.074940000000002	-430.333	26.01528400237946	-150.877
8.074940000000002	322.7027124941941	8.12546	332	8.12546	-444.5	26.0305060031168	-150.877
8.12546	323.8700714052517	8.175980000000001	341	8.175980000000001	-437.197	26.08106530968991	-150.877
8.175980000000001	325.5672086695637	8.226500000000002	325	8.226500000000002	-455.44	26.09632716179411	-150.877
8.226500000000002	327.8101927001364	8.27702	295	8.27702	-488.214	26.5012823102538	-150.877
8.27702	330.5843399024243	8.327540000000001	342	8.327540000000001	-444.463	26.5012823102538	-150.877
8.327540000000001	333.8327130168226	8.378060000000001	343	8.378060000000001	-447.035	26.51624496612077	-150.877
8.378060000000001	337.4049763106057	8.42858	353	8.42858	-440.743	26.56833718766096	-150.877
8.42858	341.1125534711788	8.479100000000001	332	8.479100000000001	-465.352	26.56833718766096	-150.877
8.479100000000001	344.7215558303171	8.529620000000001	352	8.529620000000001	-448.579	26.58333909381183	-150.877
8.529620000000001	347.9487826356326	8.58014	353	8.58014	-450.14	26.67633239914979	-150.877
8.58014	350.5100037477325	8.630660000000001	347	8.630660000000001	-457.837	26.67633239914979	-150.877
8.630660000000001	352.2072300117173	8.681180000000001	316	8.681180000000001	-489.642	26.74384662288501	-150.877
8.681180000000001	353.0117398564976	8.7317	361	8.7317	-444.707	26.74384662288501	-150.877
8.7317	353.0771114208193	8.782220000000001	361	8.782220000000001	-444.301	27.15134508853909	-150.877
8.782220000000001	352.6705896820086	8.832740000000001	370	8.832740000000001	-434.711	27.22010747697734	-150.877
8.832740000000001	352.0806864375786	8.883260000000002	375	8.883260000000002	-429.187	27.6043907099253	-150.877
8.883260000000002	351.5566037766816	8.933780000000001	356	8.933780000000001	-447.918	27.6043907099253	-150.877
8.933780000000001	351.2878042966809	8.984300000000001	342	8.984300000000001	-462.036	27.6043907099253	-150.877
8.984300000000001	351.4056932284878	9.034820000000002	329	9.034820000000002	-475.622	27.6043907099253	-150.877
9.034820000000002	351.9921522706826	9.08534	345	9.08534	-460.719	27.6188000028146	-150.877
9.08534	353.0893107786528	9.135860000000001	402	9.135860000000001	-405.338	27.6188000028146	-150.877
9.135860000000001	354.7076668276242	9.186380000000002	363	9.186380000000002	-446.466	27.67434588035966	-150.877
9.186380000000002	356.8356362842299	9.2369	390	9.2369	-422.079	27.67434588035966	-150.877
9.2369	359.4489727470889	9.287420000000001	369	9.287420000000001	-446.149	27.67434588035966	-150.877
9.287420000000001	362.518664025155	9.337940000000002	371	9.337940000000002	-447.647	27.67434588035966	-150.877
9.337940000000002	366.0169292655127	9.38846	358	9.38846	-464.55	27.68879314811754	-150.877
9.38846	369.9200097875262	9.438980000000001	351	9.438980000000001	-475.838	27.68879314811754	-150.877
9.438980000000001	374.2080629066448	9.489500000000001	357	9.489500000000001	-474.494	27.91216341611904	-150.877
9.489500000000001	378.8633838753074	9.54002	396	9.54002	-440.497	27.91216341611904	-150.877
9.54002	383.8667822641516	9.590540000000001	412	9.590540000000001	-429.823	27.92642646934124	-150.877
9.590540000000001	389.1930975134035	9.641060000000001	397	9.641060000000001	-450.437	27.92642646934124	-150.877
9.641060000000001	394.8065149061215	9.691580000000002	400	9.691580000000002	-453.286	27.98293021838761	-150.877
9.691580000000002	400.6559527749967	9.742100000000001	456	9.742100000000001	-403.301	27.98293021838761	-150.877
9.742100000000001	406.6706464317958	9.792620000000001	360	9.792620000000001	-505.387	27.99723091119608	-150.877
9.792620000000001	412.7568991689516	9.843140000000002	408	9.843140000000002	-463.43	27.99723091119608	-150.877
9.843140000000002	418.7996269210403	9.893660000000001	452	9.893660000000001	-425.306	28.5185393155149	-150.877
9.893660000000001	424.6755346125386	9.944180000000001	437	9.944180000000001	-445.913	28.51853931551491	-150.877
9.944180000000001	430.2830390115734	9.994700000000002	466	9.994700000000002	-422.208	28.53252392000567	-150.877
9.994700000000002	435.5774146846526	10.0452	443	10.0452	-450.219	28.59090839853088	-150.877
10.0452	440.5888533490999	10.0957	433	10.0957	-465.039	28.59090839853089	-150.877
10.0957	445.4089639829127	10.1463	414	10.1463	-488.786	28.60493000647876	-150.877
10.1463	450.1560385169944	10.1968	430	10.1968	-477.573	28.83118848718203	-150.877
10.1968	454.9430862000709	10.2473	463	10.2473	-449.492	28.90438539682102	-150.877
10.2473	459.8616524841353	10.2978	483	10.2978	-434.608	28.96567754036406	-150.877
10.2978	464.9773939327775	10.3483	501	10.3483	-421.963	28.97946465508727	-150.877
10.3483	470.3332837482923	10.3989	465	10.3989	-463.585	28.97946465508727	-150.877
10.3989	475.9551897860092	10.4494	498	10.4494	-436.484	29.03923090557207	-150.877
10.4494	481.853595955485	10.4999	501	10.4999	-439.657	29.05305457450252	-150.877
10.4999	488.0272264359972	10.5504	491	10.5504	-456.097	29.05305457450252	-150.877
10.5504	494.4668488580859	10.6009	500	10.6009	-453.789	29.40659855978722	-150.877
10.6009	501.1590496309884	10.6515	526	10.6515	-434.72	29.40659855978722	-150.877
10.6515	508.0896628474695	10.702	508	10.702	-459.877	29.42019711593934	-150.877
10.702	515.2465303770825	10.7525	471	10.7525	-504.252	29.42019711593934	-150.877
10.7525	522.6220248068213	10.803	485	10.803	-497.843	29.48132208958379	-150.877
10.803	530.2132181385078	10.8535	525	10.8535	-465.651	29.4813220895838	-150.877
10.8535	538.0206483536703	10.9041	524	10.9041	-474.675	29.49495677261128	-150.877
10.9041	546.0453228968893	10.9546	594	10.9546	-412.92	29.49495677261128	-150.877
10.9546	554.2900571991938	11.0051	560	11.0051	-455.387	30.12839549776579	-150.877
11.0051	562.7565463999603	11.0556	621	11.0556	-403.071	30.14169793288468	-150.877
11.0556	571.4413708115225	11.1061	574	11.1061	-458.963	30.20503975670834	-150.877
11.1061	580.3328432940976	11.1567	562	11.1567	-480.038	30.21837765100852	-150.877
11.1567	589.408001878416	11.2072	586	11.2072	-465.26	30.27087912283979	-150.877
11.2072	598.6297788101017	11.2577	605	11.2577	-455.574	30.27087912283979	-150.877
11.2577	607.9442797479863	11.3082	588	11.3082	-481.909	30.28412486643418	-150.877
11.3082	617.2785031240113	11.3587	646	11.3587	-433.17	30.28412486643418	-150.877
11.3587	626.5403387929638	11.4093	618	11.4093	-470.255	30.34790330432051	-150.877
11.4093	635.6251835275839	11.4598	664	11.4598	-433.064	30.34790330432051	-150.877
11.4598	644.4341809167421	11.5103	647	11.5103	-458.533	30.3611843797731	-150.877
11.5103	652.9028100419798	11.5608	636	11.5608	-477.656	30.3611843797731	-150.877
11.5608	661.0262360585001	11.6113	673	11.6113	-448.494	30.55404135603919	-150.877
11.6113	668.8637905163392	11.6619	654	11.6619	-475.15	30.55404135603919	-150.877
11.6619	676.5196136897501	11.7124	729	11.7124	-407.745	30.56717609609295	-150.877
11.7124	684.1145247950108	11.7629	733	11.7629	-411.395	30.56717609609295	-150.877
11.7629	691.7652490415036	11.8134	717	11.8134	-435.205	30.63182133293351	-150.877
11.8134	699.5750120969444	11.8639	699	11.8639	-461.261	30.63182133293351	-150.877
11.8639	707.6310888162744	11.9145	749	11.9145	-419.634	30.6449911560395	-150.877
11.9145	716.0042375160563	11.965	732	11.965	-445.378	30.6449911560395	-150.877
11.965	724.747488012649	12.0155	727	12.0155	-459.524	30.6947367497371	-150.877
12.0155	733.8938166900313	12.066	695	12.066	-501.083	30.6947367497371	-150.877
12.066	743.4531037034179	12.1165	780	12.1165	-426.039	30.77289264070546	-150.877
12.1165	753.4088869530962	12.1671	796	12.1671	-420.345	30.77289264070546	-150.877
12.1671	763.7152059277888	12.2176	785	12.2176	-441.924	31.12629862510195	-150.877
12.2176	774.2934428544296	12.2681	739	12.2681	-498.659	31.12629862510195	-150.877
12.2681	785.0287553816885	12.3186	847	12.3186	-401.396	31.20560916902241	-150.877
12.3186	795.7661329511723	12.3691	879	12.3691	-379.939	31.20560916902241	-150.877
12.3691	806.3085406606219	12.4197	806	12.4197	-463.055	31.38967572414537	-150.877
12.4197	816.4247001750401	12.4702	854	12.4702	-424.508	31.38967572414538	-150.877
12.4702	825.8783767078023	12.5207	811	12.5207	-476.114	31.46969213274811	-150.877
12.5207	834.4843173780262	12.5712	827	12.5712	-467.802	31.46969213274812	-150.877
12.5712	842.1723499079028	12.6217	848	12.6217	-453.649	31.81275036593024	-150.877
12.6217	849.0191290272377	12.6723	820	12.6723	-487.851	31.8939025585901	-150.877
12.6723	855.2209307637718	12.7228	868	12.7228	-445.655	31.93582974411101	-150.877
12.7228	861.0250433055844	12.7733	821	12.7733	-498.292	31.94845273470721	-150.877
12.7733	866.6614587065767	12.8238	860	12.8238	-464.931	31.94845273470721	-150.877
12.8238	872.3005851373856	12.8743	875	12.8743	-455.666	31.94845273470721	-150.877
12.8743	878.0361632906015	12.9249	923	12.9249	-413.512	32.01731280440396	-150.877
12.9249	883.881553815338	12.9754	857	12.9754	-485.401	32.0299697402352	-150.877
12.9754	889.7708808355544	13.0259	854	13.0259	-494.195	32.0299697402352	-150.877
13.0259	895.5644174091161	13.0764	918	13.0764	-435.695	32.0299697402352	-150.877
13.0764	901.0648969516918	13.1269	855	13.1269	-503.684	32.34002308306525	-150.877
13.1269	906.0540729904413	13.1775	974	13.1775	-388.98	32.34002308306525	-150.877
13.1775	910.3500333013619	13.228	907	13.228	-459.494	32.3525051753467	-150.877
13.228	913.8641036735025	13.2785	912	13.2785	-457.255	32.3525051753467	-150.877
13.2785	916.625070744025	13.329	906	13.329	-465.387	32.42259415639248	-150.877
13.329	918.7564631175678	13.3795	901	13.3795	-472.056	32.42259415639249	-150.877
13.3795	920.4263605597492	13.4301	920	13.4301	-454.432	32.43510988356685	-150.877
13.4301	921.801760227464	13.4806	965	13.4806	-410.654	32.43510988356685	-150.877
13.4806	923.0234996370413	13.5311	946	13.5311	-430.829	32.73976221044071	-150.877
13.5311	924.1988573508148	13.5816	943	13.5816	-435.033	32.73976221044071	-150.877
13.5816	925.403	13.6321	1009	13.6321	-370.312	32.82341150679484	-150.877
13.6321	926.6820575330044	13.6827	978	13.6827	-402.689	32.82341150679484	-150.877
13.6827	928.0587170485238	13.7332	956	13.7332	-426.165	33.00386125236525	-150.877
13.7332	929.5349265151261	13.7837	946	13.7837	-437.727	33.00386125236525	-150.877
13.7837	931.0971445015069	13.8342	975	13.8342	-410.351	33.01611994000604	-150.877
13.8342	932.7212235409729	13.8847	953	13.8847	-434.007	33.01611994000604	-150.877
13.8847	934.3764031698433	13.9353	913	13.9353	-475.659	33.08822412379741	-150.877
13.9353	936.0292988080006	13.9858	964	13.9858	-426.278	33.08822412379741	-150.877
13.9858	937.647446495632	14.0363	1033	14.0363	-358.832	33.10051595716151	-150.877
14.0363	939.2018514692679	14.0868	937	14.0868	-456.298	33.10051595716151	-150.877
14.0868	940.6681879683456	14.1373	901	14.1373	-493.657	33.5265201749414	-150.877
14.1373	942.0273360473352	14.1879	947	14.1879	-448.895	33.5265201749414	-150.877
14.1879	943.2651539588909	14.2384	933	14.2384	-464.002	33.5265201749414	-150.877
14.2384	944.3718193948539	14.2889	895	14.2889	-502.971	33.5265201749414	-150.877
14.2889	945.341308123208	14.3394	918	14.3394	-480.801	33.53860964136078	-150.877
14.3394	946.1707598230089	14.3899	956	14.3899	-443.49	33.53860964136078	-150.877
14.3899	946.8598238929483	14.4405	860	14.4405	-540.04	33.61229812543545	-150.877
14.4405	947.410102070246	14.491	929	14.491	-471.455	33.61229812543545	-150.877
14.491	947.8246926079304	14.5415	922	14.5415	-478.738	33.61229812543545	-150.877
14.5415	948.1075715707477	14.592	968	14.592	-432.893	33.61229812543546	-150.877
14.592	948.2632076786317	14.6425	928	14.6425	-472.928	33.62442036959363	-150.877
14.6425	948.2974106634222	14.6931	934	14.6931	-466.847	33.62442036959363	-150.877
14.6931	948.2169354480643	14.7436	899	14.7436	-501.66	33.79717456430961	-150.877
14.7436	948.0296542716426	14.7941	921	14.7941	-479.374	33.79717456430961	-150.877
14.7941	947.7443174942879	14.8446	937	14.8446	-463	33.88368683289942	-150.877
14.8446	947.3696615238125	14.8951	922	14.8951	-477.545	33.88368683289942	-150.877
14.8951	946.9152067272404	14.9457	963	14.9457	-436.022	33.92580518316833	-150.877
14.9457	946.3923094384759	14.9962	917	14.9962	-481.445	34.01266681273918	-150.877
14.9962	945.8149743928024	15.0467	962	15.0467	-435.831	34.29729899372632	-150.877
15.0467	945.2008410533604	15.0972	976	15.0972	-421.202	34.29729899372633	-150.877
15.0972	944.5717733921393	15.1477	935	15.1477	-461.585	34.30914902545855	-150.877
15.1477	943.9551086424726	15.1983	947	15.1983	-449.015	34.30914902545856	-150.877
15.1983	943.3849854435716	15.2488	976	15.2488	-419.533	34.38517095427088	-150.877
15.2488	942.9033824215031	15.2993	920	15.2993	-475.191	34.38517095427089	-150.877
15.2993	942.5610598806541	15.3498	939	15.3498	-456.044	34.39705324716406	-150.877
15.3498	942.4143249235889	15.4003	965	15.4003	-430.15	34.39705324716407	-150.877
15.4003	942.519702180197	15.4509	936	15.4509	-459.557	34.92818184912132	-150.877
15.4509	942.9271192033034	15.5014	998	15.5014	-398.303	35.0177742560487	-150.877
15.5014	943.6729485418923	15.5519	917	15.5519	-480.404	35.06479230714412	-150.877
15.5519	944.7734466463008	15.6024	875	15.6024	-523.847	35.06479230714412	-150.877
15.6024	946.2168067113631	15.6529	933	15.6529	-467.588	35.15475804194847	-150.877
15.6529	947.9578769985707	15.7035	982	15.7035	-420.542	35.15475804194847	-150.877
15.7035	949.9119477019775	15.754	1008	15.754	-396.578	35.30197639217425	-150.877
15.754	951.9481034443679	15.8045	1003	15.8045	-403.514	35.30197639217425	-150.877
15.8045	953.8841866612373	15.855	981	15.855	-427.116	35.30197639217425	-150.877
15.855	955.4856961056697	15.9055	954	15.9055	-455.106	35.31353127344234	-150.877
15.9055	956.4762832955116	15.9561	953	15.9561	-456.201	35.39259097335736	-150.877
15.9561	956.5705098975375	16.0066	952	16.0066	-456.162	35.39259097335736	-150.877
16.0066	955.5323189606376	16.0571	938	16.0571	-467.873	35.39259097335737	-150.877
16.0571	953.2425633479595	16.1076	932	16.1076	-470.371	35.40417748630933	-150.877
16.1076	949.7411748220078	16.1581	936	16.1581	-461.845	35.42581080898807	-150.877
16.1581	945.2152661516424	16.2087	889	16.2087	-503.573	35.42581080898807	-150.877
16.2087	939.9424256579549	16.2592	939	16.2592	-447.855	35.43733056773946	-150.877
16.2592	934.2245258102835	16.3097	931	16.3097	-449.971	35.43733056773946	-150.877
16.3097	928.3405210461569	16.3602	926	16.3602	-449.155	35.51676449528721	-150.877
16.3602	922.5245657926643	16.4107	884	16.4107	-485.592	35.51676449528721	-150.877
16.4107	916.9622778600354	16.4613	888	16.4613	-476.425	35.52831581140002	-150.877
16.4613	911.7948439420811	16.5118	922	16.5118	-437.754	35.52831581140002	-150.877
16.5118	907.1236239526694	16.5623	911	16.5623	-444.646	35.79507911395463	-150.877
16.5623	903.0157432378882	16.6128	958	16.6128	-394.138	35.79507911395463	-150.877
16.6128	899.5081459416907	16.6633	952	16.6633	-397.242	35.8064957094146	-150.877
16.6633	896.6121863273382	16.7139	948	16.7139	-398.948	35.8064957094146	-150.877
16.7139	894.3183109714162	16.7644	889	16.7644	-456.23	35.88704539552976	-150.877
16.7644	892.5998591844068	16.8149	881	16.8149	-463.047	35.88704539552977	-150.877
16.8149	891.416680252833	16.8654	940	16.8654	-403.347	35.89849333081616	-150.877
16.8654	890.717223037389	16.9159	895	16.9159	-448.07	35.89849333081616	-150.877
16.9159	890.4394725493251	16.9665	833	16.9665	-510.141	36.0507838754144	-150.877
16.9665	890.5113671582938	17.017	899	17.017	-444.481	36.14345258181363	-150.877
17.017	890.8508835192889	17.0675	892	17.0675	-451.995	36.40330613490919	-150.877
17.0675	891.3644977418946	17.118	917	17.118	-427.577	36.40330613490919	-150.877
17.118	891.9466022647742	17.1685	882	17.1685	-463.116	36.41455778328596	-150.877
17.1685	892.485981113831	17.2191	859	17.2191	-486.514	36.41455778328596	-150.877
17.2191	892.8842486510312	17.2696	877	17.2696	-468.711	36.496944907906	-150.877
17.2696	893.0809323627739	17.3201	904	17.3201	-441.707	36.496944907906	-150.877
17.3201	893.077274007992	17.3706	915	17.3706	-430.576	36.50822755079211	-150.877
17.3706	892.9453904630468	17.42114000000001	934	17.42114000000001	-411.443	36.50822755079211	-150.877
17.42114000000001	892.8125087962173	17.4717	874	17.4717	-471.456	36.52390157469964	-150.877
17.4717	892.826157537834	17.5222	908	17.5222	-437.745	36.52390157469964	-150.877
17.5222	893.1152781732237	17.57270000000001	936	17.57270000000001	-410.392	36.61787265241793	-150.877
17.57270000000001	893.7618915482362	17.6232	853	17.6232	-494.415	36.61787265241793	-150.877
17.6232	894.7851357522268	17.6737	890	17.6737	-458.763	37.24041490282014	-150.877
17.6737	896.1330051281717	17.72426000000001	898	17.72426000000001	-452.308	37.24041490282015	-150.877
17.72426000000001	897.6778884956035	17.7748	829	17.7748	-522.846	37.25144917070706	-150.877
17.7748	899.2154141980218	17.8253	904	17.8253	-449.098	37.25144917070706	-150.877
17.8253	900.4674547002982	17.8758	818	17.8758	-535.73	37.25144917070706	-150.877
17.8758	901.1003126677077	17.9263	902	17.9263	-451.401	37.25144917070706	-150.877
17.9263	900.7711604531496	17.9769	896	17.9769	-455.83	37.33636517092135	-150.877
17.9769	899.2003072653594	18.0274	897	18.0274	-451.875	37.33636517092135	-150.877
18.0274	896.244959318431	18.0779	969	18.0779	-375.569	37.3474299833122	-150.877
18.0779	891.9390754472062	18.1284	920	18.1284	-419.107	37.34742998331221	-150.877
18.1284	886.4765940841548	18.1789	924	18.1789	-408.782	37.34742998331221	-150.877
18.1789	880.1520487077368	18.2295	906	18.2295	-419.916	37.34742998331223	-150.877
18.2295	873.2855099416213	18.28	867	18.28	-451.8	37.48761678159715	-150.877
18.28	866.1703629344985	18.3305	858	18.3305	-453.679	37.48761678159715	-150.877
18.3305	859.0493476679616	18.381	877	18.381	-427.74	37.58425182003213	-150.877
18.381	852.1094529151353	18.4315	800	18.4315	-498.116	37.58425182003213	-150.877
18.4315	845.4859316744972	18.4821	881	18.4821	-410.899	37.94532918602108	-150.877
18.4821	839.2687706512184	18.5326	857	18.5326	-429.137	37.94532918602108	-150.877
18.5326	833.5065104793837	18.58310000000001	758	18.58310000000001	-522.843	37.94532918602109	-150.877
18.58310000000001	828.2125189492881	18.6336	813	18.6336	-463.003	37.95618857783217	-150.877
18.6336	823.3725512100123	18.6841	792	18.6841	-479.582	37.95618857783217	-150.877
18.6841	818.9520783807616	18.73466000000001	830	18.73466000000001	-437.535	38.0432347930463	-150.877
18.73466000000001	814.9045980506575	18.7852	769	18.7852	-494.806	38.04323479304631	-150.877
18.7852	811.1757694751776	18.8357	830	18.8357	-430.338	38.04323479304632	-150.877
18.8357	807.708183145896	18.88622000000001	869	18.88622000000001	-388.076	38.05412437194978	-150.877
18.88622000000001	804.4458530303081	18.9367	796	18.9367	-457.968	38.05412437194979	-150.877
18.9367	801.3382435411988	18.9873	750	18.9873	-500.973	38.17783661782808	-150.877
18.9873	798.3428207769814	19.03778000000001	820	19.03778000000001	-428.053	38.17783661782808	-150.877
19.03778000000001	795.4233777855517	19.0883	757	19.0883	-488.18	38.27638898511437	-150.877
19.0883	792.5497488726063	19.1388	797	19.1388	-445.33	38.27638898511437	-150.877
19.1388	789.6996529188267	19.18934000000001	795	19.18934000000001	-444.487	38.29364126752014	-150.877
19.18934000000001	786.8567616411334	19.2399	850	19.2399	-386.64	38.29364126752014	-150.877
19.2399	784.0102851934427	19.2904	766	19.2904	-467.782	38.30441687519467	-150.877
19.2904	781.1522054746026	19.34090000000001	773	19.34090000000001	-457.906	38.39251610583055	-150.877
19.34090000000001	778.2762631476408	19.3914	739	19.3914	-489.008	38.39251610583055	-150.877
19.3914	775.3782565491857	19.44194000000001	750	19.44194000000001	-475.086	38.40332173093837	-150.877
19.44194000000001	772.4557093350485	19.49246000000001	780	19.49246000000001	-442.135	38.6392919446489	-150.877
19.49246000000001	769.5051794342585	19.543	762	19.543	-457.152	38.6392919446489	-150.877
19.543	766.5215438332955	19.59350000000001	773	19.59350000000001	-443.128	38.64998606416469	-150.877
19.59350000000001	763.4982560714182	19.64402000000001	769	19.64402000000001	-444.057	38.64998606416469	-150.877
19.64402000000001	760.426965263519	19.6945	807	19.6945	-402.927	38.73913064138378	-150.877
19.6945	757.2972056934439	19.74506000000001	762	19.74506000000001	-444.728	38.73913064138378	-150.877
19.74506000000001	754.0978874183588	19.79558000000001	774	19.79558000000001	-429.444	38.74985461436518	-150.877
19.79558000000001	750.8138801792918	19.8461	734	19.8461	-466.057	38.74985461436518	-150.877
19.8461	747.4267826650849	19.89662000000001	732	19.89662000000001	-464.549	39.22022055278006	-150.877
19.89662000000001	743.9186008201455	19.94714000000001	756	19.94714000000001	-436.906	39.32168381698584	-150.877
19.94714000000001	740.2759966305822	19.9977	714	19.9977	-475.122	39.32289560351929	-150.877
19.9977	736.4914169128033	20.04818000000001	753	20.04818000000001	-432.196	39.3228956035193	-150.877
20.04818000000001	732.5654266216372	20.0987	723	20.0987	-458.137	39.33343325165883	-150.877
20.0987	728.5071884862696	20.1492	718	20.1492	-458.962	39.33343325165883	-150.877
20.1492	724.3323091168895	20.19974000000001	711	20.19974000000001	-461.691	39.42464660925877	-150.877
20.19974000000001	720.060609583471	20.2503	717	20.2503	-451.342	39.42464660925877	-150.877
20.2503	715.7117700176232	20.3008	733	20.3008	-430.933	39.43521379907439	-150.877
20.3008	711.3033072872834	20.35130000000001	747	20.35130000000001	-412.482	39.43521379907439	-150.877
20.35130000000001	706.8514953465035	20.4018	710	20.4018	-445	39.54855673411268	-150.877
20.4018	702.3696561771948	20.4523	622	20.4523	-528.498	39.54855673411269	-150.877
20.4523	697.8682988809452	20.50286000000001	685	20.50286000000001	-460.986	39.55904405551341	-150.877
20.50286000000001	693.3553944126413	20.5534	677	20.5534	-464.467	39.55904405551342	-150.877
20.5534	688.8372836968199	20.6039	677	20.6039	-459.95	39.65094079478644	-150.877
20.6039	684.3197193013618	20.65442000000001	645	20.65442000000001	-487.439	39.65094079478646	-150.877
20.65442000000001	679.8087321728651	20.7049	689	20.7049	-438.942	39.66145755848233	-150.877
20.7049	675.3123638878986	20.7555	723	20.7555	-400.47	39.66145755848233	-150.877
20.7555	670.8403412315232	20.80598000000001	588	20.80598000000001	-531.034	39.67144691092283	-150.877
20.80598000000001	666.4034152195187	20.8565	650	20.8565	-464.644	39.67144691092283	-150.877
20.8565	662.0139359501809	20.907	654	20.907	-456.316	39.77417609805153	-150.877
20.907	657.6857016282461	20.95754000000001	668	20.95754000000001	-438.064	39.77417609805154	-150.877
20.95754000000001	653.43394503245	21.0081	645	21.0081	-456.905
21.0081	649.2750219625507	21.0586	661	21.0586	-436.856
21.0586	645.2258409803026	21.10910000000001	684	21.10910000000001	-409.933
21.10910000000001	641.3028101522482	21.1596	695	21.1596	-395.151
21.1596	637.5205741712127	21.21014000000001	630	21.21014000000001	-456.522
21.21014000000001	633.8915829342091	21.26066000000001	607	21.26066000000001	-476.053
21.26066000000001	630.4233727810641	21.3112	659	21.3112	-420.748
21.3112	627.1177464298858	21.36170000000001	587	21.36170000000001	-489.6
21.36170000000001	623.9700981174493	21.41222000000001	613	21.41222000000001	-460.597
21.41222000000001	620.9665936612224	21.4627	644	21.4627	-426.713
21.4627	618.08301989903	21.51326000000001	617	21.51326000000001	-450.914
21.51326000000001	615.2840776482658	21.56378000000001	633	21.56378000000001	-432.153
21.56378000000001	612.5229752184574	21.6143	650	21.6143	-412.373
21.6143	609.7424296533402	21.66482000000001	557	21.66482000000001	-502.509
21.66482000000001	606.879326267856	21.71534000000001	610	21.71534000000001	-446.505
21.71534000000001	603.8749592924673	21.7659	587	21.7659	-466.321
21.7659	600.6905151170948	21.81638000000001	570	21.81638000000001	-479.954
21.81638000000001	597.3235727085543	21.86690000000001	587	21.86690000000001	-459.447
21.86690000000001	593.8169755182565	21.9174	599	21.9174	-443.885
21.9174	590.2551635478656	21.96794000000001	604	21.96794000000001	-435.377
21.96794000000001	586.7468848667886	22.01846000000001	594	22.01846000000001	-442.035
22.01846000000001	583.4047269039011	22.069	530	22.069	-502.957
22.069	580.3266361931514	22.11950000000001	612	22.11950000000001	-418.214
22.11950000000001	577.5839358511253	22.17002000000001	584	22.17002000000001	-443.844
22.17002000000001	575.2142393205515	22.2205	625	22.2205	-400.848
22.2205	573.2183615036726	22.27106000000001	595	22.27106000000001	-429.187
22.27106000000001	571.5566161768556	22.3216	524	22.3216	-498.777
22.3216	570.1468025733666	22.3721	606	22.3721	-415.496
22.3721	568.8660028719363	22.42262000000001	579	22.42262000000001	-441.19
22.42262000000001	567.5596992631394	22.4731	516	22.4731	-502.692
22.4731	566.0614636778516	22.5237	578	22.5237	-438.853
22.5237	564.2224399039728	22.57418000000001	563	22.57418000000001	-451.573
22.57418000000001	561.9431333717597	22.6247	535	22.6247	-476.824
22.6247	559.193998105617	22.67522000000001	563	22.67522000000001	-445.644
22.67522000000001	556.0137537885523	22.72574000000001	550	22.72574000000001	-455.118
22.72574000000001	552.4883647301297	22.7763	535	22.7763	-466.353
22.7763	548.7232523541451	22.82678000000001	560	22.82678000000001	-437.455
22.82678000000001	544.8247006296338	22.87730000000001	552	22.87730000000001	-441.526
22.87730000000001	540.8959314862232	22.9278	528	22.9278	-461.676
22.9278	537.0461973695467	22.97834000000001	520	22.97834000000001	-466.03
22.97834000000001	533.3996835338768	23.02886000000001	561	23.02886000000001	-421.726
23.02886000000001	530.0962887730489	23.0794	540	23.0794	-439.908
23.0794	527.277475003654	23.12990000000001	504	23.12990000000001	-473.695
23.12990000000001	525.0651215591599	23.18042000000001	521	23.18042000000001	-455.169
23.18042000000001	523.5391322488692	23.2309	520	23.2309	-455.35
23.2309	522.7202384177808	23.28146000000001	549	23.28146000000001	-426.192
23.28146000000001	522.5613843930722	23.33198000000001	534	23.33198000000001	-441.572
23.33198000000001	522.9418640083576	23.3825	499	23.3825	-477.296
23.3825	523.6657081139755	23.43302000000001	537	23.43302000000001	-440.095
23.43302000000001	524.4644281772544	23.48354000000001	517	23.48354000000001	-460.64
23.48354000000001	525.0099462374853	23.5341	512	23.5341	-465.574
23.5341	524.9439794682725	23.58458000000001	513	23.58458000000001	-463.56
23.58458000000001	523.9298178768572	23.63510000000001	538	23.63510000000001	-436.352
23.63510000000001	521.721871433138	23.6856	478	23.6856	-492.859
23.6856	518.2286631866617	23.73614000000001	543	23.73614000000001	-423.175
23.73614000000001	513.5447325130339	23.78666000000001	482	23.78666000000001	-478.563
23.78666000000001	507.9327594201556	23.8372	509	23.8372	-445.396
23.8372	501.7659506494307	23.88770000000001	506	23.88770000000001	-442.087
23.88770000000001	495.4566441429286	23.93822000000001	467	23.93822000000001	-475.026
23.93822000000001	489.3955451277553	23.9887	501	23.9887	-435.543
23.9887	483.9133557137179	24.03926000000001	492	24.03926000000001	-439.891
24.03926000000001	479.2610745737322	24.08978000000001	462	24.08978000000001	-466.234
24.08978000000001	475.6043262179018	24.1403	535	24.1403	-390.653
24.1403	473.0227565930491	24.19082000000001	516	24.19082000000001	-408.141
24.19082000000001	471.5107773978837	24.24134000000001	479	24.24134000000001	-444.608
24.24134000000001	470.9779932455151	24.2919	463	24.2919	-460.881
24.2919	471.2507857408043	24.34238000000001	481	24.34238000000001	-443.709
24.34238000000001	472.0785857712908	24.3929	452	24.3929	-473.779
24.3929	473.1492467594289	24.44342000000001	451	24.44342000000001	-475.754
24.44342000000001	474.1239920776526	24.49394000000001	482	24.49394000000001	-445.323
24.49394000000001	474.6932986048622	24.5445	483	24.5445	-444.272
24.5445	474.6422018904129	24.59498000000001	444	24.59498000000001	-482.534
24.59498000000001	473.9038901428078	24.64550000000001	461	24.64550000000001	-464.205
24.64550000000001	472.575180251161	24.696	488	24.696	-435.516
24.696	470.8859801421916	24.74654000000001	462	24.74654000000001	-459.765
24.74654000000001	469.1348289020525	24.79706000000001	427	24.79706000000001	-493.248
24.79706000000001	467.6183281171168	24.8476	472	24.8476	-447.204
24.8476	466.5742207765071	24.89810000000001	524	24.89810000000001	-394.775
24.89810000000001	466.145036869048	24.94862000000001	473	24.94862000000001	-445.989
24.94862000000001	466.3592704916256	24.9991	448	24.9991	-471.756
24.9991	467.1254933182387	25.04966000000001	445	25.04966000000001	-475.869
25.04966000000001	468.23875087798	25.10018000000001	477	25.10018000000001	-445.037
25.10018000000001	469.4068546100584	25.1507	485	25.1507	-437.932
25.1507	470.3017668148523	25.20122000000001	511	25.20122000000001	-412.263
25.20122000000001	470.6331355268566	25.25174000000001	472	25.25174000000001	-450.854
25.25174000000001	470.2235144143569	25.3023	437	25.3023	-484.683
25.3023	469.0526557944993	25.35278000000001	488	25.35278000000001	-431.883
25.35278000000001	467.2528967552195	25.40330000000001	425	25.40330000000001	-492.685
25.40330000000001	465.0551806304703	25.4538	479	25.4538	-436.341
25.4538	462.7110695560517	25.50434000000001	463	25.50434000000001	-450.053
25.50434000000001	460.4232642777789	25.55486000000001	449	25.55486000000001	-461.937
25.55486000000001	458.3071947464015	25.6054	467	25.6054	-442.018
25.6054	456.3874905209146	25.65590000000001	440	25.65590000000001	-467.26
25.65590000000001	454.6296206450953	25.70642000000001	452	25.70642000000001	-453.62
25.70642000000001	452.9902526024735	25.7569	435	25.7569	-469.096
25.7569	451.466076220539	25.80746000000001	494	25.80746000000001	-408.747
25.80746000000001	450.1170422127713	25.85798000000001	461	25.85798000000001	-440.685
25.85798000000001	449.0548034020621	25.90850000000001	464	25.90850000000001	-437.038
25.90850000000001	448.4076525598065	25.95902000000001	410	25.95902000000001	-490.916
25.95902000000001	448.2857683292375	26.00954000000001	458	26.00954000000001	-443.398
26.00954000000001	448.7674359188026	26.06006000000001	437	26.06006000000001	-465.534
26.06006000000001	449.9041328688425	26.11058000000001	480	26.11058000000001	-424.359
26.11058000000001	451.7285429289251	26.16110000000001	434	26.16110000000001	-472.877
26.16110000000001	454.2466625616329	26.21162000000001	444	26.21162000000001	-466.038
26.21162000000001	457.4077898394763	26.26214000000001	507	26.26214000000001	-406.692
26.26214000000001	461.0614359342526	26.31266000000001	430	26.31266000000001	-487.553
26.31266000000001	464.9233562010107	26.36318000000001	464	26.36318000000001	-457.202
26.36318000000001	468.5716592830697	26.41370000000001	449	26.41370000000001	-475.121
26.41370000000001	471.4912917033486	26.46422000000001	477	26.46422000000001	-448.8
26.46422000000001	473.1702597568871	26.51474000000001	527	26.51474000000001	-398.86
26.51474000000001	473.2303389709939	26.56526000000001	507	26.56526000000001	-417.175
26.56526000000001	471.5448377155766	26.6158	464	26.6158	-456.926
26.6158	468.2962738588822	26.66630000000001	462	26.66630000000001	-454.572
26.66630000000001	463.9421607503775	26.71682000000001	449	26.71682000000001	-462.736
26.71682000000001	459.1061035686733	26.7673	441	26.7673	-466.069
26.7673	454.4388453994081	26.81786000000001	431	26.81786000000001	-472.126
26.81786000000001	450.4954609126986	26.86838000000001	477	26.86838000000001	-423.282
26.86838000000001	447.6521712363247	26.9189	444	26.9189	-454.694
26.9189	446.0642885535398	26.96942000000001	433	26.96942000000001	-465.29
26.96942000000001	445.6595735871416	27.01994000000001	443	27.01994000000001	-455.794
27.01994000000001	446.1635706679626	27.0705	404	27.0705	-495.793
27.0705	447.1632289492604	27.12098000000001	424	27.12098000000001	-476.838
27.12098000000001	448.2077907288305	27.17150000000001	483	27.17150000000001	-418.558
27.17150000000001	448.9283642707907	27.222	472	27.222	-429.77
27.222	449.1401785264552	27.27254000000001	455	27.27254000000001	-446.513
27.27254000000001	448.8826769867987	27.32306000000001	468	27.32306000000001	-433.01
27.32306000000001	448.3803713213756	27.3736	457	27.3736	-443.571
27.3736	447.9413637332053	27.42410000000001	426	27.42410000000001	-474.473
27.42410000000001	447.8424619983449	27.47462000000001	474	27.47462000000001	-426.873
27.47462000000001	448.2432205652941	27.5251	493	27.5251	-408.784
27.5251	449.1539599934271	27.57566000000001	450	27.57566000000001	-453.086
27.57566000000001	450.4562340455918	27.62618000000001	459	27.62618000000001	-445.583
27.62618000000001	451.9524811719857	27.67670000000001	406	27.67670000000001	-500.047
27.67670000000001	453.4171706330195	27.72722000000001	429	27.72722000000001	-478.255
27.72722000000001	454.6245693674891	27.77774000000001	472	27.77774000000001	-435.979
27.77774000000001	455.3490934802057	27.82826000000001	437	27.82826000000001	-470.993
27.82826000000001	455.3632649518234	27.87878000000001	440	27.87878000000001	-467.091
27.87878000000001	454.4607673558973	27.92930000000001	490	27.92930000000001	-415.148
27.92930000000001	452.5182843640114	27.97982000000001	418	27.97982000000001	-484.203
27.97982000000001	449.5730208158834	28.03034000000001	458	28.03034000000001	-440.502
28.03034000000001	445.8714359454378	28.08086000000001	416	28.08086000000001	-478.483
28.08086000000001	441.8530690817033	28.13138000000001	470	28.13138000000001	-420.698
28.13138000000001	438.0676025555687	28.18190000000001	453	28.18190000000001	-434.687
28.18190000000001	435.0565014058407	28.23242000000001	438	28.23242000000001	-447.87
28.23242000000001	433.2393984813462	28.28294000000001	465	28.28294000000001	-420.463
28.28294000000001	432.8330117516943	28.33346000000001	453	28.33346000000001	-433.445
28.33346000000001	433.8150009644105	28.38398000000001	430	28.38398000000001	-458.563
28.38398000000001	435.9324828880664	28.43450000000001	451	28.43450000000001	-440.384
28.43450000000001	438.7535245855858	28.48502000000001	418	28.48502000000001	-476.384
28.48502000000001	441.7541717914903	28.53554000000001	407	28.53554000000001	-490.055
28.53554000000001	444.4249494809859	28.58606000000001	444	28.58606000000001	-454.995
28.58606000000001	446.3647997265271	28.63658000000001	456	28.63658000000001	-443.961
28.63658000000001	447.3305131124321	28.6871	426	28.6871	-473.859
28.6871	447.2289398047935	28.73762000000001	436	28.73762000000001	-462.708
28.73762000000001	446.0776860287461	28.78814000000001	435	28.78814000000001	-461.598
28.78814000000001	443.9675650549092	28.8387	465	28.8387	-428.685
28.8387	441.0546410940041	28.88918000000001	454	28.88918000000001	-436.204
28.88918000000001	437.5740151668632	28.93970000000001	446	28.93970000000001	-440.481
28.93970000000001	433.8505844894426	28.9902	445	28.9902	-437.908
28.9902	430.2777114803537	29.04074000000001	458	29.04074000000001	-421.89
29.04074000000001	427.2596751491956	29.09126000000001	419	29.09126000000001	-458.764
29.09126000000001	425.13378452976	29.14178000000001	427	29.14178000000001	-449.727
29.14178000000001	424.0971443203578	29.19230000000001	420	29.19230000000001	-456.787
29.19230000000001	424.1573364875435	29.24282000000001	432	29.24282000000001	-445.748
29.24282000000001	425.1176334672207	29.29334000000001	384	29.29334000000001	-495.233
29.29334000000001	426.6026189958338	29.34386000000001	374	29.34386000000001	-506.757
29.34386000000001	428.1271895019554	29.39438000000001	420	29.39438000000001	-461.834
29.39438000000001	429.2035739588219	29.44490000000001	446	29.44490000000001	-436.094
29.44490000000001	429.4643244533006	29.49542000000001	457	29.49542000000001	-424.393
29.49542000000001	428.7629218356382	29.54594000000001	452	29.54594000000001	-427.844
29.54594000000001	427.2136636933419	29.59646000000001	437	29.59646000000001	-440.786
29.59646000000001	425.156	29.64698000000001	415	29.64698000000001	-460.688
29.64698000000001	423.057757619799	29.69750000000001	417	29.69750000000001	-457.036
29.69750000000001	421.4062764798036	29.74802000000001	419	29.74802000000001	-454.234
29.74802000000001	420.6041338510654	29.79854000000001	458	29.79854000000001	-415.532
29.79854000000001	420.9018739850419	29.84906000000001	405	29.84906000000001	-469.993
29.84906000000001	422.3631266999307	29.89958000000001	445	29.89958000000001	-432.484
29.89958000000001	424.8541238595035	29.95010000000001	430	29.95010000000001	-450.686
29.95010000000001	428.056140042743	30.00062000000001	428	30.00062000000001	-456.132
30.00062000000001	431.5017678909369	30.05114000000001	436	30.05114000000001	-451.272
30.05114000000001	434.6413864476583	30.10166000000001	451	30.10166000000001	-438.569
30.10166000000001	436.9391915409508	30.15218000000001	455	30.15218000000001	-435.612
30.15218000000001	437.9823437788497	30.20270000000001	430	30.20270000000001	-460.201
30.20270000000001	437.5710018114607	30.25322000000001	416	30.25322000000001	-472.386
30.25322000000001	435.7556802261822	30.30374000000001	397	30.30374000000001	-488.438
30.30374000000001	432.8075483948543	30.35426000000001	420	30.35426000000001	-461.766
30.35426000000001	429.1358975523804	30.40478000000001	397	30.40478000000001	-480.816
30.40478000000001	425.1858719260981	30.45530000000001	420	30.45530000000001	-453.979
30.45530000000001	421.3488293248824	30.50582000000001	461	30.50582000000001	-409.535
30.50582000000001	417.9045766097257	30.55634000000001	428	30.55634000000001	-439.631
30.55634000000001	415.0004443643788	30.60686000000001	422	30.60686000000001	-443.291
30.60686000000001	412.6611406734725	30.65738000000001	403	30.65738000000001	-460.451
30.65738000000001	410.8213420333176	30.70790000000001	435	30.70790000000001	-427
30.70790000000001	409.3696225641436	30.75842000000001	427	30.75842000000001	-433.819
30.75842000000001	408.1885227310651	30.80894000000001	378	30.80894000000001	-481.806
30.80894000000001	407.1763046912614	30.85946000000001	418	30.85946000000001	-440.874
30.85946000000001	406.2437710269892	30.90998000000001	382	30.90998000000001	-475.922
30.90998000000001	405.2920481703519	30.96050000000001	392	30.96050000000001	-464.818
30.96050000000001	404.1883192132492	31.01102000000001	409	31.01102000000001	-446.387
31.01102000000001	402.7571849273255	31.06154000000001	426	31.06154000000001	-427.43
31.06154000000001	400.79976638442	31.11206000000001	394	31.11206000000001	-456.77
31.11206000000001	398.1394480796249	31.16258000000001	379	31.16258000000001	-468.309
31.16258000000001	394.6791854714215	31.21310000000001	385	31.21310000000001	-458.077
31.21310000000001	390.4469926868824	31.26362000000001	373	31.26362000000001	-465.24
31.26362000000001	385.6097712149054	31.31414000000001	390	31.31414000000001	-443.08
31.31414000000001	380.449942115246	31.36466000000001	396	31.36466000000001	-431.946
31.36466000000001	375.315459552899	31.41518000000001	387	31.41518000000001	-436.193
31.41518000000001	370.5633175564345	31.46570000000001	370	31.46570000000001	-449.141
31.46570000000001	366.5108665570947	31.51622000000001	365	31.51622000000001	-451.032
31.51622000000001	363.4020562259815	31.56674000000001	357	31.56674000000001	-457.017
31.56674000000001	361.3873772167343	31.61726000000001	351	31.61726000000001	-462.143
31.61726000000001	360.513244871859	31.66778000000001	321	31.66778000000001	-492.347
31.66778000000001	360.7172587415486	31.71830000000001	378	31.71830000000001	-436.458
31.71830000000001	361.8282409835387	31.76882000000001	389	31.76882000000001	-427.206
31.76882000000001	363.5763200395486	31.81934000000001	334	31.81934000000001	-484.246
31.81934000000001	365.6154394271551	31.86986000000001	375	31.86986000000001	-445.193
31.86986000000001	367.5630799052389	31.92038000000001	390	31.92038000000001	-431.685
31.92038000000001	369.0549364445141	31.97090000000001	391	31.97090000000001	-431.435
31.97090000000001	369.8046019191269	32.02142000000001	367	32.02142000000001	-455.28
32.02142000000001	369.6500485196391	32.07194000000001	369	32.07194000000001	-452.2
32.07194000000001	368.569878966321	32.1225	371	32.1225	-448.294
32.1225	366.6640145203841	32.173	365	32.173	-451.739
32.173	364.1091355409693	32.2235	335	32.2235	-478.739
32.2235	361.1090244390593	32.27402000000001	345	32.27402000000001	-465.489
32.27402000000001	357.8587093374921	32.32454000000001	342	32.32454000000001	-465.161
32.32454000000001	354.5311610422296	32.37506000000001	362	32.37506000000001	-441.913
32.37506000000001	351.2827154770704	32.4256	362	32.4256	-438.895
32.4256	348.2647772124444	32.4761	363	32.4761	-435.259
32.4761	345.6284466148353	32.52662000000001	338	32.52662000000001	-458.145
32.52662000000001	343.5151369183107	32.57714000000001	364	32.57714000000001	-430.665
32.57714000000001	342.0353308974313	32.62766000000001	329	32.62766000000001	-464.874
32.62766000000001	341.2441654948126	32.67818000000001	328	32.67818000000001	-465.756
32.67818000000001	341.1255221622295	32.7287	357	32.7287	-437.216
32.7287	341.5857171645946	32.7792	314	32.7792	-481.09
32.7792	342.4602924462785	32.82974000000001	366	32.82974000000001	-430.158
32.82974000000001	343.5278016308785	32.88026000000001	337	32.88026000000001	-460.161
32.88026000000001	344.5308549556897	32.93078000000001	350	32.93078000000001	-447.835
32.93078000000001	345.2048347992941	32.98130000000001	349	32.98130000000001	-448.947
32.98130000000001	345.3163933407961	33.0318	342	33.0318	-455.337
33.0318	344.7066112587658	33.0823	356	33.0823	-439.956
33.0823	343.3260117535272	33.13286000000001	335	33.13286000000001	-458.876
33.13286000000001	341.2459271876311	33.18338000000001	329	33.18338000000001	-462.268
33.18338000000001	338.6378810380683	33.23390000000001	348	33.23390000000001	-440.356
33.23390000000001	335.7260450050511	33.2844	340	33.2844	-445.359
33.2844	332.72884803657	33.3349	291	33.3349	-491.439
33.3349	329.8086384358493	33.3855	337	33.3855	-442.674
33.3855	327.0436098805619	33.43598000000001	329	33.43598000000001	-448.058
33.43598000000001	324.4281397206245	33.48650000000001	365	33.48650000000001	-409.529
33.48650000000001	321.8984541213229	33.53702000000001	336	33.53702000000001	-436.006
33.53702000000001	319.3757531094782	33.5875	291	33.5875	-478.439
33.5875	316.8085874966633	33.6381	298	33.6381	-468.827
33.6381	314.1973280943323	33.6886	306	33.6886	-458.224
33.6886	311.5940035306344	33.73910000000001	341	33.73910000000001	-420.708
33.73910000000001	309.0782218958854	33.78962000000001	298	33.78962000000001	-461.355
33.78962000000001	306.7245063687661	33.84014000000001	278	33.84014000000001	-479.207
33.84014000000001	304.5767041676911	33.8907	312	33.8907	-443.271
33.8907	302.640765420452	33.9412	314	33.9412	-439.525
33.9412	300.8947306236739	33.9917	307	33.9917	-444.936
33.9917	299.3057194081706	34.04222000000001	284	34.04222000000001	-466.471
34.04222000000001	297.8408238252831	34.09274000000001	328	34.09274000000001	-421.097
34.09274000000001	296.4666546148177	34.14326000000001	279	34.14326000000001	-468.77
34.14326000000001	295.139710293481	34.1938	306	34.1938	-440.429
34.1938	293.7984290634971	34.2443	294	34.2443	-450.998
34.2443	292.3681482675588	34.29482000000001	289	34.29482000000001	-454.413
34.29482000000001	290.7832721515571	34.34534000000001	260	34.34534000000001	-481.649
34.34534000000001	289.0189892151707	34.39586000000001	286	34.39586000000001	-453.746
34.39586000000001	287.1162352034745	34.44638000000001	305	34.44638000000001	-432.818
34.44638000000001	285.1879884900532	34.4969	284	34.4969	-452.032
34.4969	283.4014202299227	34.5474	288	34.5474	-446.57
34.5474	281.9395865741889	34.5979	274	34.5979	-459.586
34.5979	280.9560432706811	34.6485	281	34.6485	-452.166
34.6485	280.5359775071702	34.69898000000001	267	34.69898000000001	-466.302
34.69898000000001	280.6719764240772	34.74950000000001	279	34.74950000000001	-454.888
34.74950000000001	281.2580066148537	34.8	320	34.8	-414.733
34.8	282.1027391454033	34.8505	287	34.8505	-448.592
34.8505	282.9614736398761	34.9011	295	34.9011	-441.213
34.9011	283.5825250353204	34.95158000000001	272	34.95158000000001	-464.387
34.95158000000001	283.756739135938	35.00210000000001	264	35.00210000000001	-471.991
35.00210000000001	283.3607868765989	35.05262000000001	296	35.05262000000001	-439.008
35.05262000000001	282.3780864796869	35.1031	280	35.1031	-453.52
35.1031	280.8898777948755	35.1537	280	35.1537	-451.672
35.1537	279.0417099828237	35.2042	259	35.2042	-470.63
35.2042	277.0001400816548	35.25470000000001	314	35.25470000000001	-413.544
35.25470000000001	274.9139210462286	35.30522000000001	239	35.30522000000001	-486.519
35.30522000000001	272.8891642231737	35.3557	248	35.3557	-475.612
35.3557	270.981471273707	35.4063	284	35.4063	-437.834
35.4063	269.2041609576284	35.4568	284	35.4568	-436.174
35.4568	267.5435381524104	35.5073	280	35.5073	-438.605
35.5073	265.9748966824412	35.55782000000001	265	35.55782000000001	-452.103
35.55782000000001	264.4725352851961	35.60834000000001	263	35.60834000000001	-452.642
35.60834000000001	263.0123561966617	35.6589	279	35.6589	-435.199
35.6589	261.5692702972773	35.7094	246	35.7094	-466.745
35.7094	260.1145291983189	35.7599	252	35.7599	-459.252
35.7599	258.6222622069377	35.8104	253	35.8104	-456.708
35.8104	257.0783565362807	35.86094000000001	280	35.86094000000001	-428.122
35.86094000000001	255.4918764318815	35.91146000000001	250	35.91146000000001	-456.53
35.91146000000001	253.8999453801278	35.962	267	35.962	-437.999
35.962	252.3691807880811	36.0125	225	36.0125	-478.614
36.0125	250.98431160584	36.063	236	36.063	-466.462
36.063	249.8323680283386	36.1135	247	36.1135	-454.615
36.1135	248.9850448012538	36.16406000000001	247	36.16406000000001	-454.115
36.16406000000001	248.484836031587	36.21458000000001	254	36.21458000000001	-446.966
36.21458000000001	248.3355942420839	36.2651	260	36.2651	-441.131
36.2651	248.500844908568	36.3156	257	36.3156	-444.536
36.3156	248.9055407720696	36.3661	263	36.3661	-439.075
36.3661	249.4445505423663	36.41666000000001	233	36.41666000000001	-469.627
36.41666000000001	249.9965416367006	36.46718000000001	262	36.46718000000001	-441.074
36.46718000000001	250.4437116356776	36.51770000000001	251	36.51770000000001	-452.324
36.51770000000001	250.6938437530793	36.5682	238	36.5682	-465.328
36.5682	250.6979141383859	36.6187	265	36.6187	-438.092
36.6187	250.4620447022335	36.6693	237	36.6693	-465.675
36.6693	250.0444415559576	36.71978000000001	259	36.71978000000001	-443.173
36.71978000000001	249.5428648496211	36.77030000000001	220	36.77030000000001	-481.701
36.77030000000001	249.0705960407057	36.82082000000001	269	36.82082000000001	-432.361
36.82082000000001	248.7308626697903	36.8713	249	36.8713	-452.224
36.8713	248.5943783440777	36.9219	242	36.9219	-459.313
36.9219	248.6831766188669	36.9724	256	36.9724	-445.592
36.9724	248.9614402368708	37.02290000000001	263	37.02290000000001	-438.964
37.02290000000001	249.3339244210263	37.07342000000001	250	37.07342000000001	-452.283
37.07342000000001	249.6533195813937	37.12394000000001	236	37.12394000000001	-466.368
37.12394000000001	249.738188335115	37.1745	264	37.1745	-438.032
37.1745	249.4023657564578	37.225	269	37.225	-432.124
37.225	248.4938259878328	37.2755	255	37.2755	-444.565
37.2755	246.935191559733	37.32602000000001	232	37.32602000000001	-465.382
37.32602000000001	244.7521851454598	37.37654000000001	217	37.37654000000001	-477.711
37.37654000000001	242.0808791289579	37.4271	234	37.4271	-457.78
37.4271	239.150108037185	37.4776	257	37.4776	-431.875
37.4776	236.2452120337658	37.5281	252	37.5281	-434.292
37.5281	233.6620938814368	37.5786	214	37.5786	-470.298
37.5786	231.6676367979161	37.62914000000001	210	37.62914000000001	-473.098
37.62914000000001	230.4679550737855	37.67966000000001	257	37.67966000000001	-425.819
37.67966000000001	230.1887914735291	37.7302	224	37.7302	-459.496
37.7302	230.8657610566285	37.7807	202	37.7807	-483.075
37.7807	232.4445079186934	37.8312	256	37.8312	-431.421
37.8312	234.7905217743944	37.8817	254	37.8817	-436.338
37.8817	237.7078215479368	37.93226000000001	278	37.93226000000001	-415.595
37.93226000000001	240.9646209075067	37.98278000000001	250	37.98278000000001	-446.952
37.98278000000001	244.3221638738183	38.0333	228	38.0333	-472.192
38.0333	247.5615902107295	38.0838	239	38.0838	-464.135
38.0838	250.5044985991825	38.1343	244	38.1343	-461.655
38.1343	253.0253748387561	38.18486000000001	255	38.18486000000001	-452.685
38.18486000000001	255.054812637861	38.23538000000001	251	38.23538000000001	-458.207
38.23538000000001	256.576987890974	38.28590000000001	286	38.28590000000001	-424.252
38.28590000000001	257.6219405666622	38.3364	273	38.3364	-437.88
38.3364	258.2500665520068	38.3869	243	38.3869	-468.161
38.3869	258.5307139931222	38.4375	246	38.4375	-465.151
38.4375	258.5205951297372	38.48798000000001	248	38.48798000000001	-462.879
38.48798000000001	258.2492985430357	38.53850000000001	246	38.53850000000001	-464.346
38.53850000000001	257.7162895586377	38.58902000000001	293	38.58902000000001	-416.534
38.58902000000001	256.9036150604845	38.6395	265	38.6395	-443.429
38.6395	255.7989128121469	38.6901	274	38.6901	-433.051
38.6901	254.4204970484269	38.7406	215	38.7406	-490.465
38.7406	252.8349661935113	38.79110000000001	242	38.79110000000001	-461.791
38.79110000000001	251.1606533600813	38.84162000000001	267	38.84162000000001	-435.186
38.84162000000001	249.5557273085318	38.89214000000001	286	38.89214000000001	-414.825
38.89214000000001	248.195093549363	38.9427	244	38.9427	-455.874
38.9427	247.2435305093392	38.9932	234	38.9932	-465.462
38.9932	246.8319132801081	39.0437	252	39.0437	-447.669
39.0437	247.0391354024787	39.09422000000001	252	39.09422000000001	-448.516
39.09422000000001	247.8862221289682	39.14474000000001	243	39.14474000000001	-458.964
39.14474000000001	249.3333917061819	39.19526000000001	235	39.19526000000001	-468.913
39.19526000000001	251.2824094997945	39.2458	245	39.2458	-461.21
39.2458	253.5797051318256	39.2963	265	39.2963	-443.655
39.2963	256.0247868040776	39.3468	262	39.3468	-449.007
39.3468	258.3763988880227	39.39734000000001	261	39.39734000000001	-451.993
39.39734000000001	260.3630025834096	39.44786000000001	242	39.44786000000001	-472.328
39.44786000000001	261.6977497662451	39.4984	266	39.4984	-448.735
39.4984	262.1043967744179	39.5489	284	39.5489	-429.988
39.5489	261.3580528053749	39.5994	276	39.5994	-435.973
39.5994	259.3429788444763	39.6499	256	39.6499	-452.754
39.6499	256.1239510138619	39.70046000000001	236	39.70046000000001	-468.651
39.70046000000001	252.020984055484	39.75098000000001	235	39.75098000000001	-465.304
39.75098000000001	247.6737283790795	39.8015	271	39.8015	-425.709
39.8015	244.0789898132575	39.852	241	39.852	-454.228
39.852	242.5983275048126	39.9025	237	39.9025	-460.57
39.9025	244.9396560276855	39.95306000000001	254	39.95306000000001	-451.757
39.95306000000001	253.127057967892
40.00358000000001	238.6497207819673
