# Supplementary material for: Dual engineering of thermodynamics and kinetics in covalent organic frameworks for separation
Source: Nat Commun. 2026 Mar 10;17:3896. doi: 10.1038/s41467-026-70311-8 (PMC13125621; doi:10.1038/s41467-026-70311-8)
Supplement: Supplementary file 3 — Source Data [file 41467_2026_70311_MOESM3_ESM.zip › 676225_2_data_set_12367526_twyvxw/Source data for figures/Supplementary Figure S15.xlsx]

## Sheet: Sheet1
STpBPa		Pa		TpB
Wavenumber (cm-1)	Transmittance (a.u.)	Wavenumber (cm-1)	Transmittance (a.u.)	Wavenumber (cm-1)	Transmittance (a.u.)
399.675	0	399.675	0	649.904	63.4896
400.157	89.464	400.157	45.0112	650.386	63.1172
400.639	89.2075	400.639	44.6779	650.868	62.7455
401.121	88.8428	401.121	44.1327	651.35	62.3912
401.603	88.3677	401.603	43.5258	651.832	62.0719
402.085	87.8255	402.085	43.0977	652.315	61.8055
402.567	87.3073	402.567	43.0714	652.797	61.6075
403.05	86.9226	403.05	43.5393	653.279	61.4891
403.532	86.7602	403.532	44.3953	653.761	61.455
404.014	86.83	404.014	45.371	654.243	61.5046
404.496	87.0582	404.496	46.164	654.725	61.6333
404.978	87.3129	404.978	46.5694	655.207	61.8346
405.46	87.4625	405.46	46.5665	655.689	62.101
405.942	87.4129	405.942	46.3022	656.172	62.4246
406.424	87.1574	406.424	46.0239	656.654	62.7962
406.906	86.785	406.906	45.9385	657.136	63.2057
407.389	86.4543	407.389	46.1245	657.618	63.6419
407.871	86.3135	407.871	46.4889	658.1	64.093
408.353	86.4377	408.353	46.8491	658.582	64.5468
408.835	86.8173	408.835	47.0162	659.064	64.9904
409.317	87.3668	409.317	46.8853	659.547	65.4121
409.799	87.9526	409.799	46.4579	660.029	65.802
410.281	88.4186	410.281	45.8302	660.511	66.1538
410.763	88.6534	410.763	45.1342	660.993	66.4658
411.245	88.622	411.245	44.4756	661.475	66.7396
411.728	88.3744	411.728	43.893	661.957	66.9792
412.21	87.9991	412.21	43.3699	662.439	67.1888
412.692	87.5836	412.692	42.8828	662.921	67.3715
413.174	87.1875	413.174	42.4425	663.404	67.53
413.656	86.8405	413.656	42.0968	663.886	67.6662
414.138	86.5588	414.138	41.9063	664.368	67.7828
414.62	86.3542	414.62	41.8903	664.85	67.8829
415.103	86.2402	415.103	42.0022	665.332	67.9698
415.585	86.2307	415.585	42.1413	665.814	68.0457
416.067	86.3364	416.067	42.2121	666.296	68.1102
416.549	86.5603	416.549	42.169	666.778	68.1582
417.031	86.8836	417.031	42.0468	667.26	68.1785
417.513	87.2554	417.513	41.9533	667.743	68.1581
417.995	87.5726	417.995	42.0277	668.225	68.0914
418.477	87.7095	418.477	42.3187	668.707	67.9895
418.959	87.6098	418.959	42.6855	669.189	67.873
419.442	87.3468	419.442	42.8497	669.671	67.7584
419.924	87.0669	419.924	42.6157	670.153	67.6515
420.406	86.8841	420.406	41.9919	670.635	67.5506
420.888	86.8507	420.888	41.1382	671.117	67.4518
421.37	86.9625	421.37	40.2697	671.6	67.3515
421.852	87.1837	421.852	39.5727	672.082	67.2479
422.334	87.4637	422.334	39.1627	672.564	67.1404
422.816	87.7565	422.816	39.0429	673.046	67.0297
423.298	88.0314	423.298	39.1305	673.528	66.9163
423.781	88.2773	423.781	39.3095	674.01	66.7996
424.263	88.497	424.263	39.5008	674.492	66.6779
424.745	88.6952	424.745	39.6874	674.975	66.5482
425.227	88.8713	425.227	39.9072	675.457	66.4077
425.709	89.0211	425.709	40.2047	675.939	66.2539
426.191	89.1463	426.191	40.5885	676.421	66.0859
426.673	89.263	426.673	41.0137	676.903	65.9042
427.155	89.398	427.155	41.4154	677.385	65.7106
427.637	89.5802	427.637	41.7506	677.867	65.5078
428.12	89.8203	428.12	42.0318	678.349	65.2989
428.602	90.0984	428.602	42.3185	678.832	65.0873
429.084	90.3553	429.084	42.6856	679.314	64.8768
429.566	90.5102	429.566	43.1679	679.796	64.6711
430.048	90.4861	430.048	43.7269	680.278	64.4737
430.53	90.2503	430.53	44.2513	680.76	64.287
431.012	89.8342	431.012	44.6189	681.242	64.1128
431.494	89.3258	431.494	44.7482	681.724	63.9519
431.977	88.8375	431.977	44.6486	682.206	63.8047
432.459	88.4641	432.459	44.4117	682.688	63.6716
432.941	88.2684	432.941	44.1807	683.171	63.5527
433.423	88.2578	433.423	44.0786	683.653	63.448
433.905	88.388	433.905	44.1529	684.135	63.3574
434.387	88.5805	434.387	44.3605	684.617	63.2815
434.869	88.7604	434.869	44.601	685.099	63.2228
435.351	88.8802	435.351	44.7737	685.581	63.1864
435.834	88.9338	435.834	44.8315	686.063	63.1795
436.316	88.9509	436.316	44.8035	686.545	63.2099
436.798	88.9787	436.798	44.7771	687.028	63.2821
437.28	89.0558	437.28	44.8479	687.51	63.3947
437.762	89.191	437.762	45.0629	687.992	63.5376
438.244	89.3603	438.244	45.406	688.474	63.6935
438.726	89.5184	438.726	45.8168	688.956	63.8415
439.208	89.6187	439.208	46.2354	689.438	63.9624
439.69	89.621	439.69	46.6244	689.92	64.0427
440.173	89.5063	440.173	46.9788	690.403	64.0754
440.655	89.2809	440.655	47.3077	690.885	64.0583
441.137	88.9827	441.137	47.608	691.367	63.9896
441.619	88.6716	441.619	47.8486	691.849	63.8645
442.101	88.4154	442.101	47.9743	692.331	63.6734
442.583	88.2663	442.583	47.9348	692.813	63.4031
443.065	88.2452	443.065	47.7208	693.295	63.0405
443.547	88.3443	443.547	47.3762	693.777	62.5785
444.029	88.5344	444.029	46.99	694.26	62.0222
444.512	88.7783	444.512	46.6598	694.742	61.3937
444.994	89.037	444.994	46.4653	695.224	60.7334
445.476	89.2807	445.476	46.4338	695.706	60.0984
445.958	89.4948	445.958	46.5391	696.188	59.5548
446.44	89.6788	446.44	46.7212	696.67	59.1681
446.922	89.8416	446.922	46.9212	697.152	58.9924
447.404	89.9938	447.404	47.1012	697.634	59.061
447.886	90.1411	447.886	47.248	698.116	59.3797
448.368	90.2803	448.368	47.3635	698.599	59.9246
448.851	90.4014	448.851	47.4479	699.081	60.6449
449.333	90.4915	449.333	47.4926	699.563	61.4709
449.815	90.5403	449.815	47.4857	700.045	62.3278
450.297	90.5414	450.297	47.4255	700.527	63.1492
450.779	90.4918	450.779	47.3335	701.009	63.8885
451.261	90.3914	451.261	47.2525	701.491	64.5222
451.743	90.2451	451.743	47.2369	701.973	65.0474
452.226	90.0643	452.226	47.3211	702.456	65.4741
452.708	89.8686	452.708	47.4949	702.938	65.8167
453.19	89.6825	453.19	47.6981	703.42	66.0875
453.672	89.5268	453.672	47.8517	703.902	66.2944
454.154	89.4124	454.154	47.892	704.384	66.4418
454.636	89.3396	454.636	47.7984	704.866	66.5345
455.118	89.2996	455.118	47.5954	705.348	66.5799
455.6	89.2763	455.6	47.3434	705.83	66.5897
456.082	89.2496	456.082	47.1148	706.313	66.5779
456.565	89.1991	456.565	46.9619	706.795	66.5579
457.047	89.1085	457.047	46.8972	707.277	66.5392
457.529	88.9726	457.529	46.8854	707.759	66.5258
458.011	88.7984	458.011	46.8744	708.241	66.5168
458.493	88.6002	458.493	46.8319	708.723	66.5082
458.975	88.394	458.975	46.768	709.205	66.4961
459.457	88.193	459.457	46.7219	709.687	66.478
459.939	88.0092	459.939	46.7331	710.17	66.453
460.421	87.8541	460.421	46.813	710.652	66.4215
460.904	87.7398	460.904	46.9367	711.134	66.3838
461.386	87.6779	461.386	47.0507	711.616	66.3394
461.868	87.6752	461.868	47.0991	712.098	66.288
462.35	87.7316	462.35	47.0406	712.58	66.2297
462.832	87.8368	462.832	46.8662	713.062	66.1664
463.314	87.9716	463.314	46.5969	713.544	66.1005
463.796	88.1089	463.796	46.2703	714.027	66.0344
464.278	88.2226	464.278	45.9196	714.509	65.9684
464.76	88.2943	464.76	45.5618	714.991	65.9
465.243	88.3169	465.243	45.2001	715.473	65.8244
465.725	88.2957	465.725	44.8351	715.955	65.736
466.207	88.245	466.207	44.4788	716.437	65.6314
466.689	88.1845	466.689	44.1606	716.919	65.5107
467.171	88.1321	467.171	43.9151	717.401	65.3773
467.653	88.1025	467.653	43.7665	717.884	65.2363
468.135	88.1028	468.135	43.7081	718.366	65.092
468.617	88.1328	468.617	43.703	718.848	64.9454
469.099	88.1866	469.099	43.697	719.33	64.7942
469.582	88.2556	469.582	43.6474	719.812	64.6342
470.064	88.33	470.064	43.542	720.294	64.4617
470.546	88.397	470.546	43.4034	720.776	64.2756
471.028	88.4413	471.028	43.2776	721.258	64.0784
471.51	88.447	471.51	43.2115	721.74	63.8733
471.992	88.4029	471.992	43.225	722.223	63.6619
472.474	88.3097	472.474	43.2946	722.705	63.4417
472.957	88.1823	472.957	43.3636	723.187	63.2063
473.439	88.0453	473.439	43.3739	723.669	62.949
473.921	87.9207	473.921	43.2986	724.151	62.6672
474.403	87.8237	474.403	43.1454	724.633	62.3677
474.885	87.7569	474.885	42.9461	725.115	62.0686
475.367	87.7124	475.367	42.7336	725.597	61.7972
475.849	87.6742	475.849	42.5287	726.08	61.584
476.331	87.6245	476.331	42.3322	726.562	61.4547
476.813	87.55	476.813	42.1324	727.044	61.4231
477.296	87.4455	477.296	41.9185	727.526	61.4885
477.778	87.3166	477.778	41.6921	728.008	61.6367
478.26	87.178	478.26	41.4701	728.49	61.8463
478.742	87.0494	478.742	41.2771	728.972	62.0935
479.224	86.9481	479.224	41.1288	729.455	62.3575
479.706	86.8866	479.706	41.0232	729.937	62.6222
480.188	86.8684	480.188	40.9378	730.419	62.8764
480.67	86.889	480.67	40.8426	730.901	63.1122
481.152	86.9382	481.152	40.7128	731.383	63.3237
481.635	87.0044	481.635	40.542	731.865	63.5071
482.117	87.0771	482.117	40.3429	732.347	63.6606
482.599	87.1488	482.599	40.1388	732.829	63.7855
483.081	87.2155	483.081	39.9478	733.312	63.8855
483.563	87.2769	483.563	39.7715	733.794	63.9667
484.045	87.3345	484.045	39.5938	734.276	64.0351
484.527	87.3893	484.527	39.394	734.758	64.0959
485.009	87.4393	485.009	39.1608	735.24	64.1517
485.491	87.4774	485.491	38.9027	735.722	64.2033
485.974	87.4929	485.974	38.6429	736.204	64.2502
486.456	87.4729	486.456	38.4083	736.686	64.2917
486.938	87.4084	486.938	38.2112	737.169	64.328
487.42	87.2992	487.42	38.0419	737.651	64.36
487.902	87.1575	487.902	37.8726	738.133	64.389
488.384	87.0065	488.384	37.6731	738.615	64.4166
488.866	86.875	488.866	37.4278	739.097	64.4437
489.348	86.7935	489.348	37.1439	739.579	64.4713
489.831	86.7835	489.831	36.8479	740.061	64.5001
490.313	86.8532	490.313	36.5718	740.543	64.5304
490.795	86.993	490.795	36.336	741.026	64.5614
491.277	87.1793	491.277	36.1365	741.508	64.5905
491.759	87.3795	491.759	35.9465	741.99	64.6131
492.241	87.5619	492.241	35.7316	742.472	64.6231
492.723	87.7059	492.723	35.472	742.954	64.6145
493.205	87.8004	493.205	35.1716	743.436	64.583
493.688	87.8432	493.688	34.8557	743.918	64.5284
494.17	87.8359	494.17	34.5536	744.4	64.4541
494.652	87.7799	494.652	34.2833	744.883	64.3667
495.134	87.677	495.134	34.0392	745.365	64.2741
495.616	87.5306	495.616	33.7979	745.847	64.1828
496.098	87.3511	496.098	33.5319	746.329	64.0974
496.58	87.1548	496.58	33.2284	746.811	64.0196
497.062	86.9655	497.062	32.8973	747.293	63.9496
497.544	86.8084	497.544	32.5676	747.775	63.887
498.027	86.7023	498.027	32.2693	748.257	63.8315
498.509	86.6547	498.509	32.0176	748.74	63.7827
498.991	86.6589	498.991	31.8017	749.222	63.7383
499.473	86.6979	499.473	31.5903	749.704	63.6937
499.955	86.7491	499.955	31.3449	750.186	63.6419
500.437	86.7929	500.437	31.0402	750.668	63.5748
500.919	86.8181	500.919	30.6752	751.15	63.4862
501.401	86.8237	501.401	30.2734	751.632	63.3738
501.884	86.8181	501.884	29.8677	752.114	63.2405
502.366	86.8141	502.366	29.4816	752.597	63.0934
502.848	86.8226	502.848	29.1155	753.079	62.9415
503.33	86.8471	503.33	28.7515	753.561	62.7924
503.812	86.8837	503.812	28.3683	754.043	62.6496
504.294	86.923	504.294	27.9601	754.525	62.5121
504.776	86.9543	504.776	27.5416	755.007	62.3755
505.258	86.9671	505.258	27.1426	755.489	62.2346
505.74	86.9536	505.74	26.7902	755.971	62.0856
506.223	86.9103	506.223	26.4911	756.454	61.9275
506.705	86.8389	506.705	26.2248	756.936	61.7612
507.187	86.7466	507.187	25.9537	757.418	61.5887
507.669	86.6442	507.669	25.6457	757.9	61.4113
508.151	86.5441	508.151	25.2944	758.382	61.2291
508.633	86.4563	508.633	24.9261	758.864	61.0419
509.115	86.3865	509.115	24.589	759.346	60.85
509.597	86.3351	509.597	24.3322	759.828	60.655
510.079	86.2976	510.079	24.1811	760.311	60.4599
510.562	86.2663	510.562	24.1332	760.793	60.2673
511.044	86.2336	511.044	24.1659	761.275	60.078
511.526	86.1959	511.526	24.2601	761.757	59.89
512.008	86.1541	512.008	24.4184	762.239	59.6995
512.49	86.1136	512.49	24.6716	762.721	59.5025
512.972	86.0811	512.972	25.0646	763.203	59.2974
513.454	86.0617	513.454	25.6352	763.685	59.0862
513.936	86.0565	513.936	26.389	764.168	58.8742
514.418	86.0625	514.418	27.2946	764.65	58.6677
514.901	86.0748	514.901	28.2925	765.132	58.4708
515.383	86.0902	515.383	29.3256	765.614	58.2837
515.865	86.1091	515.865	30.3554	766.096	58.1024
516.347	86.1353	516.347	31.372	766.578	57.9202
516.829	86.1724	516.829	32.3844	767.06	57.7318
517.311	86.2203	517.311	33.4008	767.542	57.5349
517.793	86.271	517.793	34.4098	768.024	57.3312
518.275	86.3111	518.275	35.3808	768.507	57.1251
518.758	86.3251	518.758	36.278	768.989	56.9203
519.24	86.3036	519.24	37.0838	769.471	56.7177
519.722	86.2474	519.722	37.8112	769.953	56.5138
520.204	86.1687	520.204	38.5015	770.435	56.3018
520.686	86.086	520.686	39.2039	770.917	56.0746
521.168	86.0173	521.168	39.956	771.399	55.8267
521.65	85.9732	521.65	40.7699	771.881	55.5558
522.132	85.9511	522.132	41.6333	772.364	55.2628
522.615	85.9365	522.615	42.522	772.846	54.9499
523.097	85.9075	523.097	43.4185	773.328	54.6188
523.579	85.8446	523.579	44.3232	773.81	54.2699
524.061	85.7377	524.061	45.2492	774.292	53.903
524.543	85.5936	524.543	46.208	774.774	53.5183
525.025	85.4369	525.025	47.1907	775.256	53.1179
525.507	85.3072	525.507	48.1557	775.739	52.7052
525.989	85.243	525.989	49.0389	776.221	52.2835
526.471	85.2681	526.471	49.7785	776.703	51.8538
526.954	85.3822	526.954	50.3423	777.185	51.413
527.436	85.5613	527.436	50.7424	777.667	50.9545
527.918	85.7646	527.918	51.0297	778.149	50.4703
528.4	85.9454	528.4	51.2762	778.631	49.9544
528.882	86.067	528.882	51.5473	779.113	49.4057
529.364	86.1065	529.364	51.8944	779.596	48.828
529.846	86.0636	529.846	52.3443	780.078	48.2287
530.328	85.957	530.328	52.9027	780.56	47.6151
530.811	85.8194	530.811	53.5625	781.042	46.992
531.293	85.6838	531.293	54.3108	781.524	46.3599
531.775	85.5721	531.775	55.1309	782.006	45.7171
532.257	85.4896	532.257	55.9993	782.488	45.0626
532.739	85.4229	532.739	56.8864	782.97	44.3988
533.221	85.3464	533.221	57.7566	783.452	43.7325
533.703	85.2324	533.703	58.5737	783.935	43.0733
534.185	85.0643	534.185	59.3122	784.417	42.4303
534.668	84.8413	534.668	59.9583	784.899	41.8086
535.149	84.5804	535.149	60.5106	785.381	41.2097
535.632	84.3082	535.632	60.9725	785.863	40.6325
536.114	84.0546	536.114	61.3452	786.345	40.0778
536.596	83.8414	536.596	61.6236	786.827	39.5508
537.078	83.6771	537.078	61.799	787.309	39.0629
537.56	83.5582	537.56	61.8646	787.792	38.6289
538.042	83.4746	538.042	61.8243	788.274	38.2639
538.524	83.4161	538.524	61.6941	788.756	37.9805
539.006	83.3777	539.006	61.5005	789.238	37.7889
539.489	83.3606	539.489	61.2702	789.72	37.7
539.971	83.3695	539.971	61.0233	790.202	37.7299
540.453	83.408	540.453	60.7674	790.684	37.9024
540.935	83.4757	540.935	60.4987	791.167	38.2471
541.417	83.5688	541.417	60.2076	791.649	38.7932
541.899	83.6826	541.899	59.8879	792.131	39.561
542.381	83.8158	542.381	59.542	792.613	40.556
542.863	83.971	542.863	59.1811	793.095	41.7674
543.346	84.153	543.346	58.819	793.577	43.1715
543.828	84.3636	543.828	58.4651	794.059	44.7382
544.31	84.5963	544.31	58.1196	794.541	46.4362
544.792	84.8356	544.792	57.7743	795.024	48.2357
545.274	85.0597	545.274	57.4177	795.506	50.1079
545.756	85.247	545.756	57.044	795.988	52.0249
546.238	85.3858	546.238	56.6581	796.47	53.9586
546.72	85.4769	546.72	56.2762	796.952	55.8825
547.202	85.5326	547.202	55.9188	797.434	57.7718
547.685	85.569	547.685	55.6008	797.916	59.6035
548.167	85.599	548.167	55.3257	798.398	61.355
548.649	85.6245	548.649	55.0836	798.88	63.0021
549.131	85.6349	549.131	54.8574	799.363	64.5183
549.613	85.6112	549.613	54.6291	799.845	65.8757
550.095	85.5344	550.095	54.3881	800.327	67.0482
550.577	85.3936	550.577	54.1328	800.809	68.0144
551.059	85.1907	551.059	53.8668	801.291	68.7603
551.542	84.9391	551.542	53.5939	801.773	69.2793
552.024	84.6592	552.024	53.3142	802.255	69.5717
552.506	84.3712	552.506	53.0253	802.737	69.6432
552.988	84.0875	552.988	52.726	803.22	69.5024
553.47	83.8134	553.47	52.4226	803.702	69.1605
553.952	83.5484	553.952	52.1309	804.184	68.6295
554.434	83.2916	554.434	51.8717	804.666	67.9219
554.916	83.0459	554.916	51.6648	805.148	67.0492
555.398	82.8197	555.398	51.5183	805.63	66.0224
555.881	82.6245	555.881	51.4234	806.112	64.8514
556.363	82.4718	556.363	51.3557	806.595	63.5461
556.845	82.3691	556.845	51.2851	807.077	62.1174
557.327	82.3191	557.327	51.1861	807.559	60.5785
557.809	82.321	557.809	51.0454	808.041	58.9468
558.291	82.3731	558.291	50.8651	808.523	57.2472
558.773	82.4745	558.773	50.6579	809.005	55.5152
559.255	82.6256	559.255	50.4402	809.487	53.8007
559.737	82.8269	559.737	50.2247	809.969	52.1688
560.22	83.0777	560.22	50.0198	810.452	50.6975
560.702	83.3748	560.702	49.8304	810.934	49.4707
561.184	83.7128	561.184	49.6609	811.416	48.5665
561.666	84.083	561.666	49.5182	811.898	48.045
562.148	84.4746	562.148	49.4085	812.38	47.9387
562.63	84.874	562.63	49.3331	812.862	48.2486
563.112	85.2642	563.112	49.284	813.344	48.9466
563.595	85.6277	563.595	49.245	813.826	49.9822
564.077	85.9484	564.077	49.1954	814.308	51.2891
564.559	86.2137	564.559	49.1187	814.791	52.7934
565.041	86.419	565.041	49.0103	815.273	54.4196
565.523	86.5668	565.523	48.8781	815.755	56.0965
566.005	86.6673	566.005	48.7389	816.237	57.7623
566.487	86.7348	566.487	48.6078	816.719	59.3672
566.969	86.7859	566.969	48.4917	817.201	60.8741
567.451	86.8346	567.451	48.3852	817.683	62.2573
567.933	86.8884	567.933	48.2746	818.165	63.4995
568.416	86.9479	568.416	48.146	818.648	64.5892
568.898	87.0073	568.898	47.9948	819.13	65.5203
569.38	87.0568	569.38	47.8284	819.612	66.2915
569.862	87.0864	569.862	47.6638	820.094	66.9075
570.344	87.0889	570.344	47.5169	820.576	67.38
570.826	87.0619	570.826	47.396	821.058	67.7277
571.308	87.0079	571.308	47.2971	821.54	67.9756
571.79	86.9341	571.79	47.2073	822.023	68.1525
572.273	86.8508	572.273	47.1114	822.505	68.2884
572.755	86.7705	572.755	47.001	822.987	68.411
573.237	86.7055	573.237	46.8772	823.469	68.5426
573.719	86.669	573.719	46.749	823.951	68.6985
574.201	86.6716	574.201	46.6264	824.433	68.8865
574.683	86.7197	574.683	46.5141	824.915	69.1084
575.165	86.8129	575.165	46.4089	825.397	69.3609
575.647	86.9427	575.647	46.3022	825.88	69.6386
576.13	87.0939	576.13	46.1863	826.362	69.9349
576.612	87.2476	576.612	46.0609	826.844	70.2435
577.094	87.3884	577.094	45.9335	827.326	70.5597
577.576	87.507	577.576	45.816	827.808	70.8808
578.058	87.6024	578.058	45.7172	828.29	71.2063
578.54	87.6806	578.54	45.6367	828.772	71.5372
579.022	87.7516	579.022	45.5644	829.254	71.8747
579.504	87.825	579.504	45.4856	829.736	72.2189
579.986	87.906	579.986	45.3896	830.219	72.5678
580.468	87.995	580.468	45.2757	830.701	72.9172
580.951	88.0879	580.951	45.1547	831.183	73.2609
581.433	88.179	581.433	45.044	831.665	73.5926
581.915	88.2648	581.915	44.9583	832.147	73.907
582.397	88.3466	582.397	44.9016	832.629	74.2007
582.879	88.4306	582.879	44.8648	833.111	74.4726
583.361	88.5265	583.361	44.8306	833.593	74.7228
583.843	88.6426	583.843	44.7829	834.076	74.9518
584.325	88.7837	584.325	44.7134	834.558	75.1591
584.808	88.9477	584.808	44.6254	835.04	75.343
585.29	89.1258	585.29	44.5301	835.522	75.4999
585.772	89.3036	585.772	44.44	836.004	75.6252
586.254	89.4655	586.254	44.3611	836.486	75.7137
586.736	89.5991	586.736	44.2905	836.968	75.7611
587.218	89.6969	587.218	44.2184	837.451	75.7642
587.7	89.7584	587.7	44.1357	837.933	75.7223
588.182	89.788	588.182	44.0388	838.415	75.6368
588.665	89.7938	588.665	43.9325	838.897	75.5112
589.147	89.7836	589.147	43.8261	839.379	75.3503
589.629	89.7647	589.629	43.7293	839.861	75.1599
590.111	89.7421	590.111	43.6462	840.343	74.9455
590.593	89.7183	590.593	43.5736	840.825	74.7124
591.075	89.6942	591.075	43.504	841.308	74.4655
591.557	89.6694	591.557	43.4308	841.79	74.2084
592.039	89.6432	592.039	43.3528	842.272	73.9435
592.521	89.6151	592.521	43.275	842.754	73.6716
593.004	89.5852	593.004	43.2041	843.236	73.3913
593.486	89.5539	593.486	43.1442	843.718	73.0994
593.968	89.5216	593.968	43.0925	844.2	72.7914
594.45	89.4888	594.45	43.0408	844.682	72.4626
594.932	89.4555	594.932	42.9794	845.164	72.1085
595.414	89.4212	595.414	42.9024	845.647	71.7251
595.896	89.385	595.896	42.8107	846.129	71.309
596.378	89.3461	596.378	42.7111	846.611	70.8566
596.861	89.3034	596.861	42.6112	847.093	70.3635
597.343	89.2563	597.343	42.5149	847.575	69.824
597.825	89.2039	597.825	42.4194	848.057	69.232
598.307	89.1449	598.307	42.318	848.539	68.5815
598.789	89.0775	598.789	42.205	849.021	67.8673
599.271	88.9996	599.271	42.0815	849.504	67.0864
599.753	88.9094	599.753	41.9559	849.986	66.2385
600.235	88.8063	600.235	41.8416	850.468	65.3267
600.717	88.6923	600.717	41.7492	850.95	64.3587
601.2	88.5709	601.2	41.6799	851.432	63.349
601.682	88.4478	601.682	41.6235	851.914	62.3213
602.164	88.3286	602.164	41.5636	852.396	61.3113
602.646	88.2171	602.646	41.4869	852.879	60.3669
603.128	88.1151	603.128	41.3904	853.361	59.5472
603.61	88.0222	603.61	41.2847	853.843	58.9172
604.092	87.9363	604.092	41.1889	854.325	58.5408
604.574	87.8557	604.574	41.1227	854.807	58.4731
605.057	87.7798	605.057	41.0954	855.289	58.7546
605.539	87.7104	605.539	41.1007	855.771	59.4056
606.021	87.6516	606.021	41.1183	856.253	60.4237
606.503	87.6083	606.503	41.1247	856.736	61.7812
606.985	87.5854	606.985	41.1009	857.218	63.426
607.467	87.5861	607.467	41.0405	857.7	65.2855
607.949	87.6107	607.949	40.9492	858.182	67.2737
608.431	87.6567	608.431	40.8401	858.664	69.3017
608.913	87.7191	608.913	40.7253	859.146	71.2861
609.396	87.7924	609.396	40.6104	859.628	73.1564
609.878	87.8716	609.878	40.4948	860.11	74.8576
610.36	87.9537	610.36	40.3756	860.592	76.3513
610.842	88.0383	610.842	40.2535	861.075	77.6155
611.324	88.1263	611.324	40.1362	861.557	78.643
611.806	88.2192	611.806	40.036	862.039	79.4403
612.288	88.3178	612.288	39.9643	862.521	80.0242
612.77	88.421	612.77	39.9247	863.003	80.4178
613.253	88.5267	613.253	39.9102	863.485	80.6458
613.735	88.6316	613.735	39.9049	863.967	80.7308
614.217	88.7325	614.217	39.8905	864.449	80.6919
614.699	88.8269	614.699	39.8554	864.932	80.5436
615.181	88.9128	615.181	39.7972	865.414	80.2975
615.663	88.9891	615.663	39.7232	865.896	79.9637
616.145	89.0551	616.145	39.6442	866.378	79.5517
616.627	89.11	616.627	39.5691	866.86	79.0717
617.109	89.1532	617.109	39.5002	867.342	78.535
617.592	89.1839	617.592	39.4339	867.824	77.9546
618.074	89.2014	618.074	39.3647	868.307	77.3462
618.556	89.2053	618.556	39.2907	868.789	76.7287
619.038	89.1958	619.038	39.2158	869.271	76.1239
619.52	89.174	619.52	39.1478	869.753	75.5561
620.002	89.1426	620.002	39.0935	870.235	75.051
620.484	89.1061	620.484	39.0545	870.717	74.6343
620.966	89.0698	620.966	39.025	871.199	74.3309
621.448	89.0388	621.448	38.9952	871.681	74.1637
621.931	89.0168	621.931	38.9557	872.163	74.1519
622.413	89.0047	622.413	38.9034	872.646	74.3087
622.895	89.0005	622.895	38.8425	873.128	74.6383
623.377	88.9998	623.377	38.782	873.61	75.1334
623.859	88.9973	623.859	38.73	874.092	75.7738
624.341	88.9885	624.341	38.6882	874.574	76.5266
624.823	88.9717	624.823	38.6506	875.056	77.3482
625.305	88.948	625.305	38.6071	875.538	78.1877
625.788	88.9218	625.788	38.5485	876.02	78.9919
626.27	88.8984	626.27	38.473	876.503	79.711
626.752	88.8829	626.752	38.3872	876.985	80.3042
627.234	88.8788	627.234	38.3033	877.467	80.7442
627.716	88.8873	627.716	38.2331	877.949	81.0184
628.198	88.908	628.198	38.1815	878.431	81.1278
628.68	88.939	628.68	38.1453	878.913	81.0834
629.162	88.9786	629.162	38.1155	879.395	80.9023
629.644	89.0248	629.644	38.0826	879.877	80.6035
630.127	89.0755	630.127	38.0408	880.36	80.2064
630.609	89.1286	630.609	37.9905	880.842	79.7297
631.091	89.1812	631.091	37.9361	881.324	79.1914
631.573	89.23	631.573	37.8819	881.806	78.6088
632.055	89.2725	632.055	37.8281	882.288	77.9995
632.537	89.307	632.537	37.7712	882.77	77.3817
633.019	89.3338	633.019	37.7066	883.252	76.7755
633.501	89.3544	633.501	37.6337	883.734	76.2028
633.984	89.3713	633.984	37.5591	884.217	75.6881
634.466	89.3859	634.466	37.4954	884.699	75.2561
634.948	89.3986	634.948	37.4554	885.181	74.9303
635.43	89.4075	635.43	37.4464	885.663	74.7288
635.912	89.4093	635.912	37.4648	886.145	74.6618
636.394	89.4011	636.394	37.4968	886.627	74.7288
636.876	89.3807	636.876	37.523	887.109	74.9181
637.358	89.3483	637.358	37.5281	887.591	75.2079
637.841	89.3062	637.841	37.5055	888.073	75.5689
638.323	89.2589	638.323	37.4598	888.556	75.969
638.805	89.2111	638.805	37.4022	889.038	76.378
639.287	89.1678	639.287	37.3456	889.52	76.772
639.769	89.1328	639.769	37.2979	890.002	77.1349
640.251	89.108	640.251	37.2608	890.484	77.4586
640.733	89.0937	640.733	37.2313	890.966	77.741
641.215	89.0883	641.215	37.2074	891.448	77.9828
641.697	89.0887	641.697	37.1911	891.931	78.186
642.179	89.0911	642.179	37.1894	892.413	78.353
642.662	89.0917	642.662	37.2103	892.895	78.486
643.144	89.0874	643.144	37.2578	893.377	78.5881
643.626	89.0763	643.626	37.3274	893.859	78.6627
644.108	89.0586	644.108	37.4062	894.341	78.7136
644.59	89.0363	644.59	37.4764	894.823	78.7438
645.072	89.013	645.072	37.5211	895.305	78.7552
645.554	88.9927	645.554	37.5309	895.788	78.7483
646.036	88.9795	646.036	37.5043	896.27	78.7225
646.519	88.9768	646.519	37.4462	896.752	78.677
647.001	88.9862	647.001	37.3641	897.234	78.6113
647.483	89.0081	647.483	37.2651	897.716	78.5243
647.965	89.0406	647.965	37.1547	898.198	78.4139
648.447	89.0802	648.447	37.0371	898.68	78.2756
648.929	89.1218	648.929	36.9185	899.162	78.1023
649.411	89.1598	649.411	36.8057	899.645	77.885
649.893	89.1885	649.893	36.7062	900.127	77.6158
650.375	89.2039	650.375	36.6242	900.609	77.2914
650.858	89.2045	650.858	36.5589	901.091	76.9166
651.34	89.1925	651.34	36.5039	901.573	76.5063
651.822	89.173	651.822	36.4507	902.055	76.0856
652.304	89.1526	652.304	36.3937	902.537	75.6867
652.786	89.1381	652.786	36.3331	903.019	75.3434
653.268	89.1333	653.268	36.2757	903.502	75.0848
653.75	89.1386	653.75	36.2308	903.984	74.9293
654.232	89.1504	654.232	36.206	904.466	74.8809
654.715	89.1633	654.715	36.2013	904.948	74.9293
655.197	89.1716	655.197	36.209	905.43	75.0526
655.679	89.1728	655.679	36.217	905.912	75.2228
656.161	89.1677	656.161	36.2155	906.394	75.412
656.643	89.1604	656.643	36.2014	906.876	75.5963
657.125	89.1566	657.125	36.1802	907.359	75.7587
657.607	89.1604	657.607	36.1617	907.841	75.8897
658.089	89.1732	658.089	36.155	908.323	75.9857
658.572	89.1928	658.572	36.1626	908.805	76.0478
659.054	89.2144	659.054	36.1797	909.287	76.0791
659.536	89.2325	659.536	36.1966	909.769	76.084
660.018	89.2436	660.018	36.2054	910.251	76.0677
660.5	89.2472	660.5	36.2049	910.734	76.0366
660.982	89.2453	660.982	36.2015	911.216	75.9984
661.464	89.2417	661.464	36.2044	911.698	75.9625
661.946	89.2396	661.946	36.22	912.18	75.9394
662.428	89.2412	662.428	36.2467	912.662	75.9393
662.91	89.2467	662.91	36.2746	913.144	75.9703
663.393	89.2553	663.393	36.2895	913.626	76.038
663.875	89.2665	663.875	36.2805	914.108	76.1437
664.357	89.2809	664.357	36.2457	914.591	76.2854
664.839	89.3003	664.839	36.1924	915.073	76.4581
665.321	89.3272	665.321	36.1345	915.555	76.6553
665.803	89.3637	665.803	36.0878	916.037	76.8704
666.285	89.4093	666.285	36.0667	916.519	77.0976
666.768	89.458	666.768	36.0799	917.001	77.3326
667.25	89.4956	667.25	36.1262	917.483	77.5721
667.732	89.501	667.732	36.1916	917.965	77.8132
668.214	89.4593	668.214	36.2558	918.447	78.0531
668.696	89.3748	668.696	36.3047	918.93	78.2885
669.178	89.2687	669.178	36.3379	919.412	78.5165
669.66	89.1628	669.66	36.3614	919.894	78.7352
670.142	89.0704	670.142	36.3787	920.376	78.944
670.624	88.9964	670.624	36.3873	920.858	79.1441
671.106	88.9411	671.106	36.3824	921.34	79.3379
671.589	88.9044	671.589	36.3591	921.822	79.5285
672.071	88.8854	672.071	36.3172	922.304	79.7186
672.553	88.8833	672.553	36.2617	922.787	79.9102
673.035	88.8957	673.035	36.2017	923.269	80.1049
673.517	88.919	673.517	36.1457	923.751	80.3036
673.999	88.9486	673.999	36.0979	924.233	80.5069
674.481	88.9797	674.481	36.0565	924.715	80.7148
674.963	89.0089	674.963	36.0162	925.197	80.926
675.446	89.0345	675.446	35.9723	925.679	81.1381
675.928	89.0562	675.928	35.9249	926.161	81.3467
676.41	89.0744	676.41	35.8797	926.644	81.5467
676.892	89.0895	676.892	35.8448	927.126	81.7331
677.374	89.1007	677.374	35.8261	927.608	81.902
677.856	89.1065	677.856	35.8235	928.09	82.0522
678.338	89.1046	678.338	35.8304	928.572	82.1847
678.82	89.0932	678.82	35.8376	929.054	82.3024
679.303	89.0715	679.303	35.8377	929.536	82.4089
679.785	89.0403	679.785	35.8286	930.018	82.5075
680.267	89.0016	680.267	35.8138	930.5	82.6004
680.749	88.9583	680.749	35.7992	930.983	82.6885
681.231	88.9131	681.231	35.7887	931.465	82.7717
681.713	88.8679	681.713	35.7812	931.947	82.8492
682.195	88.8235	682.195	35.7713	932.429	82.9199
682.677	88.7795	682.677	35.7526	932.911	82.9823
683.159	88.7354	683.159	35.7225	933.393	83.0351
683.641	88.6901	683.641	35.6845	933.875	83.0772
684.124	88.6427	684.124	35.6471	934.357	83.1078
684.606	88.5922	684.606	35.6187	934.84	83.1273
685.088	88.5376	685.088	35.6039	935.322	83.1364
685.57	88.4784	685.57	35.5998	935.804	83.1367
686.052	88.4148	686.052	35.5973	936.286	83.1293
686.534	88.3482	686.534	35.5861	936.768	83.1147
687.016	88.2817	687.016	35.5598	937.25	83.0921
687.499	88.2193	687.499	35.5191	937.732	83.0605
687.981	88.1654	687.981	35.4712	938.215	83.0187
688.463	88.123	688.463	35.4253	938.697	82.9672
688.945	88.093	688.945	35.3883	939.179	82.9077
689.427	88.0742	689.427	35.3609	939.661	82.8433
689.909	88.0632	689.909	35.3387	940.143	82.7773
690.391	88.0564	690.391	35.3157	940.625	82.7119
690.873	88.0511	690.873	35.2887	941.107	82.6474
691.355	88.0455	691.355	35.26	941.589	82.5816
691.837	88.0391	691.837	35.2357	942.072	82.511
692.32	88.0319	692.32	35.2224	942.554	82.4321
692.802	88.0235	692.802	35.2228	943.036	82.3427
693.284	88.0126	693.284	35.234	943.518	82.243
693.766	87.9976	693.766	35.2494	944	82.1359
694.248	87.9773	694.248	35.2615	944.482	82.0259
694.73	87.9515	694.73	35.2668	944.964	81.9183
695.212	87.9218	695.212	35.2664	945.446	81.8181
695.694	87.8912	695.694	35.2651	945.928	81.7292
696.177	87.8632	696.177	35.267	946.411	81.6544
696.659	87.841	696.659	35.2726	946.893	81.5956
697.141	87.8268	697.141	35.2776	947.375	81.5535
697.623	87.8209	697.623	35.2756	947.857	81.5282
698.105	87.8226	698.105	35.2629	948.339	81.5189
698.587	87.8303	698.587	35.2419	948.821	81.524
699.069	87.8425	699.069	35.2213	949.303	81.5413
699.551	87.8575	699.551	35.2142	949.785	81.5681
700.034	87.8741	700.034	35.2317	950.268	81.6018
700.516	87.8909	700.516	35.2781	950.75	81.6404
700.998	87.9071	700.998	35.3495	951.232	81.6819
701.48	87.9221	701.48	35.4357	951.714	81.7246
701.962	87.9364	701.962	35.5256	952.196	81.7666
702.444	87.9518	702.444	35.611	952.678	81.8053
702.926	87.9712	702.926	35.6894	953.16	81.8379
703.408	87.9983	703.408	35.763	953.643	81.8621
703.89	88.0364	703.89	35.8349	954.125	81.8772
704.373	88.0872	704.373	35.9061	954.607	81.8842
704.855	88.1505	704.855	35.9738	955.089	81.8865
705.337	88.2233	705.337	36.0331	955.571	81.8881
705.819	88.3012	705.819	36.0804	956.053	81.8928
706.301	88.3786	706.301	36.1155	956.535	81.9027
706.783	88.4506	706.783	36.1427	957.017	81.9174
707.265	88.5142	707.265	36.1682	957.5	81.9338
707.747	88.569	707.747	36.1973	957.982	81.948
708.23	88.6172	708.23	36.2317	958.464	81.9558
708.712	88.6629	708.712	36.2693	958.946	81.9544
709.194	88.7106	709.194	36.3068	959.428	81.9426
709.676	88.7635	709.676	36.3438	959.91	81.9208
710.158	88.8216	710.158	36.3842	960.392	81.8903
710.64	88.8811	710.64	36.4366	960.874	81.8522
711.122	88.935	711.122	36.5103	961.356	81.8074
711.604	88.9745	711.604	36.6116	961.839	81.7567
712.086	88.991	712.086	36.7406	962.321	81.7007
712.568	88.9796	712.568	36.8924	962.803	81.6404
713.051	88.9397	713.051	37.0595	963.285	81.577
713.533	88.8756	713.533	37.2366	963.767	81.5114
714.015	88.7949	714.015	37.4229	964.249	81.4443
714.497	88.7069	714.497	37.6224	964.731	81.3753
714.979	88.6193	714.979	37.8396	965.213	81.3031
715.461	88.5363	715.461	38.0764	965.696	81.2265
715.943	88.4579	715.943	38.3295	966.178	81.1444
716.426	88.3804	716.426	38.5919	966.66	81.0568
716.908	88.2979	716.908	38.856	967.142	80.9647
717.39	88.2047	717.39	39.1187	967.624	80.87
717.872	88.0975	717.872	39.3835	968.106	80.7748
718.354	87.9765	718.354	39.6594	968.588	80.6813
718.836	87.8458	718.836	39.9566	969.071	80.5911
719.318	87.7125	719.318	40.2809	969.553	80.5053
719.8	87.5863	719.8	40.6303	970.035	80.425
720.282	87.4772	720.282	40.995	970.517	80.3512
720.764	87.3935	720.764	41.3617	970.999	80.2851
721.247	87.341	721.247	41.7185	971.481	80.228
721.729	87.3215	721.729	42.0602	971.963	80.1808
722.211	87.3323	722.211	42.3887	972.445	80.1439
722.693	87.366	722.693	42.711	972.928	80.1169
723.175	87.4118	723.175	43.0349	973.41	80.0984
723.657	87.4571	723.657	43.3665	973.892	80.0861
724.139	87.4895	724.139	43.7088	974.374	80.0773
724.621	87.5007	724.621	44.0626	974.856	80.0689
725.104	87.4871	725.104	44.4284	975.338	80.0582
725.586	87.4509	725.586	44.8079	975.82	80.0429
726.068	87.3982	726.068	45.2036	976.302	80.0219
726.55	87.3377	726.55	45.6169	976.784	79.9951
727.032	87.2775	727.032	46.0469	977.267	79.9643
727.514	87.2225	727.514	46.4891	977.749	79.932
727.996	87.1754	727.996	46.9361	978.231	79.9013
728.478	87.1365	728.478	47.3811	978.713	79.8746
728.961	87.1057	728.961	47.8191	979.195	79.8528
729.443	87.0839	729.443	48.2481	979.677	79.8348
729.925	87.0728	729.925	48.6692	980.159	79.8177
730.407	87.0748	730.407	49.084	980.641	79.7977
730.889	87.0912	730.889	49.494	981.124	79.7715
731.371	87.1212	731.371	49.8993	981.606	79.737
731.853	87.1618	731.853	50.3001	982.088	79.6943
732.335	87.208	732.335	50.6982	982.57	79.645
732.817	87.2555	732.817	51.0978	983.052	79.5918
733.3	87.3006	733.3	51.5058	983.534	79.5365
733.782	87.3421	733.782	51.9292	984.016	79.48
734.264	87.3809	734.264	52.3728	984.499	79.4219
734.746	87.4194	734.746	52.8369	984.981	79.3609
735.228	87.4601	735.228	53.3177	985.463	79.2958
735.71	87.5052	735.71	53.8083	985.945	79.226
736.192	87.5564	736.192	54.3012	986.427	79.1518
736.674	87.6144	736.674	54.7913	986.909	79.0742
737.157	87.6794	737.157	55.2759	987.391	78.9938
737.639	87.7509	737.639	55.7549	987.873	78.9104
738.121	87.8272	738.121	56.2297	988.356	78.8223
738.603	87.9053	738.603	56.7021	988.838	78.727
739.085	87.9812	739.085	57.1749	989.32	78.6214
739.567	88.051	739.567	57.6518	989.802	78.5029
740.049	88.1123	740.049	58.1386	990.284	78.3704
740.531	88.1653	740.531	58.6421	990.766	78.2234
741.013	88.2141	741.013	59.1682	991.248	78.0628
741.495	88.2656	741.495	59.7203	991.73	77.8898
741.978	88.3277	741.978	60.2965	992.212	77.7057
742.46	88.4068	742.46	60.8904	992.695	77.5114
742.942	88.5058	742.942	61.4918	993.177	77.3076
743.424	88.6231	743.424	62.0917	993.659	77.0951
743.906	88.7523	743.906	62.6832	994.141	76.8744
744.388	88.8849	744.388	63.2646	994.623	76.6463
744.87	89.0122	744.87	63.8378	995.105	76.4117
745.352	89.1275	745.352	64.4069	995.587	76.1712
745.835	89.2271	745.835	64.9755	996.069	75.9257
746.317	89.3102	746.317	65.545	996.552	75.676
746.799	89.3781	746.799	66.1148	997.034	75.4231
747.281	89.4323	747.281	66.683	997.516	75.169
747.763	89.4742	747.763	67.248	997.998	74.9167
748.245	89.5047	748.245	67.8084	998.48	74.6704
748.727	89.5248	748.727	68.3636	998.962	74.4356
749.209	89.5369	749.209	68.9124	999.444	74.2194
749.692	89.5444	749.692	69.4525	999.927	74.0293
750.174	89.5513	750.174	69.981	1000.41	73.8732
750.656	89.5611	750.656	70.4953	1000.89	73.7583
751.138	89.5751	751.138	70.9945	1001.37	73.6903
751.62	89.5918	751.62	71.4804	1001.86	73.6722
752.102	89.6071	752.102	71.9577	1002.34	73.7037
752.584	89.6157	752.584	72.432	1002.82	73.7806
753.066	89.6134	753.066	72.9081	1003.3	73.8945
753.548	89.5989	753.548	73.388	1003.78	74.0341
754.031	89.5743	754.031	73.8694	1004.27	74.187
754.513	89.5453	754.513	74.3463	1004.75	74.3424
754.995	89.5188	754.995	74.8097	1005.23	74.493
755.477	89.5005	755.477	75.2508	1005.71	74.636
755.959	89.4934	755.959	75.6615	1006.19	74.7725
756.441	89.4963	756.441	76.0364	1006.68	74.9051
756.923	89.5044	756.923	76.3733	1007.16	75.0353
757.405	89.5106	757.405	76.673	1007.64	75.1615
757.888	89.5079	757.888	76.9383	1008.12	75.2784
758.37	89.4917	758.37	77.1724	1008.61	75.3784
758.852	89.4607	758.852	77.3777	1009.09	75.4546
759.334	89.417	759.334	77.5541	1009.57	75.503
759.816	89.3658	759.816	77.6991	1010.05	75.5248
760.298	89.3132	760.298	77.8078	1010.53	75.5265
760.78	89.2644	760.78	77.8743	1011.01	75.519
761.262	89.2225	761.262	77.8927	1011.5	75.5153
761.744	89.1872	761.744	77.858	1011.98	75.529
762.227	89.1559	762.227	77.7675	1012.46	75.5726
762.709	89.1243	762.709	77.6193	1012.94	75.6576
763.191	89.0882	763.191	77.4122	1013.43	75.7937
763.673	89.0454	763.673	77.145	1013.91	75.9886
764.155	88.9957	764.155	76.8161	1014.39	76.2468
764.637	88.9412	764.637	76.4231	1014.87	76.5675
765.119	88.8853	765.119	75.9635	1015.35	76.9428
765.601	88.8312	765.601	75.434	1015.84	77.3573
766.083	88.7808	766.083	74.8316	1016.32	77.7898
766.566	88.734	766.566	74.1534	1016.8	78.2163
767.048	88.6891	767.048	73.3973	1017.28	78.6146
767.53	88.644	767.53	72.5635	1017.76	78.9676
768.012	88.5968	768.012	71.6557	1018.25	79.2657
768.494	88.5466	768.494	70.6812	1018.73	79.5071
768.976	88.4937	768.976	69.6502	1019.21	79.6961
769.458	88.4391	769.458	68.5762	1019.69	79.8411
769.94	88.3835	769.94	67.4731	1020.18	79.9516
770.423	88.3265	770.423	66.3546	1020.66	80.037
770.905	88.2664	770.905	65.2359	1021.14	80.1047
771.387	88.2002	771.387	64.1319	1021.62	80.1605
771.869	88.1248	771.869	63.0585	1022.1	80.2092
772.351	88.0371	772.351	62.0319	1022.59	80.2545
772.833	87.9352	772.833	61.0652	1023.07	80.3003
773.315	87.818	773.315	60.1684	1023.55	80.3502
773.797	87.6857	773.797	59.3466	1024.03	80.4074
774.279	87.5389	774.279	58.6	1024.52	80.4748
774.762	87.3787	774.762	57.9255	1025	80.5543
775.244	87.2062	775.244	57.3175	1025.48	80.6465
775.726	87.0224	775.726	56.7691	1025.96	80.7512
776.208	86.8284	776.208	56.2715	1026.44	80.8666
776.69	86.6253	776.69	55.8147	1026.92	80.9904
777.172	86.4144	777.172	55.388	1027.41	81.1191
777.654	86.1975	777.654	54.9811	1027.89	81.2493
778.136	85.9775	778.136	54.5864	1028.37	81.3775
778.619	85.7586	778.619	54.1994	1028.85	81.5005
779.101	85.5465	779.101	53.8188	1029.34	81.6157
779.583	85.3474	779.583	53.4446	1029.82	81.7206
780.065	85.168	780.065	53.0763	1030.3	81.8131
780.547	85.0133	780.547	52.7111	1030.78	81.891
781.029	84.8862	781.029	52.3442	1031.27	81.9525
781.511	84.7871	781.511	51.97	1031.75	81.9966
781.993	84.7144	781.993	51.585	1032.23	82.0234
782.476	84.6654	782.476	51.1897	1032.71	82.034
782.958	84.6366	782.958	50.7885	1033.19	82.0308
783.44	84.6251	783.44	50.3879	1033.67	82.0167
783.922	84.6274	783.922	49.9935	1034.16	81.9946
784.404	84.6395	784.404	49.6076	1034.64	81.9668
784.886	84.6569	784.886	49.2291	1035.12	81.9342
785.368	84.6744	785.368	48.8543	1035.6	81.8966
785.85	84.687	785.85	48.4804	1036.09	81.8526
786.332	84.691	786.332	48.1081	1036.57	81.8009
786.814	84.6846	786.814	47.7419	1037.05	81.7405
787.297	84.6683	787.297	47.3889	1037.53	81.6714
787.779	84.6444	787.779	47.0547	1038.01	81.5952
788.261	84.6163	788.261	46.7422	1038.5	81.5144
788.743	84.5865	788.743	46.4493	1038.98	81.4318
789.225	84.5564	789.225	46.1721	1039.46	81.3498
789.707	84.5257	789.707	45.9066	1039.94	81.2696
790.189	84.4926	790.189	45.6527	1040.42	81.1906
790.671	84.4553	790.671	45.4146	1040.91	81.1112
791.154	84.4124	791.154	45.2001	1041.39	81.0291
791.636	84.3644	791.636	45.0164	1041.87	80.9421
792.118	84.314	792.118	44.8687	1042.35	80.8493
792.6	84.2655	792.6	44.7584	1042.84	80.7512
793.082	84.2243	793.082	44.6844	1043.32	80.6503
793.564	84.1958	793.564	44.6446	1043.8	80.5505
794.046	84.184	794.046	44.6379	1044.28	80.4569
794.528	84.191	794.528	44.6642	1044.76	80.3757
795.01	84.216	795.01	44.7223	1045.25	80.313
795.493	84.2562	795.493	44.8085	1045.73	80.2748
795.975	84.3066	795.975	44.9157	1046.21	80.2657
796.457	84.3613	796.457	45.034	1046.69	80.2883
796.939	84.4149	796.939	45.1551	1047.17	80.3424
797.421	84.4629	797.421	45.2739	1047.66	80.4244
797.903	84.5021	797.903	45.3904	1048.14	80.5281
798.385	84.5303	798.385	45.5081	1048.62	80.6456
798.867	84.5458	798.867	45.6315	1049.1	80.7683
799.35	84.5468	799.35	45.762	1049.59	80.8886
799.832	84.5318	799.832	45.8974	1050.07	81.0005
800.314	84.4992	800.314	46.0317	1050.55	81.1005
800.796	84.448	800.796	46.1594	1051.03	81.1874
801.278	84.3777	801.278	46.2773	1051.51	81.2613
801.76	84.2888	801.76	46.3867	1052	81.3233
802.242	84.1818	802.242	46.4913	1052.48	81.3743
802.724	84.0573	802.724	46.595	1052.96	81.4149
803.207	83.915	803.207	46.6984	1053.44	81.4456
803.689	83.7544	803.689	46.7979	1053.92	81.4667
804.171	83.5747	804.171	46.8863	1054.41	81.4791
804.653	83.3758	804.653	46.9562	1054.89	81.4838
805.135	83.1592	805.135	47.003	1055.37	81.4823
805.617	82.9276	805.617	47.0262	1055.85	81.4753
806.099	82.6849	806.099	47.0283	1056.34	81.4631
806.581	82.4349	806.581	47.0126	1056.82	81.4453
807.063	82.1805	807.063	46.9805	1057.3	81.4211
807.545	81.923	807.545	46.9305	1057.78	81.3903
808.028	81.662	808.028	46.8591	1058.26	81.3536
808.51	81.3966	808.51	46.7624	1058.75	81.3125
808.992	81.1263	808.992	46.6385	1059.23	81.2694
809.474	80.8519	809.474	46.4871	1059.71	81.2262
809.956	80.5756	809.956	46.3084	1060.19	81.1842
810.438	80.2998	810.438	46.1001	1060.67	81.1434
810.92	80.0259	810.92	45.8565	1061.16	81.103
811.403	79.7544	811.403	45.568	1061.64	81.0614
811.885	79.4843	811.885	45.225	1062.12	81.0177
812.367	79.2151	812.367	44.8201	1062.6	80.9713
812.849	78.948	812.849	44.351	1063.09	80.9232
813.331	78.6866	813.331	43.8203	1063.57	80.8743
813.813	78.4371	813.813	43.2332	1064.05	80.8263
814.295	78.2053	814.295	42.593	1064.53	80.7802
814.777	77.9953	814.777	41.8995	1065.01	80.7365
815.259	77.8072	815.259	41.1482	1065.49	80.6952
815.742	77.6369	815.742	40.3355	1065.98	80.6559
816.224	77.4776	816.224	39.4631	1066.46	80.6182
816.706	77.3225	816.706	38.544	1066.94	80.5814
817.188	77.1673	817.188	37.602	1067.42	80.5451
817.67	77.0114	817.67	36.6725	1067.91	80.5086
818.152	76.8585	818.152	35.7941	1068.39	80.4714
818.634	76.7144	818.634	35.0006	1068.87	80.433
819.116	76.586	819.116	34.3207	1069.35	80.393
819.598	76.4795	819.598	33.7728	1069.84	80.3512
820.081	76.3992	820.081	33.3698	1070.32	80.3073
820.563	76.3485	820.563	33.1218	1070.8	80.261
821.045	76.3288	821.045	33.0361	1071.28	80.2114
821.527	76.3407	821.527	33.1156	1071.76	80.1569
822.009	76.3834	822.009	33.3547	1072.24	80.0958
822.491	76.4548	822.491	33.7369	1072.73	80.0265
822.973	76.5517	822.973	34.2337	1073.21	79.948
823.455	76.6709	823.455	34.8105	1073.69	79.8602
823.938	76.8095	823.938	35.4347	1074.17	79.7638
824.42	76.9656	824.42	36.0779	1074.66	79.6596
824.902	77.1375	824.902	36.7207	1075.14	79.5482
825.384	77.3233	825.384	37.351	1075.62	79.4292
825.866	77.519	825.866	37.9594	1076.1	79.3013
826.348	77.7189	826.348	38.5373	1076.58	79.1629
826.83	77.9159	826.83	39.0754	1077.07	79.0132
827.312	78.1025	827.312	39.566	1077.55	78.8534
827.794	78.2734	827.794	40.0063	1078.03	78.6872
828.277	78.4263	828.277	40.4007	1078.51	78.5214
828.759	78.5619	828.759	40.7612	1078.99	78.3648
829.241	78.6832	829.241	41.1035	1079.48	78.2277
829.723	78.7946	829.723	41.4453	1079.96	78.1204
830.205	78.8999	830.205	41.8008	1080.44	78.0517
830.687	79.0022	830.687	42.1797	1080.92	78.0275
831.169	79.1039	831.169	42.589	1081.41	78.0494
831.651	79.2071	831.651	43.0334	1081.89	78.1143
832.134	79.3142	832.134	43.5179	1082.37	78.2146
832.616	79.4277	832.616	44.0472	1082.85	78.3383
833.098	79.5495	833.098	44.6242	1083.33	78.4715
833.58	79.6799	833.58	45.2481	1083.82	78.5993
834.062	79.8173	834.062	45.9139	1084.3	78.7085
834.544	79.9588	834.544	46.6141	1084.78	78.7893
835.026	80.1006	835.026	47.3407	1085.26	78.836
835.508	80.24	835.508	48.0885	1085.74	78.8485
835.99	80.3764	835.99	48.8558	1086.23	78.8302
836.472	80.5111	836.472	49.6433	1086.71	78.7877
836.955	80.647	836.955	50.4516	1087.19	78.7281
837.437	80.7871	837.437	51.279	1087.67	78.6574
837.919	80.9336	837.919	52.1207	1088.15	78.58
838.401	81.0871	838.401	52.9701	1088.64	78.4982
838.883	81.2475	838.883	53.8207	1089.12	78.4134
839.365	81.4138	839.365	54.6677	1089.6	78.3262
839.847	81.5857	839.847	55.5083	1090.08	78.2378
840.33	81.7638	840.33	56.3406	1090.57	78.15
840.812	81.9497	840.812	57.1613	1091.05	78.0649
841.294	82.1457	841.294	57.9652	1091.53	77.9843
841.776	82.3542	841.776	58.7456	1092.01	77.9093
842.258	82.5778	842.258	59.4967	1092.49	77.8398
842.74	82.8184	842.74	60.2157	1092.98	77.7743
843.222	83.0777	843.222	60.9042	1093.46	77.7109
843.704	83.3564	843.704	61.5671	1093.94	77.6476
844.186	83.6536	844.186	62.2104	1094.42	77.5828
844.669	83.966	844.669	62.8384	1094.9	77.5158
845.151	84.2883	845.151	63.4522	1095.39	77.4463
845.633	84.6134	845.633	64.0493	1095.87	77.3745
846.115	84.9334	846.115	64.6251	1096.35	77.2999
846.597	85.242	846.597	65.1761	1096.83	77.2216
847.079	85.5351	847.079	65.7001	1097.32	77.1381
847.561	85.8117	847.561	66.1977	1097.8	77.0474
848.043	86.0737	848.043	66.6712	1098.28	76.9477
848.525	86.3251	848.525	67.1234	1098.76	76.8381
849.008	86.57	849.008	67.5566	1099.24	76.7184
849.49	86.8114	849.49	67.9727	1099.73	76.5892
849.972	87.0504	849.972	68.3737	1100.21	76.4513
850.454	87.2854	850.454	68.7615	1100.69	76.3052
850.936	87.5132	850.936	69.1385	1101.17	76.1505
851.418	87.7295	851.418	69.5066	1101.65	75.9859
851.9	87.9316	851.9	69.8662	1102.14	75.8093
852.382	88.1187	852.382	70.2158	1102.62	75.6187
852.865	88.2932	852.865	70.5529	1103.1	75.4125
853.347	88.4601	853.347	70.8746	1103.58	75.1906
853.829	88.626	853.829	71.1794	1104.07	74.954
854.311	88.7975	854.311	71.4679	1104.55	74.7048
854.793	88.9785	854.793	71.7423	1105.03	74.4454
855.275	89.1702	855.275	72.0058	1105.51	74.178
855.757	89.3701	855.757	72.261	1105.99	73.9047
856.239	89.573	856.239	72.5093	1106.48	73.6271
856.721	89.7721	856.721	72.7511	1106.96	73.3474
857.204	89.9614	857.204	72.9868	1107.44	73.0678
857.686	90.1363	857.686	73.2173	1107.92	72.7912
858.168	90.2941	858.168	73.4443	1108.4	72.5208
858.65	90.4342	858.65	73.6697	1108.89	72.2596
859.132	90.557	859.132	73.8939	1109.37	72.0111
859.614	90.6636	859.614	74.1152	1109.85	71.7791
860.096	90.7549	860.096	74.3303	1110.33	71.5688
860.578	90.8319	860.578	74.5351	1110.82	71.3866
861.061	90.8957	861.061	74.7268	1111.3	71.2399
861.543	90.9472	861.543	74.906	1111.78	71.1356
862.025	90.9873	862.025	75.0769	1112.26	71.078
862.507	91.0173	862.507	75.2454	1112.74	71.0679
862.989	91.0379	862.989	75.4177	1113.23	71.1015
863.471	91.0502	863.471	75.5974	1113.71	71.1719
863.953	91.0551	863.953	75.7849	1114.19	71.2703
864.435	91.0533	864.435	75.977	1114.67	71.3887
864.918	91.0455	864.918	76.1691	1115.15	71.5208
865.399	91.0316	865.399	76.3574	1115.64	71.6632
865.882	91.0107	865.882	76.5399	1116.12	71.815
866.364	90.9815	866.364	76.7166	1116.6	71.9767
866.846	90.9424	866.846	76.8886	1117.08	72.1499
867.328	90.8919	867.328	77.0573	1117.57	72.3357
867.81	90.8293	867.81	77.2229	1118.05	72.535
868.292	90.7544	868.292	77.385	1118.53	72.7477
868.774	90.6677	868.774	77.543	1119.01	72.9732
869.256	90.5694	869.256	77.6968	1119.49	73.2098
869.739	90.4595	869.739	77.847	1119.98	73.4548
870.221	90.3368	870.221	77.9943	1120.46	73.7044
870.703	90.2006	870.703	78.1384	1120.94	73.9538
871.185	90.05	871.185	78.2778	1121.42	74.1974
871.667	89.8861	871.667	78.4096	1121.9	74.4296
872.149	89.7111	872.149	78.531	1122.39	74.6455
872.631	89.5287	872.631	78.6401	1122.87	74.8413
873.113	89.3433	873.113	78.7373	1123.35	75.0154
873.596	89.1587	873.596	78.8245	1123.83	75.1682
874.078	88.9784	874.078	78.9046	1124.32	75.3023
874.56	88.8046	874.56	78.9799	1124.8	75.4216
875.042	88.6385	875.042	79.0516	1125.28	75.5303
875.524	88.4808	875.524	79.1196	1125.76	75.6321
876.006	88.3317	876.006	79.1832	1126.24	75.7292
876.488	88.1911	876.488	79.2428	1126.72	75.8225
876.97	88.058	876.97	79.3004	1127.21	75.9118
877.452	87.9311	877.452	79.3587	1127.69	75.9967
877.935	87.8086	877.935	79.4208	1128.17	76.0768
878.417	87.6887	878.417	79.4881	1128.65	76.1522
878.899	87.5709	878.899	79.5602	1129.14	76.2234
879.381	87.4559	879.381	79.6345	1129.62	76.2905
879.863	87.3465	879.863	79.7079	1130.1	76.3528
880.345	87.2468	880.345	79.7782	1130.58	76.408
880.827	87.1621	880.827	79.8452	1131.06	76.4529
881.309	87.0972	881.309	79.9102	1131.55	76.484
881.792	87.0556	881.792	79.975	1132.03	76.498
882.274	87.0393	882.274	80.0408	1132.51	76.4932
882.756	87.0483	882.756	80.1067	1132.99	76.4698
883.238	87.0812	883.238	80.1704	1133.47	76.4296
883.72	87.1362	883.72	80.2287	1133.96	76.3758
884.202	87.2111	884.202	80.2796	1134.44	76.3122
884.684	87.3041	884.684	80.3226	1134.92	76.2426
885.166	87.4132	885.166	80.3589	1135.4	76.1698
885.648	87.5361	885.648	80.3904	1135.89	76.0956
886.131	87.6694	886.131	80.4184	1136.37	76.0199
886.613	87.8087	886.613	80.443	1136.85	75.9414
887.095	87.949	887.095	80.4633	1137.33	75.8576
887.577	88.0858	887.577	80.4784	1137.81	75.7657
888.059	88.2162	888.059	80.4885	1138.3	75.6634
888.541	88.3396	888.541	80.4958	1138.78	75.5495
889.023	88.4577	889.023	80.504	1139.26	75.4247
889.505	88.5734	889.505	80.5171	1139.74	75.2909
889.987	88.6906	889.987	80.5381	1140.22	75.1514
890.47	88.8121	890.47	80.5677	1140.71	75.0091
890.952	88.9395	890.952	80.6044	1141.19	74.8662
891.434	89.0722	891.434	80.6452	1141.67	74.7234
891.916	89.2081	891.916	80.6869	1142.15	74.5796
892.398	89.3434	892.398	80.7268	1142.63	74.433
892.88	89.4736	892.88	80.7638	1143.12	74.2811
893.362	89.5943	893.362	80.7969	1143.6	74.1223
893.845	89.7023	893.845	80.826	1144.08	73.9562
894.327	89.7957	894.327	80.8507	1144.56	73.7836
894.809	89.8751	894.809	80.8708	1145.05	73.6064
895.291	89.9436	895.291	80.8868	1145.53	73.4271
895.773	90.0057	895.773	80.9003	1146.01	73.2472
896.255	90.066	896.255	80.9139	1146.49	73.0675
896.737	90.1282	896.737	80.9303	1146.97	72.8875
897.219	90.1936	897.219	80.9517	1147.46	72.7058
897.701	90.2614	897.701	80.9785	1147.94	72.5203
898.183	90.3292	898.183	81.0096	1148.42	72.3291
898.666	90.394	898.666	81.0432	1148.9	72.131
899.148	90.4543	899.148	81.0776	1149.38	71.9253
899.63	90.5104	899.63	81.1123	1149.87	71.7118
900.112	90.5644	900.112	81.1479	1150.35	71.4906
900.594	90.6193	900.594	81.1857	1150.83	71.2612
901.076	90.6781	901.076	81.2267	1151.31	71.0229
901.558	90.7423	901.558	81.2703	1151.8	70.7746
902.04	90.8118	902.04	81.3149	1152.28	70.5149
902.523	90.8854	902.523	81.3579	1152.76	70.2431
903.005	90.9614	903.005	81.3977	1153.24	69.9585
903.487	91.0385	903.487	81.4339	1153.72	69.6607
903.969	91.1161	903.969	81.468	1154.21	69.3492
904.451	91.194	904.451	81.5023	1154.69	69.0231
904.933	91.2717	904.933	81.5391	1155.17	68.6808
905.415	91.3481	905.415	81.5798	1155.65	68.3207
905.897	91.4214	905.897	81.6245	1156.13	67.9412
906.38	91.4893	906.38	81.6731	1156.62	67.5416
906.862	91.5507	906.862	81.7251	1157.1	67.1218
907.344	91.6055	907.344	81.7807	1157.58	66.6824
907.826	91.6552	907.826	81.8399	1158.06	66.2234
908.308	91.7017	908.308	81.9023	1158.55	65.7438
908.79	91.7464	908.79	81.9656	1159.03	65.2412
909.272	91.7894	909.272	82.0259	1159.51	64.712
909.754	91.8288	909.754	82.0787	1159.99	64.1525
910.236	91.8611	910.236	82.1203	1160.47	63.5605
910.718	91.8828	910.718	82.1493	1160.96	62.9358
911.201	91.892	911.201	82.1677	1161.44	62.2807
911.683	91.8893	911.683	82.1798	1161.92	61.5992
912.165	91.8777	912.165	82.1907	1162.4	60.8961
912.647	91.8625	912.647	82.2043	1162.88	60.176
913.129	91.8494	913.129	82.222	1163.37	59.4442
913.611	91.8427	913.611	82.2427	1163.85	58.7075
914.093	91.8439	914.093	82.2643	1164.33	57.9758
914.576	91.8517	914.576	82.2852	1164.81	57.2631
915.058	91.8626	915.058	82.3057	1165.3	56.5864
915.54	91.872	915.54	82.3276	1165.78	55.9638
916.022	91.8755	916.022	82.3534	1166.26	55.4106
916.504	91.8711	916.504	82.3842	1166.74	54.9376
916.986	91.8587	916.986	82.4188	1167.22	54.5498
917.468	91.8401	917.468	82.454	1167.71	54.2484
917.95	91.8182	917.95	82.4851	1168.19	54.0342
918.432	91.7962	918.432	82.5083	1168.67	53.9096
918.915	91.7762	918.915	82.5223	1169.15	53.8794
919.397	91.7589	919.397	82.5282	1169.63	53.9496
919.879	91.7444	919.879	82.5292	1170.12	54.125
920.361	91.7318	920.361	82.5285	1170.6	54.4068
920.843	91.7202	920.843	82.5282	1171.08	54.7927
921.325	91.7094	921.325	82.5288	1171.56	55.2785
921.807	91.6991	921.807	82.5289	1172.05	55.8596
922.289	91.6898	922.289	82.5264	1172.53	56.5314
922.771	91.6817	922.771	82.5193	1173.01	57.2887
923.254	91.6749	923.254	82.5058	1173.49	58.1224
923.736	91.6694	923.736	82.4846	1173.97	59.0184
924.218	91.6652	924.218	82.4541	1174.46	59.9569
924.7	91.662	924.7	82.413	1174.94	60.9152
925.182	91.6597	925.182	82.3604	1175.42	61.8718
925.664	91.6581	925.664	82.2963	1175.9	62.8098
926.146	91.6566	926.146	82.2212	1176.38	63.7193
926.628	91.6537	926.628	82.1352	1176.87	64.5969
927.111	91.6476	927.111	82.0358	1177.35	65.4442
927.593	91.6362	927.593	81.9154	1177.83	66.266
928.075	91.6174	928.075	81.761	1178.31	67.0679
928.557	91.5907	928.557	81.5574	1178.8	67.8562
929.039	91.5568	929.039	81.2903	1179.28	68.6366
929.521	91.5181	929.521	80.9548	1179.76	69.414
930.003	91.4783	930.003	80.5611	1180.24	70.1911
930.485	91.4412	930.485	80.1387	1180.72	70.9668
930.967	91.4101	930.967	79.7309	1181.2	71.7354
931.45	91.387	931.45	79.3914	1181.69	72.4866
931.932	91.3721	931.932	79.1728	1182.17	73.2078
932.414	91.3642	932.414	79.1108	1182.65	73.8861
932.896	91.3605	932.896	79.2194	1183.13	74.5112
933.378	91.3579	933.378	79.4842	1183.62	75.0764
933.86	91.3533	933.86	79.8686	1184.1	75.5782
934.342	91.3437	934.342	80.3177	1184.58	76.0155
934.824	91.3274	934.824	80.7736	1185.06	76.3877
935.307	91.3036	935.307	81.1862	1185.54	76.6937
935.789	91.2727	935.789	81.5162	1186.03	76.9325
936.271	91.2362	936.271	81.7434	1186.51	77.1029
936.753	91.1962	936.753	81.8648	1186.99	77.2051
937.235	91.1554	937.235	81.8916	1187.47	77.2409
937.717	91.1157	937.717	81.8448	1187.95	77.2141
938.199	91.0785	938.199	81.7512	1188.44	77.1297
938.681	91.0439	938.681	81.6398	1188.92	76.9934
939.163	91.0109	939.163	81.5359	1189.4	76.8109
939.646	90.9779	939.646	81.4617	1189.88	76.5872
940.128	90.943	940.128	81.4322	1190.37	76.3263
940.61	90.9051	940.61	81.4533	1190.85	76.0319
941.092	90.8637	941.092	81.5221	1191.33	75.7076
941.574	90.8194	941.574	81.6269	1191.81	75.357
942.056	90.7738	942.056	81.7495	1192.29	74.9844
942.538	90.729	942.538	81.867	1192.78	74.594
943.02	90.6874	943.02	81.9576	1193.26	74.1899
943.503	90.6514	943.503	82.0029	1193.74	73.7756
943.985	90.6228	943.985	81.9916	1194.22	73.3538
944.467	90.6026	944.467	81.9224	1194.7	72.9266
944.949	90.5909	944.949	81.8035	1195.19	72.4961
945.431	90.5866	945.431	81.6524	1195.67	72.0648
945.913	90.5878	945.913	81.4905	1196.15	71.6351
946.395	90.5919	946.395	81.3431	1196.63	71.2088
946.877	90.5965	946.877	81.2328	1197.12	70.7856
947.359	90.6001	947.359	81.1769	1197.6	70.3629
947.842	90.6021	947.842	81.1863	1198.08	69.9356
948.324	90.6033	948.324	81.2631	1198.56	69.4974
948.806	90.6052	948.806	81.4022	1199.04	69.0426
949.288	90.6092	949.288	81.5913	1199.53	68.5674
949.77	90.6163	949.77	81.8154	1200.01	68.0705
950.252	90.6261	950.252	82.0571	1200.49	67.5528
950.734	90.6376	950.734	82.2996	1200.97	67.0156
951.216	90.6488	951.216	82.5294	1201.45	66.4593
951.698	90.6582	951.698	82.7361	1201.94	65.8828
952.181	90.6652	952.181	82.9132	1202.42	65.284
952.663	90.6702	952.663	83.0589	1202.9	64.6611
953.145	90.6744	953.145	83.1738	1203.38	64.0148
953.627	90.6791	953.627	83.2612	1203.87	63.3494
954.109	90.685	954.109	83.3247	1204.35	62.6721
954.591	90.6914	954.591	83.3689	1204.83	61.9917
955.073	90.6967	955.073	83.398	1205.31	61.3169
955.555	90.6986	955.555	83.4168	1205.79	60.6551
956.038	90.6947	956.038	83.43	1206.28	60.0128
956.52	90.6833	956.52	83.4417	1206.76	59.3974
957.002	90.6638	957.002	83.4553	1207.24	58.8192
957.484	90.6362	957.484	83.4722	1207.72	58.2927
957.966	90.6007	957.966	83.4914	1208.2	57.8357
958.448	90.5579	958.448	83.51	1208.69	57.4675
958.93	90.5077	958.93	83.5244	1209.17	57.2062
959.412	90.4505	959.412	83.5318	1209.65	57.0676
959.894	90.3866	959.894	83.5311	1210.13	57.0646
960.377	90.3174	960.377	83.5236	1210.62	57.2092
960.859	90.2447	960.859	83.5127	1211.1	57.5128
961.341	90.1711	961.341	83.5024	1211.58	57.9855
961.823	90.0992	961.823	83.4958	1212.06	58.6334
962.305	90.0313	962.305	83.4942	1212.54	59.4561
962.787	89.9684	962.787	83.4967	1213.03	60.445
963.269	89.9106	963.269	83.501	1213.51	61.584
963.751	89.8569	963.751	83.5041	1213.99	62.8526
964.234	89.8053	964.234	83.5035	1214.47	64.2284
964.716	89.7538	964.716	83.4975	1214.95	65.6891
965.198	89.7002	965.198	83.4853	1215.44	67.212
965.68	89.643	965.68	83.4667	1215.92	68.7731
966.162	89.5817	966.162	83.442	1216.4	70.3468
966.644	89.5167	966.644	83.4122	1216.88	71.9064
967.126	89.4495	967.126	83.3795	1217.37	73.4273
967.608	89.3826	967.608	83.347	1217.85	74.8892
968.091	89.3192	968.091	83.319	1218.33	76.2779
968.573	89.2625	968.573	83.2994	1218.81	77.586
969.055	89.2153	969.055	83.2906	1219.29	78.8113
969.537	89.1792	969.537	83.2927	1219.78	79.9557
970.019	89.1544	970.019	83.3024	1220.26	81.0231
970.501	89.14	970.501	83.3142	1220.74	82.0186
970.983	89.134	970.983	83.3218	1221.22	82.9471
971.465	89.1343	971.465	83.32	1221.7	83.8123
971.947	89.1398	971.947	83.306	1222.19	84.6159
972.429	89.1502	972.429	83.2804	1222.67	85.357
972.912	89.1667	972.912	83.2464	1223.15	86.0329
973.394	89.1912	973.394	83.2087	1223.63	86.6395
973.876	89.2254	973.876	83.1714	1224.12	87.1739
974.358	89.2701	974.358	83.138	1224.6	87.6352
974.84	89.3248	974.84	83.1099	1225.08	88.026
975.322	89.3879	975.322	83.0874	1225.56	88.3511
975.804	89.4566	975.804	83.0696	1226.04	88.6172
976.286	89.5285	976.286	83.0553	1226.53	88.8307
976.769	89.6017	976.769	83.0433	1227.01	88.9976
977.251	89.6754	977.251	83.0324	1227.49	89.1233
977.733	89.7498	977.733	83.0216	1227.97	89.2131
978.215	89.8258	978.215	83.01	1228.45	89.2726
978.697	89.9046	978.697	82.9971	1228.94	89.3076
979.179	89.9868	979.179	82.9826	1229.42	89.3229
979.661	90.0729	979.661	82.967	1229.9	89.3218
980.143	90.1627	980.143	82.9513	1230.38	89.3056
980.625	90.2555	980.625	82.936	1230.86	89.2738
981.108	90.3504	981.108	82.9217	1231.35	89.2257
981.59	90.4462	981.59	82.9083	1231.83	89.162
982.072	90.5414	982.072	82.8953	1232.31	89.0851
982.554	90.6344	982.554	82.8819	1232.79	88.9999
983.036	90.7234	983.036	82.8676	1233.28	88.9116
983.518	90.8069	983.518	82.852	1233.76	88.8254
984	90.8835	984	82.8355	1234.24	88.7441
984.482	90.9523	984.482	82.8186	1234.72	88.6687
984.965	91.0131	984.965	82.8021	1235.2	88.5985
985.447	91.0664	985.447	82.7872	1235.68	88.5326
985.929	91.1134	985.929	82.7749	1236.17	88.4703
986.411	91.1562	986.411	82.7666	1236.65	88.412
986.893	91.197	986.893	82.7633	1237.13	88.3579
987.375	91.2379	987.375	82.7651	1237.61	88.3075
987.857	91.2803	987.857	82.7712	1238.1	88.2591
988.339	91.3245	988.339	82.7794	1238.58	88.2096
988.822	91.3697	988.822	82.7864	1239.06	88.1554
989.304	91.414	989.304	82.7887	1239.54	88.0938
989.786	91.4546	989.786	82.7834	1240.03	88.0239
990.268	91.4887	990.268	82.7694	1240.51	87.9465
990.75	91.514	990.75	82.7473	1240.99	87.8639
991.232	91.5291	991.232	82.7198	1241.47	87.7781
991.714	91.5337	991.714	82.6903	1241.95	87.6901
992.196	91.5291	992.196	82.6622	1242.43	87.5997
992.678	91.517	992.678	82.6379	1242.92	87.5053
993.16	91.4998	993.16	82.6185	1243.4	87.405
993.643	91.4801	993.643	82.6038	1243.88	87.2969
994.125	91.4597	994.125	82.5927	1244.36	87.1794
994.607	91.4396	994.607	82.5838	1244.85	87.0505
995.089	91.4201	995.089	82.5756	1245.33	86.9073
995.571	91.4006	995.571	82.5667	1245.81	86.7459
996.053	91.3801	996.053	82.5562	1246.29	86.5622
996.535	91.3578	996.535	82.5435	1246.77	86.3532
997.018	91.3336	997.018	82.5284	1247.26	86.1187
997.5	91.308	997.5	82.5114	1247.74	85.8625
997.982	91.2822	997.982	82.4933	1248.22	85.5925
998.464	91.2572	998.464	82.4753	1248.7	85.3203
998.946	91.2339	998.946	82.4582	1249.18	85.0592
999.428	91.2122	999.428	82.4423	1249.67	84.823
999.91	91.1908	999.91	82.4272	1250.15	84.6247
1000.39	91.1676	1000.39	82.4116	1250.63	84.475
1000.87	91.1402	1000.87	82.3938	1251.11	84.3823
1001.36	91.1061	1001.36	82.3712	1251.6	84.3509
1001.84	91.0638	1001.84	82.3404	1252.08	84.3809
1002.32	91.0129	1002.32	82.2974	1252.56	84.4677
1002.8	90.9538	1002.8	82.2371	1253.04	84.6015
1003.28	90.8877	1003.28	82.1548	1253.52	84.7686
1003.77	90.8161	1003.77	82.0474	1254.01	84.9527
1004.25	90.7405	1004.25	81.9157	1254.49	85.1372
1004.73	90.6625	1004.73	81.7649	1254.97	85.3076
1005.21	90.5835	1005.21	81.6049	1255.45	85.453
1005.7	90.5048	1005.7	81.4489	1255.93	85.5676
1006.18	90.4275	1006.18	81.3088	1256.42	85.6498
1006.66	90.353	1006.66	81.1933	1256.9	85.7009
1007.14	90.2821	1007.14	81.1054	1257.38	85.724
1007.62	90.2153	1007.62	81.0425	1257.86	85.7226
1008.11	90.1519	1008.11	80.9978	1258.35	85.7006
1008.59	90.0902	1008.59	80.9645	1258.83	85.6625
1009.07	90.027	1009.07	80.9377	1259.31	85.613
1009.55	89.958	1009.55	80.9154	1259.79	85.5572
1010.03	89.8787	1010.03	80.8971	1260.27	85.4993
1010.52	89.7853	1010.52	80.8815	1260.76	85.4417
1011	89.6764	1011	80.8639	1261.24	85.3843
1011.48	89.5538	1011.48	80.8367	1261.72	85.3249
1011.96	89.4241	1011.96	80.7909	1262.2	85.2609
1012.45	89.2978	1012.45	80.7207	1262.68	85.1901
1012.93	89.1878	1012.93	80.6282	1263.17	85.1123
1013.41	89.1084	1013.41	80.5251	1263.65	85.0295
1013.89	89.0717	1013.89	80.4318	1264.13	84.9449
1014.37	89.0857	1014.37	80.3703	1264.61	84.8615
1014.86	89.1531	1014.86	80.3599	1265.1	84.7809
1015.34	89.271	1015.34	80.4092	1265.58	84.7022
1015.82	89.4313	1015.82	80.5136	1266.06	84.623
1016.3	89.6225	1016.3	80.6566	1266.54	84.5396
1016.78	89.8322	1016.78	80.8162	1267.02	84.4492
1017.27	90.0486	1017.27	80.9697	1267.51	84.3503
1017.75	90.262	1017.75	81.0997	1267.99	84.2431
1018.23	90.4657	1018.23	81.1982	1268.47	84.1292
1018.71	90.655	1018.71	81.2645	1268.95	84.0106
1019.2	90.8273	1019.2	81.3031	1269.43	83.8891
1019.68	90.9806	1019.68	81.3197	1269.92	83.7659
1020.16	91.1132	1020.16	81.3198	1270.4	83.6419
1020.64	91.2237	1020.64	81.3067	1270.88	83.5178
1021.12	91.3111	1021.12	81.2824	1271.36	83.3941
1021.61	91.3757	1021.61	81.2487	1271.85	83.2707
1022.09	91.4185	1022.09	81.2074	1272.33	83.1471
1022.57	91.4423	1022.57	81.16	1272.81	83.022
1023.05	91.451	1023.05	81.1074	1273.29	82.8933
1023.53	91.449	1023.53	81.0498	1273.77	82.7593
1024.02	91.441	1024.02	80.9868	1274.26	82.6186
1024.5	91.4314	1024.5	80.9184	1274.74	82.4711
1024.98	91.423	1024.98	80.8457	1275.22	82.3178
1025.46	91.4174	1025.46	80.7709	1275.7	82.1602
1025.94	91.4145	1025.94	80.6967	1276.18	81.9996
1026.43	91.4134	1026.43	80.6248	1276.67	81.8363
1026.91	91.4124	1026.91	80.5547	1277.15	81.6698
1027.39	91.4103	1027.39	80.4838	1277.63	81.4985
1027.87	91.4065	1027.87	80.4084	1278.11	81.3206
1028.36	91.4014	1028.36	80.3248	1278.6	81.1351
1028.84	91.396	1028.84	80.2313	1279.08	80.9422
1029.32	91.3914	1029.32	80.1285	1279.56	80.7432
1029.8	91.388	1029.8	80.019	1280.04	80.5403
1030.28	91.3856	1030.28	79.9051	1280.52	80.3358
1030.77	91.3833	1030.77	79.7881	1281.01	80.1323
1031.25	91.38	1031.25	79.6673	1281.49	79.9316
1031.73	91.3754	1031.73	79.5408	1281.97	79.7354
1032.21	91.3699	1032.21	79.4064	1282.45	79.5448
1032.69	91.365	1032.69	79.2633	1282.93	79.3615
1033.18	91.3622	1033.18	79.1126	1283.42	79.1867
1033.66	91.3628	1033.66	78.9565	1283.9	79.022
1034.14	91.3667	1034.14	78.7968	1284.38	78.8691
1034.62	91.3726	1034.62	78.6339	1284.86	78.7293
1035.11	91.3779	1035.11	78.466	1285.34	78.6035
1035.59	91.38	1035.59	78.2903	1285.83	78.4923
1036.07	91.3771	1036.07	78.1045	1286.31	78.3957
1036.55	91.3686	1036.55	77.9089	1286.79	78.313
1037.03	91.3554	1037.03	77.7071	1287.27	78.2428
1037.52	91.3396	1037.52	77.5063	1287.76	78.1829
1038	91.3233	1038	77.3152	1288.24	78.1297
1038.48	91.308	1038.48	77.1419	1288.72	78.0786
1038.96	91.2942	1038.96	76.9934	1289.2	78.0239
1039.44	91.2815	1039.44	76.8737	1289.68	77.9583
1039.93	91.2689	1039.93	76.7849	1290.17	77.8739
1040.41	91.2555	1040.41	76.7283	1290.65	77.7625
1040.89	91.2409	1040.89	76.7048	1291.13	77.6162
1041.37	91.2258	1041.37	76.7153	1291.61	77.4293
1041.85	91.211	1041.85	76.7599	1292.09	77.199
1042.34	91.1978	1042.34	76.8371	1292.58	76.9273
1042.82	91.1872	1042.82	76.9434	1293.06	76.622
1043.3	91.1794	1043.3	77.0732	1293.54	76.296
1043.78	91.1741	1043.78	77.2203	1294.02	75.9666
1044.27	91.1699	1044.27	77.3789	1294.51	75.6527
1044.75	91.1653	1044.75	77.5441	1294.99	75.3721
1045.23	91.1588	1045.23	77.7123	1295.47	75.1385
1045.71	91.1488	1045.71	77.88	1295.95	74.9597
1046.19	91.1347	1046.19	78.043	1296.43	74.8366
1046.68	91.1164	1046.68	78.1961	1296.91	74.7631
1047.16	91.0946	1047.16	78.3334	1297.4	74.7282
1047.64	91.0707	1047.64	78.4502	1297.88	74.7181
1048.12	91.0461	1048.12	78.5437	1298.36	74.7194
1048.6	91.0225	1048.6	78.6136	1298.84	74.7203
1049.09	91.0009	1049.09	78.662	1299.33	74.7108
1049.57	90.9816	1049.57	78.6919	1299.81	74.683
1050.05	90.9642	1050.05	78.7059	1300.29	74.6291
1050.53	90.9476	1050.53	78.7052	1300.77	74.5416
1051.02	90.9298	1051.02	78.6902	1301.25	74.4143
1051.5	90.9089	1051.5	78.6605	1301.74	74.2434
1051.98	90.883	1051.98	78.6161	1302.22	74.0299
1052.46	90.8506	1052.46	78.5577	1302.7	73.7811
1052.94	90.8109	1052.94	78.4864	1303.18	73.5105
1053.42	90.764	1053.42	78.4026	1303.66	73.2365
1053.91	90.7112	1053.91	78.3058	1304.15	72.9795
1054.39	90.6547	1054.39	78.1939	1304.63	72.7585
1054.87	90.5974	1054.87	78.064	1305.11	72.5881
1055.35	90.5425	1055.35	77.9131	1305.59	72.4777
1055.84	90.4929	1055.84	77.7391	1306.08	72.4319
1056.32	90.4507	1056.32	77.5411	1306.56	72.4527
1056.8	90.4171	1056.8	77.319	1307.04	72.5421
1057.28	90.392	1057.28	77.0726	1307.52	72.7032
1057.76	90.3742	1057.76	76.8011	1308	72.9395
1058.25	90.3621	1058.25	76.5024	1308.49	73.2535
1058.73	90.3536	1058.73	76.1742	1308.97	73.6451
1059.21	90.3466	1059.21	75.815	1309.45	74.1109
1059.69	90.3394	1059.69	75.425	1309.93	74.6451
1060.17	90.3308	1060.17	75.0071	1310.41	75.2402
1060.66	90.3201	1060.66	74.5672	1310.9	75.8883
1061.14	90.3077	1061.14	74.1132	1311.38	76.5797
1061.62	90.2947	1061.62	73.6556	1311.86	77.3024
1062.1	90.2833	1062.1	73.2062	1312.34	78.0402
1062.59	90.2761	1062.59	72.778	1312.83	78.7743
1063.07	90.2761	1063.07	72.3863	1313.31	79.4845
1063.55	90.2853	1063.55	72.047	1313.79	80.1532
1064.03	90.3043	1064.03	71.7767	1314.27	80.7666
1064.51	90.3323	1064.51	71.592	1314.75	81.3161
1065	90.3665	1065	71.5062	1315.24	81.7966
1065.48	90.4034	1065.48	71.5277	1315.72	82.2054
1065.96	90.4391	1065.96	71.6588	1316.2	82.5407
1066.44	90.4708	1066.44	71.8946	1316.68	82.8019
1066.92	90.497	1066.92	72.2235	1317.16	82.9892
1067.41	90.5182	1067.41	72.6291	1317.65	83.1044
1067.89	90.5359	1067.89	73.0936	1318.13	83.1506
1068.37	90.5528	1068.37	73.5969	1318.61	83.1316
1068.85	90.5711	1068.85	74.1199	1319.09	83.0519
1069.34	90.5926	1069.34	74.6453	1319.58	82.9164
1069.82	90.6182	1069.82	75.1566	1320.06	82.7312
1070.3	90.648	1070.3	75.6412	1320.54	82.5036
1070.78	90.6813	1070.78	76.0897	1321.02	82.2422
1071.26	90.7169	1071.26	76.4965	1321.5	81.956
1071.75	90.7533	1071.75	76.8597	1321.99	81.6535
1072.23	90.7885	1072.23	77.1796	1322.47	81.3426
1072.71	90.8204	1072.71	77.4583	1322.95	81.0302
1073.19	90.8471	1073.19	77.6984	1323.43	80.7237
1073.67	90.8672	1073.67	77.9031	1323.91	80.4308
1074.16	90.8804	1074.16	78.0763	1324.4	80.161
1074.64	90.8872	1074.64	78.2222	1324.88	79.9248
1075.12	90.8893	1075.12	78.3456	1325.36	79.7336
1075.6	90.8886	1075.6	78.4509	1325.84	79.5978
1076.09	90.8866	1076.09	78.5411	1326.33	79.5257
1076.57	90.8844	1076.57	78.6181	1326.81	79.5224
1077.05	90.8822	1077.05	78.6823	1327.29	79.588
1077.53	90.8794	1077.53	78.7337	1327.77	79.7174
1078.01	90.8754	1078.01	78.773	1328.25	79.9005
1078.49	90.8699	1078.49	78.8019	1328.73	80.1237
1078.98	90.863	1078.98	78.8236	1329.22	80.3715
1079.46	90.8553	1079.46	78.8411	1329.7	80.629
1079.94	90.8474	1079.94	78.8564	1330.18	80.8823
1080.42	90.8398	1080.42	78.8699	1330.66	81.1201
1080.91	90.8324	1080.91	78.8799	1331.15	81.3332
1081.39	90.8249	1081.39	78.884	1331.63	81.5156
1081.87	90.8166	1081.87	78.8801	1332.11	81.6651
1082.35	90.8073	1082.35	78.8675	1332.59	81.783
1082.83	90.7971	1082.83	78.8475	1333.08	81.8742
1083.32	90.7863	1083.32	78.8223	1333.56	81.9448
1083.8	90.7757	1083.8	78.7942	1334.04	82.0012
1084.28	90.7655	1084.28	78.7646	1334.52	82.0482
1084.76	90.7556	1084.76	78.7335	1335	82.0884
1085.24	90.7452	1085.24	78.7004	1335.48	82.123
1085.73	90.7335	1085.73	78.6646	1335.97	82.1531
1086.21	90.7197	1086.21	78.6261	1336.45	82.1803
1086.69	90.7037	1086.69	78.586	1336.93	82.2077
1087.17	90.6863	1087.17	78.5456	1337.41	82.2392
1087.65	90.6687	1087.65	78.5054	1337.9	82.278
1088.14	90.6522	1088.14	78.4654	1338.38	82.3243
1088.62	90.638	1088.62	78.424	1338.86	82.3749
1089.1	90.626	1089.1	78.3799	1339.34	82.4229
1089.58	90.6153	1089.58	78.332	1339.82	82.4603
1090.07	90.6042	1090.07	78.2811	1340.31	82.4812
1090.55	90.5909	1090.55	78.2284	1340.79	82.484
1091.03	90.5737	1091.03	78.1758	1341.27	82.4705
1091.51	90.5519	1091.51	78.1243	1341.75	82.4442
1091.99	90.5257	1091.99	78.0734	1342.23	82.4081
1092.48	90.4961	1092.48	78.0212	1342.72	82.3636
1092.96	90.4643	1092.96	77.9657	1343.2	82.3106
1093.44	90.4312	1093.44	77.9055	1343.68	82.2488
1093.92	90.3971	1093.92	77.841	1344.16	82.1784
1094.4	90.3616	1094.4	77.7741	1344.65	82.1008
1094.89	90.3236	1094.89	77.7071	1345.13	82.0181
1095.37	90.2819	1095.37	77.6418	1345.61	81.9324
1095.85	90.2355	1095.85	77.5788	1346.09	81.8448
1096.33	90.1836	1096.33	77.5169	1346.57	81.755
1096.82	90.126	1096.82	77.4543	1347.06	81.6613
1097.3	90.0627	1097.3	77.3897	1347.54	81.5619
1097.78	89.9939	1097.78	77.3229	1348.02	81.4555
1098.26	89.9197	1098.26	77.2543	1348.5	81.3423
1098.74	89.8402	1098.74	77.1848	1348.98	81.2238
1099.23	89.7561	1099.23	77.1143	1349.47	81.1021
1099.71	89.6682	1099.71	77.041	1349.95	80.9793
1100.19	89.5781	1100.19	76.9624	1350.43	80.8568
1100.67	89.4879	1100.67	76.8754	1350.91	80.7353
1101.15	89.3998	1101.15	76.7785	1351.39	80.6148
1101.64	89.3161	1101.64	76.6723	1351.88	80.495
1102.12	89.2383	1102.12	76.5594	1352.36	80.3757
1102.6	89.1679	1102.6	76.443	1352.84	80.2565
1103.08	89.1057	1103.08	76.3261	1353.32	80.1367
1103.57	89.0523	1103.57	76.2097	1353.81	80.0157
1104.05	89.0083	1104.05	76.0932	1354.29	79.893
1104.53	88.9738	1104.53	75.9742	1354.77	79.7692
1105.01	88.9491	1105.01	75.8506	1355.25	79.6458
1105.49	88.9337	1105.49	75.7205	1355.73	79.5254
1105.98	88.9271	1105.98	75.5837	1356.22	79.4113
1106.46	88.9286	1106.46	75.4402	1356.7	79.3063
1106.94	88.9373	1106.94	75.2901	1357.18	79.2122
1107.42	88.9527	1107.42	75.1334	1357.66	79.1291
1107.9	88.9748	1107.9	74.969	1358.14	79.0559
1108.39	89.0038	1108.39	74.796	1358.63	78.9903
1108.87	89.0396	1108.87	74.6142	1359.11	78.93
1109.35	89.0823	1109.35	74.4243	1359.59	78.8727
1109.83	89.1311	1109.83	74.2279	1360.07	78.8174
1110.32	89.1847	1110.32	74.0267	1360.56	78.7641
1110.8	89.2414	1110.8	73.8215	1361.04	78.7141
1111.28	89.2993	1111.28	73.6116	1361.52	78.6698
1111.76	89.3569	1111.76	73.3955	1362	78.6341
1112.24	89.4136	1112.24	73.1708	1362.48	78.6094
1112.72	89.4695	1112.72	72.9352	1362.97	78.5971
1113.21	89.5252	1113.21	72.6875	1363.45	78.5962
1113.69	89.5815	1113.69	72.4272	1363.93	78.6041
1114.17	89.6391	1114.17	72.1539	1364.41	78.6178
1114.65	89.6978	1114.65	71.8671	1364.89	78.6343
1115.14	89.7568	1115.14	71.5656	1365.38	78.6514
1115.62	89.8147	1115.62	71.2475	1365.86	78.6672
1116.1	89.8702	1116.1	70.9114	1366.34	78.68
1116.58	89.9218	1116.58	70.5562	1366.82	78.6878
1117.06	89.9688	1117.06	70.1821	1367.31	78.6887
1117.55	90.011	1117.55	69.7896	1367.79	78.6806
1118.03	90.0483	1118.03	69.3794	1368.27	78.6616
1118.51	90.0812	1118.51	68.9515	1368.75	78.6305
1118.99	90.1103	1118.99	68.5049	1369.23	78.5869
1119.47	90.1362	1119.47	68.0384	1369.72	78.5316
1119.96	90.1595	1119.96	67.5514	1370.2	78.4657
1120.44	90.1806	1120.44	67.0452	1370.68	78.3897
1120.92	90.2002	1120.92	66.5241	1371.16	78.3026
1121.4	90.2185	1121.4	65.9948	1371.64	78.2011
1121.89	90.2355	1121.89	65.4663	1372.13	78.0783
1122.37	90.2513	1122.37	64.9492	1372.61	77.9243
1122.85	90.2662	1122.85	64.4534	1373.09	77.7281
1123.33	90.2803	1123.33	63.9894	1373.57	77.4815
1123.81	90.2942	1123.81	63.5665	1374.06	77.1845
1124.3	90.3084	1124.3	63.1934	1374.54	76.847
1124.78	90.3231	1124.78	62.8785	1375.02	76.4851
1125.26	90.3383	1125.26	62.629	1375.5	76.113
1125.74	90.3533	1125.74	62.4505	1375.98	75.7371
1126.22	90.3669	1126.22	62.346	1376.47	75.3551
1126.71	90.3783	1126.71	62.3156	1376.95	74.9607
1127.19	90.3867	1127.19	62.3566	1377.43	74.5486
1127.67	90.3922	1127.67	62.4654	1377.91	74.1196
1128.15	90.3956	1128.15	62.6392	1378.39	73.682
1128.63	90.398	1128.63	62.8766	1378.88	73.2511
1129.12	90.4008	1129.12	63.179	1379.36	72.8451
1129.6	90.4048	1129.6	63.5485	1379.84	72.4811
1130.08	90.4103	1130.08	63.9872	1380.32	72.1727
1130.56	90.4172	1130.56	64.4947	1380.81	71.9303
1131.05	90.4249	1131.05	65.0682	1381.29	71.7631
1131.53	90.4325	1131.53	65.702	1381.77	71.6792
1132.01	90.4392	1132.01	66.3897	1382.25	71.6837
1132.49	90.4446	1132.49	67.1236	1382.73	71.776
1132.97	90.4479	1132.97	67.8956	1383.22	71.9491
1133.46	90.4489	1133.46	68.6967	1383.7	72.1926
1133.94	90.4474	1133.94	69.5157	1384.18	72.4984
1134.42	90.4437	1134.42	70.3391	1384.66	72.8662
1134.9	90.4383	1134.9	71.1531	1385.14	73.3055
1135.38	90.4324	1135.38	71.9445	1385.63	73.8318
1135.87	90.4274	1135.87	72.7031	1386.11	74.4569
1136.35	90.4243	1136.35	73.4231	1386.59	75.1755
1136.83	90.4236	1136.83	74.1024	1387.07	75.9568
1137.31	90.425	1137.31	74.7407	1387.56	76.7497
1137.8	90.4271	1137.8	75.339	1388.04	77.5025
1138.28	90.428	1138.28	75.8978	1388.52	78.182
1138.76	90.4257	1138.76	76.4175	1389	78.7795
1139.24	90.4188	1139.24	76.8993	1389.48	79.3034
1139.72	90.4063	1139.72	77.3458	1389.96	79.7679
1140.21	90.388	1140.21	77.7605	1390.45	80.1849
1140.69	90.3643	1140.69	78.1469	1390.93	80.5612
1141.17	90.3361	1141.17	78.5075	1391.41	80.8993
1141.65	90.3043	1141.65	78.842	1391.89	81.1989
1142.13	90.2703	1142.13	79.1484	1392.38	81.4581
1142.62	90.2352	1142.62	79.4238	1392.86	81.6731
1143.1	90.2004	1143.1	79.6662	1393.34	81.8373
1143.58	90.1671	1143.58	79.876	1393.82	81.9416
1144.06	90.1362	1144.06	80.0558	1394.3	81.9775
1144.55	90.1078	1144.55	80.2097	1394.79	81.9431
1145.03	90.0812	1145.03	80.3421	1395.27	81.8468
1145.51	90.0555	1145.51	80.4558	1395.75	81.7057
1145.99	90.0292	1145.99	80.5521	1396.23	81.5393
1146.47	90.0015	1146.47	80.6317	1396.71	81.364
1146.96	89.9719	1146.96	80.6953	1397.2	81.1922
1147.44	89.9402	1147.44	80.7441	1397.68	81.036
1147.92	89.9069	1147.92	80.7805	1398.16	80.9107
1148.4	89.8718	1148.4	80.8063	1398.64	80.8358
1148.88	89.8346	1148.88	80.8226	1399.13	80.83
1149.37	89.7941	1149.37	80.829	1399.61	80.9029
1149.85	89.7493	1149.85	80.8246	1400.09	81.0504
1150.33	89.699	1150.33	80.8085	1400.57	81.2576
1150.81	89.6431	1150.81	80.7812	1401.05	81.5058
1151.3	89.5824	1151.3	80.7454	1401.54	81.7799
1151.78	89.5184	1151.78	80.7049	1402.02	82.0703
1152.26	89.4527	1152.26	80.6632	1402.5	82.372
1152.74	89.3865	1152.74	80.6226	1402.98	82.6823
1153.22	89.32	1153.22	80.5832	1403.46	82.9973
1153.7	89.2528	1153.7	80.5434	1403.95	83.3097
1154.19	89.1838	1154.19	80.501	1404.43	83.608
1154.67	89.1119	1154.67	80.4544	1404.91	83.8778
1155.15	89.0369	1155.15	80.404	1405.39	84.1067
1155.63	88.9591	1155.63	80.3512	1405.88	84.2877
1156.12	88.8796	1156.12	80.2978	1406.36	84.4206
1156.6	88.7993	1156.6	80.2445	1406.84	84.5102
1157.08	88.7186	1157.08	80.1908	1407.32	84.5634
1157.56	88.6368	1157.56	80.1352	1407.8	84.5868
1158.04	88.5523	1158.04	80.0762	1408.29	84.586
1158.53	88.463	1158.53	80.0134	1408.77	84.5644
1159.01	88.3671	1159.01	79.9482	1409.25	84.5239
1159.49	88.2636	1159.49	79.8832	1409.73	84.4656
1159.97	88.1525	1159.97	79.8208	1410.21	84.3907
1160.45	88.035	1160.45	79.7623	1410.7	84.3004
1160.94	87.9124	1160.94	79.7068	1411.18	84.1973
1161.42	87.7861	1161.42	79.652	1411.66	84.0844
1161.9	87.6565	1161.9	79.5953	1412.14	83.9649
1162.38	87.5233	1162.38	79.5344	1412.62	83.8417
1162.87	87.3857	1162.87	79.4689	1413.11	83.7174
1163.35	87.2425	1163.35	79.3996	1413.59	83.5941
1163.83	87.0929	1163.83	79.328	1414.07	83.4737
1164.31	86.9368	1164.31	79.2553	1414.55	83.3579
1164.79	86.7743	1164.79	79.1821	1415.04	83.248
1165.28	86.6059	1165.28	79.1087	1415.52	83.1447
1165.76	86.432	1165.76	79.0354	1416	83.0475
1166.24	86.2528	1166.24	78.9636	1416.48	82.9558
1166.72	86.0686	1166.72	78.8952	1416.96	82.8686
1167.2	85.8802	1167.2	78.8321	1417.45	82.7867
1167.69	85.689	1167.69	78.7751	1417.93	82.714
1168.17	85.4974	1168.17	78.7232	1418.41	82.6576
1168.65	85.3084	1168.65	78.6734	1418.89	82.6258
1169.13	85.1259	1169.13	78.622	1419.38	82.6229
1169.62	84.9534	1169.62	78.566	1419.86	82.6468
1170.1	84.7943	1170.1	78.5041	1420.34	82.6908
1170.58	84.6518	1170.58	78.4374	1420.82	82.7488
1171.06	84.5287	1171.06	78.368	1421.3	82.8181
1171.54	84.428	1171.54	78.2978	1421.79	82.8983
1172.03	84.3524	1172.03	78.2279	1422.27	82.9899
1172.51	84.3041	1172.51	78.1572	1422.75	83.0915
1172.99	84.2846	1172.99	78.0836	1423.23	83.1976
1173.47	84.2943	1173.47	78.0043	1423.71	83.2984
1173.95	84.3322	1173.95	77.9176	1424.2	83.3824
1174.44	84.3966	1174.44	77.8224	1424.68	83.4417
1174.92	84.4853	1174.92	77.7186	1425.16	83.4753
1175.4	84.5962	1175.4	77.6063	1425.64	83.489
1175.88	84.7271	1175.88	77.4859	1426.12	83.4909
1176.37	84.8763	1176.37	77.3586	1426.61	83.4869
1176.85	85.0416	1176.85	77.2276	1427.09	83.4795
1177.33	85.2209	1177.33	77.0997	1427.57	83.4668
1177.81	85.4117	1177.81	76.9844	1428.05	83.4443
1178.29	85.6113	1178.29	76.8934	1428.54	83.4074
1178.78	85.8169	1178.78	76.8375	1429.02	83.3536
1179.26	86.0259	1179.26	76.823	1429.5	83.2847
1179.74	86.2357	1179.74	76.8497	1429.98	83.2057
1180.22	86.4443	1180.22	76.9104	1430.46	83.1224
1180.7	86.6495	1180.7	76.9925	1430.95	83.0385
1181.19	86.8494	1181.19	77.0806	1431.43	82.955
1181.67	87.0418	1181.67	77.1613	1431.91	82.8711
1182.15	87.2244	1182.15	77.2246	1432.39	82.7859
1182.63	87.3942	1182.63	77.2652	1432.87	82.6994
1183.12	87.5478	1183.12	77.282	1433.36	82.6122
1183.6	87.6811	1183.6	77.2763	1433.84	82.5241
1184.08	87.7903	1184.08	77.2505	1434.32	82.4324
1184.56	87.8719	1184.56	77.2075	1434.8	82.3302
1185.04	87.9234	1185.04	77.1513	1435.29	82.2062
1185.53	87.9437	1185.53	77.086	1435.77	82.0481
1186.01	87.9333	1186.01	77.0159	1436.25	81.8497
1186.49	87.8935	1186.49	76.945	1436.73	81.62
1186.97	87.8268	1186.97	76.8753	1437.21	81.3804
1187.45	87.7355	1187.45	76.8068	1437.7	81.1517
1187.94	87.6225	1187.94	76.7371	1438.18	80.9424
1188.42	87.4902	1188.42	76.6633	1438.66	80.7479
1188.9	87.341	1188.9	76.5831	1439.14	80.5568
1189.38	87.1776	1189.38	76.4966	1439.62	80.3567
1189.86	87.0029	1189.86	76.4057	1440.11	80.1372
1190.35	86.8205	1190.35	76.314	1440.59	79.8921
1190.83	86.6347	1190.83	76.2245	1441.07	79.6198
1191.31	86.4499	1191.31	76.1385	1441.55	79.3234
1191.79	86.2716	1191.79	76.0555	1442.04	79.0108
1192.28	86.105	1192.28	75.9731	1442.52	78.6932
1192.76	85.9553	1192.76	75.889	1443	78.3845
1193.24	85.8276	1193.24	75.802	1443.48	78.1005
1193.72	85.7261	1193.72	75.7127	1443.96	77.8574
1194.2	85.6542	1194.2	75.6235	1444.44	77.6709
1194.68	85.6144	1194.68	75.5369	1444.93	77.5555
1195.17	85.6071	1195.17	75.4545	1445.41	77.5233
1195.65	85.6315	1195.65	75.3767	1445.89	77.5834
1196.13	85.6853	1196.13	75.3019	1446.37	77.7398
1196.61	85.7656	1196.61	75.2283	1446.86	77.9877
1197.1	85.8693	1197.1	75.154	1447.34	78.3086
1197.58	85.9937	1197.58	75.078	1447.82	78.6703
1198.06	86.1364	1198.06	74.9998	1448.3	79.0336
1198.54	86.2949	1198.54	74.9194	1448.79	79.3653
1199.02	86.4664	1199.02	74.8363	1449.27	79.6488
1199.51	86.6466	1199.51	74.7498	1449.75	79.8837
1199.99	86.8303	1199.99	74.6595	1450.23	80.0797
1200.47	87.012	1200.47	74.5653	1450.71	80.2485
1200.95	87.186	1200.95	74.4683	1451.19	80.3986
1201.43	87.3479	1201.43	74.3703	1451.68	80.5335
1201.92	87.4948	1201.92	74.2729	1452.16	80.653
1202.4	87.625	1202.4	74.177	1452.64	80.7553
1202.88	87.7382	1202.88	74.0821	1453.12	80.84
1203.36	87.8344	1203.36	73.9866	1453.61	80.9091
1203.85	87.9141	1203.85	73.8882	1454.09	80.9664
1204.33	87.9773	1204.33	73.7856	1454.57	81.0157
1204.81	88.0241	1204.81	73.6784	1455.05	81.059
1205.29	88.0548	1205.29	73.5674	1455.53	81.0947
1205.77	88.07	1205.77	73.4536	1456.02	81.1163
1206.26	88.0709	1206.26	73.3378	1456.5	81.1143
1206.74	88.0595	1206.74	73.2201	1456.98	81.0833
1207.22	88.038	1207.22	73.0999	1457.46	81.0292
1207.7	88.0092	1207.7	72.9764	1457.94	80.9666
1208.18	87.9762	1208.18	72.85	1458.43	80.9064
1208.67	87.942	1208.67	72.722	1458.91	80.8508
1209.15	87.91	1209.15	72.5944	1459.39	80.7972
1209.63	87.8835	1209.63	72.4688	1459.87	80.743
1210.11	87.866	1210.11	72.3456	1460.36	80.6882
1210.6	87.8605	1210.6	72.2233	1460.84	80.6339
1211.08	87.8696	1211.08	72.099	1461.32	80.5822
1211.56	87.8946	1211.56	71.9699	1461.8	80.5342
1212.04	87.936	1212.04	71.8337	1462.28	80.4899
1212.52	87.9934	1212.52	71.6902	1462.77	80.4471
1213.01	88.0653	1213.01	71.5404	1463.25	80.4026
1213.49	88.1502	1213.49	71.3865	1463.73	80.3525
1213.97	88.2463	1213.97	71.2299	1464.21	80.2938
1214.45	88.3521	1214.45	71.0711	1464.69	80.2267
1214.93	88.4658	1214.93	70.9093	1465.18	80.154
1215.42	88.5862	1215.42	70.7437	1465.66	80.0794
1215.9	88.7119	1215.9	70.5734	1466.14	80.0053
1216.38	88.8413	1216.38	70.3989	1466.62	79.932
1216.86	88.973	1216.86	70.2211	1467.11	79.8593
1217.35	89.1051	1217.35	70.0408	1467.59	79.7874
1217.83	89.2355	1217.83	69.8581	1468.07	79.7179
1218.31	89.3619	1218.31	69.6715	1468.55	79.6535
1218.79	89.4821	1218.79	69.4789	1469.03	79.5968
1219.27	89.5942	1219.27	69.2785	1469.52	79.5495
1219.76	89.6968	1219.76	69.0698	1470	79.5115
1220.24	89.7893	1220.24	68.854	1470.48	79.48
1220.72	89.8714	1220.72	68.6335	1470.96	79.4496
1221.2	89.9434	1221.2	68.4109	1471.44	79.4125
1221.68	90.006	1221.68	68.1876	1471.93	79.3612
1222.17	90.0599	1222.17	67.963	1472.41	79.2922
1222.65	90.1057	1222.65	67.7347	1472.89	79.2088
1223.13	90.1441	1223.13	67.4998	1473.37	79.1187
1223.61	90.1759	1223.61	67.2563	1473.86	79.0276
1224.09	90.2018	1224.09	67.0039	1474.34	78.9361
1224.58	90.2228	1224.58	66.7439	1474.82	78.8417
1225.06	90.2398	1225.06	66.4785	1475.3	78.7416
1225.54	90.2537	1225.54	66.2097	1475.78	78.6354
1226.02	90.2652	1226.02	65.9378	1476.27	78.5255
1226.51	90.2746	1226.51	65.6618	1476.75	78.4155
1226.99	90.2818	1226.99	65.3799	1477.23	78.3083
1227.47	90.2865	1227.47	65.0911	1477.71	78.2046
1227.95	90.2885	1227.95	64.7956	1478.19	78.103
1228.43	90.2878	1228.43	64.4952	1478.68	78.0011
1228.92	90.2845	1228.92	64.1925	1479.16	77.897
1229.4	90.2795	1229.4	63.8899	1479.64	77.7896
1229.88	90.2732	1229.88	63.5884	1480.12	77.6799
1230.36	90.2661	1230.36	63.2879	1480.61	77.5695
1230.84	90.2584	1230.84	62.9873	1481.09	77.4603
1231.33	90.2498	1231.33	62.6857	1481.57	77.3535
1231.81	90.2398	1231.81	62.3831	1482.05	77.2492
1232.29	90.2278	1232.29	62.0806	1482.53	77.1466
1232.77	90.214	1232.77	61.7796	1483.02	77.0454
1233.26	90.1991	1233.26	61.481	1483.5	76.9461
1233.74	90.1843	1233.74	61.1848	1483.98	76.8496
1234.22	90.1709	1234.22	60.8899	1484.46	76.7568
1234.7	90.16	1234.7	60.5948	1484.94	76.668
1235.18	90.1517	1235.18	60.299	1485.43	76.5817
1235.66	90.1451	1235.66	60.0033	1485.91	76.4957
1236.15	90.1389	1236.15	59.7095	1486.39	76.4071
1236.63	90.1316	1236.63	59.4198	1486.87	76.314
1237.11	90.122	1237.11	59.1354	1487.35	76.216
1237.59	90.1101	1237.59	58.8553	1487.84	76.1136
1238.08	90.0966	1238.08	58.5774	1488.32	76.0072
1238.56	90.083	1238.56	58.2983	1488.8	75.8953
1239.04	90.0709	1239.04	58.0159	1489.28	75.7746
1239.52	90.0611	1239.52	57.7293	1489.77	75.6429
1240	90.0541	1240	57.4397	1490.25	75.503
1240.49	90.0494	1240.49	57.1487	1490.73	75.3623
1240.97	90.0466	1240.97	56.8578	1491.21	75.23
1241.45	90.0451	1241.45	56.5666	1491.69	75.112
1241.93	90.0447	1241.93	56.2734	1492.18	75.0095
1242.41	90.0452	1242.41	55.9755	1492.66	74.9192
1242.9	90.0468	1242.9	55.6707	1493.14	74.8357
1243.38	90.0491	1243.38	55.358	1493.62	74.7524
1243.86	90.0512	1243.86	55.0376	1494.1	74.6624
1244.34	90.0518	1244.34	54.7105	1494.59	74.5598
1244.83	90.0498	1244.83	54.3763	1495.07	74.4401
1245.31	90.0443	1245.31	54.0334	1495.55	74.3019
1245.79	90.0352	1245.79	53.6785	1496.03	74.1472
1246.27	90.0234	1246.27	53.3078	1496.52	73.9813
1246.75	90.0105	1246.75	52.9182	1497	73.8098
1247.24	89.998	1247.24	52.5085	1497.48	73.6366
1247.72	89.9874	1247.72	52.0792	1497.96	73.4631
1248.2	89.9795	1248.2	51.6319	1498.44	73.2894
1248.68	89.9743	1248.68	51.1677	1498.93	73.116
1249.16	89.9713	1249.16	50.6871	1499.41	72.9436
1249.65	89.9693	1249.65	50.1895	1499.89	72.7727
1250.13	89.9672	1250.13	49.6744	1500.37	72.6027
1250.61	89.9636	1250.61	49.1427	1500.85	72.4318
1251.09	89.9574	1251.09	48.5978	1501.34	72.2583
1251.58	89.9478	1251.58	48.0445	1501.82	72.0815
1252.06	89.9343	1252.06	47.4893	1502.3	71.9023
1252.54	89.9172	1252.54	46.9381	1502.78	71.7236
1253.02	89.8972	1253.02	46.3959	1503.27	71.5495
1253.5	89.8758	1253.5	45.8679	1503.75	71.384
1253.99	89.8544	1253.99	45.3602	1504.23	71.2294
1254.47	89.8345	1254.47	44.8815	1504.71	71.0854
1254.95	89.8166	1254.95	44.4442	1505.19	70.9471
1255.43	89.8007	1255.43	44.0613	1505.67	70.8048
1255.91	89.7863	1255.91	43.745	1506.16	70.6485
1256.4	89.7722	1256.4	43.5027	1506.64	70.4813
1256.88	89.7578	1256.88	43.3353	1507.12	70.3302
1257.36	89.7428	1257.36	43.2374	1507.6	70.2248
1257.84	89.7275	1257.84	43.1998	1508.09	70.1684
1258.33	89.7125	1258.33	43.2138	1508.57	70.1447
1258.81	89.6983	1258.81	43.2727	1509.05	70.1382
1259.29	89.6847	1259.29	43.3734	1509.53	70.1423
1259.77	89.6705	1259.77	43.5158	1510.01	70.1583
1260.25	89.6537	1260.25	43.7008	1510.5	70.1929
1260.73	89.6321	1260.73	43.9296	1510.98	70.2551
1261.22	89.604	1261.22	44.2048	1511.46	70.3517
1261.7	89.5687	1261.7	44.532	1511.94	70.4844
1262.18	89.5266	1262.18	44.9209	1512.42	70.6489
1262.66	89.4795	1262.66	45.3861	1512.91	70.8368
1263.15	89.4295	1263.15	45.9448	1513.39	71.0411
1263.63	89.3788	1263.63	46.6121	1513.87	71.261
1264.11	89.3292	1264.11	47.4	1514.35	71.5061
1264.59	89.2814	1264.59	48.3144	1514.84	71.7968
1265.07	89.235	1265.07	49.3556	1515.32	72.1598
1265.56	89.1891	1265.56	50.521	1515.8	72.6161
1266.04	89.1421	1266.04	51.8063	1516.28	73.1605
1266.52	89.0924	1266.52	53.2064	1516.76	73.7473
1267	89.0389	1267	54.7132	1517.25	74.3041
1267.48	88.9812	1267.48	56.3155	1517.73	74.7701
1267.97	88.9198	1267.97	57.9967	1518.21	75.1246
1268.45	88.8558	1268.45	59.7368	1518.69	75.3854
1268.93	88.791	1268.93	61.5164	1519.17	75.5893
1269.41	88.7277	1269.41	63.3171	1519.66	75.7767
1269.9	88.6677	1269.9	65.1239	1520.14	75.9817
1270.38	88.6125	1270.38	66.9238	1520.62	76.2235
1270.86	88.5628	1270.86	68.7016	1521.1	76.4942
1271.34	88.5184	1271.34	70.4397	1521.59	76.7565
1271.82	88.4784	1271.82	72.1171	1522.07	76.9675
1272.31	88.4415	1272.31	73.712	1522.55	77.1107
1272.79	88.4065	1272.79	75.2071	1523.03	77.1987
1273.27	88.3727	1273.27	76.5914	1523.51	77.2528
1273.75	88.3402	1273.75	77.8605	1524	77.2869
1274.23	88.3099	1274.23	79.0153	1524.48	77.304
1274.72	88.283	1274.72	80.058	1524.96	77.2994
1275.2	88.261	1275.2	80.9908	1525.44	77.2672
1275.68	88.2446	1275.68	81.8149	1525.92	77.2073
1276.16	88.2341	1276.16	82.5326	1526.41	77.1297
1276.64	88.2288	1276.64	83.1486	1526.89	77.0524
1277.13	88.2276	1277.13	83.6708	1527.37	76.9947
1277.61	88.2293	1277.61	84.1099	1527.85	76.9693
1278.09	88.2328	1278.09	84.4763	1528.34	76.9797
1278.57	88.2373	1278.57	84.7781	1528.82	77.0224
1279.06	88.2426	1279.06	85.0207	1529.3	77.0907
1279.54	88.2488	1279.54	85.2067	1529.78	77.1785
1280.02	88.2559	1280.02	85.3384	1530.26	77.2833
1280.5	88.2644	1280.5	85.4199	1530.75	77.4063
1280.98	88.2749	1280.98	85.457	1531.23	77.5525
1281.47	88.2879	1281.47	85.457	1531.71	77.7278
1281.95	88.3047	1281.95	85.4269	1532.19	77.9348
1282.43	88.3262	1282.43	85.371	1532.67	78.1653
1282.91	88.3531	1282.91	85.2913	1533.16	78.3943
1283.39	88.3853	1283.39	85.1881	1533.64	78.5877
1283.88	88.4222	1283.88	85.0616	1534.12	78.722
1284.36	88.4619	1284.36	84.9136	1534.6	78.7981
1284.84	88.5024	1284.84	84.7472	1535.09	78.8332
1285.32	88.5416	1285.32	84.5663	1535.57	78.8449
1285.81	88.5779	1285.81	84.3741	1536.05	78.8428
1286.29	88.6107	1286.29	84.171	1536.53	78.829
1286.77	88.6402	1286.77	83.9557	1537.01	78.8006
1287.25	88.6675	1287.25	83.7256	1537.49	78.7532
1287.73	88.694	1287.73	83.4793	1537.98	78.6841
1288.22	88.7211	1288.22	83.2175	1538.46	78.5956
1288.7	88.7496	1288.7	82.9432	1538.94	78.4976
1289.18	88.7796	1289.18	82.66	1539.42	78.4065
1289.66	88.8105	1289.66	82.3703	1539.91	78.3334
1290.14	88.8414	1290.14	82.0741	1540.39	78.2719
1290.63	88.8709	1290.63	81.7687	1540.87	78.2029
1291.11	88.8979	1291.11	81.4504	1541.35	78.1167
1291.59	88.9217	1291.59	81.1164	1541.84	78.0193
1292.07	88.9418	1292.07	80.7665	1542.32	77.9221
1292.56	88.9585	1292.56	80.4028	1542.8	77.8315
1293.04	88.9718	1293.04	80.0287	1543.28	77.7446
1293.52	88.9822	1293.52	79.6469	1543.76	77.6521
1294	88.9897	1294	79.2583	1544.24	77.5439
1294.48	88.9942	1294.48	78.8611	1544.73	77.417
1294.97	88.995	1294.97	78.4521	1545.21	77.2781
1295.45	88.991	1295.45	78.0285	1545.69	77.1401
1295.93	88.9811	1295.93	77.5892	1546.17	77.0147
1296.41	88.964	1296.41	77.1352	1546.66	76.9062
1296.89	88.939	1296.89	76.6688	1547.14	76.8107
1297.38	88.9058	1297.38	76.1923	1547.62	76.7177
1297.86	88.8653	1297.86	75.7061	1548.1	76.6125
1298.34	88.8192	1298.34	75.2091	1548.58	76.4811
1298.82	88.77	1298.82	74.6991	1549.07	76.3163
1299.31	88.7206	1299.31	74.1744	1549.55	76.1231
1299.79	88.6733	1299.79	73.6349	1550.03	75.9194
1300.27	88.6301	1300.27	73.0828	1550.51	75.7267
1300.75	88.592	1300.75	72.5212	1550.99	75.5574
1301.23	88.5591	1301.23	71.9536	1551.48	75.4095
1301.71	88.5308	1301.71	71.3826	1551.96	75.269
1302.2	88.5059	1302.2	70.8096	1552.44	75.1176
1302.68	88.4832	1302.68	70.2359	1552.92	74.9396
1303.16	88.4614	1303.16	69.664	1553.41	74.7281
1303.64	88.4395	1303.64	69.0984	1553.89	74.4897
1304.13	88.4166	1304.13	68.5458	1554.37	74.2429
1304.61	88.3924	1304.61	68.0144	1554.85	74.0107
1305.09	88.367	1305.09	67.5119	1555.33	73.8093
1305.57	88.3414	1305.57	67.0447	1555.82	73.6421
1306.05	88.3178	1306.05	66.617	1556.3	73.4998
1306.54	88.2991	1306.54	66.2316	1556.78	73.3626
1307.02	88.2888	1307.02	65.8912	1557.26	73.1958
1307.5	88.2907	1307.5	65.5992	1557.74	72.9363
1307.98	88.3074	1307.98	65.3599	1558.23	72.4875
1308.46	88.3406	1308.46	65.1781	1558.71	71.7905
1308.95	88.3905	1308.95	65.0572	1559.19	70.975
1309.43	88.4557	1309.43	64.9986	1559.67	70.2859
1309.91	88.5343	1309.91	65.0018	1560.15	69.8119
1310.39	88.624	1310.39	65.0652	1560.64	69.4892
1310.88	88.7227	1310.88	65.1877	1561.12	69.2387
1311.36	88.8286	1311.36	65.3698	1561.6	69.0096
1311.84	88.9401	1311.84	65.6128	1562.08	68.7716
1312.32	89.0553	1312.32	65.9175	1562.57	68.5029
1312.8	89.1716	1312.8	66.2818	1563.05	68.1868
1313.29	89.2862	1313.29	66.6994	1563.53	67.8137
1313.77	89.3957	1313.77	67.1605	1564.01	67.3888
1314.25	89.4975	1314.25	67.6538	1564.49	66.9382
1314.73	89.5897	1314.73	68.1702	1564.98	66.5075
1315.21	89.6715	1315.21	68.7041	1565.46	66.1485
1315.7	89.7434	1315.7	69.2542	1565.94	65.9033
1316.18	89.8064	1316.18	69.8218	1566.42	65.7984
1316.66	89.8616	1316.66	70.4078	1566.9	65.8528
1317.14	89.9103	1317.14	71.0109	1567.39	66.0928
1317.62	89.9533	1317.62	71.6261	1567.87	66.5619
1318.11	89.9907	1318.11	72.2457	1568.35	67.3115
1318.59	90.0224	1318.59	72.8611	1568.83	68.364
1319.07	90.0482	1319.07	73.4646	1569.32	69.6554
1319.55	90.0679	1319.55	74.0502	1569.8	71.017
1320.04	90.0814	1320.04	74.6136	1570.28	72.2501
1320.52	90.0895	1320.52	75.151	1570.76	73.2353
1321	90.093	1321	75.6593	1571.24	73.9638
1321.48	90.0936	1321.48	76.1352	1571.73	74.4915
1321.96	90.0928	1321.96	76.577	1572.21	74.8841
1322.45	90.0922	1322.45	76.9844	1572.69	75.1903
1322.93	90.093	1322.93	77.3585	1573.17	75.4371
1323.41	90.0955	1323.41	77.701	1573.65	75.6318
1323.89	90.0996	1323.89	78.0127	1574.14	75.7665
1324.38	90.1047	1324.38	78.2928	1574.62	75.8211
1324.86	90.1098	1324.86	78.5389	1575.1	75.7689
1325.34	90.1146	1325.34	78.7489	1575.58	75.5909
1325.82	90.1188	1325.82	78.9218	1576.07	75.2965
1326.3	90.1231	1326.3	79.0598	1576.55	74.9319
1326.79	90.1281	1326.79	79.1671	1577.03	74.5567
1327.27	90.1344	1327.27	79.2493	1577.51	74.2084
1327.75	90.1426	1327.75	79.3105	1577.99	73.8921
1328.23	90.1525	1328.23	79.3525	1578.48	73.5938
1328.71	90.1638	1328.71	79.374	1578.96	73.2962
1329.2	90.1759	1329.2	79.3723	1579.44	72.9861
1329.68	90.1879	1329.68	79.3449	1579.92	72.6562
1330.16	90.1991	1330.16	79.2918	1580.4	72.305
1330.64	90.2086	1330.64	79.2154	1580.89	71.9338
1331.12	90.2158	1331.12	79.1203	1581.37	71.5455
1331.61	90.2201	1331.61	79.0115	1581.85	71.1417
1332.09	90.2212	1332.09	78.8925	1582.33	70.722
1332.57	90.2193	1332.57	78.765	1582.82	70.2849
1333.05	90.2154	1333.05	78.6292	1583.3	69.8298
1333.54	90.2106	1333.54	78.4848	1583.78	69.359
1334.02	90.2065	1334.02	78.3325	1584.26	68.8776
1334.5	90.2042	1334.5	78.1738	1584.74	68.3916
1334.98	90.2042	1334.98	78.0112	1585.23	67.9052
1335.46	90.2065	1335.46	77.8464	1585.71	67.4179
1335.95	90.2103	1335.95	77.6797	1586.19	66.9249
1336.43	90.2145	1336.43	77.5093	1586.67	66.4198
1336.91	90.2181	1336.91	77.3318	1587.15	65.8984
1337.39	90.2205	1337.39	77.1443	1587.64	65.3624
1337.87	90.2212	1337.87	76.9453	1588.12	64.819
1338.36	90.2199	1338.36	76.7369	1588.6	64.2789
1338.84	90.2161	1338.84	76.5253	1589.08	63.7517
1339.32	90.2086	1339.32	76.32	1589.57	63.2418
1339.8	90.1963	1339.8	76.1321	1590.05	62.7488
1340.29	90.1782	1340.29	75.9725	1590.53	62.2698
1340.77	90.1534	1340.77	75.8506	1591.01	61.8051
1341.25	90.1224	1341.25	75.7729	1591.49	61.3615
1341.73	90.0857	1341.73	75.7442	1591.98	60.9507
1342.21	90.0445	1342.21	75.7669	1592.46	60.5857
1342.69	89.9997	1342.69	75.8395	1592.94	60.2739
1343.18	89.9526	1343.18	75.9568	1593.42	60.014
1343.66	89.904	1343.66	76.1084	1593.9	59.7972
1344.14	89.855	1344.14	76.2813	1594.39	59.6142
1344.62	89.8066	1344.62	76.4608	1594.87	59.463
1345.11	89.7593	1345.11	76.6363	1595.35	59.3519
1345.59	89.7134	1345.59	76.8027	1595.83	59.2967
1346.07	89.6689	1346.07	76.9609	1596.32	59.3109
1346.55	89.6252	1346.55	77.1155	1596.8	59.3967
1347.03	89.582	1347.03	77.272	1597.28	59.5415
1347.52	89.5387	1347.52	77.4335	1597.76	59.723
1348	89.4953	1348	77.6	1598.24	59.9201
1348.48	89.4521	1348.48	77.7692	1598.72	60.1225
1348.96	89.4097	1348.96	77.9385	1599.21	60.336
1349.44	89.3688	1349.44	78.1067	1599.69	60.5817
1349.93	89.33	1349.93	78.2744	1600.17	60.889
1350.41	89.2935	1350.41	78.4425	1600.65	61.2874
1350.89	89.2594	1350.89	78.6111	1601.14	61.8006
1351.37	89.2274	1351.37	78.7785	1601.62	62.4451
1351.86	89.1972	1351.86	78.9422	1602.1	63.2343
1352.34	89.1682	1352.34	79.0996	1602.58	64.1812
1352.82	89.1399	1352.82	79.2502	1603.06	65.2963
1353.3	89.112	1353.3	79.3952	1603.55	66.5812
1353.78	89.084	1353.78	79.5365	1604.03	68.0215
1354.27	89.056	1354.27	79.6748	1604.51	69.5863
1354.75	89.0282	1354.75	79.8079	1604.99	71.2347
1355.23	89.0012	1355.23	79.931	1605.47	72.9258
1355.71	88.976	1355.71	80.0384	1605.96	74.6263
1356.19	88.9535	1356.19	80.127	1606.44	76.3103
1356.68	88.9345	1356.68	80.1975	1606.92	77.9555
1357.16	88.9195	1357.16	80.2549	1607.4	79.5365
1357.64	88.9085	1357.64	80.3059	1607.89	81.0237
1358.12	88.9012	1358.12	80.3562	1608.37	82.3877
1358.61	88.8969	1358.61	80.4083	1608.85	83.607
1359.09	88.8953	1359.09	80.4607	1609.33	84.6741
1359.57	88.8962	1359.57	80.5099	1609.81	85.5954
1360.05	88.8993	1360.05	80.5532	1610.3	86.3849
1360.53	88.9053	1360.53	80.5908	1610.78	87.0582
1361.02	88.9142	1361.02	80.6264	1611.26	87.6276
1361.5	88.9262	1361.5	80.6645	1611.74	88.1025
1361.98	88.941	1361.98	80.7078	1612.22	88.4923
1362.46	88.9579	1362.46	80.7532	1612.71	88.808
[truncated: 5,471 more rows]
