# Supplementary material for: Dual engineering of thermodynamics and kinetics in covalent organic frameworks for separation
Source: Nat Commun. 2026 Mar 10;17:3896. doi: 10.1038/s41467-026-70311-8 (PMC13125621; doi:10.1038/s41467-026-70311-8)
Supplement: Supplementary file 3 — Source Data [file 41467_2026_70311_MOESM3_ESM.zip › 676225_2_data_set_12367526_twyvxw/Source data for figures/Supplementary Figure S17a.xlsx]

## Sheet: Sheet1
STpBPa Desorption		STpBPa Adsorption
Relative Pressure (P/P0)	N2 uptake (cc/g)	Relative Pressure (P/P0)	N2 uptake (cc/g)
0.97514	66.0696	4.62756E-6	-0.0218
0.9495	61.4277	3.24076E-5	0.8253
0.92513	59.7232	3.99656E-5	1.5323
0.90013	58.7007	4.2305E-5	2.2083
0.8751	57.9561	4.30345E-5	4.1435
0.85023	57.2969	4.38762E-5	4.7875
0.82504	56.6686	5.26581E-5	5.4195
0.79984	56.2182	3.57826E-4	5.9907
0.77479	55.6813	1.4509E-4	6.2263
0.74953	55.192	1.84751E-4	6.0972
0.72478	54.6265	1.87081E-4	6.0482
0.69961	54.2199	1.63139E-4	6.0431
0.67485	53.735	1.59184E-4	6.0025
0.64965	53.2771	1.61084E-4	5.983
0.62481	52.7927	2.17036E-4	5.9286
0.59961	52.2697	4.20467E-4	6.4873
0.57459	51.793	6.30242E-4	7.0568
0.54982	51.3012	8.30493E-4	7.5931
0.52465	50.7674	0.00104	8.1263
0.49969	50.2447	0.00303	11.4302
0.47467	49.6017	0.00507	12.8531
0.44974	49.0755	0.00701	13.6275
0.42465	48.4987	0.00903	14.1276
0.39951	47.9038	0.00999	14.363
0.37459	47.2341	0.02507	16.6163
0.34965	46.5091	0.05003	18.84
0.3247	45.6854	0.07513	20.9137
0.29968	44.7752	0.09998	22.9349
0.2746	43.9517	0.12497	24.979
0.24961	43.0041	0.14989	26.9775
0.22516	35.3084	0.17493	28.813
0.20037	32.6687	0.19993	30.6888
0.17508	30.7546	0.22495	33.0045
0.15008	28.88	0.2752	42.2056
0.12515	26.8538	0.30014	43.1393
0.10008	24.8239	0.32529	44.0772
0.07511	22.7435	0.35014	45.0074
0.05018	20.6809	0.3753	45.7366
0.02401	18.0801	0.40032	46.4609
		0.42548	47.1089
		0.45032	47.8321
		0.47532	48.4734
		0.50031	49.0952
		0.52558	49.7778
		0.55061	50.3481
		0.57495	50.8534
		0.60029	51.4437
		0.62488	51.9916
		0.65026	52.3697
		0.6753	52.9659
		0.70002	53.544
		0.72524	54.043
		0.75007	54.5329
		0.77521	55.0952
		0.80004	55.5934
		0.82515	56.145
		0.84999	56.8464
		0.87518	57.5321
		0.90014	58.1972
		0.92483	59.1025
		0.94955	60.4714
		0.97389	63.4441
		0.9938	83.3857
