# Supplementary material for: Dual engineering of thermodynamics and kinetics in covalent organic frameworks for separation
Source: Nat Commun. 2026 Mar 10;17:3896. doi: 10.1038/s41467-026-70311-8 (PMC13125621; doi:10.1038/s41467-026-70311-8)
Supplement: Supplementary file 3 — Source Data [file 41467_2026_70311_MOESM3_ESM.zip › 676225_2_data_set_12367526_twyvxw/Source data for figures/Supplementary Figure S17b.xlsx]

## Sheet: Sheet1
Pore width (nm)	Pore Volume (cm3/g)
0.723	0
0.753	0
0.785	0
0.818	0
0.852	0
0.889	0
0.926	0
0.966	0
1.007	0
1.051	0
1.096	0
1.144	0
1.193	0
1.245	1.41
1.299	9.32
1.356	15.3
1.416	16.1
1.478	14.6
1.543	11.7
1.611	9.91
1.682	9.56
1.756	12.7
1.834	19.8
1.915	28.8
2	27.5
2.1206	0
2.1948	0
2.2717	0
2.3512	0
2.4335	0
2.5186	0
2.6068	0
2.698	0
2.7925	0
2.8902	0
2.9914	0
3.0961	26.9
3.2044	69.2
3.3166	99.4
3.4326	101
3.5528	78.3
3.6771	46.9
3.8058	20.5
3.939	7.81
4.0769	4.87
4.2196	4.5
4.3673	4.31
4.5201	4.57
4.6784	5.73
4.8421	5.5
5.0116	0
5.187	0
5.369	0
5.556	0
5.751	2.17
5.952	4.96
6.16	6.12
6.376	5.78
6.599	5.04
6.83	4.37
7.069	3.57
7.317	2.81
7.573	2.38
7.8379	2.32
8.1122	2.27
8.3961	1.9
8.69	1.28
8.9941	0.85
9.3089	1
9.6347	1.28
9.972	1.29
10.321	1.1
10.682	0.844
11.056	0.636
11.443	0.53
11.8436	0.503
12.2581	0.491
12.6871	0.472
13.1312	0.442
13.5908	0.39
14.0664	0.304
14.5588	0.245
15.0683	0.229
15.5957	0.207
16.1416	0.185
16.7065	0.189
17.2912	0.222
17.8964	0.221
18.5228	0.185
19.1711	0.16
19.8421	0.142
20.5366	0.122
21.2553	0.111
21.9993	0.092
22.7693	0.0847
23.5662	0.0685
24.391	0.0694
25.2447	0.0558
26.1282	0.0439
27.0427	0.0459
27.9892	0.0583
28.9689	0.0564
29.9828	0.0493
31.0322	0.0419
32.1183	0.0325
33.2424	0.0334
34.4059	0.0349
35.6101	0.0372
36.8565	0.0444
38.1464	0.0316
39.4816	0.0319
40.8634	0.0303
42.2936	0.0228
43.7739	0.0192
45.306	0.00604
46.8917	0
48.5329	0.0306
50.2316	0.176
