# Supplementary material for: Dual engineering of thermodynamics and kinetics in covalent organic frameworks for separation
Source: Nat Commun. 2026 Mar 10;17:3896. doi: 10.1038/s41467-026-70311-8 (PMC13125621; doi:10.1038/s41467-026-70311-8)
Supplement: Supplementary file 3 — Source Data [file 41467_2026_70311_MOESM3_ESM.zip › 676225_2_data_set_12367526_twyvxw/Source data for figures/Supplementary Figure S18a.xlsx]

## Sheet: Sheet1
STpBPa-F		STpBPa-F capillary		bare capillary
2θ (degree)	Intensity (a.u.)	2θ (degree)	Intensity (a.u.)	2θ (degree)	Intensity (a.u.)
1.00214	121022	1.00214	64781	1.00214	50300
1.06075	104803	1.05266	53567	1.05266	40876
1.11935	91711	1.10318	43136	1.10318	32865
1.17795	78409	1.1537	34785	1.1537	26578
1.23656	58749	1.20422	30994	1.20422	23636
1.29516	42344	1.25474	28162	1.25474	21348
1.35376	34580	1.30526	25729	1.30526	19237
1.41237	31211	1.35578	22977	1.35578	17121
1.47097	27300	1.4063	20788	1.4063	15816
1.52957	24913	1.45682	18699	1.45682	13637
1.58817	21913	1.50734	16837	1.50734	12679
1.64678	19222	1.55786	14717	1.55786	10804
1.70538	16837	1.60838	13263	1.60838	9470
1.76398	14564	1.6589	11384	1.6589	8272
1.82259	12535	1.70942	10065	1.70942	7265
1.88119	11040	1.75994	8313	1.75994	6172
1.93979	8981	1.81046	7313	1.81046	5200
1.9984	7588	1.86098	6282	1.86098	4243
2.057	6206	1.9115	4993	1.9115	3476
2.1156	4819	1.96202	3964	1.96202	2774
2.1742	3752	2.01254	3095	2.01254	2051
2.23281	3027	2.06306	2454	2.06306	1480
2.29141	2749	2.11358	1746	2.11358	1127
2.35001	2626	2.1641	1326	2.1641	761
2.40862	2722	2.21462	869	2.21462	498
2.46722	2930	2.26514	767	2.26514	352
2.52582	3414	2.31566	804	2.31566	347
2.58443	3877	2.36618	879	2.36618	283
2.64303	4870	2.4167	919	2.4167	232
2.70163	5757	2.46722	1138	2.46722	185
2.76023	6941	2.51774	1337	2.51774	159
2.81884	7612	2.56826	1891	2.56826	143
2.87744	7433	2.61878	2713	2.61878	149
2.93604	6771	2.6693	3722	2.6693	102
2.99465	5612	2.71982	4264	2.71982	120
3.05325	4158	2.77034	3342	2.77034	102
3.11185	3169	2.82086	2075	2.82086	67
3.17046	2139	2.87138	1018	2.87138	80
3.22906	1412	2.9219	584	2.9219	79
3.28766	1148	2.97242	409	2.97242	83
3.34626	926	3.02294	340	3.02294	78
3.40487	835	3.07346	305	3.07346	60
3.46347	676	3.12398	276	3.12398	93
3.52207	660	3.1745	235	3.1745	64
3.58068	582	3.22502	235	3.22502	67
3.63928	561	3.27554	203	3.27554	91
3.69788	508	3.32606	219	3.32606	63
3.75649	546	3.37658	189	3.37658	66
3.81509	475	3.4271	169	3.4271	64
3.87369	419	3.47762	182	3.47762	81
3.93229	437	3.52814	163	3.52814	81
3.9909	380	3.57866	161	3.57866	76
4.0495	388	3.62918	173	3.62918	66
4.1081	377	3.6797	167	3.6797	70
4.16671	366	3.73022	156	3.73022	65
4.22531	357	3.78074	142	3.78074	75
4.28391	360	3.83125	153	3.83125	74
4.34252	382	3.88177	115	3.88177	49
4.40112	315	3.93229	116	3.93229	79
4.45972	376	3.98281	133	3.98281	93
4.51832	372	4.03333	140	4.03333	74
4.57693	399	4.08385	122	4.08385	77
4.63553	437	4.13437	147	4.13437	55
4.69413	507	4.18489	148	4.18489	63
4.75274	493	4.23541	134	4.23541	82
4.81134	642	4.28593	137	4.28593	58
4.86994	607	4.33645	147	4.33645	73
4.92855	639	4.38697	174	4.38697	77
4.98715	643	4.43749	152	4.43749	94
5.04575	624	4.48801	185	4.48801	70
5.10435	500	4.53853	236	4.53853	72
5.16296	448	4.58905	294	4.58905	84
5.22156	436	4.63957	387	4.63957	85
5.28016	415	4.69009	513	4.69009	65
5.33877	437	4.74061	558	4.74061	70
5.39737	496	4.79113	550	4.79113	78
5.45597	598	4.84165	437	4.84165	67
5.51458	615	4.89217	319	4.89217	53
5.57318	704	4.94269	226	4.94269	82
5.63178	751	4.99321	196	4.99321	81
5.69038	719	5.04373	179	5.04373	88
5.74899	713	5.09425	192	5.09425	79
5.80759	664	5.14477	183	5.14477	67
5.86619	617	5.19529	192	5.19529	64
5.9248	531	5.24581	252	5.24581	82
5.9834	452	5.29633	315	5.29633	75
6.042	370	5.34685	463	5.34685	79
6.10061	331	5.39737	652	5.39737	89
6.15921	321	5.44789	813	5.44789	75
6.21781	291	5.49841	898	5.49841	65
6.27641	280	5.54893	787	5.54893	93
6.33502	261	5.59945	643	5.59945	78
6.39362	278	5.64997	440	5.64997	84
6.45222	250	5.70049	300	5.70049	79
6.51083	288	5.75101	206	5.75101	66
6.56943	213	5.80153	193	5.80153	81
6.62803	263	5.85205	145	5.85205	86
6.68664	284	5.90257	148	5.90257	84
6.74524	285	5.95309	132	5.95309	74
6.80384	241	6.00361	158	6.00361	58
6.86244	242	6.05413	128	6.05413	67
6.92105	245	6.10465	144	6.10465	93
6.97965	253	6.15517	152	6.15517	85
7.03825	276	6.20569	130	6.20569	80
7.09686	270	6.25621	142	6.25621	80
7.15546	294	6.30673	140	6.30673	88
7.21406	348	6.35725	109	6.35725	68
7.27267	393	6.40777	143	6.40777	86
7.33127	390	6.45829	134	6.45829	68
7.38987	448	6.50881	129	6.50881	77
7.44847	436	6.55933	150	6.55933	74
7.50708	481	6.60985	125	6.60985	75
7.56568	422	6.66037	154	6.66037	65
7.62428	427	6.71089	150	6.71089	70
7.68289	393	6.7614	155	6.7614	68
7.74149	339	6.81192	172	6.81192	76
7.80009	373	6.86244	149	6.86244	93
7.8587	310	6.91296	186	6.91296	70
7.9173	290	6.96348	183	6.96348	84
7.9759	281	7.014	217	7.014	96
8.03451	258	7.06452	276	7.06452	69
8.09311	256	7.11504	330	7.11504	81
8.15171	234	7.16556	470	7.16556	90
8.21031	245	7.21608	548	7.21608	80
8.26892	250	7.2666	675	7.2666	84
8.32752	238	7.31712	687	7.31712	93
8.38612	260	7.36764	635	7.36764	99
8.44473	258	7.41816	501	7.41816	102
8.50333	246	7.46868	404	7.46868	73
8.56193	249	7.5192	258	7.5192	102
8.62054	255	7.56972	200	7.56972	83
8.67914	290	7.62024	178	7.62024	78
8.73774	249	7.67076	146	7.67076	87
8.79634	270	7.72128	180	7.72128	105
8.85495	262	7.7718	151	7.7718	100
8.91355	274	7.82232	157	7.82232	94
8.97215	278	7.87284	148	7.87284	88
9.03076	295	7.92336	147	7.92336	98
9.08936	295	7.97388	158	7.97388	111
9.14796	336	8.0244	134	8.0244	112
9.20657	338	8.07492	170	8.07492	95
9.26517	309	8.12544	160	8.12544	104
9.32377	326	8.17596	142	8.17596	101
9.38237	264	8.22648	135	8.22648	106
9.44098	321	8.277	137	8.277	109
9.49958	349	8.32752	164	8.32752	96
9.55818	335	8.37804	134	8.37804	104
9.61679	345	8.42856	160	8.42856	121
9.67539	398	8.47908	185	8.47908	120
9.73399	379	8.5296	155	8.5296	117
9.7926	403	8.58012	170	8.58012	132
9.8512	420	8.63064	141	8.63064	140
9.9098	382	8.68116	159	8.68116	113
9.9684	398	8.73168	194	8.73168	153
10.027	433	8.7822	149	8.7822	141
10.0856	459	8.83272	174	8.83272	171
10.1442	395	8.88324	152	8.88324	166
10.2028	441	8.93376	174	8.93376	155
10.2614	407	8.98428	168	8.98428	158
10.32	461	9.0348	155	9.0348	163
10.3786	434	9.08532	190	9.08532	181
10.4372	411	9.13584	179	9.13584	181
10.4958	491	9.18636	198	9.18636	182
10.5544	445	9.23688	199	9.23688	212
10.613	436	9.2874	241	9.2874	239
10.6716	455	9.33792	229	9.33792	206
10.7302	466	9.38844	263	9.38844	220
10.7888	511	9.43896	253	9.43896	222
10.8474	533	9.48948	306	9.48948	200
10.9061	505	9.54	340	9.54	245
10.9647	576	9.59052	363	9.59052	260
11.0233	499	9.64104	322	9.64104	230
11.0819	550	9.69156	353	9.69156	227
11.1405	532	9.74207	337	9.74207	230
11.1991	569	9.79259	333	9.79259	269
11.2577	581	9.84311	316	9.84311	272
11.3163	606	9.89363	330	9.89363	258
11.3749	604	9.94415	274	9.94415	315
11.4335	602	9.99467	318	9.99467	307
11.4921	655	10.0452	326	10.0452	347
11.5507	685	10.0957	300	10.0957	335
11.6093	714	10.1462	321	10.1462	356
11.6679	608	10.1967	293	10.1967	339
11.7265	688	10.2473	282	10.2473	354
11.7851	692	10.2978	312	10.2978	345
11.8437	686	10.3483	254	10.3483	351
11.9023	685	10.3988	316	10.3988	367
11.9609	752	10.4494	335	10.4494	392
12.0195	756	10.4999	342	10.4999	336
12.0781	697	10.5504	318	10.5504	383
12.1367	760	10.6009	289	10.6009	382
12.1953	751	10.6514	362	10.6514	439
12.2539	812	10.702	372	10.702	408
12.3125	756	10.7525	371	10.7525	433
12.3711	764	10.803	401	10.803	472
12.4297	732	10.8535	415	10.8535	456
12.4883	817	10.904	425	10.904	468
12.5469	810	10.9545	469	10.9545	483
12.6055	798	11.0051	448	11.0051	471
12.6641	803	11.0556	467	11.0556	517
12.7227	831	11.1061	442	11.1061	522
12.7813	843	11.1566	508	11.1566	518
12.8399	786	11.2072	450	11.2072	502
12.8986	828	11.2577	449	11.2577	556
12.9572	878	11.3082	432	11.3082	576
13.0158	857	11.3587	525	11.3587	570
13.0744	819	11.4092	474	11.4092	600
13.133	839	11.4597	521	11.4597	584
13.1916	840	11.5103	497	11.5103	605
13.2502	838	11.5608	489	11.5608	610
13.3088	885	11.6113	523	11.6113	645
13.3674	828	11.6618	492	11.6618	640
13.426	835	11.7124	545	11.7124	656
13.4846	837	11.7629	564	11.7629	667
13.5432	833	11.8134	562	11.8134	676
13.6018	864	11.8639	560	11.8639	643
13.6604	831	11.9144	606	11.9144	750
13.719	872	11.9649	624	11.9649	656
13.7776	908	12.0155	618	12.0155	696
13.8362	869	12.066	638	12.066	682
13.8948	810	12.1165	663	12.1165	723
13.9534	826	12.167	681	12.167	711
14.012	899	12.2175	674	12.2175	670
14.0706	920	12.2681	605	12.2681	664
14.1292	863	12.3186	694	12.3186	722
14.1878	878	12.3691	673	12.3691	762
14.2464	836	12.4196	676	12.4196	701
14.305	914	12.4702	638	12.4702	751
14.3636	902	12.5207	676	12.5207	805
14.4222	913	12.5712	688	12.5712	745
14.4808	837	12.6217	653	12.6217	762
14.5394	911	12.6722	693	12.6722	725
14.598	845	12.7227	674	12.7227	715
14.6566	858	12.7733	712	12.7733	755
14.7152	828	12.8238	701	12.8238	747
14.7738	860	12.8743	711	12.8743	791
14.8324	863	12.9248	702	12.9248	763
14.891	872	12.9753	706	12.9753	768
14.9497	867	13.0259	698	13.0259	864
15.0083	858	13.0764	723	13.0764	798
15.0669	853	13.1269	705	13.1269	781
15.1255	845	13.1774	758	13.1774	797
15.1841	840	13.2279	710	13.2279	756
15.2427	823	13.2785	740	13.2785	784
15.3013	838	13.329	714	13.329	782
15.3599	799	13.3795	732	13.3795	777
15.4185	787	13.43	712	13.43	748
15.4771	785	13.4805	759	13.4805	773
15.5357	811	13.5311	781	13.5311	746
15.5943	812	13.5816	708	13.5816	767
15.6529	804	13.6321	766	13.6321	758
15.7115	830	13.6826	737	13.6826	741
15.7701	813	13.7331	759	13.7331	723
15.8287	787	13.7837	806	13.7837	784
15.8873	800	13.8342	759	13.8342	760
15.9459	819	13.8847	737	13.8847	729
16.0045	761	13.9352	801	13.9352	762
16.0631	811	13.9857	770	13.9857	794
16.1217	748	14.0363	727	14.0363	744
16.1803	816	14.0868	731	14.0868	726
16.2389	788	14.1373	695	14.1373	728
16.2975	799	14.1878	747	14.1878	735
16.3561	782	14.2383	739	14.2383	757
16.4147	749	14.2889	755	14.2889	765
16.4733	784	14.3394	697	14.3394	709
16.5319	762	14.3899	713	14.3899	734
16.5905	750	14.4404	691	14.4404	727
16.6491	733	14.4909	729	14.4909	688
16.7077	717	14.5415	726	14.5415	749
16.7663	716	14.592	688	14.592	736
16.825	774	14.6425	729	14.6425	693
16.8835	757	14.693	722	14.693	719
16.9422	741	14.7435	721	14.7435	676
17.0008	747	14.7941	723	14.7941	724
17.0594	722	14.8446	675	14.8446	710
17.118	696	14.8951	729	14.8951	662
17.1766	722	14.9456	664	14.9456	712
17.2352	753	14.9961	670	14.9961	673
17.2938	731	15.0467	674	15.0467	711
17.3524	739	15.0972	674	15.0972	707
17.411	732	15.1477	696	15.1477	678
17.4696	763	15.1982	659	15.1982	660
17.5282	739	15.2487	674	15.2487	666
17.5868	722	15.2993	682	15.2993	695
17.6454	688	15.3498	652	15.3498	660
17.704	685	15.4003	656	15.4003	641
17.7626	661	15.4508	622	15.4508	717
17.8212	692	15.5013	627	15.5013	600
17.8798	703	15.5519	630	15.5519	683
17.9384	653	15.6024	668	15.6024	669
17.997	646	15.6529	646	15.6529	633
18.0556	681	15.7034	623	15.7034	640
18.1142	650	15.7539	643	15.7539	625
18.1728	648	15.8044	658	15.8044	632
18.2314	678	15.855	618	15.855	622
18.29	648	15.9055	650	15.9055	646
18.3486	686	15.956	620	15.956	627
18.4072	662	16.0065	626	16.0065	664
18.4658	640	16.0571	629	16.0571	598
18.5244	677	16.1076	588	16.1076	605
18.583	568	16.1581	626	16.1581	648
18.6416	670	16.2086	636	16.2086	535
18.7003	650	16.2591	571	16.2591	591
18.7588	686	16.3097	574	16.3097	585
18.8175	550	16.3602	587	16.3602	574
18.876	646	16.4107	619	16.4107	622
18.9347	609	16.4612	564	16.4612	552
18.9933	627	16.5117	554	16.5117	578
19.0519	625	16.5622	615	16.5622	527
19.1105	579	16.6128	578	16.6128	558
19.1691	578	16.6633	556	16.6633	566
19.2277	579	16.7138	564	16.7138	553
19.2863	557	16.7643	574	16.7643	587
19.3449	582	16.8148	620	16.8148	574
19.4035	630	16.8654	563	16.8654	546
19.4621	614	16.9159	646	16.9159	577
19.5207	575	16.9664	576	16.9664	575
19.5793	572	17.0169	551	17.0169	596
19.6379	610	17.0675	613	17.0675	557
19.6965	545	17.118	562	17.118	519
19.7551	590	17.1685	581	17.1685	524
19.8137	597	17.219	546	17.219	508
19.8723	604	17.2695	586	17.2695	589
19.9309	536	17.32	567	17.32	534
19.9895	543	17.3706	542	17.3706	502
20.0481	563	17.4211	538	17.4211	541
20.1067	543	17.4716	514	17.4716	547
20.1653	544	17.5221	511	17.5221	538
20.2239	514	17.5726	574	17.5726	534
20.2825	566	17.6232	530	17.6232	532
20.3411	546	17.6737	543	17.6737	490
20.3997	530	17.7242	509	17.7242	543
20.4583	500	17.7747	548	17.7747	508
20.5169	519	17.8253	584	17.8253	537
20.5755	559	17.8758	552	17.8758	538
20.6342	499	17.9263	546	17.9263	530
20.6928	525	17.9768	540	17.9768	509
20.7513	499	18.0273	543	18.0273	507
20.81	522	18.0779	547	18.0779	487
20.8686	503	18.1284	544	18.1284	468
20.9272	499	18.1789	526	18.1789	465
20.9858	506	18.2294	479	18.2294	483
21.0444	426	18.2799	481	18.2799	495
21.103	495	18.3304	503	18.3304	465
21.1616	498	18.381	513	18.381	427
21.2202	499	18.4315	462	18.4315	457
21.2788	468	18.482	543	18.482	428
21.3374	491	18.5325	479	18.5325	447
21.396	477	18.583	492	18.583	482
21.4546	491	18.6336	512	18.6336	461
21.5132	475	18.6841	464	18.6841	442
21.5718	468	18.7346	491	18.7346	435
21.6304	482	18.7851	507	18.7851	422
21.689	468	18.8356	485	18.8356	455
21.7476	477	18.8862	460	18.8862	457
21.8062	468	18.9367	520	18.9367	498
21.8648	475	18.9872	484	18.9872	454
21.9234	442	19.0377	488	19.0377	444
21.982	461	19.0882	463	19.0882	469
22.0406	430	19.1388	433	19.1388	433
22.0992	479	19.1893	467	19.1893	428
22.1578	454	19.2398	416	19.2398	430
22.2164	445	19.2903	498	19.2903	413
22.275	421	19.3408	498	19.3408	431
22.3336	458	19.3914	461	19.3914	423
22.3922	424	19.4419	412	19.4419	442
22.4508	453	19.4924	471	19.4924	403
22.5094	400	19.5429	480	19.5429	389
22.568	407	19.5934	462	19.5934	389
22.6267	451	19.644	445	19.644	437
22.6852	449	19.6945	476	19.6945	441
22.7438	436	19.745	429	19.745	415
22.8025	422	19.7955	441	19.7955	398
22.8611	426	19.846	438	19.846	423
22.9197	410	19.8966	455	19.8966	424
22.9783	389	19.9471	437	19.9471	353
23.0369	396	19.9976	432	19.9976	411
23.0955	443	20.0481	439	20.0481	394
23.1541	428	20.0986	433	20.0986	383
23.2127	436	20.1492	420	20.1492	403
23.2713	446	20.1997	440	20.1997	410
23.3299	398	20.2502	429	20.2502	334
23.3885	404	20.3007	431	20.3007	356
23.4471	428	20.3512	358	20.3512	406
23.5057	419	20.4018	390	20.4018	346
23.5643	383	20.4523	460	20.4523	392
23.6229	446	20.5028	420	20.5028	352
23.6815	401	20.5533	424	20.5533	364
23.7401	429	20.6038	426	20.6038	388
23.7987	403	20.6544	391	20.6544	375
23.8573	418	20.7049	379	20.7049	369
23.9159	422	20.7554	444	20.7554	381
23.9745	439	20.8059	436	20.8059	361
24.0331	419	20.8564	393	20.8564	387
24.0917	405	20.907	353	20.907	367
24.1503	387	20.9575	381	20.9575	367
24.2089	434	21.008	437	21.008	342
24.2675	471	21.0585	392	21.0585	394
24.3261	420	21.109	419	21.109	369
24.3847	438	21.1596	386	21.1596	350
24.4433	419	21.2101	424	21.2101	334
24.5019	409	21.2606	414	21.2606	333
24.5605	434	21.3111	381	21.3111	368
24.6192	408	21.3616	365	21.3616	358
24.6777	406	21.4122	409	21.4122	361
24.7364	436	21.4627	397	21.4627	326
24.795	397	21.5132	379	21.5132	328
24.8536	452	21.5637	382	21.5637	317
24.9122	421	21.6142	393	21.6142	311
24.9708	439	21.6648	338	21.6648	348
25.0294	405	21.7153	361	21.7153	375
25.088	419	21.7658	392	21.7658	313
25.1466	416	21.8163	388	21.8163	309
25.2052	399	21.8668	404	21.8668	332
25.2638	423	21.9173	350	21.9173	304
25.3224	419	21.9679	379	21.9679	380
25.381	436	22.0184	355	22.0184	312
25.4396	400	22.0689	414	22.0689	318
25.4982	385	22.1194	382	22.1194	337
25.5568	381	22.17	362	22.17	328
25.6154	383	22.2205	356	22.2205	337
25.674	392	22.271	357	22.271	311
25.7326	406	22.3215	358	22.3215	337
25.7912	370	22.372	379	22.372	338
25.8498	352	22.4226	379	22.4226	283
25.9084	377	22.4731	313	22.4731	294
25.967	415	22.5236	347	22.5236	311
26.0256	401	22.5741	386	22.5741	321
26.0842	394	22.6246	345	22.6246	338
26.1428	373	22.6751	355	22.6751	352
26.2014	381	22.7257	352	22.7257	306
26.26	404	22.7762	354	22.7762	299
26.3186	368	22.8267	375	22.8267	314
26.3772	396	22.8772	341	22.8772	343
26.4358	378	22.9277	353	22.9277	308
26.4945	409	22.9783	389	22.9783	303
26.553	394	23.0288	368	23.0288	301
26.6117	374	23.0793	340	23.0793	301
26.6702	371	23.1298	344	23.1298	297
26.7289	364	23.1804	321	23.1804	282
26.7875	382	23.2309	382	23.2309	302
26.8461	383	23.2814	372	23.2814	285
26.9047	371	23.3319	408	23.3319	310
26.9633	400	23.3824	425	23.3824	273
27.0219	388	23.433	375	23.433	271
27.0805	372	23.4835	385	23.4835	286
27.1391	376	23.534	404	23.534	301
27.1977	344	23.5845	368	23.5845	300
27.2563	391	23.635	382	23.635	266
27.3149	343	23.6855	416	23.6855	304
27.3735	379	23.7361	440	23.7361	293
27.4321	349	23.7866	425	23.7866	297
27.4907	366	23.8371	460	23.8371	258
27.5493	342	23.8876	431	23.8876	274
27.6079	389	23.9382	400	23.9382	272
27.6665	393	23.9887	457	23.9887	296
27.7251	395	24.0392	432	24.0392	272
27.7837	320	24.0897	444	24.0897	281
27.8423	372	24.1402	441	24.1402	285
27.9009	365	24.1908	432	24.1908	319
27.9595	388	24.2413	441	24.2413	252
28.0181	378	24.2918	449	24.2918	275
28.0767	372	24.3423	387	24.3423	279
28.1353	381	24.3928	431	24.3928	301
28.1939	354	24.4433	427	24.4433	276
28.2525	364	24.4939	416	24.4939	287
28.3111	374	24.5444	393	24.5444	278
28.3697	367	24.5949	375	24.5949	300
28.4283	384	24.6454	365	24.6454	306
28.487	380	24.6959	405	24.6959	297
28.5455	398	24.7465	393	24.7465	327
28.6042	386	24.797	324	24.797	274
28.6628	341	24.8475	340	24.8475	283
28.7214	380	24.898	350	24.898	295
28.78	386	24.9485	350	24.9485	252
28.8386	361	24.9991	334	24.9991	244
28.8972	413	25.0496	379	25.0496	303
28.9558	367	25.1001	350	25.1001	302
29.0144	353	25.1506	331	25.1506	293
29.073	384	25.2011	325	25.2011	288
29.1316	402	25.2517	386	25.2517	274
29.1902	375	25.3022	345	25.3022	282
29.2488	365	25.3527	361	25.3527	279
29.3074	374	25.4032	358	25.4032	286
29.366	375	25.4537	323	25.4537	262
29.4246	350	25.5043	344	25.5043	269
29.4832	356	25.5548	345	25.5548	291
29.5418	344	25.6053	343	25.6053	288
29.6004	354	25.6558	328	25.6558	286
29.659	365	25.7063	322	25.7063	289
29.7176	385	25.7569	308	25.7569	282
29.7762	342	25.8074	325	25.8074	308
29.8348	364	25.8579	326	25.8579	274
29.8934	367	25.9084	306	25.9084	316
29.952	337	25.9589	322	25.9589	297
30.0106	323	26.0095	310	26.0095	311
30.0692	359	26.06	308	26.06	270
30.1278	322	26.1105	330	26.1105	275
30.1864	307	26.161	338	26.161	294
30.245	335	26.2115	325	26.2115	295
30.3036	328	26.2621	311	26.2621	301
30.3622	346	26.3126	305	26.3126	265
30.4209	366	26.3631	331	26.3631	324
30.4794	390	26.4136	353	26.4136	318
30.538	379	26.4641	306	26.4641	314
30.5967	351	26.5147	295	26.5147	275
30.6553	345	26.5652	333	26.5652	266
30.7139	324	26.6157	341	26.6157	241
30.7725	345	26.6662	328	26.6662	286
30.8311	304	26.7167	301	26.7167	280
30.8897	316	26.7673	340	26.7673	291
30.9483	335	26.8178	300	26.8178	291
31.0069	368	26.8683	315	26.8683	286
31.0655	310	26.9188	309	26.9188	334
31.1241	343	26.9693	337	26.9693	319
31.1827	313	27.0199	307	27.0199	284
31.2413	300	27.0704	304	27.0704	249
31.2999	319	27.1209	327	27.1209	281
31.3585	329	27.1714	312	27.1714	268
31.4171	324	27.2219	323	27.2219	290
31.4757	342	27.2725	325	27.2725	295
31.5343	344	27.323	319	27.323	352
31.5929	306	27.3735	317	27.3735	296
31.6515	323	27.424	298	27.424	293
31.7101	328	27.4745	317	27.4745	323
31.7687	339	27.5251	302	27.5251	330
31.8273	291	27.5756	308	27.5756	323
31.8859	325	27.6261	310	27.6261	316
31.9445	316	27.6766	319	27.6766	263
32.0031	305	27.7271	322	27.7271	299
32.0617	317	27.7777	296	27.7777	323
32.1203	313	27.8282	267	27.8282	295
32.1789	301	27.8787	325	27.8787	309
32.2375	304	27.9292	318	27.9292	293
32.2961	302	27.9797	313	27.9797	283
32.3547	286	28.0302	338	28.0302	306
32.4134	293	28.0808	271	28.0808	300
32.4719	280	28.1313	326	28.1313	312
32.5306	307	28.1818	328	28.1818	279
32.5892	299	28.2323	296	28.2323	275
32.6478	291	28.2828	308	28.2828	311
32.7064	323	28.3334	346	28.3334	293
32.765	283	28.3839	327	28.3839	280
32.8236	269	28.4344	315	28.4344	286
32.8822	290	28.4849	276	28.4849	296
32.9408	312	28.5355	325	28.5355	304
32.9994	279	28.586	316	28.586	305
33.058	282	28.6365	309	28.6365	296
33.1166	293	28.687	290	28.687	339
33.1752	280	28.7375	306	28.7375	284
33.2338	247	28.788	356	28.788	296
33.2924	279	28.8386	333	28.8386	291
33.351	263	28.8891	317	28.8891	315
33.4096	268	28.9396	293	28.9396	293
33.4682	281	28.9901	296	28.9901	319
33.5268	269	29.0406	300	29.0406	277
33.5854	266	29.0912	324	29.0912	285
33.644	273	29.1417	313	29.1417	304
33.7026	274	29.1922	308	29.1922	271
33.7612	283	29.2427	322	29.2427	296
33.8198	265	29.2933	276	29.2933	277
33.8784	291	29.3438	265	29.3438	284
33.937	268	29.3943	273	29.3943	306
33.9956	249	29.4448	318	29.4448	315
34.0542	270	29.4953	276	29.4953	291
34.1128	272	29.5459	310	29.5459	301
34.1714	228	29.5964	308	29.5964	300
34.23	232	29.6469	281	29.6469	278
34.2886	239	29.6974	296	29.6974	294
34.3473	242	29.7479	302	29.7479	320
34.4059	264	29.7984	345	29.7984	311
34.4644	249	29.849	322	29.849	331
34.5231	259	29.8995	336	29.8995	313
34.5817	236	29.95	331	29.95	322
34.6403	250	30.0005	312	30.0005	320
34.6989	257	30.051	298	30.051	312
34.7575	258	30.1016	322	30.1016	323
34.8161	241	30.1521	281	30.1521	310
34.8747	225	30.2026	304	30.2026	313
34.9333	254	30.2531	310	30.2531	313
34.9919	245	30.3036	290	30.3036	277
35.0505	255	30.3542	302	30.3542	279
35.1091	242	30.4047	310	30.4047	310
35.1677	253	30.4552	258	30.4552	272
35.2263	223	30.5057	264	30.5057	305
35.2849	247	30.5562	285	30.5562	312
35.3435	239	30.6068	279	30.6068	281
35.4021	259	30.6573	303	30.6573	239
35.4607	206	30.7078	265	30.7078	337
35.5193	241	30.7583	302	30.7583	282
35.5779	254	30.8088	265	30.8088	286
35.6365	223	30.8594	258	30.8594	296
35.6951	228	30.9099	297	30.9099	271
35.7537	215	30.9604	294	30.9604	269
35.8123	227	31.0109	288	31.0109	273
35.8709	219	31.0614	275	31.0614	273
35.9295	220	31.112	272	31.112	271
35.9881	262	31.1625	262	31.1625	301
36.0467	217	31.213	272	31.213	273
36.1053	221	31.2635	293	31.2635	255
36.1639	255	31.314	293	31.314	273
36.2225	212	31.3646	286	31.3646	286
36.2811	227	31.4151	266	31.4151	248
36.3398	240	31.4656	302	31.4656	266
36.3984	231	31.5161	245	31.5161	232
36.4569	227	31.5666	286	31.5666	255
36.5156	211	31.6172	293	31.6172	283
36.5742	209	31.6677	244	31.6677	260
36.6328	216	31.7182	262	31.7182	272
36.6914	211	31.7687	249	31.7687	287
36.75	227	31.8192	277	31.8192	263
36.8086	243	31.8698	268	31.8698	251
36.8672	218	31.9203	284	31.9203	271
36.9258	218	31.9708	237	31.9708	222
36.9844	202	32.0213	264	32.0213	250
37.043	228	32.0718	233	32.0718	245
37.1016	228	32.1224	247	32.1224	252
37.1602	201	32.1729	280	32.1729	267
37.2188	211	32.2234	231	32.2234	281
37.2774	196	32.2739	274	32.2739	254
37.336	175	32.3244	251	32.3244	257
37.3946	221	32.375	269	32.375	241
37.4532	208	32.4255	280	32.4255	240
37.5118	221	32.476	274	32.476	215
37.5704	221	32.5265	273	32.5265	235
37.629	227	32.577	255	32.577	250
37.6876	198	32.6276	232	32.6276	262
37.7462	213	32.6781	267	32.6781	241
37.8048	199	32.7286	222	32.7286	255
37.8634	223	32.7791	271	32.7791	236
37.922	225	32.8296	239	32.8296	228
37.9806	234	32.8802	219	32.8802	280
38.0392	239	32.9307	252	32.9307	255
38.0978	203	32.9812	245	32.9812	241
38.1564	219	33.0317	219	33.0317	234
38.215	228	33.0822	214	33.0822	251
38.2737	213	33.1328	243	33.1328	228
38.3323	208	33.1833	234	33.1833	257
38.3909	207	33.2338	192	33.2338	215
38.4495	201	33.2843	216	33.2843	243
38.5081	235	33.3348	251	33.3348	226
38.5667	227	33.3854	244	33.3854	230
38.6253	213	33.4359	219	33.4359	240
38.6839	221	33.4864	213	33.4864	210
38.7425	223	33.5369	236	33.5369	226
38.8011	210	33.5874	230	33.5874	200
38.8597	212	33.6379	198	33.6379	230
38.9183	233	33.6885	243	33.6885	259
38.9769	211	33.739	249	33.739	207
39.0355	217	33.7895	244	33.7895	245
39.0941	238	33.84	209	33.84	232
39.1527	219	33.8905	211	33.8905	239
39.2113	209	33.9411	225	33.9411	252
39.2699	225	33.9916	227	33.9916	199
39.3285	210	34.0421	234	34.0421	229
39.3871	246	34.0926	225	34.0926	228
39.4457	217	34.1431	199	34.1431	220
39.5043	226	34.1937	220	34.1937	229
39.5629	222	34.2442	217	34.2442	229
39.6215	214	34.2947	222	34.2947	198
39.6801	173	34.3452	240	34.3452	215
39.7387	217	34.3957	215	34.3957	222
39.7973	211	34.4463	207	34.4463	204
39.8559	206	34.4968	223	34.4968	197
39.9145	230	34.5473	212	34.5473	240
39.9731	208	34.5978	231	34.5978	210
		34.6484	213	34.6484	228
		34.6989	226	34.6989	211
		34.7494	216	34.7494	210
		34.7999	223	34.7999	201
		34.8504	240	34.8504	199
		34.901	214	34.901	214
		34.9515	256	34.9515	242
		35.002	224	35.002	225
		35.0525	208	35.0525	218
		35.103	223	35.103	241
		35.1536	212	35.1536	235
		35.2041	275	35.2041	246
		35.2546	233	35.2546	269
		35.3051	270	35.3051	297
		35.3556	251	35.3556	268
		35.4061	268	35.4061	246
		35.4567	244	35.4567	248
		35.5072	252	35.5072	249
		35.5577	244	35.5577	220
		35.6082	227	35.6082	221
		35.6587	223	35.6587	215
		35.7093	250	35.7093	215
		35.7598	236	35.7598	212
		35.8103	209	35.8103	200
		35.8608	197	35.8608	203
		35.9113	204	35.9113	188
		35.9619	195	35.9619	192
		36.0124	208	36.0124	195
		36.0629	189	36.0629	189
		36.1134	212	36.1134	198
		36.1639	184	36.1639	199
		36.2145	195	36.2145	192
		36.265	204	36.265	179
		36.3155	202	36.3155	180
		36.366	190	36.366	199
		36.4165	210	36.4165	197
		36.4671	179	36.4671	205
		36.5176	189	36.5176	211
		36.5681	199	36.5681	176
		36.6186	184	36.6186	182
		36.6691	181	36.6691	192
		36.7197	198	36.7197	205
		36.7702	205	36.7702	193
		36.8207	194	36.8207	198
		36.8712	200	36.8712	228
		36.9217	193	36.9217	203
		36.9723	198	36.9723	200
		37.0228	201	37.0228	173
		37.0733	215	37.0733	178
		37.1238	210	37.1238	185
		37.1743	185	37.1743	198
		37.2249	194	37.2249	167
		37.2754	201	37.2754	205
		37.3259	180	37.3259	171
		37.3764	178	37.3764	185
		37.4269	210	37.4269	185
		37.4775	187	37.4775	183
		37.528	194	37.528	195
		37.5785	178	37.5785	181
		37.629	170	37.629	183
		37.6795	173	37.6795	194
		37.7301	188	37.7301	199
		37.7806	188	37.7806	195
		37.8311	164	37.8311	191
		37.8816	175	37.8816	194
		37.9321	179	37.9321	185
		37.9827	190	37.9827	201
		38.0332	175	38.0332	201
		38.0837	197	38.0837	203
		38.1342	188	38.1342	182
		38.1847	193	38.1847	176
		38.2353	199	38.2353	187
		38.2858	179	38.2858	197
		38.3363	175	38.3363	178
		38.3868	179	38.3868	160
		38.4373	178	38.4373	204
		38.4879	178	38.4879	189
		38.5384	210	38.5384	180
		38.5889	188	38.5889	170
		38.6394	193	38.6394	154
		38.6899	183	38.6899	179
		38.7405	182	38.7405	162
		38.791	182	38.791	178
		38.8415	192	38.8415	177
		38.892	183	38.892	170
		38.9425	196	38.9425	195
		38.993	201	38.993	175
		39.0436	196	39.0436	196
		39.0941	169	39.0941	189
		39.1446	185	39.1446	182
		39.1951	176	39.1951	171
		39.2457	172	39.2457	147
		39.2962	190	39.2962	151
		39.3467	183	39.3467	169
		39.3972	185	39.3972	198
		39.4477	181	39.4477	183
		39.4982	195	39.4982	184
		39.5488	210	39.5488	166
		39.5993	185	39.5993	176
		39.6498	181	39.6498	213
		39.7003	207	39.7003	184
		39.7508	189	39.7508	189
		39.8014	184	39.8014	177
		39.8519	209	39.8519	201
		39.9024	168	39.9024	182
		39.9529	203	39.9529	167
		40.0035	184	40.0035	209
