# Supplementary material for: Dual engineering of thermodynamics and kinetics in covalent organic frameworks for separation
Source: Nat Commun. 2026 Mar 10;17:3896. doi: 10.1038/s41467-026-70311-8 (PMC13125621; doi:10.1038/s41467-026-70311-8)
Supplement: Supplementary file 3 — Source Data [file 41467_2026_70311_MOESM3_ESM.zip › 676225_2_data_set_12367526_twyvxw/Source data for figures/Supplementary Figure S18b.xlsx]

## Sheet: Sheet1
STpBPa		STpBPa capillary		bare capillary
2θ (degree)	Intensity (a.u.)	2θ (degree)	Intensity (a.u.)	2θ (degree)	Intensity (a.u.)
1.00214	178041	1.00214	203412	1.00214	50300
1.05266	148545	1.05266	165856	1.05266	40876
1.10318	120253	1.10318	131158	1.10318	32865
1.1537	90236	1.1537	92710	1.1537	26578
1.20422	60027	1.20422	62193	1.20422	23636
1.25474	48201	1.25474	51053	1.25474	21348
1.30526	44600	1.30526	46723	1.30526	19237
1.35578	41001	1.35578	43475	1.35578	17121
1.4063	37436	1.4063	39562	1.4063	15816
1.45682	34722	1.45682	35744	1.45682	13637
1.50734	31404	1.50734	33370	1.50734	12679
1.55786	28668	1.55786	29933	1.55786	10804
1.60838	26300	1.60838	27389	1.60838	9470
1.6589	23685	1.6589	24469	1.6589	8272
1.70942	21132	1.70942	21849	1.70942	7265
1.75994	18710	1.75994	19593	1.75994	6172
1.81046	16562	1.81046	16938	1.81046	5200
1.86098	14500	1.86098	14766	1.86098	4243
1.9115	12524	1.9115	12591	1.9115	3476
1.96202	10346	1.96202	10622	1.96202	2774
2.01254	8743	2.01254	8743	2.01254	2051
2.06306	6785	2.06306	7126	2.06306	1480
2.11358	5434	2.11358	5327	2.11358	1127
2.1641	4201	2.1641	4008	2.1641	761
2.21462	3223	2.21462	2882	2.21462	498
2.26514	2690	2.26514	2276	2.26514	352
2.31566	2430	2.31566	2018	2.31566	347
2.36618	2410	2.36618	2004	2.36618	283
2.4167	2553	2.4167	2039	2.4167	232
2.46722	2369	2.46722	1843	2.46722	185
2.51774	2400	2.51774	1931	2.51774	159
2.56826	2494	2.56826	1993	2.56826	143
2.61878	2467	2.61878	1966	2.61878	149
2.6693	2539	2.6693	2032	2.6693	102
2.71982	2627	2.71982	2094	2.71982	120
2.77034	2746	2.77034	2108	2.77034	102
2.82086	2784	2.82086	2265	2.82086	67
2.87138	2952	2.87138	2231	2.87138	80
2.9219	2879	2.9219	2261	2.9219	79
2.97242	2791	2.97242	2199	2.97242	83
3.02294	2723	3.02294	2038	3.02294	78
3.07346	2701	3.07346	1918	3.07346	60
3.12398	2532	3.12398	1766	3.12398	93
3.1745	2232	3.1745	1611	3.1745	64
3.22502	2042	3.22502	1431	3.22502	67
3.27554	1757	3.27554	1295	3.27554	91
3.32606	1637	3.32606	1117	3.32606	63
3.37658	1454	3.37658	988	3.37658	66
3.4271	1250	3.4271	1003	3.4271	64
3.47762	1110	3.47762	902	3.47762	81
3.52814	1042	3.52814	783	3.52814	81
3.57866	929	3.57866	710	3.57866	76
3.62918	890	3.62918	634	3.62918	66
3.6797	821	3.6797	592	3.6797	70
3.73022	778	3.73022	554	3.73022	65
3.78074	730	3.78074	579	3.78074	75
3.83125	650	3.83125	572	3.83125	74
3.88177	679	3.88177	541	3.88177	49
3.93229	600	3.93229	529	3.93229	79
3.98281	571	3.98281	498	3.98281	93
4.03333	575	4.03333	527	4.03333	74
4.08385	562	4.08385	503	4.08385	77
4.13437	566	4.13437	504	4.13437	55
4.18489	532	4.18489	462	4.18489	63
4.23541	500	4.23541	469	4.23541	82
4.28593	534	4.28593	433	4.28593	58
4.33645	435	4.33645	451	4.33645	73
4.38697	446	4.38697	458	4.38697	77
4.43749	499	4.43749	434	4.43749	94
4.48801	473	4.48801	409	4.48801	70
4.53853	505	4.53853	425	4.53853	72
4.58905	486	4.58905	419	4.58905	84
4.63957	447	4.63957	425	4.63957	85
4.69009	442	4.69009	391	4.69009	65
4.74061	480	4.74061	425	4.74061	70
4.79113	471	4.79113	437	4.79113	78
4.84165	456	4.84165	469	4.84165	67
4.89217	456	4.89217	437	4.89217	53
4.94269	466	4.94269	427	4.94269	82
4.99321	469	4.99321	483	4.99321	81
5.04373	470	5.04373	446	5.04373	88
5.09425	458	5.09425	507	5.09425	79
5.14477	459	5.14477	446	5.14477	67
5.19529	498	5.19529	444	5.19529	64
5.24581	443	5.24581	488	5.24581	82
5.29633	471	5.29633	447	5.29633	75
5.34685	432	5.34685	516	5.34685	79
5.39737	437	5.39737	353	5.39737	89
5.44789	403	5.44789	454	5.44789	75
5.49841	414	5.49841	426	5.49841	65
5.54893	452	5.54893	415	5.54893	93
5.59945	459	5.59945	400	5.59945	78
5.64997	423	5.64997	400	5.64997	84
5.70049	386	5.70049	427	5.70049	79
5.75101	381	5.75101	376	5.75101	66
5.80153	438	5.80153	376	5.80153	81
5.85205	403	5.85205	372	5.85205	86
5.90257	421	5.90257	381	5.90257	84
5.95309	363	5.95309	404	5.95309	74
6.00361	403	6.00361	423	6.00361	58
6.05413	400	6.05413	381	6.05413	67
6.10465	406	6.10465	384	6.10465	93
6.15517	395	6.15517	389	6.15517	85
6.20569	419	6.20569	386	6.20569	80
6.25621	423	6.25621	415	6.25621	80
6.30673	470	6.30673	459	6.30673	88
6.35725	459	6.35725	446	6.35725	68
6.40777	480	6.40777	449	6.40777	86
6.45829	489	6.45829	502	6.45829	68
6.50881	458	6.50881	494	6.50881	77
6.55933	502	6.55933	515	6.55933	74
6.60985	495	6.60985	468	6.60985	75
6.66037	471	6.66037	470	6.66037	65
6.71089	401	6.71089	418	6.71089	70
6.7614	397	6.7614	375	6.7614	68
6.81192	369	6.81192	351	6.81192	76
6.86244	356	6.86244	349	6.86244	93
6.91296	316	6.91296	324	6.91296	70
6.96348	350	6.96348	299	6.96348	84
7.014	324	7.014	341	7.014	96
7.06452	295	7.06452	316	7.06452	69
7.11504	310	7.11504	354	7.11504	81
7.16556	343	7.16556	332	7.16556	90
7.21608	335	7.21608	371	7.21608	80
7.2666	347	7.2666	335	7.2666	84
7.31712	298	7.31712	311	7.31712	93
7.36764	328	7.36764	309	7.36764	99
7.41816	341	7.41816	330	7.41816	102
7.46868	338	7.46868	296	7.46868	73
7.5192	341	7.5192	344	7.5192	102
7.56972	350	7.56972	327	7.56972	83
7.62024	319	7.62024	325	7.62024	78
7.67076	352	7.67076	323	7.67076	87
7.72128	344	7.72128	300	7.72128	105
7.7718	284	7.7718	342	7.7718	100
7.82232	330	7.82232	354	7.82232	94
7.87284	311	7.87284	336	7.87284	88
7.92336	309	7.92336	359	7.92336	98
7.97388	340	7.97388	331	7.97388	111
8.0244	347	8.0244	340	8.0244	112
8.07492	345	8.07492	348	8.07492	95
8.12544	332	8.12544	356	8.12544	104
8.17596	341	8.17596	355	8.17596	101
8.22648	325	8.22648	297	8.22648	106
8.277	295	8.277	365	8.277	109
8.32752	342	8.32752	366	8.32752	96
8.37804	343	8.37804	356	8.37804	104
8.42856	353	8.42856	364	8.42856	121
8.47908	332	8.47908	373	8.47908	120
8.5296	352	8.5296	352	8.5296	117
8.58012	353	8.58012	374	8.58012	132
8.63064	347	8.63064	374	8.63064	140
8.68116	316	8.68116	376	8.68116	113
8.73168	361	8.73168	355	8.73168	153
8.7822	361	8.7822	391	8.7822	141
8.83272	370	8.83272	362	8.83272	171
8.88324	375	8.88324	385	8.88324	166
8.93376	356	8.93376	380	8.93376	155
8.98428	342	8.98428	360	8.98428	158
9.0348	329	9.0348	354	9.0348	163
9.08532	345	9.08532	362	9.08532	181
9.13584	402	9.13584	375	9.13584	181
9.18636	363	9.18636	386	9.18636	182
9.23688	390	9.23688	380	9.23688	212
9.2874	369	9.2874	426	9.2874	239
9.33792	371	9.33792	469	9.33792	206
9.38844	358	9.38844	422	9.38844	220
9.43896	351	9.43896	427	9.43896	222
9.48948	357	9.48948	419	9.48948	200
9.54	396	9.54	422	9.54	245
9.59052	412	9.59052	450	9.59052	260
9.64104	397	9.64104	435	9.64104	230
9.69156	400	9.69156	446	9.69156	227
9.74207	456	9.74207	449	9.74207	230
9.79259	360	9.79259	460	9.79259	269
9.84311	408	9.84311	478	9.84311	272
9.89363	452	9.89363	442	9.89363	258
9.94415	437	9.94415	487	9.94415	315
9.99467	466	9.99467	494	9.99467	307
10.0452	443	10.0452	502	10.0452	347
10.0957	433	10.0957	503	10.0957	335
10.1462	414	10.1462	512	10.1462	356
10.1967	430	10.1967	521	10.1967	339
10.2473	463	10.2473	512	10.2473	354
10.2978	483	10.2978	534	10.2978	345
10.3483	501	10.3483	535	10.3483	351
10.3988	465	10.3988	527	10.3988	367
10.4494	498	10.4494	555	10.4494	392
10.4999	501	10.4999	567	10.4999	336
10.5504	491	10.5504	575	10.5504	383
10.6009	500	10.6009	645	10.6009	382
10.6514	526	10.6514	568	10.6514	439
10.702	508	10.702	609	10.702	408
10.7525	471	10.7525	591	10.7525	433
10.803	485	10.803	616	10.803	472
10.8535	525	10.8535	619	10.8535	456
10.904	524	10.904	661	10.904	468
10.9545	594	10.9545	666	10.9545	483
11.0051	560	11.0051	713	11.0051	471
11.0556	621	11.0556	662	11.0556	517
11.1061	574	11.1061	699	11.1061	522
11.1566	562	11.1566	685	11.1566	518
11.2072	586	11.2072	704	11.2072	502
11.2577	605	11.2577	682	11.2577	556
11.3082	588	11.3082	720	11.3082	576
11.3587	646	11.3587	676	11.3587	570
11.4092	618	11.4092	764	11.4092	600
11.4597	664	11.4597	770	11.4597	584
11.5103	647	11.5103	798	11.5103	605
11.5608	636	11.5608	839	11.5608	610
11.6113	673	11.6113	824	11.6113	645
11.6618	654	11.6618	856	11.6618	640
11.7124	729	11.7124	812	11.7124	656
11.7629	733	11.7629	841	11.7629	667
11.8134	717	11.8134	876	11.8134	676
11.8639	699	11.8639	881	11.8639	643
11.9144	749	11.9144	930	11.9144	750
11.9649	732	11.9649	856	11.9649	656
12.0155	727	12.0155	884	12.0155	696
12.066	695	12.066	908	12.066	682
12.1165	780	12.1165	915	12.1165	723
12.167	796	12.167	889	12.167	711
12.2175	785	12.2175	936	12.2175	670
12.2681	739	12.2681	941	12.2681	664
12.3186	847	12.3186	989	12.3186	722
12.3691	879	12.3691	1041	12.3691	762
12.4196	806	12.4196	999	12.4196	701
12.4702	854	12.4702	1019	12.4702	751
12.5207	811	12.5207	1045	12.5207	805
12.5712	827	12.5712	960	12.5712	745
12.6217	848	12.6217	996	12.6217	762
12.6722	820	12.6722	978	12.6722	725
12.7227	868	12.7227	976	12.7227	715
12.7733	821	12.7733	923	12.7733	755
12.8238	860	12.8238	1036	12.8238	747
12.8743	875	12.8743	987	12.8743	791
12.9248	923	12.9248	1035	12.9248	763
12.9753	857	12.9753	1066	12.9753	768
13.0259	854	13.0259	1084	13.0259	864
13.0764	918	13.0764	1075	13.0764	798
13.1269	855	13.1269	1081	13.1269	781
13.1774	974	13.1774	1052	13.1774	797
13.2279	907	13.2279	1107	13.2279	756
13.2785	912	13.2785	1036	13.2785	784
13.329	906	13.329	1054	13.329	782
13.3795	901	13.3795	1068	13.3795	777
13.43	920	13.43	1101	13.43	748
13.4805	965	13.4805	1097	13.4805	773
13.5311	946	13.5311	1187	13.5311	746
13.5816	943	13.5816	1080	13.5816	767
13.6321	1009	13.6321	1119	13.6321	758
13.6826	978	13.6826	1162	13.6826	741
13.7331	956	13.7331	1081	13.7331	723
13.7837	946	13.7837	1121	13.7837	784
13.8342	975	13.8342	1157	13.8342	760
13.8847	953	13.8847	1092	13.8847	729
13.9352	913	13.9352	1127	13.9352	762
13.9857	964	13.9857	1131	13.9857	794
14.0363	1033	14.0363	1097	14.0363	744
14.0868	937	14.0868	1065	14.0868	726
14.1373	901	14.1373	1095	14.1373	728
14.1878	947	14.1878	1103	14.1878	735
14.2383	933	14.2383	1153	14.2383	757
14.2889	895	14.2889	1071	14.2889	765
14.3394	918	14.3394	1106	14.3394	709
14.3899	956	14.3899	1112	14.3899	734
14.4404	860	14.4404	1114	14.4404	727
14.4909	929	14.4909	1114	14.4909	688
14.5415	922	14.5415	1099	14.5415	749
14.592	968	14.592	1108	14.592	736
14.6425	928	14.6425	1022	14.6425	693
14.693	934	14.693	1048	14.693	719
14.7435	899	14.7435	1069	14.7435	676
14.7941	921	14.7941	1035	14.7941	724
14.8446	937	14.8446	1068	14.8446	710
14.8951	922	14.8951	1042	14.8951	662
14.9456	963	14.9456	1090	14.9456	712
14.9961	917	14.9961	1124	14.9961	673
15.0467	962	15.0467	1008	15.0467	711
15.0972	976	15.0972	1053	15.0972	707
15.1477	935	15.1477	1080	15.1477	678
15.1982	947	15.1982	1042	15.1982	660
15.2487	976	15.2487	987	15.2487	666
15.2993	920	15.2993	1036	15.2993	695
15.3498	939	15.3498	1099	15.3498	660
15.4003	965	15.4003	1115	15.4003	641
15.4508	936	15.4508	1091	15.4508	717
15.5013	998	15.5013	1097	15.5013	600
15.5519	917	15.5519	1016	15.5519	683
15.6024	875	15.6024	1090	15.6024	669
15.6529	933	15.6529	1126	15.6529	633
15.7034	982	15.7034	1019	15.7034	640
15.7539	1008	15.7539	979	15.7539	625
15.8044	1003	15.8044	1026	15.8044	632
15.855	981	15.855	1075	15.855	622
15.9055	954	15.9055	1043	15.9055	646
15.956	953	15.956	978	15.956	627
16.0065	952	16.0065	1075	16.0065	664
16.0571	938	16.0571	1046	16.0571	598
16.1076	932	16.1076	970	16.1076	605
16.1581	936	16.1581	1053	16.1581	648
16.2086	889	16.2086	1060	16.2086	535
16.2591	939	16.2591	1075	16.2591	591
16.3097	931	16.3097	1045	16.3097	585
16.3602	926	16.3602	956	16.3602	574
16.4107	884	16.4107	922	16.4107	622
16.4612	888	16.4612	1004	16.4612	552
16.5117	922	16.5117	961	16.5117	578
16.5622	911	16.5622	999	16.5622	527
16.6128	958	16.6128	946	16.6128	558
16.6633	952	16.6633	940	16.6633	566
16.7138	948	16.7138	1002	16.7138	553
16.7643	889	16.7643	942	16.7643	587
16.8148	881	16.8148	1012	16.8148	574
16.8654	940	16.8654	979	16.8654	546
16.9159	895	16.9159	950	16.9159	577
16.9664	833	16.9664	969	16.9664	575
17.0169	899	17.0169	934	17.0169	596
17.0675	892	17.0675	945	17.0675	557
17.118	917	17.118	942	17.118	519
17.1685	882	17.1685	923	17.1685	524
17.219	859	17.219	927	17.219	508
17.2695	877	17.2695	958	17.2695	589
17.32	904	17.32	929	17.32	534
17.3706	915	17.3706	913	17.3706	502
17.4211	934	17.4211	920	17.4211	541
17.4716	874	17.4716	939	17.4716	547
17.5221	908	17.5221	952	17.5221	538
17.5726	936	17.5726	869	17.5726	534
17.6232	853	17.6232	1003	17.6232	532
17.6737	890	17.6737	937	17.6737	490
17.7242	898	17.7242	897	17.7242	543
17.7747	829	17.7747	970	17.7747	508
17.8253	904	17.8253	955	17.8253	537
17.8758	818	17.8758	964	17.8758	538
17.9263	902	17.9263	953	17.9263	530
17.9768	896	17.9768	950	17.9768	509
18.0273	897	18.0273	973	18.0273	507
18.0779	969	18.0779	927	18.0779	487
18.1284	920	18.1284	958	18.1284	468
18.1789	924	18.1789	992	18.1789	465
18.2294	906	18.2294	907	18.2294	483
18.2799	867	18.2799	908	18.2799	495
18.3304	858	18.3304	973	18.3304	465
18.381	877	18.381	914	18.381	427
18.4315	800	18.4315	913	18.4315	457
18.482	881	18.482	862	18.482	428
18.5325	857	18.5325	913	18.5325	447
18.583	758	18.583	894	18.583	482
18.6336	813	18.6336	837	18.6336	461
18.6841	792	18.6841	857	18.6841	442
18.7346	830	18.7346	902	18.7346	435
18.7851	769	18.7851	851	18.7851	422
18.8356	830	18.8356	853	18.8356	455
18.8862	869	18.8862	852	18.8862	457
18.9367	796	18.9367	861	18.9367	498
18.9872	750	18.9872	826	18.9872	454
19.0377	820	19.0377	815	19.0377	444
19.0882	757	19.0882	887	19.0882	469
19.1388	797	19.1388	845	19.1388	433
19.1893	795	19.1893	748	19.1893	428
19.2398	850	19.2398	792	19.2398	430
19.2903	766	19.2903	842	19.2903	413
19.3408	773	19.3408	849	19.3408	431
19.3914	739	19.3914	860	19.3914	423
19.4419	750	19.4419	817	19.4419	442
19.4924	780	19.4924	781	19.4924	403
19.5429	762	19.5429	737	19.5429	389
19.5934	773	19.5934	842	19.5934	389
19.644	769	19.644	814	19.644	437
19.6945	807	19.6945	768	19.6945	441
19.745	762	19.745	801	19.745	415
19.7955	774	19.7955	765	19.7955	398
19.846	734	19.846	818	19.846	423
19.8966	732	19.8966	760	19.8966	424
19.9471	756	19.9471	793	19.9471	353
19.9976	714	19.9976	790	19.9976	411
20.0481	753	20.0481	757	20.0481	394
20.0986	723	20.0986	813	20.0986	383
20.1492	718	20.1492	784	20.1492	403
20.1997	711	20.1997	761	20.1997	410
20.2502	717	20.2502	688	20.2502	334
20.3007	733	20.3007	739	20.3007	356
20.3512	747	20.3512	716	20.3512	406
20.4018	710	20.4018	695	20.4018	346
20.4523	622	20.4523	711	20.4523	392
20.5028	685	20.5028	683	20.5028	352
20.5533	677	20.5533	721	20.5533	364
20.6038	677	20.6038	698	20.6038	388
20.6544	645	20.6544	691	20.6544	375
20.7049	689	20.7049	663	20.7049	369
20.7554	723	20.7554	670	20.7554	381
20.8059	588	20.8059	691	20.8059	361
20.8564	650	20.8564	659	20.8564	387
20.907	654	20.907	703	20.907	367
20.9575	668	20.9575	665	20.9575	367
21.008	645	21.008	703	21.008	342
21.0585	661	21.0585	654	21.0585	394
21.109	684	21.109	690	21.109	369
21.1596	695	21.1596	661	21.1596	350
21.2101	630	21.2101	678	21.2101	334
21.2606	607	21.2606	652	21.2606	333
21.3111	659	21.3111	648	21.3111	368
21.3616	587	21.3616	614	21.3616	358
21.4122	613	21.4122	595	21.4122	361
21.4627	644	21.4627	620	21.4627	326
21.5132	617	21.5132	604	21.5132	328
21.5637	633	21.5637	608	21.5637	317
21.6142	650	21.6142	615	21.6142	311
21.6648	557	21.6648	637	21.6648	348
21.7153	610	21.7153	611	21.7153	375
21.7658	587	21.7658	610	21.7658	313
21.8163	570	21.8163	562	21.8163	309
21.8668	587	21.8668	587	21.8668	332
21.9173	599	21.9173	598	21.9173	304
21.9679	604	21.9679	598	21.9679	380
22.0184	594	22.0184	613	22.0184	312
22.0689	530	22.0689	622	22.0689	318
22.1194	612	22.1194	581	22.1194	337
22.17	584	22.17	587	22.17	328
22.2205	625	22.2205	571	22.2205	337
22.271	595	22.271	555	22.271	311
22.3215	524	22.3215	593	22.3215	337
22.372	606	22.372	559	22.372	338
22.4226	579	22.4226	517	22.4226	283
22.4731	516	22.4731	572	22.4731	294
22.5236	578	22.5236	547	22.5236	311
22.5741	563	22.5741	549	22.5741	321
22.6246	535	22.6246	552	22.6246	338
22.6751	563	22.6751	557	22.6751	352
22.7257	550	22.7257	571	22.7257	306
22.7762	535	22.7762	528	22.7762	299
22.8267	560	22.8267	518	22.8267	314
22.8772	552	22.8772	533	22.8772	343
22.9277	528	22.9277	543	22.9277	308
22.9783	520	22.9783	529	22.9783	303
23.0288	561	23.0288	561	23.0288	301
23.0793	540	23.0793	526	23.0793	301
23.1298	504	23.1298	479	23.1298	297
23.1804	521	23.1804	501	23.1804	282
23.2309	520	23.2309	517	23.2309	302
23.2814	549	23.2814	535	23.2814	285
23.3319	534	23.3319	541	23.3319	310
23.3824	499	23.3824	505	23.3824	273
23.433	537	23.433	530	23.433	271
23.4835	517	23.4835	536	23.4835	286
23.534	512	23.534	505	23.534	301
23.5845	513	23.5845	530	23.5845	300
23.635	538	23.635	550	23.635	266
23.6855	478	23.6855	518	23.6855	304
23.7361	543	23.7361	500	23.7361	293
23.7866	482	23.7866	511	23.7866	297
23.8371	509	23.8371	516	23.8371	258
23.8876	506	23.8876	519	23.8876	274
23.9382	467	23.9382	540	23.9382	272
23.9887	501	23.9887	518	23.9887	296
24.0392	492	24.0392	503	24.0392	272
24.0897	462	24.0897	491	24.0897	281
24.1402	535	24.1402	501	24.1402	285
24.1908	516	24.1908	491	24.1908	319
24.2413	479	24.2413	518	24.2413	252
24.2918	463	24.2918	477	24.2918	275
24.3423	481	24.3423	475	24.3423	279
24.3928	452	24.3928	485	24.3928	301
24.4433	451	24.4433	504	24.4433	276
24.4939	482	24.4939	458	24.4939	287
24.5444	483	24.5444	512	24.5444	278
24.5949	444	24.5949	478	24.5949	300
24.6454	461	24.6454	501	24.6454	306
24.6959	488	24.6959	458	24.6959	297
24.7465	462	24.7465	501	24.7465	327
24.797	427	24.797	465	24.797	274
24.8475	472	24.8475	455	24.8475	283
24.898	524	24.898	511	24.898	295
24.9485	473	24.9485	466	24.9485	252
24.9991	448	24.9991	495	24.9991	244
25.0496	445	25.0496	490	25.0496	303
25.1001	477	25.1001	488	25.1001	302
25.1506	485	25.1506	512	25.1506	293
25.2011	511	25.2011	484	25.2011	288
25.2517	472	25.2517	491	25.2517	274
25.3022	437	25.3022	502	25.3022	282
25.3527	488	25.3527	498	25.3527	279
25.4032	425	25.4032	465	25.4032	286
25.4537	479	25.4537	453	25.4537	262
25.5043	463	25.5043	450	25.5043	269
25.5548	449	25.5548	445	25.5548	291
25.6053	467	25.6053	446	25.6053	288
25.6558	440	25.6558	436	25.6558	286
25.7063	452	25.7063	457	25.7063	289
25.7569	435	25.7569	485	25.7569	282
25.8074	494	25.8074	476	25.8074	308
25.8579	461	25.8579	498	25.8579	274
25.9084	464	25.9084	459	25.9084	316
25.9589	410	25.9589	497	25.9589	297
26.0095	458	26.0095	491	26.0095	311
26.06	437	26.06	452	26.06	270
26.1105	480	26.1105	451	26.1105	275
26.161	434	26.161	488	26.161	294
26.2115	444	26.2115	440	26.2115	295
26.2621	507	26.2621	463	26.2621	301
26.3126	430	26.3126	491	26.3126	265
26.3631	464	26.3631	490	26.3631	324
26.4136	449	26.4136	505	26.4136	318
26.4641	477	26.4641	482	26.4641	314
26.5147	527	26.5147	434	26.5147	275
26.5652	507	26.5652	473	26.5652	266
26.6157	464	26.6157	458	26.6157	241
26.6662	462	26.6662	472	26.6662	286
26.7167	449	26.7167	431	26.7167	280
26.7673	441	26.7673	468	26.7673	291
26.8178	431	26.8178	463	26.8178	291
26.8683	477	26.8683	477	26.8683	286
26.9188	444	26.9188	479	26.9188	334
26.9693	433	26.9693	493	26.9693	319
27.0199	443	27.0199	469	27.0199	284
27.0704	404	27.0704	492	27.0704	249
27.1209	424	27.1209	467	27.1209	281
27.1714	483	27.1714	486	27.1714	268
27.2219	472	27.2219	459	27.2219	290
27.2725	455	27.2725	456	27.2725	295
27.323	468	27.323	441	27.323	352
27.3735	457	27.3735	450	27.3735	296
27.424	426	27.424	455	27.424	293
27.4745	474	27.4745	449	27.4745	323
27.5251	493	27.5251	489	27.5251	330
27.5756	450	27.5756	495	27.5756	323
27.6261	459	27.6261	513	27.6261	316
27.6766	406	27.6766	478	27.6766	263
27.7271	429	27.7271	438	27.7271	299
27.7777	472	27.7777	438	27.7777	323
27.8282	437	27.8282	478	27.8282	295
27.8787	440	27.8787	470	27.8787	309
27.9292	490	27.9292	484	27.9292	293
27.9797	418	27.9797	474	27.9797	283
28.0302	458	28.0302	434	28.0302	306
28.0808	416	28.0808	460	28.0808	300
28.1313	470	28.1313	459	28.1313	312
28.1818	453	28.1818	456	28.1818	279
28.2323	438	28.2323	438	28.2323	275
28.2828	465	28.2828	439	28.2828	311
28.3334	453	28.3334	485	28.3334	293
28.3839	430	28.3839	442	28.3839	280
28.4344	451	28.4344	457	28.4344	286
28.4849	418	28.4849	474	28.4849	296
28.5355	407	28.5355	429	28.5355	304
28.586	444	28.586	461	28.586	305
28.6365	456	28.6365	495	28.6365	296
28.687	426	28.687	459	28.687	339
28.7375	436	28.7375	482	28.7375	284
28.788	435	28.788	450	28.788	296
28.8386	465	28.8386	439	28.8386	291
28.8891	454	28.8891	471	28.8891	315
28.9396	446	28.9396	458	28.9396	293
28.9901	445	28.9901	447	28.9901	319
29.0406	458	29.0406	479	29.0406	277
29.0912	419	29.0912	476	29.0912	285
29.1417	427	29.1417	438	29.1417	304
29.1922	420	29.1922	453	29.1922	271
29.2427	432	29.2427	486	29.2427	296
29.2933	384	29.2933	467	29.2933	277
29.3438	374	29.3438	414	29.3438	284
29.3943	420	29.3943	458	29.3943	306
29.4448	446	29.4448	440	29.4448	315
29.4953	457	29.4953	475	29.4953	291
29.5459	452	29.5459	441	29.5459	301
29.5964	437	29.5964	441	29.5964	300
29.6469	415	29.6469	451	29.6469	278
29.6974	417	29.6974	437	29.6974	294
29.7479	419	29.7479	430	29.7479	320
29.7984	458	29.7984	475	29.7984	311
29.849	405	29.849	436	29.849	331
29.8995	445	29.8995	479	29.8995	313
29.95	430	29.95	455	29.95	322
30.0005	428	30.0005	445	30.0005	320
30.051	436	30.051	397	30.051	312
30.1016	451	30.1016	424	30.1016	323
30.1521	455	30.1521	418	30.1521	310
30.2026	430	30.2026	467	30.2026	313
30.2531	416	30.2531	410	30.2531	313
30.3036	397	30.3036	410	30.3036	277
30.3542	420	30.3542	369	30.3542	279
30.4047	397	30.4047	492	30.4047	310
30.4552	420	30.4552	432	30.4552	272
30.5057	461	30.5057	423	30.5057	305
30.5562	428	30.5562	419	30.5562	312
30.6068	422	30.6068	408	30.6068	281
30.6573	403	30.6573	460	30.6573	239
30.7078	435	30.7078	404	30.7078	337
30.7583	427	30.7583	402	30.7583	282
30.8088	378	30.8088	413	30.8088	286
30.8594	418	30.8594	433	30.8594	296
30.9099	382	30.9099	428	30.9099	271
30.9604	392	30.9604	393	30.9604	269
31.0109	409	31.0109	411	31.0109	273
31.0614	426	31.0614	414	31.0614	273
31.112	394	31.112	433	31.112	271
31.1625	379	31.1625	400	31.1625	301
31.213	385	31.213	404	31.213	273
31.2635	373	31.2635	396	31.2635	255
31.314	390	31.314	357	31.314	273
31.3646	396	31.3646	384	31.3646	286
31.4151	387	31.4151	415	31.4151	248
31.4656	370	31.4656	412	31.4656	266
31.5161	365	31.5161	376	31.5161	232
31.5666	357	31.5666	406	31.5666	255
31.6172	351	31.6172	397	31.6172	283
31.6677	321	31.6677	397	31.6677	260
31.7182	378	31.7182	371	31.7182	272
31.7687	389	31.7687	415	31.7687	287
31.8192	334	31.8192	382	31.8192	263
31.8698	375	31.8698	389	31.8698	251
31.9203	390	31.9203	374	31.9203	271
31.9708	391	31.9708	363	31.9708	222
32.0213	367	32.0213	359	32.0213	250
32.0718	369	32.0718	389	32.0718	245
32.1224	371	32.1224	437	32.1224	252
32.1729	365	32.1729	403	32.1729	267
32.2234	335	32.2234	419	32.2234	281
32.2739	345	32.2739	335	32.2739	254
32.3244	342	32.3244	351	32.3244	257
32.375	362	32.375	375	32.375	241
32.4255	362	32.4255	380	32.4255	240
32.476	363	32.476	358	32.476	215
32.5265	338	32.5265	345	32.5265	235
32.577	364	32.577	352	32.577	250
32.6276	329	32.6276	343	32.6276	262
32.6781	328	32.6781	340	32.6781	241
32.7286	357	32.7286	349	32.7286	255
32.7791	314	32.7791	345	32.7791	236
32.8296	366	32.8296	344	32.8296	228
32.8802	337	32.8802	359	32.8802	280
32.9307	350	32.9307	352	32.9307	255
32.9812	349	32.9812	326	32.9812	241
33.0317	342	33.0317	289	33.0317	234
33.0822	356	33.0822	372	33.0822	251
33.1328	335	33.1328	344	33.1328	228
33.1833	329	33.1833	344	33.1833	257
33.2338	348	33.2338	324	33.2338	215
33.2843	340	33.2843	324	33.2843	243
33.3348	291	33.3348	321	33.3348	226
33.3854	337	33.3854	345	33.3854	230
33.4359	329	33.4359	302	33.4359	240
33.4864	365	33.4864	319	33.4864	210
33.5369	336	33.5369	332	33.5369	226
33.5874	291	33.5874	327	33.5874	200
33.6379	298	33.6379	309	33.6379	230
33.6885	306	33.6885	296	33.6885	259
33.739	341	33.739	319	33.739	207
33.7895	298	33.7895	315	33.7895	245
33.84	278	33.84	349	33.84	232
33.8905	312	33.8905	296	33.8905	239
33.9411	314	33.9411	346	33.9411	252
33.9916	307	33.9916	328	33.9916	199
34.0421	284	34.0421	318	34.0421	229
34.0926	328	34.0926	291	34.0926	228
34.1431	279	34.1431	305	34.1431	220
34.1937	306	34.1937	327	34.1937	229
34.2442	294	34.2442	307	34.2442	229
34.2947	289	34.2947	291	34.2947	198
34.3452	260	34.3452	308	34.3452	215
34.3957	286	34.3957	299	34.3957	222
34.4463	305	34.4463	320	34.4463	204
34.4968	284	34.4968	292	34.4968	197
34.5473	288	34.5473	293	34.5473	240
34.5978	274	34.5978	312	34.5978	210
34.6484	281	34.6484	297	34.6484	228
34.6989	267	34.6989	298	34.6989	211
34.7494	279	34.7494	282	34.7494	210
34.7999	320	34.7999	266	34.7999	201
34.8504	287	34.8504	303	34.8504	199
34.901	295	34.901	281	34.901	214
34.9515	272	34.9515	253	34.9515	242
35.002	264	35.002	302	35.002	225
35.0525	296	35.0525	271	35.0525	218
35.103	280	35.103	284	35.103	241
35.1536	280	35.1536	298	35.1536	235
35.2041	259	35.2041	288	35.2041	246
35.2546	314	35.2546	291	35.2546	269
35.3051	239	35.3051	309	35.3051	297
35.3556	248	35.3556	276	35.3556	268
35.4061	284	35.4061	273	35.4061	246
35.4567	284	35.4567	278	35.4567	248
35.5072	280	35.5072	305	35.5072	249
35.5577	265	35.5577	290	35.5577	220
35.6082	263	35.6082	262	35.6082	221
35.6587	279	35.6587	270	35.6587	215
35.7093	246	35.7093	281	35.7093	215
35.7598	252	35.7598	277	35.7598	212
35.8103	253	35.8103	294	35.8103	200
35.8608	280	35.8608	261	35.8608	203
35.9113	250	35.9113	304	35.9113	188
35.9619	267	35.9619	288	35.9619	192
36.0124	225	36.0124	276	36.0124	195
36.0629	236	36.0629	279	36.0629	189
36.1134	247	36.1134	274	36.1134	198
36.1639	247	36.1639	272	36.1639	199
36.2145	254	36.2145	282	36.2145	192
36.265	260	36.265	252	36.265	179
36.3155	257	36.3155	259	36.3155	180
36.366	263	36.366	286	36.366	199
36.4165	233	36.4165	266	36.4165	197
36.4671	262	36.4671	263	36.4671	205
36.5176	251	36.5176	260	36.5176	211
36.5681	238	36.5681	289	36.5681	176
36.6186	265	36.6186	263	36.6186	182
36.6691	237	36.6691	258	36.6691	192
36.7197	259	36.7197	252	36.7197	205
36.7702	220	36.7702	255	36.7702	193
36.8207	269	36.8207	259	36.8207	198
36.8712	249	36.8712	295	36.8712	228
36.9217	242	36.9217	251	36.9217	203
36.9723	256	36.9723	260	36.9723	200
37.0228	263	37.0228	255	37.0228	173
37.0733	250	37.0733	240	37.0733	178
37.1238	236	37.1238	230	37.1238	185
37.1743	264	37.1743	279	37.1743	198
37.2249	269	37.2249	223	37.2249	167
37.2754	255	37.2754	269	37.2754	205
37.3259	232	37.3259	250	37.3259	171
37.3764	217	37.3764	250	37.3764	185
37.4269	234	37.4269	241	37.4269	185
37.4775	257	37.4775	275	37.4775	183
37.528	252	37.528	252	37.528	195
37.5785	214	37.5785	245	37.5785	181
37.629	210	37.629	261	37.629	183
37.6795	257	37.6795	254	37.6795	194
37.7301	224	37.7301	262	37.7301	199
37.7806	202	37.7806	257	37.7806	195
37.8311	256	37.8311	240	37.8311	191
37.8816	254	37.8816	241	37.8816	194
37.9321	278	37.9321	261	37.9321	185
37.9827	250	37.9827	253	37.9827	201
38.0332	228	38.0332	275	38.0332	201
38.0837	239	38.0837	281	38.0837	203
38.1342	244	38.1342	251	38.1342	182
38.1847	255	38.1847	268	38.1847	176
38.2353	251	38.2353	241	38.2353	187
38.2858	286	38.2858	243	38.2858	197
38.3363	273	38.3363	281	38.3363	178
38.3868	243	38.3868	246	38.3868	160
38.4373	246	38.4373	272	38.4373	204
38.4879	248	38.4879	260	38.4879	189
38.5384	246	38.5384	276	38.5384	180
38.5889	293	38.5889	234	38.5889	170
38.6394	265	38.6394	238	38.6394	154
38.6899	274	38.6899	257	38.6899	179
38.7405	215	38.7405	263	38.7405	162
38.791	242	38.791	254	38.791	178
38.8415	267	38.8415	241	38.8415	177
38.892	286	38.892	248	38.892	170
38.9425	244	38.9425	258	38.9425	195
38.993	234	38.993	243	38.993	175
39.0436	252	39.0436	265	39.0436	196
39.0941	252	39.0941	238	39.0941	189
39.1446	243	39.1446	245	39.1446	182
39.1951	235	39.1951	264	39.1951	171
39.2457	245	39.2457	243	39.2457	147
39.2962	265	39.2962	268	39.2962	151
39.3467	262	39.3467	255	39.3467	169
39.3972	261	39.3972	256	39.3972	198
39.4477	242	39.4477	255	39.4477	183
39.4982	266	39.4982	251	39.4982	184
39.5488	284	39.5488	244	39.5488	166
39.5993	276	39.5993	260	39.5993	176
39.6498	256	39.6498	261	39.6498	213
39.7003	236	39.7003	261	39.7003	184
39.7508	235	39.7508	271	39.7508	189
39.8014	271	39.8014	274	39.8014	177
39.8519	241	39.8519	252	39.8519	201
39.9024	237	39.9024	289	39.9024	182
39.9529	254	39.9529	271	39.9529	167
40.0035	260	40.0035	236	40.0035	209
