# Supplementary material for: Dual engineering of thermodynamics and kinetics in covalent organic frameworks for separation
Source: Nat Commun. 2026 Mar 10;17:3896. doi: 10.1038/s41467-026-70311-8 (PMC13125621; doi:10.1038/s41467-026-70311-8)
Supplement: Supplementary file 3 — Source Data [file 41467_2026_70311_MOESM3_ESM.zip › 676225_2_data_set_12367526_twyvxw/Source data for figures/Supplementary Figure S19a.xlsx]

## Sheet: Sheet1
STpBPa-F		STpBPa-F capillary		bare capillary
Wavenumber (cm-1)	Transmittance (a.u.)	Wavenumber (cm-1)	Transmittance (a.u.)	Wavenumber (cm-1)	Transmittance (a.u.)
399.199	92.2061	399.199	99.402	399.199	70.7011
401.128	96.2819	401.128	99.3513	401.128	74.2614
403.056	98.186	403.056	97.0761	403.056	73.2879
404.985	98.1303	404.985	94.3232	404.985	73.3771
406.913	99.1877	406.913	95.9875	406.913	74.3571
408.842	99.2737	408.842	96.9087	408.842	75.2166
410.77	100.303	410.77	96.571	410.77	75.8375
412.699	101.653	412.699	94.8185	412.699	73.1705
414.627	100.488	414.627	94.026	414.627	71.1497
416.556	98.8139	416.556	93.7758	416.556	69.4908
418.484	97.7555	418.484	93.344	418.484	67.0768
420.413	100.757	420.413	95.827	420.413	68.755
422.341	98.76	422.341	96.0371	422.341	70.0187
424.27	98.3388	424.27	96.9273	424.27	69.389
426.198	101.412	426.198	94.2095	426.198	67.9095
428.127	100.825	428.127	93.2394	428.127	68.6062
430.055	99.6394	430.055	94.9661	430.055	68.8735
431.984	100.691	431.984	94.813	431.984	68.9915
433.912	101.337	433.912	94.2593	433.912	69.7451
435.841	100.712	435.841	93.194	435.841	69.3826
437.769	99.0676	437.769	92.092	437.769	68.287
439.698	98.5278	439.698	90.9048	439.698	68.2723
441.626	100.23	441.626	91.2733	441.626	69.5697
443.555	101.813	443.555	92.2979	443.555	69.2314
445.483	101.565	445.483	91.6555	445.483	67.7351
447.412	101.511	447.412	90.7292	447.412	67.6863
449.34	100.401	449.34	90.0065	449.34	67.9467
451.269	99.4284	451.269	90.1475	451.269	68.5442
453.197	100.77	453.197	90.2668	453.197	69.0261
455.126	101.03	455.126	90.7975	455.126	68.7053
457.054	101.585	457.054	90.4714	457.054	68.3564
458.983	101.032	458.983	90.5366	458.983	68.4469
460.911	100.133	460.911	90.7873	460.911	68.3977
462.84	100.408	462.84	90.5644	462.84	69.0265
464.768	99.9534	464.768	89.9805	464.768	68.7713
466.697	99.3865	466.697	89.4986	466.697	69.0447
468.625	99.3645	468.625	89.3435	468.625	69.1843
470.554	99.2704	470.554	89.8992	470.554	69.4613
472.482	99.5744	472.482	90.7915	472.482	69.7655
474.411	99.3155	474.411	91.1069	474.411	70.5711
476.339	99.5212	476.339	90.8385	476.339	71.2945
478.268	99.3952	478.268	91.1954	478.268	72.4227
480.196	98.5252	480.196	92.5259	480.196	73.25
482.125	98.2015	482.125	93.1086	482.125	74.2039
484.053	98.4491	484.053	93.0154	484.053	75.6239
485.982	98.4443	485.982	94.0687	485.982	76.9146
487.91	97.8459	487.91	95.0008	487.91	78.2427
489.839	97.9754	489.839	95.1437	489.839	79.7365
491.767	98.3942	491.767	95.4105	491.767	80.5424
493.696	98.2595	493.696	96.0359	493.696	80.8731
495.624	98.4458	495.624	96.7058	495.624	81.7356
497.553	98.6316	497.553	97.0715	497.553	82.4591
499.481	98.5189	499.481	97.6825	499.481	82.7313
501.41	98.5152	501.41	98.3245	501.41	83.5838
503.338	98.1675	503.338	99.3932	503.338	84.3482
505.267	97.6516	505.267	99.6843	505.267	85.0951
507.195	97.41	507.195	99.4353	507.195	85.7835
509.124	97.6166	509.124	99.5545	509.124	85.6906
511.052	97.4087	511.052	99.9273	511.052	85.7546
512.981	96.8582	512.981	100.006	512.981	86.2934
514.909	95.8626	514.909	99.7401	514.909	86.7785
516.838	94.9407	516.838	99.8488	516.838	87.3219
518.766	95.3794	518.766	99.6752	518.766	87.3779
520.695	95.3399	520.695	99.4394	520.695	87.6448
522.623	94.48	522.623	100.246	522.623	88.0932
524.552	94.5544	524.552	100.854	524.552	88.4793
526.48	95.2203	526.48	100.661	526.48	88.5244
528.409	95.547	528.409	100.741	528.409	88.4824
530.337	95.683	530.337	101.229	530.337	88.6201
532.266	95.9305	532.266	101.304	532.266	89.0205
534.194	96.9655	534.194	101.257	534.194	89.1767
536.123	97.6683	536.123	101.636	536.123	89.138
538.051	97.7942	538.051	101.765	538.051	89.1337
539.98	97.7276	539.98	101.563	539.98	89.2061
541.908	97.8338	541.908	101.673	541.908	89.4003
543.837	98.0443	543.837	101.48	543.837	89.524
545.765	98.1105	545.765	101.365	545.765	89.4063
547.693	97.8231	547.693	101.498	547.693	89.2617
549.622	97.5158	549.622	101.347	549.622	89.351
551.551	97.5252	551.551	101.49	551.551	89.41
553.479	97.6873	553.479	101.701	553.479	89.3625
555.408	97.2092	555.408	101.579	555.408	89.2399
557.336	95.9874	557.336	100.893	557.336	89.3925
559.264	93.9615	559.264	100.021	559.264	89.4449
561.193	92.548	561.193	99.8097	561.193	89.4387
563.121	92.9715	563.121	100.05	563.121	89.4223
565.05	94.3227	565.05	100.316	565.05	89.307
566.979	95.6988	566.979	100.564	566.979	89.279
568.907	96.5199	568.907	100.853	568.907	89.1538
570.836	96.6138	570.836	101.27	570.836	89.2109
572.764	96.7788	572.764	101.649	572.764	88.9283
574.693	97.5401	574.693	101.613	574.693	88.5778
576.621	98.3393	576.621	101.655	576.621	88.7944
578.55	98.8645	578.55	101.595	578.55	89.1553
580.478	99.5516	580.478	101.476	580.478	89.0148
582.407	99.9739	582.407	101.697	582.407	88.9657
584.335	100.224	584.335	101.703	584.335	89.0717
586.264	100.167	586.264	101.749	586.264	89.1425
588.192	100.003	588.192	101.738	588.192	89.1929
590.12	99.8905	590.12	101.546	590.12	89.2432
592.049	99.8536	592.049	101.347	592.049	89.2586
593.977	99.9567	593.977	101.327	593.977	89.4837
595.906	100.058	595.906	101.546	595.906	89.6794
597.835	100.136	597.835	101.698	597.835	89.6684
599.763	100.178	599.763	101.622	599.763	89.5484
601.692	99.8482	601.692	101.501	601.692	89.4517
603.62	99.1727	603.62	101.456	603.62	89.519
605.548	98.7012	605.548	101.357	605.548	89.5843
607.477	98.5484	607.477	101.35	607.477	89.71
609.405	98.7149	609.405	101.455	609.405	89.9679
611.334	99.0572	611.334	101.536	611.334	89.9792
613.263	99.5655	613.263	101.73	613.263	90.0605
615.191	100.068	615.191	101.852	615.191	90.2505
617.12	100.145	617.12	101.751	617.12	90.2127
619.048	100.083	619.048	101.786	619.048	90.2519
620.976	99.8612	620.976	101.895	620.976	90.4867
622.905	99.6587	622.905	101.809	622.905	90.595
624.833	99.5271	624.833	101.614	624.833	90.5949
626.762	99.4063	626.762	101.542	626.762	90.6576
628.691	99.2182	628.691	101.593	628.691	90.6758
630.619	99.1475	630.619	101.526	630.619	90.6467
632.548	99.1009	632.548	101.482	632.548	90.7017
634.476	98.8441	634.476	101.592	634.476	90.8115
636.404	98.5414	636.404	101.648	636.404	91.0036
638.333	98.2516	638.333	101.544	638.333	91.1823
640.261	98.0044	640.261	101.434	640.261	91.2759
642.19	97.7823	642.19	101.33	642.19	91.3029
644.119	97.5462	644.119	101.241	644.119	91.3694
646.047	97.3846	646.047	101.313	646.047	91.4282
647.976	97.5721	647.976	101.359	647.976	91.4792
649.904	98.0875	649.904	101.532	649.904	91.4386
651.832	98.6567	651.832	101.611	651.832	91.5289
653.761	99.0628	653.761	101.552	653.761	91.5919
655.689	98.9956	655.689	101.594	655.689	91.539
657.618	98.7766	657.618	101.647	657.618	91.6035
659.546	98.8715	659.546	101.656	659.546	91.7324
661.475	99.0876	661.475	101.64	661.475	91.7528
663.403	98.9391	663.403	101.473	663.403	91.6372
665.332	98.5628	665.332	101.523	665.332	91.7318
667.26	98.0015	667.26	101.649	667.26	91.9987
669.189	97.0754	669.189	101.394	669.189	91.7184
671.117	96.7878	671.117	101.242	671.117	91.7147
673.046	96.3468	673.046	101.32	673.046	91.7497
674.975	95.4945	674.975	101.195	674.975	91.7246
676.903	95.2228	676.903	100.888	676.903	91.6345
678.832	96.0881	678.832	100.893	678.832	91.5894
680.76	97.0344	680.76	101.095	680.76	91.5565
682.688	97.4399	682.688	101.121	682.688	91.5567
684.617	97.4934	684.617	101.128	684.617	91.6565
686.545	97.4682	686.545	101.156	686.545	91.6425
688.474	97.5445	688.474	101.173	688.474	91.5894
690.403	97.695	690.403	101.116	690.403	91.5291
692.331	97.8075	692.331	101.017	692.331	91.4419
694.26	97.8346	694.26	101.002	694.26	91.3693
696.188	97.7695	696.188	100.919	696.188	91.2853
698.116	97.7454	698.116	100.91	698.116	91.2045
700.045	97.9303	700.045	100.974	700.045	91.1916
701.973	98.195	701.973	101.059	701.973	91.2338
703.902	98.454	703.902	101.135	703.902	91.1648
705.83	98.6997	705.83	101.049	705.83	91.1267
707.759	98.9549	707.759	101.038	707.759	91.0298
709.687	99.1908	709.687	101.21	709.687	90.9232
711.616	99.3351	711.616	101.248	711.616	90.7923
713.544	99.3328	713.544	101.243	713.544	90.757
715.473	99.378	715.473	101.188	715.473	90.6617
717.401	99.4143	717.401	100.961	717.401	90.5832
719.33	99.2578	719.33	100.822	719.33	90.5211
721.258	98.793	721.258	100.881	721.258	90.5825
723.187	98.0787	723.187	100.801	723.187	90.7306
725.115	97.1843	725.115	100.507	725.115	90.9068
727.044	96.6188	727.044	100.323	727.044	91.1217
728.972	96.5091	728.972	100.307	728.972	91.295
730.901	96.4618	730.901	100.299	730.901	91.3379
732.829	96.3006	732.829	100.249	732.829	91.291
734.758	96.2679	734.758	100.264	734.758	91.2921
736.686	96.5974	736.686	100.408	736.686	91.2445
738.615	97.2278	738.615	100.533	738.615	91.0265
740.543	97.7758	740.543	100.487	740.543	90.9343
742.472	97.9117	742.472	100.433	742.472	90.914
744.4	97.578	744.4	100.396	744.4	90.849
746.329	96.9038	746.329	100.33	746.329	90.9038
748.257	96.0892	748.257	100.156	748.257	90.9889
750.186	95.1844	750.186	99.9648	750.186	90.9379
752.114	94.6633	752.114	99.7365	752.114	90.8802
754.043	94.8122	754.043	99.563	754.043	90.7409
755.971	95.5278	755.971	99.6705	755.971	90.5924
757.9	96.5874	757.9	99.8109	757.9	90.6028
759.828	97.5743	759.828	99.899	759.828	90.6577
761.757	98.2648	761.757	99.9973	761.757	90.5136
763.685	98.7117	763.685	99.9768	763.685	90.3732
765.614	98.927	765.614	99.7797	765.614	90.1165
767.542	99.005	767.542	99.6151	767.542	89.7119
769.471	98.9559	769.471	99.5835	769.471	89.3548
771.399	98.7882	771.399	99.408	771.399	88.9335
773.328	98.4993	773.328	99.2178	773.328	88.4726
775.256	98.2342	775.256	99.0113	775.256	88.0227
777.185	98.035	777.185	98.7422	777.185	87.5971
779.113	97.7173	779.113	98.5658	779.113	87.2154
781.042	97.1302	781.042	98.4287	781.042	86.8494
782.97	96.379	782.97	98.2547	782.97	86.4966
784.899	95.2179	784.899	97.9948	784.899	86.2083
786.827	93.6904	786.827	97.7111	786.827	86.0906
788.756	92.0174	788.756	97.3003	788.756	85.9932
790.684	90.5846	790.684	96.7685	790.684	85.916
792.613	90.0165	792.613	96.4141	792.613	85.8246
794.541	90.6163	794.541	96.4371	794.541	85.7371
796.47	91.7647	796.47	96.8055	796.47	85.5858
798.398	92.548	798.398	97.1224	798.398	85.533
800.327	92.8385	800.327	97.1785	800.327	85.5581
802.255	92.7554	802.255	97.1015	802.255	85.5685
804.184	92.203	804.184	97.0758	804.184	85.596
806.112	91.3022	806.112	96.9732	806.112	85.6883
808.041	90.0942	808.041	96.6769	808.041	85.7255
809.969	88.2286	809.969	96.24	809.969	85.8216
811.898	86.0371	811.898	95.7449	811.898	85.9223
813.826	84.121	813.826	95.4463	813.826	86.0884
815.755	82.3427	815.755	95.2834	815.755	86.3315
817.683	80.5399	817.683	95.0989	817.683	86.562
819.612	78.8461	819.612	94.7354	819.612	86.6933
821.54	77.6918	821.54	94.3142	821.54	86.8482
823.469	76.9882	823.469	93.9213	823.469	86.9957
825.397	77.0068	825.397	93.7188	825.397	87.1985
827.326	77.9432	827.326	93.9403	827.326	87.4599
829.254	79.5049	829.254	94.4752	829.254	87.7402
831.183	81.2243	831.183	95.0485	831.183	87.9883
833.111	83.0517	833.111	95.5149	833.111	88.187
835.04	85.1767	835.04	96.1228	835.04	88.3641
836.968	87.3504	836.968	96.8843	836.968	88.6643
838.897	89.3955	838.897	97.6557	838.897	89.0077
840.825	91.3804	840.825	98.195	840.825	89.2624
842.754	93.0328	842.754	98.6785	842.754	89.5012
844.682	94.3126	844.682	99.1341	844.682	89.7562
846.611	95.3883	846.611	99.3448	846.611	89.988
848.539	96.1631	848.539	99.4823	848.539	90.2794
850.468	96.6877	850.468	99.6831	850.468	90.5824
852.396	97.1177	852.396	99.8577	852.396	90.848
854.325	97.4604	854.325	99.9913	854.325	91.1237
856.253	97.685	856.253	100.049	856.253	91.3917
858.182	97.804	858.182	100.133	858.182	91.593
860.11	97.6848	860.11	100.177	860.11	91.8121
862.039	97.4716	862.039	100.224	862.039	92.0092
863.967	97.3029	863.967	100.245	863.967	92.1316
865.896	96.9826	865.896	100.265	865.896	92.3879
867.824	96.6034	867.824	100.237	867.824	92.5893
869.753	96.1865	869.753	100.075	869.753	92.6304
871.681	95.6534	871.681	100.002	871.681	92.7134
873.61	94.9795	873.61	99.9596	873.61	92.8083
875.538	94.2571	875.538	99.8143	875.538	92.8488
877.467	93.321	877.467	99.6189	877.467	92.8598
879.395	92.3863	879.395	99.3339	879.395	92.8863
881.324	91.7429	881.324	99.0401	881.324	92.8795
883.252	91.5548	883.252	99.0293	883.252	92.8658
885.181	91.7468	885.181	99.1545	885.181	92.9224
887.109	92.0516	887.109	99.2727	887.109	93.0551
889.038	92.3356	889.038	99.3177	889.038	93.0877
890.966	92.6642	890.966	99.3314	890.966	93.0407
892.895	93.0954	892.895	99.4369	892.895	92.9851
894.823	93.5434	894.823	99.5469	894.823	92.8705
896.752	93.9514	896.752	99.5778	896.752	92.7421
898.68	94.287	898.68	99.6424	898.68	92.7056
900.609	94.493	900.609	99.6578	900.609	92.6908
902.537	94.5206	902.537	99.4451	902.537	92.5477
904.466	94.3095	904.466	99.0237	904.466	92.2931
906.394	94.2791	906.394	98.7082	906.394	92.0881
908.323	94.9433	908.323	98.9363	908.323	91.93
910.251	95.6138	910.251	99.2509	910.251	91.779
912.18	95.6354	912.18	99.2059	912.18	91.5832
914.108	95.056	914.108	98.9458	914.108	91.3825
916.037	94.2909	916.037	98.6396	916.037	91.2175
917.965	93.794	917.965	98.4369	917.965	91.0724
919.894	93.8625	919.894	98.4319	919.894	90.7684
921.822	94.3025	921.822	98.4963	921.822	90.4991
923.751	94.9668	923.751	98.4929	923.751	90.3101
925.679	95.9367	925.679	98.5825	925.679	90.1149
927.608	97.0414	927.608	98.7368	927.608	89.8669
929.536	97.9642	929.536	98.798	929.536	89.663
931.465	98.5513	931.465	98.7565	931.465	89.4286
933.393	98.9219	933.393	98.6709	933.393	89.1333
935.322	99.2017	935.322	98.631	935.322	88.8495
937.25	99.2131	937.25	98.5299	937.25	88.581
939.179	99.0191	939.179	98.3937	939.179	88.3062
941.107	98.7927	941.107	98.2448	941.107	87.9853
943.036	98.6211	943.036	98.1016	943.036	87.6181
944.964	98.489	944.964	97.987	944.964	87.2987
946.893	98.389	946.893	97.8585	946.893	86.9471
948.821	98.3952	948.821	97.7414	948.821	86.6247
950.75	98.4856	950.75	97.6648	950.75	86.2124
952.678	98.526	952.678	97.6615	952.678	85.8147
954.607	98.5343	954.607	97.568	954.607	85.4534
956.535	98.5386	956.535	97.4107	956.535	85.072
958.464	98.5318	958.464	97.2971	958.464	84.6117
960.392	98.3747	960.392	97.1626	960.392	84.1875
962.321	98.0822	962.321	96.9749	962.321	83.7617
964.249	97.7345	964.249	96.7081	964.249	83.3481
966.178	97.3356	966.178	96.5389	966.178	82.9147
968.106	97.0743	968.106	96.4891	968.106	82.5466
970.035	96.8842	970.035	96.3308	970.035	82.1877
971.963	96.5918	971.963	96.0606	971.963	81.7509
973.892	96.2641	973.892	95.8168	973.892	81.2518
975.82	96.0964	975.82	95.709	975.82	80.8403
977.749	96.1518	977.749	95.6989	977.749	80.4132
979.677	96.4082	979.677	95.6793	979.677	80.0095
981.606	96.8939	981.606	95.5471	981.606	79.6393
983.534	97.4677	983.534	95.4638	983.534	79.3145
985.463	97.9488	985.463	95.4558	985.463	78.9183
987.391	98.3106	987.391	95.3814	987.391	78.5355
989.32	98.5656	989.32	95.2248	989.32	78.1706
991.248	98.7292	991.248	95.0934	991.248	77.8241
993.177	98.7766	993.177	94.9325	993.177	77.4901
995.105	98.7873	995.105	94.7254	995.105	77.2036
997.034	98.8411	997.034	94.5397	997.034	76.8826
998.962	98.8679	998.962	94.3866	998.962	76.5826
1000.89	98.7671	1000.89	94.1736	1000.89	76.2735
1002.82	98.6538	1002.82	93.9871	1002.82	76.0482
1004.75	98.5042	1004.75	93.81	1004.75	75.8392
1006.68	98.2233	1006.68	93.601	1006.68	75.571
1008.61	97.9742	1008.61	93.3998	1008.61	75.2934
1010.53	97.5813	1010.53	93.188	1010.53	75.0795
1012.46	96.534	1012.46	92.8903	1012.46	74.8618
1014.39	95.0261	1014.39	92.4566	1014.39	74.7309
1016.32	94.6265	1016.32	92.0489	1016.32	74.5613
1018.25	96.1221	1018.25	92.2212	1018.25	74.4439
1020.18	97.6842	1020.18	92.4751	1020.18	74.3284
1022.1	98.2348	1022.1	92.4578	1022.1	74.1915
1024.03	98.2746	1024.03	92.3778	1024.03	74.0335
1025.96	98.1595	1025.96	92.283	1025.96	73.9632
1027.89	97.9987	1027.89	92.1568	1027.89	73.9061
1029.82	97.7428	1029.82	92.052	1029.82	73.8278
1031.75	97.307	1031.75	91.8865	1031.75	73.7566
1033.67	96.6907	1033.67	91.7198	1033.67	73.7597
1035.6	96.2258	1035.6	91.6096	1035.6	73.696
1037.53	95.7341	1037.53	91.5359	1037.53	73.6619
1039.46	94.6702	1039.46	91.3601	1039.46	73.5633
1041.39	92.6666	1041.39	91.1155	1041.39	73.5194
1043.32	89.9379	1043.32	90.6963	1043.32	73.5241
1045.25	87.7152	1045.25	90.1932	1045.25	73.5333
1047.17	87.5202	1047.17	89.8678	1047.17	73.4503
1049.1	89.9669	1049.1	90.1167	1049.1	73.4556
1051.03	93.3208	1051.03	90.6712	1051.03	73.4445
1052.96	95.6986	1052.96	91.0149	1052.96	73.4427
1054.89	96.8815	1054.89	91.1235	1054.89	73.4448
1056.82	97.3666	1056.82	91.1357	1056.82	73.4912
1058.75	97.4851	1058.75	91.1671	1058.75	73.4446
1060.67	97.4903	1060.67	91.2017	1060.67	73.4311
1062.6	97.4051	1062.6	91.1609	1062.6	73.4327
1064.53	97.2549	1064.53	91.0433	1064.53	73.4892
1066.46	97.1569	1066.46	90.9111	1066.46	73.4967
1068.39	97.0223	1068.39	90.8806	1068.39	73.5543
1070.32	96.8751	1070.32	90.8406	1070.32	73.5526
1072.24	96.7412	1072.24	90.7849	1072.24	73.5708
1074.17	96.5883	1074.17	90.7591	1074.17	73.5987
1076.1	96.4671	1076.1	90.751	1076.1	73.6813
1078.03	96.2713	1078.03	90.7217	1078.03	73.7797
1079.96	95.9615	1079.96	90.7132	1079.96	73.8598
1081.89	95.6444	1081.89	90.6795	1081.89	73.9281
1083.82	95.3036	1083.82	90.6351	1083.82	74.1171
1085.74	94.9474	1085.74	90.5348	1085.74	74.2161
1087.67	94.5583	1087.67	90.4581	1087.67	74.281
1089.6	94.0561	1089.6	90.4311	1089.6	74.3547
1091.53	93.4441	1091.53	90.4144	1091.53	74.5118
1093.46	92.7895	1093.46	90.4135	1093.46	74.6351
1095.39	92.1387	1095.39	90.4056	1095.39	74.8175
1097.32	91.3929	1097.32	90.3705	1097.32	75.0283
1099.24	90.6044	1099.24	90.3415	1099.24	75.2777
1101.17	89.6892	1101.17	90.2786	1101.17	75.4771
1103.1	88.684	1103.1	90.2298	1103.1	75.703
1105.03	87.7109	1105.03	90.1324	1105.03	75.9786
1106.96	86.843	1106.96	90.0759	1106.96	76.3076
1108.89	86.0317	1108.89	90.0378	1108.89	76.6375
1110.82	85.3924	1110.82	90.0714	1110.82	77.0452
1112.74	84.8656	1112.74	90.173	1112.74	77.488
1114.67	84.3721	1114.67	90.3191	1114.67	78.009
1116.6	83.8163	1116.6	90.4328	1116.6	78.5404
1118.53	83.1889	1118.53	90.519	1118.53	79.1007
1120.46	82.4333	1120.46	90.5984	1120.46	79.6283
1122.39	81.6189	1122.39	90.6391	1122.39	80.1873
1124.32	80.7995	1124.32	90.638	1124.32	80.7146
1126.24	80.0987	1126.24	90.6903	1126.24	81.2437
1128.17	79.5619	1128.17	90.7468	1128.17	81.6899
1130.1	79.2881	1130.1	90.7771	1130.1	82.0966
1132.03	79.0745	1132.03	90.8374	1132.03	82.4438
1133.96	78.8958	1133.96	90.8474	1133.96	82.7859
1135.89	78.703	1135.89	90.7782	1135.89	83.122
1137.81	78.611	1137.81	90.6916	1137.81	83.4317
1139.74	78.8493	1139.74	90.6379	1139.74	83.6549
1141.67	79.5276	1141.67	90.7508	1141.67	83.844
1143.6	80.4611	1143.6	91.0384	1143.6	84.0137
1145.53	81.7193	1145.53	91.5001	1145.53	84.2303
1147.46	83.1711	1147.46	92.0624	1147.46	84.4259
1149.38	84.5726	1149.38	92.7276	1149.38	84.6049
1151.31	85.6077	1151.31	93.3129	1151.31	84.7212
1153.24	86.3186	1153.24	93.6963	1153.24	84.8832
1155.17	86.745	1155.17	93.8447	1155.17	85.0407
1157.1	86.9275	1157.1	93.9056	1157.1	85.1966
1159.03	87.0442	1159.03	93.9122	1159.03	85.3505
1160.96	87.3003	1160.96	93.9527	1160.96	85.5258
1162.88	87.8223	1162.88	94.1493	1162.88	85.6883
1164.81	88.4815	1164.81	94.5108	1164.81	85.8493
1166.74	88.8977	1166.74	94.8148	1166.74	85.9846
1168.67	88.7692	1168.67	94.9753	1168.67	86.1294
1170.6	88.0235	1170.6	94.8971	1170.6	86.2739
1172.53	86.842	1172.53	94.6757	1172.53	86.4151
1174.46	85.8246	1174.46	94.3662	1174.46	86.5744
1176.38	85.7047	1176.38	94.2536	1176.38	86.7459
1178.31	86.5976	1178.31	94.5515	1178.31	86.9046
1180.24	88.261	1180.24	95.0815	1180.24	87.0649
1182.17	90.1435	1182.17	95.6205	1182.17	87.197
1184.1	91.678	1184.1	96.0582	1184.1	87.3634
1186.03	92.528	1186.03	96.3363	1186.03	87.4936
1187.95	92.8435	1187.95	96.4945	1187.95	87.6134
1189.88	92.8052	1189.88	96.5631	1189.88	87.7298
1191.81	92.5247	1191.81	96.5579	1191.81	87.8576
1193.74	92.0789	1193.74	96.4679	1193.74	87.9859
1195.67	91.4538	1195.67	96.2991	1195.67	88.1307
1197.6	90.8527	1197.6	96.1236	1197.6	88.2254
1199.53	90.6717	1199.53	96.1105	1199.53	88.3871
1201.45	91.0928	1201.45	96.2842	1201.45	88.5854
1203.38	91.9338	1203.38	96.6468	1203.38	88.7235
1205.31	92.8193	1205.31	97.0259	1205.31	88.8303
1207.24	93.487	1207.24	97.3219	1207.24	89.0123
1209.17	93.8966	1209.17	97.5283	1209.17	89.1945
1211.1	94.2077	1211.1	97.661	1211.1	89.3576
1213.03	94.5801	1213.03	97.8057	1213.03	89.4976
1214.95	94.9688	1214.95	97.9304	1214.95	89.6619
1216.88	95.324	1216.88	97.9976	1216.88	89.8058
1218.81	95.5673	1218.81	98.0739	1218.81	89.9708
1220.74	95.529	1220.74	98.1434	1220.74	90.1518
1222.67	95.2773	1222.67	98.1678	1222.67	90.3315
1224.6	94.8595	1224.6	98.1767	1224.6	90.5125
1226.53	94.3564	1226.53	98.1653	1226.53	90.6909
1228.45	93.9236	1228.45	98.1336	1228.45	90.8589
1230.38	93.6639	1230.38	98.138	1230.38	91.0107
1232.31	93.5408	1232.31	98.1586	1232.31	91.168
1234.24	93.6418	1234.24	98.2441	1234.24	91.393
1236.17	93.9386	1236.17	98.403	1236.17	91.5905
1238.1	94.3336	1238.1	98.6174	1238.1	91.8037
1240.03	94.7322	1240.03	98.8337	1240.03	92.0318
1241.95	94.9512	1241.95	99.0173	1241.95	92.2546
1243.88	94.9576	1243.88	99.1615	1243.88	92.4948
1245.81	94.8026	1245.81	99.2509	1245.81	92.7619
1247.74	94.4588	1247.74	99.2935	1247.74	93.0314
1249.67	93.99	1249.67	99.3475	1249.67	93.303
1251.6	93.4791	1251.6	99.3846	1251.6	93.5223
1253.52	93.0548	1253.52	99.4063	1253.52	93.7893
1255.45	92.7665	1255.45	99.4156	1255.45	94.0709
1257.38	92.7782	1257.38	99.4967	1257.38	94.2857
1259.31	93.1216	1259.31	99.6802	1259.31	94.4415
1261.24	93.7877	1261.24	99.8946	1261.24	94.6124
1263.17	94.5893	1263.17	100.101	1263.17	94.784
1265.1	95.3204	1265.1	100.319	1265.1	94.953
1267.02	95.8287	1267.02	100.494	1267.02	95.1003
1268.95	96.0747	1268.95	100.594	1268.95	95.2407
1270.88	96.058	1270.88	100.638	1270.88	95.3433
1272.81	95.8389	1272.81	100.644	1272.81	95.4668
1274.74	95.4871	1274.74	100.593	1274.74	95.5659
1276.67	95.0622	1276.67	100.561	1276.67	95.6342
1278.59	94.6236	1278.59	100.539	1278.59	95.712
1280.52	94.3198	1280.52	100.525	1280.52	95.7976
1282.45	94.1511	1282.45	100.519	1282.45	95.8546
1284.38	94.0859	1284.38	100.558	1284.38	95.9079
1286.31	94.0712	1286.31	100.637	1286.31	95.9541
1288.24	94.022	1288.24	100.693	1288.24	95.9974
1290.16	93.9105	1290.16	100.681	1290.16	96.0248
1292.09	93.742	1292.09	100.633	1292.09	96.089
1294.02	93.4904	1294.02	100.61	1294.02	96.1427
1295.95	93.047	1295.95	100.581	1295.95	96.1651
1297.88	92.3722	1297.88	100.496	1297.88	96.2072
1299.81	91.3122	1299.81	100.352	1299.81	96.2307
1301.74	89.8399	1301.74	100.09	1301.74	96.2678
1303.66	87.9984	1303.66	99.6539	1303.66	96.3262
1305.59	86.2261	1305.59	99.2399	1305.59	96.3653
1307.52	85.4092	1307.52	99.1495	1307.52	96.3998
1309.45	85.4797	1309.45	99.29	1309.45	96.4416
1311.38	85.783	1311.38	99.3709	1311.38	96.472
1313.31	85.9248	1313.31	99.3302	1313.31	96.472
1315.24	85.8542	1315.24	99.1863	1315.24	96.4615
1317.16	85.7951	1317.16	99.0727	1317.16	96.4872
1319.09	86.2601	1319.09	99.1051	1319.09	96.5198
1321.02	87.5606	1321.02	99.3496	1321.02	96.5112
1322.95	89.4826	1322.95	99.7749	1322.95	96.4951
1324.88	91.5802	1324.88	100.263	1324.88	96.4717
1326.81	93.3324	1326.81	100.639	1326.81	96.4605
1328.73	94.6029	1328.73	100.853	1328.73	96.4529
1330.66	95.4325	1330.66	100.997	1330.66	96.4351
1332.59	96.0107	1332.59	101.105	1332.59	96.3847
1334.52	96.443	1334.52	101.17	1334.52	96.4096
1336.45	96.859	1336.45	101.205	1336.45	96.4347
1338.38	97.2787	1338.38	101.255	1338.38	96.4109
1340.31	97.6371	1340.31	101.312	1340.31	96.3342
1342.23	97.8312	1342.23	101.322	1342.23	96.3343
1344.16	97.984	1344.16	101.336	1344.16	96.3646
1346.09	98.0873	1346.09	101.338	1346.09	96.3323
1348.02	98.0914	1348.02	101.354	1348.02	96.2837
1349.95	98.0011	1349.95	101.338	1349.95	96.2809
1351.88	97.8685	1351.88	101.315	1351.88	96.2642
1353.81	97.7447	1353.81	101.305	1353.81	96.2179
1355.73	97.6545	1355.73	101.294	1355.73	96.1714
1357.66	97.5425	1357.66	101.287	1357.66	96.1707
1359.59	97.4782	1359.59	101.286	1359.59	96.176
1361.52	97.4817	1361.52	101.297	1361.52	96.1848
1363.45	97.4732	1363.45	101.289	1363.45	96.1337
1365.38	97.4094	1365.38	101.232	1365.38	96.1139
1367.31	97.409	1367.31	101.216	1367.31	96.1235
1369.23	97.4514	1369.23	101.246	1369.23	96.1276
1371.16	97.4982	1371.16	101.274	1371.16	96.151
1373.09	97.5554	1373.09	101.286	1373.09	96.1893
1375.02	97.6169	1375.02	101.295	1375.02	96.1669
1376.95	97.5346	1376.95	101.288	1376.95	96.2014
1378.88	97.4292	1378.88	101.289	1378.88	96.2277
1380.81	97.2696	1380.81	101.266	1380.81	96.2563
1382.73	97.0735	1382.73	101.228	1382.73	96.2979
1384.66	96.8901	1384.66	101.225	1384.66	96.3913
1386.59	96.7935	1386.59	101.258	1386.59	96.4602
1388.52	96.6544	1388.52	101.236	1388.52	96.4574
1390.45	96.4532	1390.45	101.127	1390.45	96.533
1392.38	96.3063	1392.38	101.021	1392.38	96.6634
1394.3	96.2949	1394.3	101.035	1394.3	96.7061
1396.23	96.3836	1396.23	101.067	1396.23	96.6938
1398.16	96.6256	1398.16	101.091	1398.16	96.7455
1400.09	97.059	1400.09	101.145	1400.09	96.7191
1402.02	97.3608	1402.02	101.205	1402.02	96.7917
1403.95	97.5805	1403.95	101.281	1403.95	96.8341
1405.88	97.5833	1405.88	101.293	1405.88	96.7674
1407.8	97.4028	1407.8	101.24	1407.8	96.7501
1409.73	97.0967	1409.73	101.195	1409.73	96.7672
1411.66	96.6279	1411.66	101.159	1411.66	96.7566
1413.59	96.0908	1413.59	101.075	1413.59	96.7492
1415.52	95.6315	1415.52	101.016	1415.52	96.8078
1417.45	95.2253	1417.45	100.991	1417.45	96.8602
1419.38	94.6728	1419.38	100.88	1419.38	96.7162
1421.3	94.1088	1421.3	100.707	1421.3	96.7003
1423.23	93.8097	1423.23	100.622	1423.23	96.7477
1425.16	93.7824	1425.16	100.603	1425.16	96.6901
1427.09	93.8974	1427.09	100.628	1427.09	96.7483
1429.02	94.0769	1429.02	100.677	1429.02	96.7555
1430.95	94.2944	1430.95	100.695	1430.95	96.6685
1432.87	94.4637	1432.87	100.694	1432.87	96.6995
1434.8	94.6766	1434.8	100.731	1434.8	96.844
1436.73	95.1718	1436.73	100.9	1436.73	96.7504
1438.66	95.3662	1438.66	100.936	1438.66	96.6796
1440.59	95.1837	1440.59	100.828	1440.59	96.732
1442.52	94.9961	1442.52	100.687	1442.52	96.7451
1444.44	95.1335	1444.44	100.674	1444.44	96.7413
1446.37	95.7138	1446.37	100.832	1446.37	96.7537
1448.3	96.6582	1448.3	101.085	1448.3	96.7151
1450.23	97.2521	1450.23	101.22	1450.23	96.7295
1452.16	97.4909	1452.16	101.28	1452.16	96.7515
1454.09	97.4703	1454.09	101.284	1454.09	96.8269
1456.02	97.4941	1456.02	101.341	1456.02	96.8904
1457.94	97.8785	1457.94	101.403	1457.94	96.5804
1459.87	97.8499	1459.87	101.353	1459.87	96.5557
1461.8	97.7682	1461.8	101.319	1461.8	96.6893
1463.73	97.8019	1463.73	101.292	1463.73	96.7461
1465.66	97.8388	1465.66	101.299	1465.66	96.6263
1467.59	97.7283	1467.59	101.293	1467.59	96.6528
1469.52	97.5751	1469.52	101.251	1469.52	96.7663
1471.44	97.396	1471.44	101.205	1471.44	96.8153
1473.37	96.9189	1473.37	101.144	1473.37	96.6131
1475.3	96.2631	1475.3	101.057	1475.3	96.5843
1477.23	95.2007	1477.23	100.932	1477.23	96.5575
1479.16	93.9679	1479.16	100.738	1479.16	96.5767
1481.09	92.3016	1481.09	100.458	1481.09	96.5789
1483.02	90.4625	1483.02	100.12	1483.02	96.5903
1484.94	89.2089	1484.94	99.8049	1484.94	96.6333
1486.87	88.8919	1486.87	99.5772	1486.87	96.6311
1488.8	89.6468	1488.8	99.4852	1488.8	96.5619
1490.73	92.0015	1490.73	99.8729	1490.73	96.2979
1492.66	93.6271	1492.66	100.293	1492.66	96.2166
1494.59	94.5189	1494.59	100.615	1494.59	96.2313
1496.52	95.0694	1496.52	100.884	1496.52	96.0334
1498.44	95.0314	1498.44	100.922	1498.44	95.8356
1500.37	94.7072	1500.37	100.87	1500.37	95.8219
1502.3	94.4445	1502.3	100.819	1502.3	96.0428
1504.23	94.2624	1504.23	100.773	1504.23	96.3914
1506.16	94.1671	1506.16	100.828	1506.16	96.6514
1508.09	93.6208	1508.09	100.626	1508.09	96.5251
1510.01	93.1272	1510.01	100.34	1510.01	96.5713
1511.94	92.8572	1511.94	100.168	1511.94	96.6008
1513.87	93.1291	1513.87	100.169	1513.87	96.7463
1515.8	93.9866	1515.8	100.376	1515.8	96.9023
1517.73	95.5386	1517.73	100.733	1517.73	96.8829
1519.66	96.2484	1519.66	100.872	1519.66	97.0166
1521.59	97.3745	1521.59	101.127	1521.59	96.9254
1523.51	97.8616	1523.51	101.266	1523.51	96.9292
1525.44	98.1534	1525.44	101.321	1525.44	96.9705
1527.37	98.3384	1527.37	101.339	1527.37	96.8937
1529.3	98.3974	1529.3	101.333	1529.3	96.903
1531.23	98.3358	1531.23	101.312	1531.23	97.0053
1533.16	98.4641	1533.16	101.347	1533.16	96.9499
1535.09	98.357	1535.09	101.338	1535.09	96.8431
1537.01	98.2464	1537.01	101.355	1537.01	97.0719
1538.94	98.1946	1538.94	101.522	1538.94	97.1713
1540.87	98.4089	1540.87	101.659	1540.87	96.8637
1542.8	98.0041	1542.8	101.418	1542.8	96.7974
1544.73	97.7324	1544.73	101.324	1544.73	96.8
1546.66	97.3183	1546.66	101.219	1546.66	96.818
1548.58	96.9811	1548.58	101.137	1548.58	96.916
1550.51	96.3927	1550.51	101.059	1550.51	96.8672
1552.44	95.7744	1552.44	100.991	1552.44	96.9095
1554.37	94.8039	1554.37	100.886	1554.37	96.9265
1556.3	93.9264	1556.3	100.738	1556.3	97.1232
1558.23	92.9652	1558.23	100.562	1558.23	97.1951
1560.15	90.82	1560.15	100.037	1560.15	96.4998
1562.08	90.1417	1562.08	99.7951	1562.08	96.7147
1564.01	90.193	1564.01	99.7353	1564.01	96.8436
1565.94	91.0801	1565.94	99.8889	1565.94	96.829
1567.87	92.0473	1567.87	100.129	1567.87	96.9287
1569.8	93.6517	1569.8	100.526	1569.8	96.7905
1571.73	94.5915	1571.73	100.723	1571.73	96.7643
1573.65	94.9661	1573.65	100.812	1573.65	96.9094
1575.58	95.3841	1575.58	100.926	1575.58	96.9053
1577.51	95.4674	1577.51	100.965	1577.51	96.7167
1579.44	95.0654	1579.44	100.871	1579.44	96.7402
1581.37	94.5506	1581.37	100.768	1581.37	96.753
1583.3	93.8616	1583.3	100.645	1583.3	96.756
1585.23	92.9496	1585.23	100.513	1585.23	96.7357
1587.15	91.8534	1587.15	100.355	1587.15	96.7272
1589.08	90.6097	1589.08	100.151	1589.08	96.7122
1591.01	89.2849	1591.01	99.921	1591.01	96.6928
1592.94	87.8533	1592.94	99.661	1592.94	96.674
1594.87	86.4202	1594.87	99.3307	1594.87	96.6598
1596.8	84.9581	1596.8	98.9535	1596.8	96.6233
1598.72	83.7086	1598.72	98.6499	1598.72	96.6161
1600.65	82.5336	1600.65	98.3721	1600.65	96.6307
1602.58	81.8089	1602.58	98.1141	1602.58	96.6431
1604.51	81.7861	1604.51	97.8749	1604.51	96.6083
1606.44	83.1203	1606.44	97.9038	1606.44	96.5875
1608.37	85.6699	1608.37	98.4521	1608.37	96.5922
1610.3	88.4267	1610.3	99.263	1610.3	96.6199
1612.22	89.9505	1612.22	99.734	1612.22	96.6432
1614.15	90.2675	1614.15	99.8726	1614.15	96.7646
1616.08	89.4565	1616.08	99.8085	1616.08	96.7373
1618.01	87.5251	1618.01	99.3728	1618.01	96.5511
1619.94	86.0549	1619.94	98.9365	1619.94	96.6479
1621.87	84.8462	1621.87	98.4845	1621.87	96.778
1623.8	84.2554	1623.8	97.9503	1623.8	96.6656
1625.72	84.5943	1625.72	97.833	1625.72	96.6487
1627.65	86.1629	1627.65	98.296	1627.65	96.6482
1629.58	88.1698	1629.58	98.945	1629.58	96.643
1631.51	89.5311	1631.51	99.401	1631.51	96.73
1633.44	90.5678	1633.44	99.7349	1633.44	96.8869
1635.37	92.0508	1635.37	100.178	1635.37	96.8001
1637.3	93.5577	1637.3	100.49	1637.3	96.5627
1639.22	94.187	1639.22	100.551	1639.22	96.6184
1641.15	94.844	1641.15	100.639	1641.15	96.6434
1643.08	95.4533	1643.08	100.713	1643.08	96.7348
1645.01	95.9042	1645.01	100.797	1645.01	96.8664
1646.94	96.6655	1646.94	100.944	1646.94	96.6734
1648.87	97.0916	1648.87	100.993	1648.87	96.6141
1650.8	97.189	1650.8	100.964	1650.8	96.9471
1652.72	97.7118	1652.72	101.143	1652.72	96.8431
1654.65	98.1808	1654.65	101.292	1654.65	96.3732
1656.58	98.0211	1656.58	101.148	1656.58	96.5494
1658.51	98.0503	1658.51	101.113	1658.51	96.6344
1660.44	98.1306	1660.44	101.148	1660.44	96.6585
1662.37	98.289	1662.37	101.205	1662.37	96.5664
1664.29	98.3832	1664.29	101.205	1664.29	96.4888
1666.22	98.3379	1666.22	101.212	1666.22	96.6282
1668.15	98.3927	1668.15	101.234	1668.15	96.693
1670.08	98.4951	1670.08	101.273	1670.08	96.5423
1672.01	98.3194	1672.01	101.234	1672.01	96.5546
1673.94	98.2075	1673.94	101.2	1673.94	96.6595
1675.87	98.1375	1675.87	101.243	1675.87	96.5169
1677.79	97.8611	1677.79	101.206	1677.79	96.5682
1679.72	97.6187	1679.72	101.167	1679.72	96.6228
1681.65	97.3755	1681.65	101.112	1681.65	96.7284
1683.58	97.3078	1683.58	101.112	1683.58	96.6717
1685.51	96.8149	1685.51	101.22	1685.51	96.4007
1687.44	96.3194	1687.44	101.148	1687.44	96.5615
1689.37	95.951	1689.37	101.056	1689.37	96.5584
1691.29	95.6845	1691.29	101.009	1691.29	96.5045
1693.22	95.546	1693.22	101.032	1693.22	96.65
1695.15	95.6764	1695.15	101.103	1695.15	96.6551
1697.08	95.9422	1697.08	101.124	1697.08	96.5197
1699.01	95.9718	1699.01	101.04	1699.01	96.6384
1700.94	96.2648	1700.94	101.031	1700.94	96.1453
1702.86	96.1836	1702.86	101.02	1702.86	96.2308
1704.79	96.328	1704.79	101.03	1704.79	96.249
1706.72	96.7566	1706.72	101.062	1706.72	96.0771
1708.65	97.1051	1708.65	101.091	1708.65	96.0102
1710.58	97.5414	1710.58	101.13	1710.58	95.9271
1712.51	98.0216	1712.51	101.147	1712.51	95.9706
1714.43	98.4648	1714.43	101.197	1714.43	95.9992
1716.36	98.9231	1716.36	101.199	1716.36	95.8949
1718.29	99.2358	1718.29	101.269	1718.29	95.6033
1720.22	99.2196	1720.22	101.25	1720.22	95.6263
1722.15	99.2298	1722.15	101.197	1722.15	95.7711
1724.08	99.3135	1724.08	101.204	1724.08	95.8003
1726.01	99.2916	1726.01	101.201	1726.01	95.8464
1727.93	99.3398	1727.93	101.222	1727.93	95.9611
1729.86	99.4154	1729.86	101.267	1729.86	96.1209
1731.79	99.4671	1731.79	101.284	1731.79	96.3719
1733.72	99.5545	1733.72	101.395	1733.72	96.4656
1735.65	99.5624	1735.65	101.385	1735.65	96.3603
1737.58	99.425	1737.58	101.314	1737.58	96.5834
1739.51	99.4959	1739.51	101.323	1739.51	96.6828
1741.43	99.5106	1741.43	101.267	1741.43	96.7788
1743.36	99.499	1743.36	101.281	1743.36	96.8697
1745.29	99.4318	1745.29	101.335	1745.29	96.9618
1747.22	99.5408	1747.22	101.333	1747.22	97.0445
1749.15	99.6206	1749.15	101.34	1749.15	97.0576
1751.08	99.5889	1751.08	101.328	1751.08	96.9802
1753.01	99.4659	1753.01	101.317	1753.01	96.9622
1754.93	99.3958	1754.93	101.326	1754.93	97.0584
1756.86	99.4244	1756.86	101.329	1756.86	96.9904
1758.79	99.4089	1758.79	101.299	1758.79	96.9707
1760.72	99.4064	1760.72	101.308	1760.72	97.0253
1762.65	99.4257	1762.65	101.334	1762.65	96.9479
1764.58	99.3002	1764.58	101.317	1764.58	96.9921
1766.51	99.291	1766.51	101.289	1766.51	97.059
1768.43	99.334	1768.43	101.281	1768.43	96.9847
1770.36	99.3262	1770.36	101.276	1770.36	97.0058
1772.29	99.3658	1772.29	101.297	1772.29	96.9148
1774.22	99.3137	1774.22	101.26	1774.22	96.8136
1776.15	99.1785	1776.15	101.224	1776.15	96.8421
1778.08	99.1267	1778.08	101.224	1778.08	96.8974
1780	99.1278	1780	101.253	1780	96.8847
1781.93	99.1099	1781.93	101.247	1781.93	96.8726
1783.86	99.0477	1783.86	101.213	1783.86	96.9307
1785.79	99.0566	1785.79	101.226	1785.79	96.8987
1787.72	99.0119	1787.72	101.186	1787.72	96.9574
1789.65	99.037	1789.65	101.159	1789.65	97.0772
1791.58	99.1051	1791.58	101.185	1791.58	97.1035
1793.5	99.1467	1793.5	101.184	1793.5	97.0362
1795.43	99.1071	1795.43	101.179	1795.43	97.0669
1797.36	99.0568	1797.36	101.186	1797.36	97.0828
1799.29	99.0331	1799.29	101.187	1799.29	97.0873
1801.22	99.0446	1801.22	101.251	1801.22	96.9686
1803.15	99.0214	1803.15	101.247	1803.15	96.9654
1805.07	99.0571	1805.07	101.234	1805.07	97.0326
1807	99.1011	1807	101.223	1807	97.0549
1808.93	99.1966	1808.93	101.209	1808.93	97.0671
1810.86	99.2462	1810.86	101.185	1810.86	97.084
1812.79	99.2246	1812.79	101.195	1812.79	97.1009
1814.72	99.1128	1814.72	101.219	1814.72	97.1837
1816.65	99.1033	1816.65	101.228	1816.65	97.1604
1818.57	99.1472	1818.57	101.196	1818.57	97.0808
1820.5	99.1867	1820.5	101.172	1820.5	97.1035
1822.43	99.1933	1822.43	101.181	1822.43	97.2215
1824.36	99.2664	1824.36	101.26	1824.36	97.1978
1826.29	99.3002	1826.29	101.282	1826.29	97.0814
1828.22	99.3262	1828.22	101.211	1828.22	97.1036
1830.14	99.3697	1830.14	101.261	1830.14	97.0265
1832.07	99.2926	1832.07	101.28	1832.07	97.04
1834	99.289	1834	101.219	1834	97.0872
1835.93	99.3094	1835.93	101.189	1835.93	97.0774
1837.86	99.2542	1837.86	101.171	1837.86	97.091
1839.79	99.2564	1839.79	101.162	1839.79	97.1137
1841.72	99.2534	1841.72	101.156	1841.72	97.1736
1843.64	99.2627	1843.64	101.194	1843.64	97.1316
1845.57	99.2	1845.57	101.252	1845.57	97.1012
1847.5	99.1574	1847.5	101.229	1847.5	97.1936
1849.43	99.1505	1849.43	101.159	1849.43	97.166
1851.36	99.1607	1851.36	101.188	1851.36	97.1331
1853.29	99.2113	1853.29	101.228	1853.29	97.1466
1855.21	99.2669	1855.21	101.169	1855.21	97.1579
1857.14	99.2476	1857.14	101.125	1857.14	97.1353
1859.07	99.2177	1859.07	101.1	1859.07	97.0552
1861	99.2074	1861	101.089	1861	97.1526
1862.93	99.1793	1862.93	101.093	1862.93	97.1994
1864.86	99.1401	1864.86	101.121	1864.86	97.1799
1866.79	99.2529	1866.79	101.236	1866.79	97.2303
1868.71	99.254	1868.71	101.249	1868.71	97.2232
1870.64	99.1468	1870.64	101.186	1870.64	97.1384
1872.57	99.1293	1872.57	101.094	1872.57	97.1826
1874.5	99.1558	1874.5	101.101	1874.5	97.238
1876.43	99.1567	1876.43	101.123	1876.43	97.2082
1878.36	99.1339	1878.36	101.054	1878.36	97.1851
1880.29	99.1328	1880.29	101.021	1880.29	97.1119
1882.21	99.1829	1882.21	101.045	1882.21	97.1233
1884.14	99.1475	1884.14	100.992	1884.14	97.1547
1886.07	99.1012	1886.07	101.055	1886.07	97.1594
1888	99.0521	1888	101.148	1888	97.2741
1889.93	99.1307	1889.93	101.11	1889.93	97.3251
1891.86	99.1263	1891.86	101.086	1891.86	97.3691
1893.79	99.1261	1893.79	101.057	1893.79	97.3171
1895.71	99.0575	1895.71	101.027	1895.71	97.1844
1897.64	99.029	1897.64	101.031	1897.64	97.2469
1899.57	99.0035	1899.57	101.003	1899.57	97.3431
1901.5	98.9772	1901.5	101.052	1901.5	97.2749
1903.43	98.9181	1903.43	101.079	1903.43	97.1926
1905.36	98.9145	1905.36	101.052	1905.36	97.2233
1907.29	98.9012	1907.29	101.059	1907.29	97.2838
1909.21	99.0108	1909.21	100.991	1909.21	97.3588
1911.14	98.9445	1911.14	101.075	1911.14	97.3536
1913.07	98.795	1913.07	101.247	1913.07	97.3116
1915	98.7505	1915	101.215	1915	97.3358
1916.93	98.7579	1916.93	101.059	1916.93	97.423
1918.86	98.6863	1918.86	101.064	1918.86	97.4644
1920.78	98.6545	1920.78	101.105	1920.78	97.4925
1922.71	98.7952	1922.71	101.082	1922.71	97.4664
1924.64	98.8355	1924.64	100.997	1924.64	97.4266
1926.57	98.8594	1926.57	100.929	1926.57	97.4949
1928.5	98.9806	1928.5	100.941	1928.5	97.509
1930.43	98.9772	1930.43	100.879	1930.43	97.4728
1932.36	98.9656	1932.36	100.857	1932.36	97.5363
1934.28	98.9392	1934.28	100.998	1934.28	97.7508
1936.21	99.0002	1936.21	101.112	1936.21	97.7704
1938.14	99.0055	1938.14	101.154	1938.14	97.5254
1940.07	98.8434	1940.07	101.176	1940.07	97.5596
1942	98.729	1942	101.182	1942	97.8411
1943.93	98.9685	1943.93	101.18	1943.93	97.9084
1945.86	98.9162	1945.86	101.04	1945.86	97.8685
1947.78	98.942	1947.78	100.92	1947.78	97.8742
1949.71	99.0051	1949.71	101.063	1949.71	97.9051
1951.64	98.8959	1951.64	101.181	1951.64	97.8875
1953.57	98.6782	1953.57	101.084	1953.57	97.8808
1955.5	98.8009	1955.5	101.098	1955.5	97.9718
1957.43	98.9292	1957.43	101.106	1957.43	98.1472
1959.35	99.0478	1959.35	101.09	1959.35	98.2197
1961.28	99.2371	1961.28	101.021	1961.28	98.2656
1963.21	99.1432	1963.21	101.291	1963.21	98.1883
1965.14	99.1604	1965.14	101.415	1965.14	98.0982
1967.07	99.3302	1967.07	101.122	1967.07	98.1691
1969	98.8812	1969	100.886	1969	98.4047
1970.92	98.7875	1970.92	101.004	1970.92	98.4453
1972.85	99.0398	1972.85	101.025	1972.85	98.5274
1974.78	99.1496	1974.78	100.96	1974.78	98.5712
1976.71	99.0577	1976.71	101.001	1976.71	98.3037
1978.64	99.3864	1978.64	101.184	1978.64	97.6329
1980.57	99.6373	1980.57	101.258	1980.57	97.4105
1982.5	99.6903	1982.5	101.179	1982.5	97.7336
1984.42	99.5046	1984.42	101.069	1984.42	97.9666
1986.35	99.4995	1986.35	101.279	1986.35	97.9904
1988.28	99.3272	1988.28	101.304	1988.28	97.9358
1990.21	99.3107	1990.21	101.038	1990.21	97.6995
1992.14	99.1734	1992.14	100.976	1992.14	97.852
1994.07	99.144	1994.07	100.89	1994.07	98.0869
1996	99.159	1996	100.959	1996	98.0675
1997.92	99.3455	1997.92	101.053	1997.92	98.0619
1999.85	99.2049	1999.85	100.957	1999.85	98.3032
2001.78	98.9625	2001.78	100.879	2001.78	98.3417
2003.71	98.7018	2003.71	100.913	2003.71	98.258
2005.64	98.9268	2005.64	100.86	2005.64	98.3744
2007.57	99.2975	2007.57	100.651	2007.57	98.4784
2009.49	99.2098	2009.49	100.702	2009.49	98.176
2011.42	99.1398	2011.42	100.771	2011.42	98.1615
2013.35	99.2815	2013.35	100.927	2013.35	98.3044
2015.28	99.1927	2015.28	100.886	2015.28	98.2538
2017.21	99.1724	2017.21	100.679	2017.21	98.3098
2019.14	99.1385	2019.14	100.478	2019.14	98.4249
2021.07	99.2619	2021.07	100.66	2021.07	98.5844
2022.99	99.1827	2022.99	101.045	2022.99	98.5574
2024.92	99.1428	2024.92	101.292	2024.92	98.3425
2026.85	99.1736	2026.85	100.941	2026.85	98.4688
2028.78	99.1438	2028.78	100.659	2028.78	98.7474
2030.71	99.2891	2030.71	100.599	2030.71	98.6711
2032.64	99.3612	2032.64	100.549	2032.64	98.456
2034.57	99.0613	2034.57	100.685	2034.57	98.1179
2036.49	98.9355	2036.49	100.972	2036.49	97.9862
2038.42	98.9493	2038.42	100.974	2038.42	97.9476
2040.35	98.8854	2040.35	100.965	2040.35	97.9354
2042.28	98.6467	2042.28	100.912	2042.28	98.2517
2044.21	98.9002	2044.21	100.638	2044.21	98.0427
2046.14	99.1336	2046.14	100.858	2046.14	97.9093
2048.07	98.991	2048.07	101.113	2048.07	97.9097
2049.99	98.9914	2049.99	101.02	2049.99	97.6534
2051.92	98.9188	2051.92	100.954	2051.92	97.7387
2053.85	98.8684	2053.85	100.994	2053.85	97.6707
2055.78	98.8378	2055.78	101.023	2055.78	97.5522
2057.71	98.7955	2057.71	101.077	2057.71	97.7166
2059.64	98.9439	2059.64	100.994	2059.64	97.8745
2061.57	98.826	2061.57	100.985	2061.57	97.7322
2063.49	98.7666	2063.49	100.904	2063.49	97.4802
2065.42	98.8581	2065.42	100.844	2065.42	97.4007
2067.35	98.8938	2067.35	100.979	2067.35	97.5428
2069.28	98.9805	2069.28	101.013	2069.28	97.5352
2071.21	99.0582	2071.21	100.989	2071.21	97.4514
2073.14	98.854	2073.14	101.031	2073.14	97.4658
2075.06	98.9319	2075.06	101.08	2075.06	97.5402
2076.99	98.935	2076.99	101.032	2076.99	97.5845
2078.92	98.9258	2078.92	101.051	2078.92	97.4518
2080.85	99.0072	2080.85	101.178	2080.85	97.3684
2082.78	98.9492	2082.78	101.103	2082.78	97.3555
2084.71	98.8001	2084.71	100.996	2084.71	97.3858
2086.64	98.7584	2086.64	100.811	2086.64	97.5413
2088.56	98.7991	2088.56	100.85	2088.56	97.7016
2090.49	98.8887	2090.49	100.99	2090.49	97.7803
2092.42	98.7752	2092.42	101.047	2092.42	97.7943
2094.35	98.6613	2094.35	101.094	2094.35	97.7333
2096.28	98.7995	2096.28	101.154	2096.28	97.5214
2098.21	98.9556	2098.21	101.1	2098.21	97.5265
2100.14	98.9066	2100.14	101.054	2100.14	97.5336
2102.06	98.8047	2102.06	100.961	2102.06	97.4295
2103.99	98.8378	2103.99	100.815	2103.99	97.3684
2105.92	98.8863	2105.92	100.918	2105.92	97.3952
2107.85	98.8541	2107.85	101.02	2107.85	97.4564
2109.78	98.8867	2109.78	101.08	2109.78	97.4953
2111.71	98.9556	2111.71	101.1	2111.71	97.4592
2113.63	98.9093	2113.63	101.085	2113.63	97.4248
2115.56	98.7919	2115.56	101.181	2115.56	97.4224
2117.49	98.7654	2117.49	101.116	2117.49	97.4177
2119.42	98.8371	2119.42	101.039	2119.42	97.4982
2121.35	98.9102	2121.35	101.053	2121.35	97.649
2123.28	98.9184	2123.28	100.933	2123.28	97.8059
2125.2	98.9001	2125.2	100.948	2125.2	97.9599
2127.13	98.8305	2127.13	100.947	2127.13	98.0135
2129.06	98.7602	2129.06	100.815	2129.06	98.055
2130.99	98.772	2130.99	100.817	2130.99	98.2626
2132.92	98.6568	2132.92	100.798	2132.92	98.3688
2134.85	98.6106	2134.85	100.827	2134.85	98.2286
2136.78	98.8501	2136.78	100.885	2136.78	98.1562
2138.7	98.7678	2138.7	100.996	2138.7	98.2587
2140.63	98.5154	2140.63	100.733	2140.63	98.3278
2142.56	98.5122	2142.56	100.711	2142.56	98.3009
2144.49	98.7212	2144.49	100.773	2144.49	98.3329
2146.42	98.8742	2146.42	100.731	2146.42	98.4897
2148.35	98.665	2148.35	100.802	2148.35	98.6379
2150.28	98.6889	2150.28	101.06	2150.28	98.8171
2152.2	98.6042	2152.2	100.942	2152.2	98.9136
2154.13	98.3312	2154.13	100.614	2154.13	98.8261
2156.06	98.4034	2156.06	100.084	2156.06	99.0362
2157.99	98.4929	2157.99	100.163	2157.99	99.0697
2159.92	99.1594	2159.92	100.585	2159.92	98.3782
2161.85	99.7923	2161.85	100.561	2161.85	97.958
2163.78	99.3757	2163.78	100.454	2163.78	98.081
2165.7	99.1076	2165.7	100.47	2165.7	98.1762
2167.63	99.2491	2167.63	100.569	2167.63	97.8443
2169.56	99.2524	2169.56	100.632	2169.56	97.8835
2171.49	99.0164	2171.49	100.813	2171.49	98.0656
2173.42	98.7142	2173.42	100.762	2173.42	98.155
2175.35	98.6209	2175.35	100.632	2175.35	98.0098
2177.28	98.9414	2177.28	100.838	2177.28	98.0919
2179.2	99.033	2179.2	101.106	2179.2	98.1616
2181.13	99.1459	2181.13	100.999	2181.13	98.0297
2183.06	99.2358	2183.06	100.871	2183.06	98.1491
2184.99	99.0429	2184.99	100.859	2184.99	98.1794
2186.92	98.831	2186.92	100.995	2186.92	97.9595
2188.85	98.8083	2188.85	101.027	2188.85	97.6464
2190.77	99.0168	2190.77	101.205	2190.77	97.5492
2192.7	98.9865	2192.7	101.3	2192.7	97.6079
2194.63	99.0542	2194.63	101.07	2194.63	97.5842
2196.56	99.273	2196.56	100.931	2196.56	97.6139
2198.49	99.4317	2198.49	101	2198.49	97.8756
2200.42	99.1708	2200.42	100.911	2200.42	98.0233
2202.34	98.8414	2202.34	100.88	2202.34	97.8504
2204.27	98.8981	2204.27	100.905	2204.27	97.6287
2206.2	99.0907	2206.2	100.985	2206.2	97.5467
2208.13	99.1428	2208.13	101.022	2208.13	97.4777
2210.06	99.0791	2210.06	100.978	2210.06	97.5648
2211.99	99.0043	2211.99	100.936	2211.99	97.4631
2213.92	99.0252	2213.92	101.039	2213.92	97.2894
2215.84	99.1893	2215.84	100.971	2215.84	97.4345
2217.77	99.3504	2217.77	100.873	2217.77	97.5948
2219.7	99.2931	2219.7	100.955	2219.7	97.7446
2221.63	99.2131	2221.63	101.11	2221.63	97.5817
2223.56	99.1757	2223.56	101.149	2223.56	97.6088
2225.49	99.0894	2225.49	100.989	2225.49	97.7481
2227.42	98.8987	2227.42	100.9	2227.42	97.6865
2229.34	98.9119	2229.34	100.864	2229.34	97.5466
2231.27	99.1288	2231.27	100.838	2231.27	97.3936
2233.2	99.274	2233.2	100.906	2233.2	97.3796
2235.13	99.2399	2235.13	100.996	2235.13	97.391
2237.06	99.0991	2237.06	100.996	2237.06	97.3708
2238.99	98.9738	2238.99	101.007	2238.99	97.3858
2240.91	98.9331	2240.91	101.036	2240.91	97.3803
2242.84	98.9561	2242.84	100.938	2242.84	97.4882
2244.77	98.9626	2244.77	100.809	2244.77	97.5134
2246.7	98.8852	2246.7	100.741	2246.7	97.5555
2248.63	98.9085	2248.63	100.767	2248.63	97.4927
2250.56	98.9309	2250.56	100.829	2250.56	97.3556
2252.49	98.8401	2252.49	100.847	2252.49	97.3163
2254.41	98.8942	2254.41	100.757	2254.41	97.1908
2256.34	99.0162	2256.34	100.789	2256.34	97.2075
2258.27	99.0013	2258.27	100.88	2258.27	97.2978
2260.2	98.9935	2260.2	101.007	2260.2	97.3447
2262.13	98.9605	2262.13	101.09	2262.13	97.2839
2264.06	98.9459	2264.06	100.94	2264.06	97.282
2265.99	99.0048	2265.99	100.832	2265.99	97.2793
2267.91	99.0235	2267.91	100.842	2267.91	97.1337
2269.84	99.0401	2269.84	100.878	2269.84	97.0896
2271.77	99.038	2271.77	100.914	2271.77	97.1478
2273.7	98.9558	2273.7	100.98	2273.7	97.1773
2275.63	98.9095	2275.63	101.04	2275.63	97.1049
2277.56	98.9173	2277.56	100.971	2277.56	97.0795
2279.49	98.9238	2279.49	100.97	2279.49	97.136
2281.41	98.9153	2281.41	101.011	2281.41	97.0592
2283.34	98.9248	2283.34	101.013	2283.34	96.8832
2285.27	98.9373	2285.27	101.019	2285.27	96.8104
2287.2	98.895	2287.2	100.96	2287.2	96.8171
2289.13	98.8701	2289.13	100.93	2289.13	96.8666
2291.06	98.901	2291.06	101.035	2291.06	96.9316
2292.99	98.9252	2292.99	101.054	2292.99	96.9469
2294.91	98.8539	2294.91	100.94	2294.91	96.9818
2296.84	98.811	2296.84	100.821	2296.84	97.0043
2298.77	98.8586	2298.77	100.906	2298.77	97.0727
2300.7	98.8261	2300.7	101.027	2300.7	97.081
2302.63	98.7727	2302.63	101.061	2302.63	97.0372
2304.56	98.8506	2304.56	101.068	2304.56	97.0524
2306.48	98.9218	2306.48	101.053	2306.48	97.0078
2308.41	98.8684	2308.41	101.019	2308.41	96.9253
2310.34	98.804	2310.34	101.025	2310.34	96.943
2312.27	98.8264	2312.27	101.059	2312.27	97.07
2314.2	98.932	2314.2	101.082	2314.2	97.0914
2316.13	98.9352	2316.13	101.094	2316.13	96.9534
2318.05	98.8722	2318.05	101.164	2318.05	96.9209
2319.98	98.8371	2319.98	101.091	2319.98	96.9335
2321.91	98.8747	2321.91	100.995	2321.91	96.8456
2323.84	98.9499	2323.84	101.076	2323.84	96.8044
2325.77	98.8528	2325.77	101.102	2325.77	96.9864
2327.7	98.7304	2327.7	101.142	2327.7	97.2132
2329.63	98.7235	2329.63	101.139	2329.63	97.2402
2331.55	98.8772	2331.55	101.051	2331.55	97.2048
2333.48	98.9102	2333.48	101.06	2333.48	97.2051
2335.41	98.8068	2335.41	101.066	2335.41	97.1128
2337.34	98.7978	2337.34	101.053	2337.34	97.0171
2339.27	98.8117	2339.27	101.071	2339.27	96.9395
2341.2	98.7156	2341.2	101.097	2341.2	96.9486
2343.12	98.7251	2343.12	101.068	2343.12	97.1377
2345.05	98.8299	2345.05	101.085	2345.05	97.1248
2346.98	98.7608	2346.98	101.038	2346.98	96.9824
2348.91	98.6439	2348.91	100.968	2348.91	97.1535
2350.84	98.7135	2350.84	100.953	2350.84	97.3098
2352.77	98.8144	2352.77	101.044	2352.77	97.1559
2354.7	98.758	2354.7	101.122	2354.7	96.982
2356.62	98.7212	2356.62	101.217	2356.62	97.2012
2358.55	99.0092	2358.55	101.262	2358.55	97.033
2360.48	99.1502	2360.48	101.358	2360.48	96.7377
2362.41	99.0244	2362.41	101.393	2362.41	97.115
2364.34	98.8639	2364.34	101.407	2364.34	97.5277
2366.27	98.8126	2366.27	101.257	2366.27	97.4388
2368.2	98.8061	2368.2	101.199	2368.2	97.1945
2370.12	98.7569	2370.12	101.142	2370.12	97.1883
2372.05	98.7529	2372.05	101.063	2372.05	97.3456
2373.98	98.7604	2373.98	101.001	2373.98	97.3476
2375.91	98.7107	2375.91	100.971	2375.91	97.2201
2377.84	98.596	2377.84	100.997	2377.84	97.1575
2379.77	98.5558	2379.77	100.978	2379.77	97.0863
2381.7	98.5414	2381.7	100.941	2381.7	97.0615
2383.62	98.5257	2383.62	100.892	2383.62	97.0582
2385.55	98.5142	2385.55	100.825	2385.55	97.102
2387.48	98.5329	2387.48	100.816	2387.48	97.1821
2389.41	98.5262	2389.41	100.853	2389.41	97.2398
2391.34	98.5204	2391.34	100.858	2391.34	97.2371
2393.27	98.4931	2393.27	100.886	2393.27	97.1793
2395.2	98.4283	2395.2	100.917	2395.2	97.0757
2397.12	98.3941	2397.12	100.913	2397.12	97.0738
2399.05	98.4565	2399.05	100.908	2399.05	97.1436
2400.98	98.5455	2400.98	100.892	2400.98	97.1695
2402.91	98.5386	2402.91	100.847	2402.91	97.141
2404.84	98.4875	2404.84	100.829	2404.84	97.0911
2406.77	98.461	2406.77	100.818	2406.77	97.0676
2408.7	98.4707	2408.7	100.838	2408.7	97.064
2410.62	98.4398	2410.62	100.906	2410.62	97.0418
2412.55	98.5126	2412.55	100.912	2412.55	96.9955
2414.48	98.5991	2414.48	100.835	2414.48	96.9999
2416.41	98.5839	2416.41	100.844	2416.41	97.0373
2418.34	98.5525	2418.34	100.838	2418.34	97.0767
2420.26	98.4804	2420.26	100.839	2420.26	97.0756
2422.19	98.4548	2422.19	100.888	2422.19	97.1012
2424.12	98.4592	2424.12	100.96	2424.12	97.1044
2426.05	98.4919	2426.05	100.939	2426.05	97.0373
2427.98	98.5597	2427.98	100.864	2427.98	97.0269
2429.91	98.6305	2429.91	100.882	2429.91	97.0603
2431.84	98.5941	2431.84	100.859	2431.84	97.0671
2433.76	98.5197	2433.76	100.87	2433.76	97.0347
2435.69	98.5053	2435.69	100.923	2435.69	97.0513
2437.62	98.5149	2437.62	100.913	2437.62	97.032
2439.55	98.498	2439.55	100.922	2439.55	96.9887
2441.48	98.5313	2441.48	100.953	2441.48	96.991
2443.41	98.5727	2443.41	100.91	2443.41	97.0105
2445.34	98.4987	2445.34	100.85	2445.34	97.0007
2447.26	98.4022	2447.26	100.868	2447.26	97.0346
2449.19	98.4296	2449.19	100.885	2449.19	96.9881
2451.12	98.4879	2451.12	100.869	2451.12	96.9685
2453.05	98.4916	2453.05	100.867	2453.05	96.9633
2454.98	98.5106	2454.98	100.856	2454.98	96.9003
2456.91	98.5209	2456.91	100.877	2456.91	96.9292
2458.84	98.4824	2458.84	100.943	2458.84	96.9361
2460.76	98.4607	2460.76	100.872	2460.76	96.9644
2462.69	98.4983	2462.69	100.814	2462.69	97.0456
2464.62	98.538	2464.62	100.839	2464.62	97.0423
2466.55	98.4835	2466.55	100.879	2466.55	97.0224
2468.48	98.3911	2468.48	100.864	2468.48	97.0163
2470.41	98.3956	2470.41	100.848	2470.41	97.0236
2472.34	98.4728	2472.34	100.862	2472.34	97.0117
2474.26	98.5107	2474.26	100.88	2474.26	97.0131
2476.19	98.4978	2476.19	100.88	2476.19	97.0279
2478.12	98.4836	2478.12	100.872	2478.12	97.0365
2480.05	98.487	2480.05	100.888	2480.05	96.9736
2481.98	98.4824	2481.98	100.883	2481.98	96.9463
2483.91	98.4764	2483.91	100.865	2483.91	96.9432
2485.83	98.432	2485.83	100.843	2485.83	97.0029
2487.76	98.4083	2487.76	100.875	2487.76	97.033
2489.69	98.4089	2489.69	100.892	2489.69	96.9849
2491.62	98.4487	2491.62	100.881	2491.62	96.9883
2493.55	98.4435	2493.55	100.954	2493.55	97.043
2495.48	98.4376	2495.48	100.969	2495.48	97.0483
2497.41	98.4952	2497.41	100.949	2497.41	97.0342
2499.33	98.4776	2499.33	100.885	2499.33	97.087
2501.26	98.4669	2501.26	100.853	2501.26	97.142
2503.19	98.4913	2503.19	100.894	2503.19	97.0615
2505.12	98.5131	2505.12	100.922	2505.12	97.0235
2507.05	98.4843	2507.05	100.945	2507.05	96.9884
2508.98	98.4167	2508.98	100.942	2508.98	96.9624
2510.91	98.4031	2510.91	100.906	2510.91	96.968
2512.83	98.4774	2512.83	100.871	2512.83	96.9474
2514.76	98.5404	2514.76	100.895	2514.76	96.939
2516.69	98.5418	2516.69	100.93	2516.69	96.9524
2518.62	98.5105	2518.62	100.948	2518.62	97.043
2520.55	98.4764	2520.55	100.974	2520.55	97.1065
2522.48	98.4346	2522.48	100.971	2522.48	97.0545
2524.4	98.4112	2524.4	100.911	2524.4	96.9589
2526.33	98.4377	2526.33	100.836	2526.33	96.9772
2528.26	98.4565	2528.26	100.808	2528.26	96.9973
2530.19	98.4617	2530.19	100.887	2530.19	96.9546
2532.12	98.4343	2532.12	100.936	2532.12	96.9241
2534.05	98.4155	2534.05	100.888	2534.05	96.922
2535.97	98.4034	2535.97	100.937	2535.97	96.9508
2537.9	98.4013	2537.9	100.934	2537.9	97.0102
2539.83	98.4111	2539.83	100.873	2539.83	96.9989
2541.76	98.428	2541.76	100.861	2541.76	96.9902
2543.69	98.4128	2543.69	100.822	2543.69	96.9792
2545.62	98.3843	2545.62	100.84	2545.62	96.9191
2547.55	98.3827	2547.55	100.941	2547.55	96.9069
2549.47	98.4124	2549.47	100.98	2549.47	96.8992
2551.4	98.4904	2551.4	100.934	2551.4	96.8738
2553.33	98.502	2553.33	100.918	2553.33	96.9054
2555.26	98.4917	2555.26	100.901	2555.26	96.9307
2557.19	98.5115	2557.19	100.868	2557.19	96.9328
2559.12	98.5463	2559.12	100.882	2559.12	96.9511
2561.05	98.536	2561.05	100.868	2561.05	96.9898
2562.97	98.5439	2562.97	100.849	2562.97	96.9248
2564.9	98.5299	2564.9	100.865	2564.9	96.8486
2566.83	98.4836	2566.83	100.894	2566.83	96.8595
2568.76	98.4692	2568.76	100.912	2568.76	96.9108
2570.69	98.484	2570.69	100.913	2570.69	96.9768
2572.62	98.5116	2572.62	100.916	2572.62	96.9195
2574.55	98.4727	2574.55	100.946	2574.55	96.8731
2576.47	98.4038	2576.47	100.981	2576.47	96.8565
2578.4	98.3972	2578.4	100.965	2578.4	96.836
2580.33	98.4422	2580.33	100.945	2580.33	96.8346
2582.26	98.4757	2582.26	100.926	2582.26	96.8772
2584.19	98.4676	2584.19	100.923	2584.19	96.8871
2586.12	98.3988	2586.12	100.962	2586.12	96.8503
2588.05	98.416	2588.05	100.988	2588.05	96.8468
2589.97	98.4911	2589.97	100.995	2589.97	96.8358
2591.9	98.5081	2591.9	100.942	2591.9	96.7677
2593.83	98.4485	2593.83	100.887	2593.83	96.7238
2595.76	98.3985	2595.76	100.879	2595.76	96.7413
2597.69	98.4086	2597.69	100.875	2597.69	96.7709
2599.62	98.4213	2599.62	100.882	2599.62	96.7832
2601.54	98.4749	2601.54	100.908	2601.54	96.7986
2603.47	98.4807	2603.47	100.922	2603.47	96.7896
2605.4	98.4226	2605.4	100.903	2605.4	96.7482
2607.33	98.4473	2607.33	100.848	2607.33	96.746
2609.26	98.4603	2609.26	100.889	2609.26	96.7655
2611.19	98.42	2611.19	100.919	2611.19	96.7332
2613.11	98.4054	2613.11	100.877	2613.11	96.7112
2615.04	98.4271	2615.04	100.879	2615.04	96.7142
2616.97	98.3928	2616.97	100.865	2616.97	96.738
2618.9	98.3793	2618.9	100.863	2618.9	96.7317
2620.83	98.4265	2620.83	100.91	2620.83	96.7052
2622.76	98.4457	2622.76	100.924	2622.76	96.7437
2624.69	98.3986	2624.69	100.882	2624.69	96.751
2626.61	98.4059	2626.61	100.831	2626.61	96.7176
2628.54	98.4433	2628.54	100.866	2628.54	96.6875
2630.47	98.485	2630.47	100.888	2630.47	96.6544
2632.4	98.458	2632.4	100.851	2632.4	96.6467
2634.33	98.4297	2634.33	100.856	2634.33	96.647
2636.26	98.4335	2636.26	100.862	2636.26	96.6431
2638.19	98.4351	2638.19	100.83	2638.19	96.6574
2640.11	98.4299	2640.11	100.813	2640.11	96.6465
2642.04	98.4609	2642.04	100.855	2642.04	96.6288
2643.97	98.4571	2643.97	100.908	2643.97	96.6579
2645.9	98.4034	2645.9	100.89	2645.9	96.654
2647.83	98.3813	2647.83	100.833	2647.83	96.6313
2649.76	98.4298	2649.76	100.823	2649.76	96.6311
2651.68	98.4404	2651.68	100.843	2651.68	96.6702
2653.61	98.41	2653.61	100.862	2653.61	96.6806
2655.54	98.3988	2655.54	100.867	2655.54	96.6687
2657.47	98.3633	2657.47	100.835	2657.47	96.6929
2659.4	98.2921	2659.4	100.819	2659.4	96.7281
2661.33	98.2934	2661.33	100.837	2661.33	96.7645
2663.26	98.3049	2663.26	100.84	2663.26	96.8056
2665.18	98.313	2665.18	100.857	2665.18	96.8051
2667.11	98.2989	2667.11	100.851	2667.11	96.7851
2669.04	98.2733	2669.04	100.803	2669.04	96.79
2670.97	98.291	2670.97	100.767	2670.97	96.791
2672.9	98.3222	2672.9	100.791	2672.9	96.7863
2674.83	98.3123	2674.83	100.853	2674.83	96.7957
2676.76	98.2635	2676.76	100.855	2676.76	96.7974
2678.68	98.2589	2678.68	100.815	2678.68	96.7689
2680.61	98.2544	2680.61	100.839	2680.61	96.7634
2682.54	98.2566	2682.54	100.84	2682.54	96.7998
2684.47	98.2558	2684.47	100.812	2684.47	96.8297
2686.4	98.2751	2686.4	100.804	2686.4	96.7995
2688.33	98.2862	2688.33	100.814	2688.33	96.7937
2690.26	98.245	2690.26	100.806	2690.26	96.7984
2692.18	98.2153	2692.18	100.824	2692.18	96.791
2694.11	98.1953	2694.11	100.828	2694.11	96.7812
2696.04	98.1964	2696.04	100.8	2696.04	96.7901
2697.97	98.2257	2697.97	100.81	2697.97	96.7829
2699.9	98.2461	2699.9	100.829	2699.9	96.7398
2701.83	98.2188	2701.83	100.807	2701.83	96.7542
2703.76	98.2	2703.76	100.793	2703.76	96.7891
2705.68	98.1987	2705.68	100.819	2705.68	96.7905
2707.61	98.1837	2707.61	100.827	2707.61	96.7805
2709.54	98.1711	2709.54	100.77	2709.54	96.7793
2711.47	98.138	2711.47	100.766	2711.47	96.7957
2713.4	98.1237	2713.4	100.805	2713.4	96.7974
2715.33	98.1302	2715.33	100.822	2715.33	96.7956
2717.25	98.1171	2717.25	100.814	2717.25	96.7827
2719.18	98.0828	2719.18	100.81	2719.18	96.7598
2721.11	98.0961	2721.11	100.803	2721.11	96.7954
2723.04	98.1164	2723.04	100.792	2723.04	96.8063
2724.97	98.0556	2724.97	100.779	2724.97	96.797
2726.9	98.0057	2726.9	100.76	2726.9	96.7873
2728.82	98.0109	2728.82	100.766	2728.82	96.7758
2730.75	98.0039	2730.75	100.769	2730.75	96.7627
2732.68	98.001	2732.68	100.779	2732.68	96.7507
2734.61	98.022	2734.61	100.794	2734.61	96.7561
2736.54	98.0243	2736.54	100.808	2736.54	96.765
2738.47	98.0117	2738.47	100.827	2738.47	96.7531
2740.4	98.0294	2740.4	100.829	2740.4	96.7541
2742.32	98.077	2742.32	100.81	2742.32	96.7547
2744.25	98.0962	2744.25	100.77	2744.25	96.7708
2746.18	98.0796	2746.18	100.761	2746.18	96.7767
2748.11	98.0996	2748.11	100.786	2748.11	96.7897
2750.04	98.0956	2750.04	100.786	2750.04	96.7906
2751.97	98.0677	2751.97	100.761	2751.97	96.7506
2753.9	98.1075	2753.9	100.769	2753.9	96.7511
2755.82	98.1023	2755.82	100.779	2755.82	96.7686
2757.75	98.105	2757.75	100.765	2757.75	96.7831
2759.68	98.124	2759.68	100.785	2759.68	96.7618
2761.61	98.0959	2761.61	100.805	2761.61	96.7526
2763.54	98.0847	2763.54	100.787	2763.54	96.7611
2765.47	98.1008	2765.47	100.766	2765.47	96.7425
2767.39	98.1327	2767.39	100.755	2767.39	96.7419
2769.32	98.1312	2769.32	100.748	2769.32	96.7451
2771.25	98.0847	2771.25	100.751	2771.25	96.7436
2773.18	98.0864	2773.18	100.751	2773.18	96.7345
2775.11	98.0836	2775.11	100.72	2775.11	96.7078
2777.04	98.0507	2777.04	100.714	2777.04	96.728
2778.97	98.0685	2778.97	100.779	2778.97	96.7341
2780.89	98.0919	2780.89	100.78	2780.89	96.7076
2782.82	98.0871	2782.82	100.758	2782.82	96.7079
2784.75	98.0777	2784.75	100.773	2784.75	96.7053
2786.68	98.0427	2786.68	100.765	2786.68	96.6875
2788.61	98.0293	2788.61	100.749	2788.61	96.6903
2790.54	98.0394	2790.54	100.754	2790.54	96.712
2792.47	98.0479	2792.47	100.757	2792.47	96.7362
2794.39	98.0333	2794.39	100.76	2794.39	96.7337
2796.32	98.0299	2796.32	100.756	2796.32	96.7158
2798.25	98.0378	2798.25	100.756	2798.25	96.7025
2800.18	98.0169	2800.18	100.741	2800.18	96.73
2802.11	98.0059	2802.11	100.726	2802.11	96.7275
2804.04	97.9781	2804.04	100.728	2804.04	96.6919
2805.97	97.9225	2805.97	100.713	2805.97	96.6852
2807.89	97.9137	2807.89	100.732	2807.89	96.6491
2809.82	97.889	2809.82	100.733	2809.82	96.6537
2811.75	97.8826	2811.75	100.716	2811.75	96.6793
2813.68	97.855	2813.68	100.698	2813.68	96.6945
2815.61	97.8174	2815.61	100.697	2815.61	96.7164
2817.54	97.7843	2817.54	100.725	2817.54	96.7123
2819.47	97.8107	2819.47	100.75	2819.47	96.7079
2821.39	97.8289	2821.39	100.721	2821.39	96.72
2823.32	97.793	2823.32	100.698	2823.32	96.6903
2825.25	97.7898	2825.25	100.708	2825.25	96.6839
2827.18	97.7956	2827.18	100.706	2827.18	96.6903
2829.11	97.7759	2829.11	100.712	2829.11	96.6952
2831.04	97.7184	2831.04	100.703	2831.04	96.7353
2832.96	97.6729	2832.96	100.683	2832.96	96.7365
2834.89	97.6584	2834.89	100.68	2834.89	96.6949
2836.82	97.6158	2836.82	100.68	2836.82	96.6844
2838.75	97.5829	2838.75	100.686	2838.75	96.6555
2840.68	97.5583	2840.68	100.704	2840.68	96.6513
2842.61	97.5454	2842.61	100.707	2842.61	96.658
2844.53	97.5517	2844.53	100.689	2844.53	96.64
2846.46	97.5148	2846.46	100.66	2846.46	96.6327
2848.39	97.5028	2848.39	100.679	2848.39	96.6315
2850.32	97.5053	2850.32	100.699	2850.32	96.6393
2852.25	97.4549	2852.25	100.69	2852.25	96.6671
2854.18	97.4395	2854.18	100.677	2854.18	96.6717
2856.11	97.4025	2856.11	100.668	2856.11	96.6444
2858.03	97.3599	2858.03	100.655	2858.03	96.6372
2859.96	97.3486	2859.96	100.681	2859.96	96.6421
2861.89	97.3256	2861.89	100.665	2861.89	96.6169
2863.82	97.2949	2863.82	100.638	2863.82	96.6264
2865.75	97.2531	2865.75	100.655	2865.75	96.6302
2867.68	97.2285	2867.68	100.652	2867.68	96.6263
2869.61	97.2428	2869.61	100.634	2869.61	96.6492
2871.53	97.2243	2871.53	100.656	2871.53	96.6808
2873.46	97.1899	2873.46	100.622	2873.46	96.7027
2875.39	97.2327	2875.39	100.613	2875.39	96.7082
2877.32	97.3037	2877.32	100.609	2877.32	96.6947
2879.25	97.3201	2879.25	100.59	2879.25	96.6706
2881.18	97.3176	2881.18	100.625	2881.18	96.6572
2883.11	97.3155	2883.11	100.649	2883.11	96.6409
2885.03	97.3323	2885.03	100.65	2885.03	96.6475
2886.96	97.3512	2886.96	100.644	2886.96	96.6839
2888.89	97.3271	2888.89	100.636	2888.89	96.6605
2890.82	97.3445	2890.82	100.649	2890.82	96.6449
2892.75	97.3607	2892.75	100.626	2892.75	96.6683
2894.68	97.3733	2894.68	100.603	2894.68	96.6491
2896.6	97.3949	2896.6	100.621	2896.6	96.6295
2898.53	97.4203	2898.53	100.644	2898.53	96.6289
2900.46	97.4369	2900.46	100.65	2900.46	96.6383
2902.39	97.4732	2902.39	100.649	2902.39	96.6709
2904.32	97.4737	2904.32	100.631	2904.32	96.6525
2906.25	97.4627	2906.25	100.602	2906.25	96.6263
2908.18	97.5064	2908.18	100.638	2908.18	96.6318
2910.1	97.5384	2910.1	100.631	2910.1	96.6528
2912.03	97.5376	2912.03	100.64	2912.03	96.6402
2913.96	97.552	2913.96	100.669	2913.96	96.639
2915.89	97.5578	2915.89	100.682	2915.89	96.6438
2917.82	97.5703	2917.82	100.714	2917.82	96.6329
2919.75	97.5733	2919.75	100.697	2919.75	96.606
2921.68	97.5432	2921.68	100.663	2921.68	96.5746
2923.6	97.5263	2923.6	100.669	2923.6	96.5799
2925.53	97.5518	2925.53	100.666	2925.53	96.6236
2927.46	97.5683	2927.46	100.669	2927.46	96.6084
2929.39	97.5761	2929.39	100.682	2929.39	96.5714
2931.32	97.5899	2931.32	100.69	2931.32	96.577
2933.25	97.5907	2933.25	100.681	2933.25	96.5861
2935.18	97.6008	2935.18	100.665	2935.18	96.5421
2937.1	97.5796	2937.1	100.629	2937.1	96.5354
2939.03	97.5618	2939.03	100.614	2939.03	96.5797
2940.96	97.6039	2940.96	100.666	2940.96	96.6337
2942.89	97.6154	2942.89	100.68	2942.89	96.6307
2944.82	97.5869	2944.82	100.667	2944.82	96.5834
2946.75	97.5461	2946.75	100.672	2946.75	96.5701
2948.67	97.5437	2948.67	100.678	2948.67	96.5934
2950.6	97.54	2950.6	100.639	2950.6	96.593
2952.53	97.5446	2952.53	100.6	2952.53	96.5416
2954.46	97.5573	2954.46	100.616	2954.46	96.5674
2956.39	97.5912	2956.39	100.642	2956.39	96.6125
2958.32	97.6075	2958.32	100.638	2958.32	96.6113
2960.24	97.5803	2960.24	100.638	2960.24	96.5945
2962.17	97.5972	2962.17	100.622	2962.17	96.5748
2964.1	97.6321	2964.1	100.62	2964.1	96.5738
2966.03	97.6763	2966.03	100.632	2966.03	96.5896
2967.96	97.7044	2967.96	100.652	2967.96	96.5976
2969.89	97.7494	2969.89	100.659	2969.89	96.5953
2971.82	97.7919	2971.82	100.655	2971.82	96.5982
2973.74	97.8013	2973.74	100.647	2973.74	96.6113
2975.67	97.7927	2975.67	100.652	2975.67	96.656
2977.6	97.7886	2977.6	100.636	2977.6	96.6689
2979.53	97.8415	2979.53	100.607	2979.53	96.6475
2981.46	97.8665	2981.46	100.553	2981.46	96.6227
2983.39	97.8554	2983.39	100.56	2983.39	96.6308
2985.32	97.8436	2985.32	100.601	2985.32	96.647
2987.24	97.8308	2987.24	100.646	2987.24	96.6223
2989.17	97.8187	2989.17	100.689	2989.17	96.589
2991.1	97.8275	2991.1	100.704	2991.1	96.582
2993.03	97.8122	2993.03	100.669	2993.03	96.6124
2994.96	97.7878	2994.96	100.652	2994.96	96.6436
2996.89	97.7793	2996.89	100.629	2996.89	96.6324
2998.82	97.7884	2998.82	100.603	2998.82	96.6137
3000.74	97.8192	3000.74	100.598	3000.74	96.6015
3002.67	97.8069	3002.67	100.625	3002.67	96.5877
3004.6	97.8038	3004.6	100.651	3004.6	96.6038
3006.53	97.7703	3006.53	100.655	3006.53	96.6113
3008.46	97.738	3008.46	100.662	3008.46	96.5891
3010.39	97.7514	3010.39	100.646	3010.39	96.6088
3012.31	97.7834	3012.31	100.644	3012.31	96.623
3014.24	97.7404	3014.24	100.639	3014.24	96.574
3016.17	97.7063	3016.17	100.619	3016.17	96.5589
3018.1	97.6523	3018.1	100.632	3018.1	96.5597
3020.03	97.56	3020.03	100.66	3020.03	96.5707
3021.96	97.4704	3021.96	100.604	3021.96	96.6067
3023.89	97.4004	3023.89	100.567	3023.89	96.5794
3025.81	97.2875	3025.81	100.573	3025.81	96.5819
3027.74	97.1981	3027.74	100.526	3027.74	96.6102
3029.67	97.1812	3029.67	100.477	3029.67	96.5841
3031.6	97.1818	3031.6	100.475	3031.6	96.541
3033.53	97.1448	3033.53	100.517	3033.53	96.5647
3035.46	97.193	3035.46	100.555	3035.46	96.5771
3037.39	97.2857	3037.39	100.539	3037.39	96.5643
3039.31	97.3322	3039.31	100.522	3039.31	96.5321
3041.24	97.3775	3041.24	100.496	3041.24	96.5167
3043.17	97.4402	3043.17	100.58	3043.17	96.5307
3045.1	97.4935	3045.1	100.645	3045.1	96.5707
3047.03	97.4726	3047.03	100.629	3047.03	96.5369
3048.96	97.4195	3048.96	100.602	3048.96	96.4752
3050.89	97.4311	3050.89	100.595	3050.89	96.4909
3052.81	97.4728	3052.81	100.58	3052.81	96.531
3054.74	97.4817	3054.74	100.578	3054.74	96.5579
3056.67	97.466	3056.67	100.561	3056.67	96.5723
3058.6	97.4166	3058.6	100.52	3058.6	96.5372
3060.53	97.3988	3060.53	100.476	3060.53	96.5327
3062.46	97.4236	3062.46	100.503	3062.46	96.5494
3064.38	97.436	3064.38	100.522	3064.38	96.5743
3066.31	97.4441	3066.31	100.519	3066.31	96.5692
3068.24	97.4905	3068.24	100.549	3068.24	96.5402
3070.17	97.5196	3070.17	100.517	3070.17	96.5145
3072.1	97.588	3072.1	100.536	3072.1	96.4979
3074.03	97.6431	3074.03	100.603	3074.03	96.5134
3075.95	97.6748	3075.95	100.629	3075.95	96.529
3077.88	97.6632	3077.88	100.624	3077.88	96.5105
3079.81	97.6619	3079.81	100.642	3079.81	96.452
3081.74	97.7202	3081.74	100.615	3081.74	96.4463
3083.67	97.7558	3083.67	100.61	3083.67	96.4622
3085.6	97.7715	3085.6	100.615	3085.6	96.4509
3087.53	97.8234	3087.53	100.618	3087.53	96.4812
3089.45	97.8435	3089.45	100.654	3089.45	96.4781
3091.38	97.8707	3091.38	100.644	3091.38	96.4693
3093.31	97.8866	3093.31	100.63	3093.31	96.4852
3095.24	97.9135	3095.24	100.676	3095.24	96.5121
3097.17	97.9152	3097.17	100.701	3097.17	96.5027
3099.1	97.8914	3099.1	100.635	3099.1	96.5248
3101.03	97.907	3101.03	100.604	3101.03	96.5726
3102.95	97.9434	3102.95	100.634	3102.95	96.5756
3104.88	97.9787	3104.88	100.659	3104.88	96.5157
3106.81	97.9422	3106.81	100.636	3106.81	96.4716
3108.74	97.8985	3108.74	100.584	3108.74	96.4446
3110.67	97.9052	3110.67	100.639	3110.67	96.4825
3112.6	97.933	3112.6	100.658	3112.6	96.5117
3114.53	97.9262	3114.53	100.636	3114.53	96.5461
3116.45	97.947	3116.45	100.62	3116.45	96.5536
3118.38	97.9808	3118.38	100.567	3118.38	96.5276
3120.31	97.9989	3120.31	100.532	3120.31	96.4812
3122.24	97.9847	3122.24	100.575	3122.24	96.5206
3124.17	97.9701	3124.17	100.626	3124.17	96.5293
3126.1	98.0142	3126.1	100.638	3126.1	96.4896
3128.02	98.0042	3128.02	100.673	3128.02	96.4808
3129.95	97.9861	3129.95	100.683	3129.95	96.4384
3131.88	98.019	3131.88	100.623	3131.88	96.4397
3133.81	98.0386	3133.81	100.571	3133.81	96.4913
3135.74	98.0014	3135.74	100.54	3135.74	96.5067
3137.67	97.9535	3137.67	100.566	3137.67	96.4747
3139.59	98.0118	3139.59	100.621	3139.59	96.4191
3141.52	98.0818	3141.52	100.609	3141.52	96.4338
3143.45	98.0844	3143.45	100.639	3143.45	96.4699
3145.38	98.084	3145.38	100.638	3145.38	96.4855
3147.31	98.0722	3147.31	100.609	3147.31	96.5201
3149.24	98.0595	3149.24	100.616	3149.24	96.5389
3151.17	98.0519	3151.17	100.626	3151.17	96.4959
3153.09	98.0144	3153.09	100.646	3153.09	96.4523
3155.02	98.0399	3155.02	100.588	3155.02	96.4554
3156.95	98.0786	3156.95	100.575	3156.95	96.4806
3158.88	98.0701	3158.88	100.585	3158.88	96.5057
3160.81	98.0576	3160.81	100.59	3160.81	96.5111
3162.74	98.0134	3162.74	100.619	3162.74	96.505
3164.67	97.9834	3164.67	100.631	3164.67	96.505
3166.59	98.0571	3166.59	100.619	3166.59	96.5153
3168.52	98.1081	3168.52	100.584	3168.52	96.5091
3170.45	98.0859	3170.45	100.608	3170.45	96.4948
3172.38	98.0353	3172.38	100.632	3172.38	96.5113
3174.31	98.0051	3174.31	100.605	3174.31	96.5151
3176.24	98.0267	3176.24	100.604	3176.24	96.5309
3178.16	98.1155	3178.16	100.643	3178.16	96.5103
3180.09	98.1198	3180.09	100.635	3180.09	96.4907
3182.02	98.0915	3182.02	100.606	3182.02	96.4834
3183.95	98.0733	3183.95	100.625	3183.95	96.4587
3185.88	98.0303	3185.88	100.659	3185.88	96.4191
3187.81	97.9713	3187.81	100.608	3187.81	96.4069
3189.74	97.9676	3189.74	100.534	3189.74	96.4257
3191.66	97.9952	3191.66	100.511	3191.66	96.4131
3193.59	98.0264	3193.59	100.509	3193.59	96.4119
3195.52	98.0684	3195.52	100.481	3195.52	96.4416
3197.45	98.0379	3197.45	100.526	3197.45	96.4635
3199.38	98.0036	3199.38	100.607	3199.38	96.4357
3201.31	97.9947	3201.31	100.566	3201.31	96.4123
3203.24	97.9932	3203.24	100.54	3203.24	96.3961
3205.16	98.0132	3205.16	100.563	3205.16	96.3803
3207.09	98.0422	3207.09	100.551	3207.09	96.393
3209.02	98.051	3209.02	100.539	3209.02	96.4377
3210.95	97.9856	3210.95	100.536	3210.95	96.4714
3212.88	97.9938	3212.88	100.559	3212.88	96.475
3214.81	98.0368	3214.81	100.593	3214.81	96.4385
3216.74	98.0717	3216.74	100.547	3216.74	96.4116
3218.66	98.0041	3218.66	100.537	3218.66	96.3993
3220.59	97.9036	3220.59	100.585	3220.59	96.402
3222.52	97.8791	3222.52	100.604	3222.52	96.4164
3224.45	97.8957	3224.45	100.593	3224.45	96.4394
3226.38	97.9167	3226.38	100.559	3226.38	96.4262
3228.31	97.9375	3228.31	100.57	3228.31	96.3798
3230.24	97.9299	3230.24	100.575	3230.24	96.4493
3232.16	97.9266	3232.16	100.564	3232.16	96.5105
3234.09	97.8981	3234.09	100.593	3234.09	96.5155
3236.02	97.9374	3236.02	100.592	3236.02	96.4966
3237.95	98.0296	3237.95	100.535	3237.95	96.448
3239.88	98.0576	3239.88	100.55	3239.88	96.4692
3241.81	97.9619	3241.81	100.563	3241.81	96.4779
3243.73	97.9411	3243.73	100.541	3243.73	96.4409
3245.66	98.0247	3245.66	100.548	3245.66	96.4908
3247.59	98.0551	3247.59	100.559	3247.59	96.5185
3249.52	98.0197	3249.52	100.546	3249.52	96.4721
3251.45	97.9789	3251.45	100.556	3251.45	96.4387
3253.38	97.9998	3253.38	100.577	3253.38	96.4008
3255.3	98.0336	3255.3	100.584	3255.3	96.3559
3257.23	98.0232	3257.23	100.579	3257.23	96.3618
3259.16	98.0282	3259.16	100.572	3259.16	96.4337
3261.09	98.0122	3261.09	100.547	3261.09	96.4633
3263.02	97.9977	3263.02	100.524	3263.02	96.4346
3264.95	97.9937	3264.95	100.539	3264.95	96.4114
3266.88	98.0619	3266.88	100.582	3266.88	96.4196
3268.8	98.1043	3268.8	100.61	3268.8	96.4336
3270.73	98.1264	3270.73	100.607	3270.73	96.4357
3272.66	98.1132	3272.66	100.556	3272.66	96.4129
3274.59	98.0872	3274.59	100.504	3274.59	96.4359
3276.52	98.1223	3276.52	100.552	3276.52	96.4437
3278.45	98.1627	3278.45	100.574	3278.45	96.4458
3280.38	98.1582	3280.38	100.572	3280.38	96.4653
3282.3	98.1171	3282.3	100.537	3282.3	96.4398
3284.23	98.093	3284.23	100.518	3284.23	96.4138
3286.16	98.1048	3286.16	100.569	3286.16	96.4522
3288.09	98.1577	3288.09	100.598	3288.09	96.4848
3290.02	98.1138	3290.02	100.531	3290.02	96.4827
3291.95	98.0551	3291.95	100.535	3291.95	96.4178
3293.88	98.0913	3293.88	100.579	3293.88	96.4088
3295.8	98.0815	3295.8	100.556	3295.8	96.4646
3297.73	98.0309	3297.73	100.52	3297.73	96.528
3299.66	98.0416	3299.66	100.575	3299.66	96.4896
3301.59	98.067	3301.59	100.549	3301.59	96.3888
3303.52	98.0764	3303.52	100.525	3303.52	96.3696
3305.45	98.0743	3305.45	100.529	3305.45	96.4439
3307.38	98.024	3307.38	100.517	3307.38	96.4847
3309.3	98.0006	3309.3	100.54	3309.3	96.4401
3311.23	98.0465	3311.23	100.572	3311.23	96.4458
3313.16	98.0573	3313.16	100.541	3313.16	96.4832
3315.09	98.0148	3315.09	100.489	3315.09	96.4874
3317.02	98.0081	3317.02	100.498	3317.02	96.4902
3318.95	97.9847	3318.95	100.494	3318.95	96.4795
3320.87	97.9768	3320.87	100.507	3320.87	96.45
3322.8	97.9784	3322.8	100.547	3322.8	96.4628
3324.73	98.0159	3324.73	100.581	3324.73	96.4813
3326.66	98.0089	3326.66	100.526	3326.66	96.4365
3328.59	98.0202	3328.59	100.514	3328.59	96.4239
3330.52	98.0111	3330.52	100.519	3330.52	96.4259
3332.45	97.9554	3332.45	100.534	3332.45	96.4857
3334.37	97.9552	3334.37	100.55	3334.37	96.5208
3336.3	97.9199	3336.3	100.488	3336.3	96.5141
3338.23	97.8648	3338.23	100.529	3338.23	96.4599
3340.16	97.8267	3340.16	100.608	3340.16	96.3794
3342.09	97.8484	3342.09	100.585	3342.09	96.399
3344.02	97.9233	3344.02	100.531	3344.02	96.4759
3345.95	97.9441	3345.95	100.465	3345.95	96.4561
3347.87	97.9823	3347.87	100.465	3347.87	96.4157
3349.8	97.9441	3349.8	100.462	3349.8	96.4279
3351.73	97.8338	3351.73	100.481	3351.73	96.4326
3353.66	97.8343	3353.66	100.534	3353.66	96.4114
3355.59	97.84	3355.59	100.517	3355.59	96.38
3357.52	97.8047	3357.52	100.518	3357.52	96.4269
3359.44	97.791	3359.44	100.531	3359.44	96.4928
3361.37	97.7824	3361.37	100.54	3361.37	96.4811
3363.3	97.7944	3363.3	100.563	3363.3	96.4337
3365.23	97.7837	3365.23	100.51	3365.23	96.413
3367.16	97.7977	3367.16	100.431	3367.16	96.4083
3369.09	97.8012	3369.09	100.462	3369.09	96.4327
3371.01	97.7117	3371.01	100.483	3371.01	96.4931
3372.94	97.7082	3372.94	100.47	3372.94	96.5153
3374.87	97.7255	3374.87	100.452	3374.87	96.4436
3376.8	97.7528	3376.8	100.499	3376.8	96.3671
3378.73	97.7049	3378.73	100.518	3378.73	96.3678
3380.66	97.6787	3380.66	100.506	3380.66	96.4605
3382.59	97.6947	3382.59	100.469	3382.59	96.466
3384.51	97.7028	3384.51	100.441	3384.51	96.4207
3386.44	97.6496	3386.44	100.457	3386.44	96.4588
3388.37	97.6045	3388.37	100.445	3388.37	96.4752
3390.3	97.6301	3390.3	100.454	3390.3	96.4448
3392.23	97.6666	3392.23	100.482	3392.23	96.4381
3394.16	97.6895	3394.16	100.545	3394.16	96.4557
3396.09	97.738	3396.09	100.489	3396.09	96.4645
3398.01	97.7625	3398.01	100.476	3398.01	96.4444
3399.94	97.6543	3399.94	100.452	3399.94	96.441
3401.87	97.5662	3401.87	100.477	3401.87	96.3951
3403.8	97.6087	3403.8	100.553	3403.8	96.4025
3405.73	97.6097	3405.73	100.594	3405.73	96.4546
3407.66	97.5945	3407.66	100.549	3407.66	96.4976
3409.59	97.6602	3409.59	100.464	3409.59	96.4768
3411.51	97.6727	3411.51	100.434	3411.51	96.4781
3413.44	97.6682	3413.44	100.47	3413.44	96.4489
3415.37	97.65	3415.37	100.481	3415.37	96.4324
3417.3	97.6262	3417.3	100.535	3417.3	96.5031
3419.23	97.6196	3419.23	100.561	3419.23	96.4787
3421.16	97.6678	3421.16	100.477	3421.16	96.3914
3423.09	97.771	3423.09	100.403	3423.09	96.4247
3425.01	97.8534	3425.01	100.44	3425.01	96.4667
3426.94	97.8677	3426.94	100.472	3426.94	96.4851
3428.87	97.8809	3428.87	100.41	3428.87	96.5505
3430.8	97.8662	3430.8	100.416	3430.8	96.5662
3432.73	97.7923	3432.73	100.522	3432.73	96.5174
3434.66	97.7466	3434.66	100.567	3434.66	96.467
3436.58	97.7863	3436.58	100.547	3436.58	96.393
3438.51	97.7428	3438.51	100.531	3438.51	96.4176
3440.44	97.7463	3440.44	100.557	3440.44	96.5225
3442.37	97.8588	3442.37	100.564	3442.37	96.5175
3444.3	97.871	3444.3	100.504	3444.3	96.5446
3446.23	97.894	3446.23	100.44	3446.23	96.5777
3448.16	97.9306	3448.16	100.466	3448.16	96.5332
3450.08	97.904	3450.08	100.543	3450.08	96.4772
3452.01	97.8715	3452.01	100.578	3452.01	96.4626
3453.94	97.8085	3453.94	100.499	3453.94	96.4702
3455.87	97.807	3455.87	100.431	3455.87	96.454
3457.8	97.8235	3457.8	100.472	3457.8	96.4905
3459.73	97.8159	3459.73	100.52	3459.73	96.539
3461.66	97.7955	3461.66	100.508	3461.66	96.4625
3463.58	97.8301	3463.58	100.491	3463.58	96.4731
3465.51	97.8764	3465.51	100.484	3465.51	96.5543
3467.44	97.8693	3467.44	100.458	3467.44	96.5587
3469.37	97.8769	3469.37	100.411	3469.37	96.5784
3471.3	97.9084	3471.3	100.428	3471.3	96.5103
3473.23	97.9198	3473.23	100.479	3473.23	96.4764
3475.15	97.8809	3475.15	100.562	3475.15	96.456
3477.08	97.794	3477.08	100.529	3477.08	96.5098
3479.01	97.7463	3479.01	100.476	3479.01	96.5192
3480.94	97.736	3480.94	100.482	3480.94	96.435
3482.87	97.6923	3482.87	100.48	3482.87	96.4189
3484.8	97.6749	3484.8	100.504	3484.8	96.5068
3486.72	97.7437	3486.72	100.581	3486.72	96.5412
3488.65	97.798	3488.65	100.632	3488.65	96.4814
3490.58	97.7815	3490.58	100.522	3490.58	96.4406
3492.51	97.8049	3492.51	100.478	3492.51	96.5021
3494.44	97.851	3494.44	100.512	3494.44	96.5638
3496.37	97.8065	3496.37	100.583	3496.37	96.5452
3498.3	97.7434	3498.3	100.597	3498.3	96.5541
3500.22	97.6727	3500.22	100.524	3500.22	96.5871
3502.15	97.6557	3502.15	100.567	3502.15	96.5732
3504.08	97.6836	3504.08	100.541	3504.08	96.5558
3506.01	97.6883	3506.01	100.48	3506.01	96.6065
3507.94	97.6813	3507.94	100.469	3507.94	96.6081
3509.87	97.7112	3509.87	100.475	3509.87	96.4708
3511.8	97.7141	3511.8	100.479	3511.8	96.4221
3513.72	97.7358	3513.72	100.469	3513.72	96.4659
3515.65	97.6824	3515.65	100.475	3515.65	96.5068
3517.58	97.7299	3517.58	100.539	3517.58	96.53
3519.51	97.7746	3519.51	100.575	3519.51	96.5816
3521.44	97.7948	3521.44	100.589	3521.44	96.6873
3523.37	97.8828	3523.37	100.58	3523.37	96.6821
3525.3	97.8125	3525.3	100.533	3525.3	96.68
3527.22	97.8165	3527.22	100.562	3527.22	96.6084
3529.15	97.8506	3529.15	100.591	3529.15	96.5217
3531.08	97.8341	3531.08	100.605	3531.08	96.511
3533.01	97.8061	3533.01	100.534	3533.01	96.5591
3534.94	97.7651	3534.94	100.49	3534.94	96.5695
3536.87	97.8026	3536.87	100.487	3536.87	96.4822
3538.8	97.8701	3538.8	100.452	3538.8	96.4785
3540.72	97.8125	3540.72	100.481	3540.72	96.5506
3542.65	97.7044	3542.65	100.53	3542.65	96.578
3544.58	97.7058	3544.58	100.539	3544.58	96.604
3546.51	97.748	3546.51	100.621	3546.51	96.5767
3548.44	97.764	3548.44	100.633	3548.44	96.5413
3550.36	97.8095	3550.36	100.551	3550.36	96.5793
3552.29	97.9179	3552.29	100.544	3552.29	96.5029
3554.22	97.8989	3554.22	100.489	3554.22	96.5238
3556.15	97.7799	3556.15	100.492	3556.15	96.6284
3558.08	97.7171	3558.08	100.466	3558.08	96.6463
3560.01	97.7837	3560.01	100.428	3560.01	96.611
3561.94	97.8377	3561.94	100.459	3561.94	96.6117
3563.86	97.7617	3563.86	100.506	3563.86	96.7023
3565.79	97.8505	3565.79	100.562	3565.79	96.6439
3567.72	97.9909	3567.72	100.617	3567.72	96.5295
3569.65	97.8761	3569.65	100.643	3569.65	96.5801
3571.58	97.7626	3571.58	100.572	3571.58	96.5785
3573.51	97.7456	3573.51	100.55	3573.51	96.573
3575.44	97.741	3575.44	100.539	3575.44	96.5992
3577.36	97.7116	3577.36	100.478	3577.36	96.6502
3579.29	97.7434	3579.29	100.475	3579.29	96.6689
3581.22	97.727	3581.22	100.492	3581.22	96.6303
3583.15	97.71	3583.15	100.484	3583.15	96.7031
3585.08	97.7531	3585.08	100.513	3585.08	96.8426
3587.01	97.8548	3587.01	100.592	3587.01	96.7083
3588.94	97.8758	3588.94	100.602	3588.94	96.5426
3590.86	97.7874	3590.86	100.558	3590.86	96.5738
3592.79	97.7659	3592.79	100.511	3592.79	96.5591
3594.72	97.8481	3594.72	100.56	3594.72	96.4908
3596.65	97.7804	3596.65	100.573	3596.65	96.6012
3598.58	97.7087	3598.58	100.545	3598.58	96.6617
3600.51	97.7801	3600.51	100.608	3600.51	96.5937
3602.43	97.7379	3602.43	100.589	3602.43	96.5922
3604.36	97.6269	3604.36	100.517	3604.36	96.6415
3606.29	97.7182	3606.29	100.532	3606.29	96.694
3608.22	97.877	3608.22	100.588	3608.22	96.7198
3610.15	97.8296	3610.15	100.539	3610.15	96.8357
3612.08	97.8224	3612.08	100.49	3612.08	96.8073
3614.01	97.7722	3614.01	100.513	3614.01	96.6839
3615.93	97.7252	3615.93	100.583	3615.93	96.7677
3617.86	97.8101	3617.86	100.567	3617.86	96.7522
3619.79	97.8626	3619.79	100.491	3619.79	96.6063
3621.72	97.786	3621.72	100.442	3621.72	96.5672
3623.65	97.7524	3623.65	100.427	3623.65	96.6845
3625.58	97.6787	3625.58	100.42	3625.58	96.9728
3627.51	97.6557	3627.51	100.541	3627.51	97.0817
3629.43	98.0092	3629.43	100.682	3629.43	96.6086
3631.36	97.8049	3631.36	100.539	3631.36	96.7326
3633.29	97.6707	3633.29	100.521	3633.29	96.7535
3635.22	97.7104	3635.22	100.601	3635.22	96.6117
3637.15	97.7225	3637.15	100.566	3637.15	96.5716
3639.08	97.6891	3639.08	100.484	3639.08	96.6163
3641.01	97.6478	3641.01	100.476	3641.01	96.6847
3642.93	97.6914	3642.93	100.523	3642.93	96.7955
3644.86	97.5876	3644.86	100.481	3644.86	96.9026
3646.79	97.6069	3646.79	100.54	3646.79	96.8507
3648.72	97.7267	3648.72	100.713	3648.72	96.6564
3650.65	97.7855	3650.65	100.792	3650.65	96.5403
3652.58	97.6705	3652.58	100.67	3652.58	96.746
3654.5	97.667	3654.5	100.534	3654.5	96.8684
3656.43	97.872	3656.43	100.639	3656.43	96.6715
3658.36	97.7413	3658.36	100.666	3658.36	96.6867
3660.29	97.611	3660.29	100.548	3660.29	96.7458
3662.22	97.6293	3662.22	100.453	3662.22	96.714
3664.15	97.6482	3664.15	100.425	3664.15	96.726
3666.07	97.5637	3666.07	100.425	3666.07	96.8841
3668	97.4717	3668	100.555	3668	96.9961
3669.93	97.7632	3669.93	100.671	3669.93	96.694
3671.86	97.6896	3671.86	100.524	3671.86	96.7431
3673.79	97.5234	3673.79	100.509	3673.79	96.9748
3675.72	98.1123	3675.72	100.708	3675.72	96.4926
3677.65	97.9806	3677.65	100.627	3677.65	96.5876
3679.57	97.8381	3679.57	100.512	3679.57	96.6542
3681.5	97.7493	3681.5	100.516	3681.5	96.7175
3683.43	97.6984	3683.43	100.549	3683.43	96.7905
3685.36	97.6221	3685.36	100.492	3685.36	96.9055
3687.29	97.5132	3687.29	100.465	3687.29	96.9558
3689.22	97.7384	3689.22	100.61	3689.22	96.698
3691.15	97.9131	3691.15	100.682	3691.15	96.5416
3693.07	97.8016	3693.07	100.64	3693.07	96.6447
3695	97.7053	3695	100.585	3695	96.6891
3696.93	97.6841	3696.93	100.576	3696.93	96.6759
3698.86	97.5549	3698.86	100.499	3698.86	96.7804
3700.79	97.594	3700.79	100.518	3700.79	96.6363
3702.72	97.6927	3702.72	100.589	3702.72	96.4732
3704.65	97.6904	3704.65	100.504	3704.65	96.7044
3706.57	97.7263	3706.57	100.496	3706.57	96.9228
3708.5	97.7428	3708.5	100.491	3708.5	96.9901
3710.43	97.7991	3710.43	100.618	3710.43	96.8054
3712.36	97.7931	3712.36	100.828	3712.36	96.4955
3714.29	97.7481	3714.29	100.687	3714.29	96.5541
3716.22	97.6802	3716.22	100.505	3716.22	96.6767
3718.14	97.6589	3718.14	100.507	3718.14	96.6733
3720.07	97.737	3720.07	100.518	3720.07	96.6989
3722	97.8549	3722	100.556	3722	96.59
3723.93	97.8287	3723.93	100.612	3723.93	96.5123
3725.86	97.8546	3725.86	100.552	3725.86	96.5418
3727.79	97.7846	3727.79	100.591	3727.79	96.5425
3729.72	97.6078	3729.72	100.565	3729.72	96.7147
3731.64	97.6389	3731.64	100.624	3731.64	96.7827
3733.57	97.7344	3733.57	100.732	3733.57	96.8049
3735.5	98.0242	3735.5	100.811	3735.5	96.4672
3737.43	97.984	3737.43	100.818	3737.43	96.3422
3739.36	97.7759	3739.36	100.698	3739.36	96.5369
3741.29	97.6523	3741.29	100.677	3741.29	96.7948
3743.22	97.7601	3743.22	100.671	3743.22	96.8087
3745.14	98.0012	3745.14	100.693	3745.14	96.2414
3747.07	97.7176	3747.07	100.619	3747.07	96.5569
3749	97.6687	3749	100.562	3749	96.6821
3750.93	97.92	3750.93	100.537	3750.93	96.3966
3752.86	98.032	3752.86	100.584	3752.86	96.1842
3754.79	97.7705	3754.79	100.543	3754.79	96.3663
3756.72	97.6652	3756.72	100.493	3756.72	96.4554
3758.64	97.7928	3758.64	100.475	3758.64	96.3958
3760.57	97.8115	3760.57	100.466	3760.57	96.2096
3762.5	97.6418	3762.5	100.47	3762.5	96.3646
3764.43	97.6581	3764.43	100.525	3764.43	96.4202
3766.36	97.7022	3766.36	100.514	3766.36	96.4265
3768.29	97.5843	3768.29	100.532	3768.29	96.4924
3770.21	97.7358	3770.21	100.597	3770.21	96.3035
3772.14	97.716	3772.14	100.552	3772.14	96.3379
3774.07	97.5913	3774.07	100.549	3774.07	96.4509
3776	97.5495	3776	100.552	3776	96.5045
3777.93	97.6258	3777.93	100.565	3777.93	96.5308
3779.86	97.7535	3779.86	100.608	3779.86	96.3776
3781.78	97.6309	3781.78	100.557	3781.78	96.4124
3783.71	97.6081	3783.71	100.472	3783.71	96.3972
3785.64	97.6714	3785.64	100.465	3785.64	96.3389
3787.57	97.6278	3787.57	100.465	3787.57	96.3836
3789.5	97.5861	3789.5	100.445	3789.5	96.3799
3791.43	97.5968	3791.43	100.478	3791.43	96.3352
3793.36	97.6444	3793.36	100.508	3793.36	96.4356
3795.28	97.6944	3795.28	100.497	3795.28	96.4224
3797.21	97.7449	3797.21	100.579	3797.21	96.2703
3799.14	97.6234	3799.14	100.602	3799.14	96.494
3801.07	97.7734	3801.07	100.63	3801.07	96.3478
3803	97.8044	3803	100.605	3803	96.2616
3804.93	97.6089	3804.93	100.514	3804.93	96.5079
3806.86	97.7984	3806.86	100.565	3806.86	96.2582
3808.78	97.7452	3808.78	100.561	3808.78	96.231
3810.71	97.6299	3810.71	100.543	3810.71	96.3406
3812.64	97.6005	3812.64	100.5	3812.64	96.4335
3814.57	97.6294	3814.57	100.462	3814.57	96.4667
3816.5	97.7829	3816.5	100.601	3816.5	96.2311
3818.43	97.6309	3818.43	100.591	3818.43	96.445
3820.36	97.7634	3820.36	100.661	3820.36	96.2889
3822.28	97.8841	3822.28	100.608	3822.28	95.9659
3824.21	97.73	3824.21	100.508	3824.21	96.2281
3826.14	97.7328	3826.14	100.567	3826.14	96.3044
3828.07	97.6912	3828.07	100.545	3828.07	96.3474
3830	97.6386	3830	100.499	3830	96.3753
3831.93	97.7099	3831.93	100.528	3831.93	96.3038
3833.86	97.6671	3833.86	100.504	3833.86	96.4402
3835.78	97.551	3835.78	100.498	3835.78	96.5711
3837.71	97.6476	3837.71	100.596	3837.71	96.532
3839.64	97.8079	3839.64	100.684	3839.64	96.3646
3841.57	97.7147	3841.57	100.57	3841.57	96.3288
3843.5	97.7226	3843.5	100.504	3843.5	96.2659
3845.43	97.6591	3845.43	100.555	3845.43	96.2717
3847.35	97.5463	3847.35	100.575	3847.35	96.4291
3849.28	97.4871	3849.28	100.55	3849.28	96.593
3851.21	97.503	3851.21	100.599	3851.21	96.7261
3853.14	97.9662	3853.14	100.75	3853.14	96.2471
3855.07	97.9388	3855.07	100.609	3855.07	96.0117
3857	97.7253	3857	100.55	3857	96.2111
3858.93	97.6418	3858.93	100.57	3858.93	96.3457
3860.85	97.6534	3860.85	100.587	3860.85	96.4326
3862.78	97.6974	3862.78	100.654	3862.78	96.5278
3864.71	97.8029	3864.71	100.624	3864.71	96.3674
3866.64	97.7026	3866.64	100.442	3866.64	96.3957
3868.57	97.6505	3868.57	100.511	3868.57	96.4531
3870.5	97.8513	3870.5	100.741	3870.5	96.175
3872.43	97.7317	3872.43	100.644	3872.43	96.3372
3874.35	97.7657	3874.35	100.648	3874.35	96.2348
3876.28	97.6722	3876.28	100.572	3876.28	96.2889
3878.21	97.6433	3878.21	100.464	3878.21	96.4525
3880.14	97.8386	3880.14	100.545	3880.14	96.3945
3882.07	97.8355	3882.07	100.633	3882.07	96.4135
3884	97.7162	3884	100.561	3884	96.4527
3885.92	97.7903	3885.92	100.602	3885.92	96.1451
3887.85	97.6212	3887.85	100.553	3887.85	96.2859
3889.78	97.5833	3889.78	100.5	3889.78	96.4076
3891.71	97.7433	3891.71	100.647	3891.71	96.2324
3893.64	97.7057	3893.64	100.582	3893.64	96.1744
3895.57	97.5699	3895.57	100.475	3895.57	96.3361
3897.49	97.5319	3897.49	100.439	3897.49	96.4835
3899.42	97.6884	3899.42	100.462	3899.42	96.3599
3901.35	97.6858	3901.35	100.416	3901.35	96.3322
3903.28	97.7362	3903.28	100.416	3903.28	96.3234
3905.21	97.8228	3905.21	100.433	3905.21	96.121
3907.14	97.699	3907.14	100.506	3907.14	96.1431
3909.07	97.5989	3909.07	100.567	3909.07	96.2226
3910.99	97.5681	3910.99	100.593	3910.99	96.2406
3912.92	97.539	3912.92	100.561	3912.92	96.3074
3914.85	97.5663	3914.85	100.516	3914.85	96.379
3916.78	97.7012	3916.78	100.532	3916.78	96.2675
3918.71	97.7143	3918.71	100.522	3918.71	96.2065
3920.64	97.6206	3920.64	100.525	3920.64	96.2399
3922.57	97.5945	3922.57	100.585	3922.57	96.3456
3924.49	97.6806	3924.49	100.601	3924.49	96.2618
3926.42	97.6678	3926.42	100.475	3926.42	96.2104
3928.35	97.607	3928.35	100.482	3928.35	96.2415
3930.28	97.6169	3930.28	100.537	3930.28	96.2505
3932.21	97.6538	3932.21	100.49	3932.21	96.1854
3934.14	97.6245	3934.14	100.457	3934.14	96.1861
3936.07	97.6112	3936.07	100.485	3936.07	96.2459
3937.99	97.6574	3937.99	100.49	3937.99	96.2306
3939.92	97.6463	3939.92	100.444	3939.92	96.2823
3941.85	97.6219	3941.85	100.501	3941.85	96.2608
3943.78	97.6317	3943.78	100.525	3943.78	96.1372
3945.71	97.6438	3945.71	100.5	3945.71	96.1702
3947.64	97.6878	3947.64	100.594	3947.64	96.191
3949.57	97.6774	3949.57	100.635	3949.57	96.1635
3951.49	97.5973	3951.49	100.543	3951.49	96.1716
3953.42	97.5429	3953.42	100.509	3953.42	96.1758
3955.35	97.5441	3955.35	100.476	3955.35	96.1871
3957.28	97.5683	3957.28	100.466	3957.28	96.2066
3959.21	97.59	3959.21	100.494	3959.21	96.209
3961.14	97.5842	3961.14	100.536	3961.14	96.1434
3963.06	97.5546	3963.06	100.501	3963.06	96.1396
3964.99	97.6049	3964.99	100.434	3964.99	96.1545
3966.92	97.638	3966.92	100.452	3966.92	96.1591
3968.85	97.6012	3968.85	100.511	3968.85	96.154
3970.78	97.5243	3970.78	100.516	3970.78	96.1769
3972.71	97.4753	3972.71	100.494	3972.71	96.1845
3974.64	97.5247	3974.64	100.46	3974.64	96.1402
3976.56	97.5273	3976.56	100.417	3976.56	96.1016
3978.49	97.5095	3978.49	100.428	3978.49	96.1051
3980.42	97.5521	3980.42	100.434	3980.42	96.1309
3982.35	97.5894	3982.35	100.457	3982.35	96.1443
3984.28	97.5714	3984.28	100.517	3984.28	96.1361
3986.21	97.5349	3986.21	100.507	3986.21	96.1139
3988.14	97.5083	3988.14	100.474	3988.14	96.0643
3990.06	97.5309	3990.06	100.496	3990.06	96.102
3991.99	97.5776	3991.99	100.519	3991.99	96.1987
3993.92	97.5968	3993.92	100.5	3993.92	96.1683
3995.85	97.5951	3995.85	100.499	3995.85	96.117
3997.78	97.5499	3997.78	100.477	3997.78	96.1312
3999.71	97.5038	3999.71	100.467	3999.71	96.1518
