# Supplementary material for: Dual engineering of thermodynamics and kinetics in covalent organic frameworks for separation
Source: Nat Commun. 2026 Mar 10;17:3896. doi: 10.1038/s41467-026-70311-8 (PMC13125621; doi:10.1038/s41467-026-70311-8)
Supplement: Supplementary file 3 — Source Data [file 41467_2026_70311_MOESM3_ESM.zip › 676225_2_data_set_12367526_twyvxw/Source data for figures/Supplementary Figure S19b.xlsx]

## Sheet: Sheet1
STpBPa		STpBPa capillary		bare capillary
Wavenumber (cm-1)	Transmittance (a.u.)	Wavenumber (cm-1)	Transmittance (a.u.)	Wavenumber (cm-1)	Transmittance (a.u.)
399.675	0	399.675	0	399.199	70.7011
400.157	89.464	400.157	67.5197	401.128	74.2614
400.639	89.2075	400.639	67.1058	403.056	73.2879
401.121	88.8428	401.121	66.5215	404.985	73.3771
401.603	88.3677	401.603	65.8117	406.913	74.3571
402.085	87.8255	402.085	65.1131	408.842	75.2166
402.567	87.3073	402.567	64.598	410.77	75.8375
403.05	86.9226	403.05	64.3858	412.699	73.1705
403.532	86.7602	403.532	64.4766	414.627	71.1497
404.014	86.83	404.014	64.7387	416.556	69.4908
404.496	87.0582	404.496	64.9836	418.484	67.0768
404.978	87.3129	404.978	65.0584	420.413	68.755
405.46	87.4625	405.46	64.9252	422.341	70.0187
405.942	87.4129	405.942	64.6667	424.27	69.389
406.424	87.1574	406.424	64.4464	426.198	67.9095
406.906	86.785	406.906	64.4023	428.127	68.6062
407.389	86.4543	407.389	64.5688	430.055	68.8735
407.871	86.3135	407.871	64.8403	431.984	68.9915
408.353	86.4377	408.353	65.044	433.912	69.7451
408.835	86.8173	408.835	65.0137	435.841	69.3826
409.317	87.3668	409.317	64.6752	437.769	68.287
409.799	87.9526	409.799	64.0623	439.698	68.2723
410.281	88.4186	410.281	63.302	441.626	69.5697
410.763	88.6534	410.763	62.5428	443.555	69.2314
411.245	88.622	411.245	61.8899	445.483	67.7351
411.728	88.3744	411.728	61.3678	447.412	67.6863
412.21	87.9991	412.21	60.9479	449.34	67.9467
412.692	87.5836	412.692	60.6097	451.269	68.5442
413.174	87.1875	413.174	60.3901	453.197	69.0261
413.656	86.8405	413.656	60.376	455.126	68.7053
414.138	86.5588	414.138	60.6638	457.054	68.3564
414.62	86.3542	414.62	61.2772	458.983	68.4469
415.103	86.2402	415.103	62.1322	460.911	68.3977
415.585	86.2307	415.585	63.0482	462.84	69.0265
416.067	86.3364	416.067	63.8306	464.768	68.7713
416.549	86.5603	416.549	64.321	466.697	69.0447
417.031	86.8836	417.031	64.4303	468.625	69.1843
417.513	87.2554	417.513	64.1663	470.554	69.4613
417.995	87.5726	417.995	63.6678	472.482	69.7655
418.477	87.7095	418.477	63.1847	474.411	70.5711
418.959	87.6098	418.959	62.9263	476.339	71.2945
419.442	87.3468	419.442	62.9273	478.268	72.4227
419.924	87.0669	419.924	63.0642	480.196	73.25
420.406	86.8841	420.406	63.2162	482.125	74.2039
420.888	86.8507	420.888	63.3445	484.053	75.6239
421.37	86.9625	421.37	63.4799	485.982	76.9146
421.852	87.1837	421.852	63.6602	487.91	78.2427
422.334	87.4637	422.334	63.8729	489.839	79.7365
422.816	87.7565	422.816	64.0355	491.767	80.5424
423.298	88.0314	423.298	64.017	493.696	80.8731
423.781	88.2773	423.781	63.6996	495.624	81.7356
424.263	88.497	424.263	63.0537	497.553	82.4591
424.745	88.6952	424.745	62.1648	499.481	82.7313
425.227	88.8713	425.227	61.2223	501.41	83.5838
425.709	89.0211	425.709	60.4328	503.338	84.3482
426.191	89.1463	426.191	59.9501	505.267	85.0951
426.673	89.263	426.673	59.7995	507.195	85.7835
427.155	89.398	427.155	59.894	509.124	85.6906
427.637	89.5802	427.637	60.0876	511.052	85.7546
428.12	89.8203	428.12	60.2534	512.981	86.2934
428.602	90.0984	428.602	60.3206	514.909	86.7785
429.084	90.3553	429.084	60.2825	516.838	87.3219
429.566	90.5102	429.566	60.1784	518.766	87.3779
430.048	90.4861	430.048	60.0574	520.695	87.6448
430.53	90.2503	430.53	59.9431	522.623	88.0932
431.012	89.8342	431.012	59.824	524.552	88.4793
431.494	89.3258	431.494	59.673	526.48	88.5244
431.977	88.8375	431.977	59.4792	528.409	88.4824
432.459	88.4641	432.459	59.2654	530.337	88.6201
432.941	88.2684	432.941	59.085	532.266	89.0205
433.423	88.2578	433.423	58.9901	534.194	89.1767
433.905	88.388	433.905	58.9979	536.123	89.138
434.387	88.5805	434.387	59.073	538.051	89.1337
434.869	88.7604	434.869	59.1439	539.98	89.2061
435.351	88.8802	435.351	59.1393	541.908	89.4003
435.834	88.9338	435.834	59.0282	543.837	89.524
436.316	88.9509	436.316	58.8404	545.765	89.4063
436.798	88.9787	436.798	58.656	547.693	89.2617
437.28	89.0558	437.28	58.5622	549.622	89.351
437.762	89.191	437.762	58.6038	551.551	89.41
438.244	89.3603	438.244	58.7694	553.479	89.3625
438.726	89.5184	438.726	59.0087	555.408	89.2399
439.208	89.6187	439.208	59.2726	557.336	89.3925
439.69	89.621	439.69	59.5375	559.264	89.4449
440.173	89.5063	440.173	59.814	561.193	89.4387
440.655	89.2809	440.655	60.1289	563.121	89.4223
441.137	88.9827	441.137	60.4945	565.05	89.307
441.619	88.6716	441.619	60.8813	566.979	89.279
442.101	88.4154	442.101	61.2169	568.907	89.1538
442.583	88.2663	442.583	61.4171	570.836	89.2109
443.065	88.2452	443.065	61.4341	572.764	88.9283
443.547	88.3443	443.547	61.2774	574.693	88.5778
444.029	88.5344	444.029	61.0079	576.621	88.7944
444.512	88.7783	444.512	60.7013	578.55	89.1553
444.994	89.037	444.994	60.4149	580.478	89.0148
445.476	89.2807	445.476	60.1557	582.407	88.9657
445.958	89.4948	445.958	59.885	584.335	89.0717
446.44	89.6788	446.44	59.5487	586.264	89.1425
446.922	89.8416	446.922	59.1217	588.192	89.1929
447.404	89.9938	447.404	58.6338	590.12	89.2432
447.886	90.1411	447.886	58.1714	592.049	89.2586
448.368	90.2803	448.368	57.8368	593.977	89.4837
448.851	90.4014	448.851	57.7071	595.906	89.6794
449.333	90.4915	449.333	57.7902	597.835	89.6684
449.815	90.5403	449.815	58.0243	599.763	89.5484
450.297	90.5414	450.297	58.3024	601.692	89.4517
450.779	90.4918	450.779	58.5212	603.62	89.519
451.261	90.3914	451.261	58.6193	605.548	89.5843
451.743	90.2451	451.743	58.5866	607.477	89.71
452.226	90.0643	452.226	58.4604	609.405	89.9679
452.708	89.8686	452.708	58.2958	611.334	89.9792
453.19	89.6825	453.19	58.135	613.263	90.0605
453.672	89.5268	453.672	57.9873	615.191	90.2505
454.154	89.4124	454.154	57.8398	617.12	90.2127
454.636	89.3396	454.636	57.6805	619.048	90.2519
455.118	89.2996	455.118	57.5169	620.976	90.4867
455.6	89.2763	455.6	57.3808	622.905	90.595
456.082	89.2496	456.082	57.3145	624.833	90.5949
456.565	89.1991	456.565	57.3402	626.762	90.6576
457.047	89.1085	457.047	57.4329	628.691	90.6758
457.529	88.9726	457.529	57.5178	630.619	90.6467
458.011	88.7984	458.011	57.5128	632.548	90.7017
458.493	88.6002	458.493	57.376	634.476	90.8115
458.975	88.394	458.975	57.1353	636.404	91.0036
459.457	88.193	459.457	56.8683	638.333	91.1823
459.939	88.0092	459.939	56.6637	640.261	91.2759
460.421	87.8541	460.421	56.5765	642.19	91.3029
460.904	87.7398	460.904	56.6141	644.119	91.3694
461.386	87.6779	461.386	56.7374	646.047	91.4282
461.868	87.6752	461.868	56.8871	647.976	91.4792
462.35	87.7316	462.35	57.0076	649.904	91.4386
462.832	87.8368	462.832	57.0727	651.832	91.5289
463.314	87.9716	463.314	57.0888	653.761	91.5919
463.796	88.1089	463.796	57.0815	655.689	91.539
464.278	88.2226	464.278	57.0738	657.618	91.6035
464.76	88.2943	464.76	57.0711	659.546	91.7324
465.243	88.3169	465.243	57.0615	661.475	91.7528
465.725	88.2957	465.725	57.0296	663.403	91.6372
466.207	88.245	466.207	56.9738	665.332	91.7318
466.689	88.1845	466.689	56.915	667.26	91.9987
467.171	88.1321	467.171	56.8894	669.189	91.7184
467.653	88.1025	467.653	56.9327	671.117	91.7147
468.135	88.1028	468.135	57.0568	673.046	91.7497
468.617	88.1328	468.617	57.244	674.975	91.7246
469.099	88.1866	469.099	57.4571	676.903	91.6345
469.582	88.2556	469.582	57.6658	678.832	91.5894
470.064	88.33	470.064	57.8637	680.76	91.5565
470.546	88.397	470.546	58.0731	682.688	91.5567
471.028	88.4413	471.028	58.3308	684.617	91.6565
471.51	88.447	471.51	58.663	686.545	91.6425
471.992	88.4029	471.992	59.0592	688.474	91.5894
472.474	88.3097	472.474	59.4684	690.403	91.5291
472.957	88.1823	472.957	59.8225	692.331	91.4419
473.439	88.0453	473.439	60.0781	694.26	91.3693
473.921	87.9207	473.921	60.2431	696.188	91.2853
474.403	87.8237	474.403	60.3688	698.116	91.2045
474.885	87.7569	474.885	60.5218	700.045	91.1916
475.367	87.7124	475.367	60.7471	701.973	91.2338
475.849	87.6742	475.849	61.0505	703.902	91.1648
476.331	87.6245	476.331	61.3926	705.83	91.1267
476.813	87.55	476.813	61.7095	707.759	91.0298
477.296	87.4455	477.296	61.9381	709.687	90.9232
477.778	87.3166	477.778	62.0506	711.616	90.7923
478.26	87.178	478.26	62.0635	713.544	90.757
478.742	87.0494	478.742	62.0318	715.473	90.6617
479.224	86.9481	479.224	62.0206	717.401	90.5832
479.706	86.8866	479.706	62.0853	719.33	90.5211
480.188	86.8684	480.188	62.2536	721.258	90.5825
480.67	86.889	480.67	62.5263	723.187	90.7306
481.152	86.9382	481.152	62.8916	725.115	90.9068
481.635	87.0044	481.635	63.3385	727.044	91.1217
482.117	87.0771	482.117	63.8613	728.972	91.295
482.599	87.1488	482.599	64.4518	730.901	91.3379
483.081	87.2155	483.081	65.0882	732.829	91.291
483.563	87.2769	483.563	65.7277	734.758	91.2921
484.045	87.3345	484.045	66.3121	736.686	91.2445
484.527	87.3893	484.527	66.794	738.615	91.0265
485.009	87.4393	485.009	67.1552	740.543	90.9343
485.491	87.4774	485.491	67.4188	742.472	90.914
485.974	87.4929	485.974	67.6369	744.4	90.849
486.456	87.4729	486.456	67.8728	746.329	90.9038
486.938	87.4084	486.938	68.1718	748.257	90.9889
487.42	87.2992	487.42	68.5444	750.186	90.9379
487.902	87.1575	487.902	68.9661	752.114	90.8802
488.384	87.0065	488.384	69.3928	754.043	90.7409
488.866	86.875	488.866	69.7831	755.971	90.5924
489.348	86.7935	489.348	70.1122	757.9	90.6028
489.831	86.7835	489.831	70.3815	759.828	90.6577
490.313	86.8532	490.313	70.6118	761.757	90.5136
490.795	86.993	490.795	70.8314	763.685	90.3732
491.277	87.1793	491.277	71.0598	765.614	90.1165
491.759	87.3795	491.759	71.303	767.542	89.7119
492.241	87.5619	492.241	71.5538	769.471	89.3548
492.723	87.7059	492.723	71.8013	771.399	88.9335
493.205	87.8004	493.205	72.0377	773.328	88.4726
493.688	87.8432	493.688	72.261	775.256	88.0227
494.17	87.8359	494.17	72.472	777.185	87.5971
494.652	87.7799	494.652	72.6697	779.113	87.2154
495.134	87.677	495.134	72.8505	781.042	86.8494
495.616	87.5306	495.616	73.0116	782.97	86.4966
496.098	87.3511	496.098	73.158	784.899	86.2083
496.58	87.1548	496.58	73.3059	786.827	86.0906
497.062	86.9655	497.062	73.4816	788.756	85.9932
497.544	86.8084	497.544	73.7122	790.684	85.916
498.027	86.7023	498.027	74.0111	792.613	85.8246
498.509	86.6547	498.509	74.3692	794.541	85.7371
498.991	86.6589	498.991	74.7536	796.47	85.5858
499.473	86.6979	499.473	75.1216	798.398	85.533
499.955	86.7491	499.955	75.4318	800.327	85.5581
500.437	86.7929	500.437	75.6628	802.255	85.5685
500.919	86.8181	500.919	75.8194	804.184	85.596
501.401	86.8237	501.401	75.9319	806.112	85.6883
501.884	86.8181	501.884	76.0419	808.041	85.7255
502.366	86.8141	502.366	76.186	809.969	85.8216
502.848	86.8226	502.848	76.3829	811.898	85.9223
503.33	86.8471	503.33	76.6295	813.826	86.0884
503.812	86.8837	503.812	76.9114	815.755	86.3315
504.294	86.923	504.294	77.2142	817.683	86.562
504.776	86.9543	504.776	77.5296	819.612	86.6933
505.258	86.9671	505.258	77.8529	821.54	86.8482
505.74	86.9536	505.74	78.176	823.469	86.9957
506.223	86.9103	506.223	78.4829	825.397	87.1985
506.705	86.8389	506.705	78.7492	827.326	87.4599
507.187	86.7466	507.187	78.9523	829.254	87.7402
507.669	86.6442	507.669	79.0833	831.183	87.9883
508.151	86.5441	508.151	79.154	833.111	88.187
508.633	86.4563	508.633	79.1932	835.04	88.3641
509.115	86.3865	509.115	79.238	836.968	88.6643
509.597	86.3351	509.597	79.3198	838.897	89.0077
510.079	86.2976	510.079	79.4515	840.825	89.2624
510.562	86.2663	510.562	79.6257	842.754	89.5012
511.044	86.2336	511.044	79.8188	844.682	89.7562
511.526	86.1959	511.526	80.0045	846.611	89.988
512.008	86.1541	512.008	80.162	848.539	90.2794
512.49	86.1136	512.49	80.2843	850.468	90.5824
512.972	86.0811	512.972	80.3761	852.396	90.848
513.454	86.0617	513.454	80.4472	854.325	91.1237
513.936	86.0565	513.936	80.5048	856.253	91.3917
514.418	86.0625	514.418	80.5492	858.182	91.593
514.901	86.0748	514.901	80.5756	860.11	91.8121
515.383	86.0902	515.383	80.5791	862.039	92.0092
515.865	86.1091	515.865	80.5605	863.967	92.1316
516.347	86.1353	516.347	80.5303	865.896	92.3879
516.829	86.1724	516.829	80.5051	867.824	92.5893
517.311	86.2203	517.311	80.5038	869.753	92.6304
517.793	86.271	517.793	80.5396	871.681	92.7134
518.275	86.3111	518.275	80.6162	873.61	92.8083
518.758	86.3251	518.758	80.7302	875.538	92.8488
519.24	86.3036	519.24	80.8759	877.467	92.8598
519.722	86.2474	519.722	81.0482	879.395	92.8863
520.204	86.1687	520.204	81.2425	881.324	92.8795
520.686	86.086	520.686	81.4518	883.252	92.8658
521.168	86.0173	521.168	81.6627	885.181	92.9224
521.65	85.9732	521.65	81.8556	887.109	93.0551
522.132	85.9511	522.132	82.0122	889.038	93.0877
522.615	85.9365	522.615	82.1206	890.966	93.0407
523.097	85.9075	523.097	82.1825	892.895	92.9851
523.579	85.8446	523.579	82.2134	894.823	92.8705
524.061	85.7377	524.061	82.2393	896.752	92.7421
524.543	85.5936	524.543	82.2856	898.68	92.7056
525.025	85.4369	525.025	82.3668	900.609	92.6908
525.507	85.3072	525.507	82.4782	902.537	92.5477
525.989	85.243	525.989	82.5978	904.466	92.2931
526.471	85.2681	526.471	82.6966	906.394	92.0881
526.954	85.3822	526.954	82.7517	908.323	91.93
527.436	85.5613	527.436	82.7589	910.251	91.779
527.918	85.7646	527.918	82.7314	912.18	91.5832
528.4	85.9454	528.4	82.6934	914.108	91.3825
528.882	86.067	528.882	82.6672	916.037	91.2175
529.364	86.1065	529.364	82.6668	917.965	91.0724
529.846	86.0636	529.846	82.6919	919.894	90.7684
530.328	85.957	530.328	82.7311	921.822	90.4991
530.811	85.8194	530.811	82.766	923.751	90.3101
531.293	85.6838	531.293	82.7797	925.679	90.1149
531.775	85.5721	531.775	82.7604	927.608	89.8669
532.257	85.4896	532.257	82.7022	929.536	89.663
532.739	85.4229	532.739	82.6048	931.465	89.4286
533.221	85.3464	533.221	82.4704	933.393	89.1333
533.703	85.2324	533.703	82.3041	935.322	88.8495
534.185	85.0643	534.185	82.1134	937.25	88.581
534.668	84.8413	534.668	81.9113	939.179	88.3062
535.149	84.5804	535.149	81.7158	941.107	87.9853
535.632	84.3082	535.632	81.5467	943.036	87.6181
536.114	84.0546	536.114	81.4237	944.964	87.2987
536.596	83.8414	536.596	81.3592	946.893	86.9471
537.078	83.6771	537.078	81.3553	948.821	86.6247
537.56	83.5582	537.56	81.4043	950.75	86.2124
538.042	83.4746	538.042	81.4924	952.678	85.8147
538.524	83.4161	538.524	81.6053	954.607	85.4534
539.006	83.3777	539.006	81.731	956.535	85.072
539.489	83.3606	539.489	81.862	958.464	84.6117
539.971	83.3695	539.971	81.9936	960.392	84.1875
540.453	83.408	540.453	82.1214	962.321	83.7617
540.935	83.4757	540.935	82.242	964.249	83.3481
541.417	83.5688	541.417	82.3525	966.178	82.9147
541.899	83.6826	541.899	82.4534	968.106	82.5466
542.381	83.8158	542.381	82.548	970.035	82.1877
542.863	83.971	542.863	82.6418	971.963	81.7509
543.346	84.153	543.346	82.7389	973.892	81.2518
543.828	84.3636	543.828	82.8387	975.82	80.8403
544.31	84.5963	544.31	82.9342	977.749	80.4132
544.792	84.8356	544.792	83.0148	979.677	80.0095
545.274	85.0597	545.274	83.0703	981.606	79.6393
545.756	85.247	545.756	83.0969	983.534	79.3145
546.238	85.3858	546.238	83.0996	985.463	78.9183
546.72	85.4769	546.72	83.0903	987.391	78.5355
547.202	85.5326	547.202	83.0826	989.32	78.1706
547.685	85.569	547.685	83.0842	991.248	77.8241
548.167	85.599	548.167	83.0934	993.177	77.4901
548.649	85.6245	548.649	83.0992	995.105	77.2036
549.131	85.6349	549.131	83.0868	997.034	76.8826
549.613	85.6112	549.613	83.044	998.962	76.5826
550.095	85.5344	550.095	82.967	1000.89	76.2735
550.577	85.3936	550.577	82.8614	1002.82	76.0482
551.059	85.1907	551.059	82.7395	1004.75	75.8392
551.542	84.9391	551.542	82.6133	1006.68	75.571
552.024	84.6592	552.024	82.4906	1008.61	75.2934
552.506	84.3712	552.506	82.3727	1010.53	75.0795
552.988	84.0875	552.988	82.2569	1012.46	74.8618
553.47	83.8134	553.47	82.1409	1014.39	74.7309
553.952	83.5484	553.952	82.0264	1016.32	74.5613
554.434	83.2916	554.434	81.9196	1018.25	74.4439
554.916	83.0459	554.916	81.8293	1020.18	74.3284
555.398	82.8197	555.398	81.7612	1022.1	74.1915
555.881	82.6245	555.881	81.7152	1024.03	74.0335
556.363	82.4718	556.363	81.6845	1025.96	73.9632
556.845	82.3691	556.845	81.6602	1027.89	73.9061
557.327	82.3191	557.327	81.6363	1029.82	73.8278
557.809	82.321	557.809	81.614	1031.75	73.7566
558.291	82.3731	558.291	81.6018	1033.67	73.7597
558.773	82.4745	558.773	81.6125	1035.6	73.696
559.255	82.6256	559.255	81.6569	1037.53	73.6619
559.737	82.8269	559.737	81.7385	1039.46	73.5633
560.22	83.0777	560.22	81.8526	1041.39	73.5194
560.702	83.3748	560.702	81.9886	1043.32	73.5241
561.184	83.7128	561.184	82.1353	1045.25	73.5333
561.666	84.083	561.666	82.2843	1047.17	73.4503
562.148	84.4746	562.148	82.4319	1049.1	73.4556
562.63	84.874	562.63	82.5778	1051.03	73.4445
563.112	85.2642	563.112	82.7217	1052.96	73.4427
563.595	85.6277	563.595	82.8616	1054.89	73.4448
564.077	85.9484	564.077	82.9941	1056.82	73.4912
564.559	86.2137	564.559	83.1169	1058.75	73.4446
565.041	86.419	565.041	83.2311	1060.67	73.4311
565.523	86.5668	565.523	83.3426	1062.6	73.4327
566.005	86.6673	566.005	83.4591	1064.53	73.4892
566.487	86.7348	566.487	83.5858	1066.46	73.4967
566.969	86.7859	566.969	83.7215	1068.39	73.5543
567.451	86.8346	567.451	83.8568	1070.32	73.5526
567.933	86.8884	567.933	83.9773	1072.24	73.5708
568.416	86.9479	568.416	84.0688	1074.17	73.5987
568.898	87.0073	568.898	84.1238	1076.1	73.6813
569.38	87.0568	569.38	84.1441	1078.03	73.7797
569.862	87.0864	569.862	84.1392	1079.96	73.8598
570.344	87.0889	570.344	84.1207	1081.89	73.9281
570.826	87.0619	570.826	84.0966	1083.82	74.1171
571.308	87.0079	571.308	84.0684	1085.74	74.2161
571.79	86.9341	571.79	84.0322	1087.67	74.281
572.273	86.8508	572.273	83.9831	1089.6	74.3547
572.755	86.7705	572.755	83.9211	1091.53	74.5118
573.237	86.7055	573.237	83.8543	1093.46	74.6351
573.719	86.669	573.719	83.7992	1095.39	74.8175
574.201	86.6716	574.201	83.7748	1097.32	75.0283
574.683	86.7197	574.683	83.7962	1099.24	75.2777
575.165	86.8129	575.165	83.869	1101.17	75.4771
575.647	86.9427	575.647	83.9858	1103.1	75.703
576.13	87.0939	576.13	84.1293	1105.03	75.9786
576.612	87.2476	576.612	84.2783	1106.96	76.3076
577.094	87.3884	577.094	84.4167	1108.89	76.6375
577.576	87.507	577.576	84.5356	1110.82	77.0452
578.058	87.6024	578.058	84.6346	1112.74	77.488
578.54	87.6806	578.54	84.7179	1114.67	78.009
579.022	87.7516	579.022	84.7917	1116.6	78.5404
579.504	87.825	579.504	84.8615	1118.53	79.1007
579.986	87.906	579.986	84.9313	1120.46	79.6283
580.468	87.995	580.468	85.0048	1122.39	80.1873
580.951	88.0879	580.951	85.086	1124.32	80.7146
581.433	88.179	581.433	85.1777	1126.24	81.2437
581.915	88.2648	581.915	85.2807	1128.17	81.6899
582.397	88.3466	582.397	85.3921	1130.1	82.0966
582.879	88.4306	582.879	85.5047	1132.03	82.4438
583.361	88.5265	583.361	85.6087	1133.96	82.7859
583.843	88.6426	583.843	85.6955	1135.89	83.122
584.325	88.7837	584.325	85.7596	1137.81	83.4317
584.808	88.9477	584.808	85.7999	1139.74	83.6549
585.29	89.1258	585.29	85.8198	1141.67	83.844
585.772	89.3036	585.772	85.8239	1143.6	84.0137
586.254	89.4655	586.254	85.8159	1145.53	84.2303
586.736	89.5991	586.736	85.7966	1147.46	84.4259
587.218	89.6969	587.218	85.7651	1149.38	84.6049
587.7	89.7584	587.7	85.7214	1151.31	84.7212
588.182	89.788	588.182	85.6687	1153.24	84.8832
588.665	89.7938	588.665	85.6153	1155.17	85.0407
589.147	89.7836	589.147	85.5715	1157.1	85.1966
589.629	89.7647	589.629	85.548	1159.03	85.3505
590.111	89.7421	590.111	85.5508	1160.96	85.5258
590.593	89.7183	590.593	85.5782	1162.88	85.6883
591.075	89.6942	591.075	85.6207	1164.81	85.8493
591.557	89.6694	591.557	85.6639	1166.74	85.9846
592.039	89.6432	592.039	85.6944	1168.67	86.1294
592.521	89.6151	592.521	85.7029	1170.6	86.2739
593.004	89.5852	593.004	85.6878	1172.53	86.4151
593.486	89.5539	593.486	85.6541	1174.46	86.5744
593.968	89.5216	593.968	85.6109	1176.38	86.7459
594.45	89.4888	594.45	85.5679	1178.31	86.9046
594.932	89.4555	594.932	85.533	1180.24	87.0649
595.414	89.4212	595.414	85.5117	1182.17	87.197
595.896	89.385	595.896	85.5065	1184.1	87.3634
596.378	89.3461	596.378	85.5176	1186.03	87.4936
596.861	89.3034	596.861	85.5425	1187.95	87.6134
597.343	89.2563	597.343	85.5764	1189.88	87.7298
597.825	89.2039	597.825	85.6117	1191.81	87.8576
598.307	89.1449	598.307	85.6386	1193.74	87.9859
598.789	89.0775	598.789	85.6483	1195.67	88.1307
599.271	88.9996	599.271	85.6335	1197.6	88.2254
599.753	88.9094	599.753	85.5919	1199.53	88.3871
600.235	88.8063	600.235	85.5261	1201.45	88.5854
600.717	88.6923	600.717	85.4435	1203.38	88.7235
601.2	88.5709	601.2	85.3533	1205.31	88.8303
601.682	88.4478	601.682	85.2645	1207.24	89.0123
602.164	88.3286	602.164	85.1841	1209.17	89.1945
602.646	88.2171	602.646	85.115	1211.1	89.3576
603.128	88.1151	603.128	85.0583	1213.03	89.4976
603.61	88.0222	603.61	85.0128	1214.95	89.6619
604.092	87.9363	604.092	84.9769	1216.88	89.8058
604.574	87.8557	604.574	84.9485	1218.81	89.9708
605.057	87.7798	605.057	84.9255	1220.74	90.1518
605.539	87.7104	605.539	84.9059	1222.67	90.3315
606.021	87.6516	606.021	84.8893	1224.6	90.5125
606.503	87.6083	606.503	84.8768	1226.53	90.6909
606.985	87.5854	606.985	84.8724	1228.45	90.8589
607.467	87.5861	607.467	84.8824	1230.38	91.0107
607.949	87.6107	607.949	84.913	1232.31	91.168
608.431	87.6567	608.431	84.9692	1234.24	91.393
608.913	87.7191	608.913	85.052	1236.17	91.5905
609.396	87.7924	609.396	85.1579	1238.1	91.8037
609.878	87.8716	609.878	85.2793	1240.03	92.0318
610.36	87.9537	610.36	85.4072	1241.95	92.2546
610.842	88.0383	610.842	85.5334	1243.88	92.4948
611.324	88.1263	611.324	85.6515	1245.81	92.7619
611.806	88.2192	611.806	85.758	1247.74	93.0314
612.288	88.3178	612.288	85.8515	1249.67	93.303
612.77	88.421	612.77	85.9319	1251.6	93.5223
613.253	88.5267	613.253	85.9999	1253.52	93.7893
613.735	88.6316	613.735	86.0574	1255.45	94.0709
614.217	88.7325	614.217	86.1076	1257.38	94.2857
614.699	88.8269	614.699	86.1544	1259.31	94.4415
615.181	88.9128	615.181	86.2024	1261.24	94.6124
615.663	88.9891	615.663	86.2548	1263.17	94.784
616.145	89.0551	616.145	86.3126	1265.1	94.953
616.627	89.11	616.627	86.3738	1267.02	95.1003
617.109	89.1532	617.109	86.4343	1268.95	95.2407
617.592	89.1839	617.592	86.4902	1270.88	95.3433
618.074	89.2014	618.074	86.5386	1272.81	95.4668
618.556	89.2053	618.556	86.58	1274.74	95.5659
619.038	89.1958	619.038	86.6165	1276.67	95.6342
619.52	89.174	619.52	86.6509	1278.59	95.712
620.002	89.1426	620.002	86.6848	1280.52	95.7976
620.484	89.1061	620.484	86.7174	1282.45	95.8546
620.966	89.0698	620.966	86.746	1284.38	95.9079
621.448	89.0388	621.448	86.7685	1286.31	95.9541
621.931	89.0168	621.931	86.7844	1288.24	95.9974
622.413	89.0047	622.413	86.7964	1290.16	96.0248
622.895	89.0005	622.895	86.8089	1292.09	96.089
623.377	88.9998	623.377	86.8261	1294.02	96.1427
623.859	88.9973	623.859	86.8494	1295.95	96.1651
624.341	88.9885	624.341	86.876	1297.88	96.2072
624.823	88.9717	624.823	86.8986	1299.81	96.2307
625.305	88.948	625.305	86.9094	1301.74	96.2678
625.788	88.9218	625.788	86.9026	1303.66	96.3262
626.27	88.8984	626.27	86.8776	1305.59	96.3653
626.752	88.8829	626.752	86.8392	1307.52	96.3998
627.234	88.8788	627.234	86.7965	1309.45	96.4416
627.716	88.8873	627.716	86.7595	1311.38	96.472
628.198	88.908	628.198	86.7355	1313.31	96.472
628.68	88.939	628.68	86.728	1315.24	96.4615
629.162	88.9786	629.162	86.7362	1317.16	96.4872
629.644	89.0248	629.644	86.7569	1319.09	96.5198
630.127	89.0755	630.127	86.7861	1321.02	96.5112
630.609	89.1286	630.609	86.8205	1322.95	96.4951
631.091	89.1812	631.091	86.8579	1324.88	96.4717
631.573	89.23	631.573	86.8966	1326.81	96.4605
632.055	89.2725	632.055	86.9347	1328.73	96.4529
632.537	89.307	632.537	86.9702	1330.66	96.4351
633.019	89.3338	633.019	87.001	1332.59	96.3847
633.501	89.3544	633.501	87.0266	1334.52	96.4096
633.984	89.3713	633.984	87.0477	1336.45	96.4347
634.466	89.3859	634.466	87.067	1338.38	96.4109
634.948	89.3986	634.948	87.0869	1340.31	96.3342
635.43	89.4075	635.43	87.1093	1342.23	96.3343
635.912	89.4093	635.912	87.1341	1344.16	96.3646
636.394	89.4011	636.394	87.1604	1346.09	96.3323
636.876	89.3807	636.876	87.1868	1348.02	96.2837
637.358	89.3483	637.358	87.213	1349.95	96.2809
637.841	89.3062	637.841	87.2398	1351.88	96.2642
638.323	89.2589	638.323	87.2686	1353.81	96.2179
638.805	89.2111	638.805	87.3002	1355.73	96.1714
639.287	89.1678	639.287	87.3328	1357.66	96.1707
639.769	89.1328	639.769	87.3627	1359.59	96.176
640.251	89.108	640.251	87.3857	1361.52	96.1848
640.733	89.0937	640.733	87.3988	1363.45	96.1337
641.215	89.0883	641.215	87.4024	1365.38	96.1139
641.697	89.0887	641.697	87.4002	1367.31	96.1235
642.179	89.0911	642.179	87.3979	1369.23	96.1276
642.662	89.0917	642.662	87.3996	1371.16	96.151
643.144	89.0874	643.144	87.4055	1373.09	96.1893
643.626	89.0763	643.626	87.4102	1375.02	96.1669
644.108	89.0586	644.108	87.4058	1376.95	96.2014
644.59	89.0363	644.59	87.384	1378.88	96.2277
645.072	89.013	645.072	87.3415	1380.81	96.2563
645.554	88.9927	645.554	87.2821	1382.73	96.2979
646.036	88.9795	646.036	87.2173	1384.66	96.3913
646.519	88.9768	646.519	87.1622	1386.59	96.4602
647.001	88.9862	647.001	87.1305	1388.52	96.4574
647.483	89.0081	647.483	87.1312	1390.45	96.533
647.965	89.0406	647.965	87.1641	1392.38	96.6634
648.447	89.0802	648.447	87.2213	1394.3	96.7061
648.929	89.1218	648.929	87.2892	1396.23	96.6938
649.411	89.1598	649.411	87.3539	1398.16	96.7455
649.893	89.1885	649.893	87.4049	1400.09	96.7191
650.375	89.2039	650.375	87.4363	1402.02	96.7917
650.858	89.2045	650.858	87.4475	1403.95	96.8341
651.34	89.1925	651.34	87.4417	1405.88	96.7674
651.822	89.173	651.822	87.4238	1407.8	96.7501
652.304	89.1526	652.304	87.3989	1409.73	96.7672
652.786	89.1381	652.786	87.3727	1411.66	96.7566
653.268	89.1333	653.268	87.3498	1413.59	96.7492
653.75	89.1386	653.75	87.3344	1415.52	96.8078
654.232	89.1504	654.232	87.3294	1417.45	96.8602
654.715	89.1633	654.715	87.3358	1419.38	96.7162
655.197	89.1716	655.197	87.3522	1421.3	96.7003
655.679	89.1728	655.679	87.3754	1423.23	96.7477
656.161	89.1677	656.161	87.4018	1425.16	96.6901
656.643	89.1604	656.643	87.4281	1427.09	96.7483
657.125	89.1566	657.125	87.453	1429.02	96.7555
657.607	89.1604	657.607	87.4768	1430.95	96.6685
658.089	89.1732	658.089	87.501	1432.87	96.6995
658.572	89.1928	658.572	87.5265	1434.8	96.844
659.054	89.2144	659.054	87.5533	1436.73	96.7504
659.536	89.2325	659.536	87.5798	1438.66	96.6796
660.018	89.2436	660.018	87.6039	1440.59	96.732
660.5	89.2472	660.5	87.624	1442.52	96.7451
660.982	89.2453	660.982	87.6393	1444.44	96.7413
661.464	89.2417	661.464	87.6502	1446.37	96.7537
661.946	89.2396	661.946	87.6577	1448.3	96.7151
662.428	89.2412	662.428	87.6624	1450.23	96.7295
662.91	89.2467	662.91	87.6641	1452.16	96.7515
663.393	89.2553	663.393	87.6623	1454.09	96.8269
663.875	89.2665	663.875	87.6565	1456.02	96.8904
664.357	89.2809	664.357	87.6465	1457.94	96.5804
664.839	89.3003	664.839	87.6334	1459.87	96.5557
665.321	89.3272	665.321	87.619	1461.8	96.6893
665.803	89.3637	665.803	87.6054	1463.73	96.7461
666.285	89.4093	666.285	87.5949	1465.66	96.6263
666.768	89.458	666.768	87.5901	1467.59	96.6528
667.25	89.4956	667.25	87.5923	1469.52	96.7663
667.732	89.501	667.732	87.6016	1471.44	96.8153
668.214	89.4593	668.214	87.6153	1473.37	96.6131
668.696	89.3748	668.696	87.6298	1475.3	96.5843
669.178	89.2687	669.178	87.6432	1477.23	96.5575
669.66	89.1628	669.66	87.6555	1479.16	96.5767
670.142	89.0704	670.142	87.6681	1481.09	96.5789
670.624	88.9964	670.624	87.6823	1483.02	96.5903
671.106	88.9411	671.106	87.6986	1484.94	96.6333
671.589	88.9044	671.589	87.7163	1486.87	96.6311
672.071	88.8854	672.071	87.7332	1488.8	96.5619
672.553	88.8833	672.553	87.7462	1490.73	96.2979
673.035	88.8957	673.035	87.7513	1492.66	96.2166
673.517	88.919	673.517	87.7452	1494.59	96.2313
673.999	88.9486	673.999	87.7263	1496.52	96.0334
674.481	88.9797	674.481	87.6964	1498.44	95.8356
674.963	89.0089	674.963	87.6597	1500.37	95.8219
675.446	89.0345	675.446	87.6224	1502.3	96.0428
675.928	89.0562	675.928	87.5905	1504.23	96.3914
676.41	89.0744	676.41	87.5673	1506.16	96.6514
676.892	89.0895	676.892	87.5523	1508.09	96.5251
677.374	89.1007	677.374	87.541	1510.01	96.5713
677.856	89.1065	677.856	87.5275	1511.94	96.6008
678.338	89.1046	678.338	87.5066	1513.87	96.7463
678.82	89.0932	678.82	87.477	1515.8	96.9023
679.303	89.0715	679.303	87.4423	1517.73	96.8829
679.785	89.0403	679.785	87.4098	1519.66	97.0166
680.267	89.0016	680.267	87.3863	1521.59	96.9254
680.749	88.9583	680.749	87.3757	1523.51	96.9292
681.231	88.9131	681.231	87.3751	1525.44	96.9705
681.713	88.8679	681.713	87.3767	1527.37	96.8937
682.195	88.8235	682.195	87.3696	1529.3	96.903
682.677	88.7795	682.677	87.3448	1531.23	97.0053
683.159	88.7354	683.159	87.2988	1533.16	96.9499
683.641	88.6901	683.641	87.2351	1535.09	96.8431
684.124	88.6427	684.124	87.1624	1537.01	97.0719
684.606	88.5922	684.606	87.091	1538.94	97.1713
685.088	88.5376	685.088	87.0298	1540.87	96.8637
685.57	88.4784	685.57	86.9821	1542.8	96.7974
686.052	88.4148	686.052	86.9468	1544.73	96.8
686.534	88.3482	686.534	86.9198	1546.66	96.818
687.016	88.2817	687.016	86.8972	1548.58	96.916
687.499	88.2193	687.499	86.8772	1550.51	96.8672
687.981	88.1654	687.981	86.8606	1552.44	96.9095
688.463	88.123	688.463	86.8495	1554.37	96.9265
688.945	88.093	688.945	86.8455	1556.3	97.1232
689.427	88.0742	689.427	86.8484	1558.23	97.1951
689.909	88.0632	689.909	86.8563	1560.15	96.4998
690.391	88.0564	690.391	86.8667	1562.08	96.7147
690.873	88.0511	690.873	86.8774	1564.01	96.8436
691.355	88.0455	691.355	86.8871	1565.94	96.829
691.837	88.0391	691.837	86.8945	1567.87	96.9287
692.32	88.0319	692.32	86.8972	1569.8	96.7905
692.802	88.0235	692.802	86.8907	1571.73	96.7643
693.284	88.0126	693.284	86.8693	1573.65	96.9094
693.766	87.9976	693.766	86.8275	1575.58	96.9053
694.248	87.9773	694.248	86.7633	1577.51	96.7167
694.73	87.9515	694.73	86.6798	1579.44	96.7402
695.212	87.9218	695.212	86.5853	1581.37	96.753
695.694	87.8912	695.694	86.4922	1583.3	96.756
696.177	87.8632	696.177	86.4125	1585.23	96.7357
696.659	87.841	696.659	86.3544	1587.15	96.7272
697.141	87.8268	697.141	86.3208	1589.08	96.7122
697.623	87.8209	697.623	86.309	1591.01	96.6928
698.105	87.8226	698.105	86.3136	1592.94	96.674
698.587	87.8303	698.587	86.3288	1594.87	96.6598
699.069	87.8425	699.069	86.3512	1596.8	96.6233
699.551	87.8575	699.551	86.3798	1598.72	96.6161
700.034	87.8741	700.034	86.4146	1600.65	96.6307
700.516	87.8909	700.516	86.4551	1602.58	96.6431
700.998	87.9071	700.998	86.4986	1604.51	96.6083
701.48	87.9221	701.48	86.5407	1606.44	96.5875
701.962	87.9364	701.962	86.5765	1608.37	96.5922
702.444	87.9518	702.444	86.6028	1610.3	96.6199
702.926	87.9712	702.926	86.6194	1612.22	96.6432
703.408	87.9983	703.408	86.6291	1614.15	96.7646
703.89	88.0364	703.89	86.6368	1616.08	96.7373
704.373	88.0872	704.373	86.6466	1618.01	96.5511
704.855	88.1505	704.855	86.6607	1619.94	96.6479
705.337	88.2233	705.337	86.679	1621.87	96.778
705.819	88.3012	705.819	86.699	1623.8	96.6656
706.301	88.3786	706.301	86.7177	1625.72	96.6487
706.783	88.4506	706.783	86.7328	1627.65	96.6482
707.265	88.5142	707.265	86.7439	1629.58	96.643
707.747	88.569	707.747	86.7515	1631.51	96.73
708.23	88.6172	708.23	86.7571	1633.44	96.8869
708.712	88.6629	708.712	86.7624	1635.37	96.8001
709.194	88.7106	709.194	86.7692	1637.3	96.5627
709.676	88.7635	709.676	86.7788	1639.22	96.6184
710.158	88.8216	710.158	86.793	1641.15	96.6434
710.64	88.8811	710.64	86.813	1643.08	96.7348
711.122	88.935	711.122	86.8394	1645.01	96.8664
711.604	88.9745	711.604	86.8708	1646.94	96.6734
712.086	88.991	712.086	86.9032	1648.87	96.6141
712.568	88.9796	712.568	86.9315	1650.8	96.9471
713.051	88.9397	713.051	86.9489	1652.72	96.8431
713.533	88.8756	713.533	86.9496	1654.65	96.3732
714.015	88.7949	714.015	86.9298	1656.58	96.5494
714.497	88.7069	714.497	86.8881	1658.51	96.6344
714.979	88.6193	714.979	86.8256	1660.44	96.6585
715.461	88.5363	715.461	86.745	1662.37	96.5664
715.943	88.4579	715.943	86.6505	1664.29	96.4888
716.426	88.3804	716.426	86.5465	1666.22	96.6282
716.908	88.2979	716.908	86.4384	1668.15	96.693
717.39	88.2047	717.39	86.3326	1670.08	96.5423
717.872	88.0975	717.872	86.236	1672.01	96.5546
718.354	87.9765	718.354	86.1549	1673.94	96.6595
718.836	87.8458	718.836	86.0936	1675.87	96.5169
719.318	87.7125	719.318	86.0519	1677.79	96.5682
719.8	87.5863	719.8	86.0253	1679.72	96.6228
720.282	87.4772	720.282	86.0055	1681.65	96.7284
720.764	87.3935	720.764	85.9842	1683.58	96.6717
721.247	87.341	721.247	85.9554	1685.51	96.4007
721.729	87.3215	721.729	85.9183	1687.44	96.5615
722.211	87.3323	722.211	85.8767	1689.37	96.5584
722.693	87.366	722.693	85.8376	1691.29	96.5045
723.175	87.4118	723.175	85.807	1693.22	96.65
723.657	87.4571	723.657	85.7876	1695.15	96.6551
724.139	87.4895	724.139	85.7774	1697.08	96.5197
724.621	87.5007	724.621	85.7704	1699.01	96.6384
725.104	87.4871	725.104	85.7588	1700.94	96.1453
725.586	87.4509	725.586	85.7361	1702.86	96.2308
726.068	87.3982	726.068	85.6997	1704.79	96.249
726.55	87.3377	726.55	85.6518	1706.72	96.0771
727.032	87.2775	727.032	85.5981	1708.65	96.0102
727.514	87.2225	727.514	85.5462	1710.58	95.9271
727.996	87.1754	727.996	85.5034	1712.51	95.9706
728.478	87.1365	728.478	85.4744	1714.43	95.9992
728.961	87.1057	728.961	85.4611	1716.36	95.8949
729.443	87.0839	729.443	85.4619	1718.29	95.6033
729.925	87.0728	729.925	85.473	1720.22	95.6263
730.407	87.0748	730.407	85.4886	1722.15	95.7711
730.889	87.0912	730.889	85.503	1724.08	95.8003
731.371	87.1212	731.371	85.5117	1726.01	95.8464
731.853	87.1618	731.853	85.5124	1727.93	95.9611
732.335	87.208	732.335	85.5064	1729.86	96.1209
732.817	87.2555	732.817	85.4977	1731.79	96.3719
733.3	87.3006	733.3	85.492	1733.72	96.4656
733.782	87.3421	733.782	85.4946	1735.65	96.3603
734.264	87.3809	734.264	85.5083	1737.58	96.5834
734.746	87.4194	734.746	85.5321	1739.51	96.6828
735.228	87.4601	735.228	85.5618	1741.43	96.7788
735.71	87.5052	735.71	85.5913	1743.36	96.8697
736.192	87.5564	736.192	85.6144	1745.29	96.9618
736.674	87.6144	736.674	85.6278	1747.22	97.0445
737.157	87.6794	737.157	85.6312	1749.15	97.0576
737.639	87.7509	737.639	85.6266	1751.08	96.9802
738.121	87.8272	738.121	85.6172	1753.01	96.9622
738.603	87.9053	738.603	85.6058	1754.93	97.0584
739.085	87.9812	739.085	85.5936	1756.86	96.9904
739.567	88.051	739.567	85.5809	1758.79	96.9707
740.049	88.1123	740.049	85.568	1760.72	97.0253
740.531	88.1653	740.531	85.5563	1762.65	96.9479
741.013	88.2141	741.013	85.5486	1764.58	96.9921
741.495	88.2656	741.495	85.5483	1766.51	97.059
741.978	88.3277	741.978	85.5581	1768.43	96.9847
742.46	88.4068	742.46	85.579	1770.36	97.0058
742.942	88.5058	742.942	85.6095	1772.29	96.9148
743.424	88.6231	743.424	85.6468	1774.22	96.8136
743.906	88.7523	743.906	85.6874	1776.15	96.8421
744.388	88.8849	744.388	85.7292	1778.08	96.8974
744.87	89.0122	744.87	85.771	1780	96.8847
745.352	89.1275	745.352	85.812	1781.93	96.8726
745.835	89.2271	745.835	85.8506	1783.86	96.9307
746.317	89.3102	746.317	85.884	1785.79	96.8987
746.799	89.3781	746.799	85.9078	1787.72	96.9574
747.281	89.4323	747.281	85.9181	1789.65	97.0772
747.763	89.4742	747.763	85.9128	1791.58	97.1035
748.245	89.5047	748.245	85.8933	1793.5	97.0362
748.727	89.5248	748.727	85.8639	1795.43	97.0669
749.209	89.5369	749.209	85.8309	1797.36	97.0828
749.692	89.5444	749.692	85.7997	1799.29	97.0873
750.174	89.5513	750.174	85.7727	1801.22	96.9686
750.656	89.5611	750.656	85.7483	1803.15	96.9654
751.138	89.5751	751.138	85.7225	1805.07	97.0326
751.62	89.5918	751.62	85.6908	1807	97.0549
752.102	89.6071	752.102	85.6502	1808.93	97.0671
752.584	89.6157	752.584	85.6012	1810.86	97.084
753.066	89.6134	753.066	85.5468	1812.79	97.1009
753.548	89.5989	753.548	85.4914	1814.72	97.1837
754.031	89.5743	754.031	85.4382	1816.65	97.1604
754.513	89.5453	754.513	85.3885	1818.57	97.0808
754.995	89.5188	754.995	85.3411	1820.5	97.1035
755.477	89.5005	755.477	85.2943	1822.43	97.2215
755.959	89.4934	755.959	85.247	1824.36	97.1978
756.441	89.4963	756.441	85.2002	1826.29	97.0814
756.923	89.5044	756.923	85.1564	1828.22	97.1036
757.405	89.5106	757.405	85.1184	1830.14	97.0265
757.888	89.5079	757.888	85.0876	1832.07	97.04
758.37	89.4917	758.37	85.0626	1834	97.0872
758.852	89.4607	758.852	85.0391	1835.93	97.0774
759.334	89.417	759.334	85.012	1837.86	97.091
759.816	89.3658	759.816	84.9768	1839.79	97.1137
760.298	89.3132	760.298	84.9307	1841.72	97.1736
760.78	89.2644	760.78	84.874	1843.64	97.1316
761.262	89.2225	761.262	84.8088	1845.57	97.1012
761.744	89.1872	761.744	84.7381	1847.5	97.1936
762.227	89.1559	762.227	84.6644	1849.43	97.166
762.709	89.1243	762.709	84.5894	1851.36	97.1331
763.191	89.0882	763.191	84.5135	1853.29	97.1466
763.673	89.0454	763.673	84.4362	1855.21	97.1579
764.155	88.9957	764.155	84.3567	1857.14	97.1353
764.637	88.9412	764.637	84.2738	1859.07	97.0552
765.119	88.8853	765.119	84.1856	1861	97.1526
765.601	88.8312	765.601	84.0897	1862.93	97.1994
766.083	88.7808	766.083	83.9833	1864.86	97.1799
766.566	88.734	766.566	83.8642	1866.79	97.2303
767.048	88.6891	767.048	83.7312	1868.71	97.2232
767.53	88.644	767.53	83.5853	1870.64	97.1384
768.012	88.5968	768.012	83.4289	1872.57	97.1826
768.494	88.5466	768.494	83.2652	1874.5	97.238
768.976	88.4937	768.976	83.0972	1876.43	97.2082
769.458	88.4391	769.458	82.9266	1878.36	97.1851
769.94	88.3835	769.94	82.7539	1880.29	97.1119
770.423	88.3265	770.423	82.5787	1882.21	97.1233
770.905	88.2664	770.905	82.4008	1884.14	97.1547
771.387	88.2002	771.387	82.2208	1886.07	97.1594
771.869	88.1248	771.869	82.0397	1888	97.2741
772.351	88.0371	772.351	81.8584	1889.93	97.3251
772.833	87.9352	772.833	81.6766	1891.86	97.3691
773.315	87.818	773.315	81.4926	1893.79	97.3171
773.797	87.6857	773.797	81.3037	1895.71	97.1844
774.279	87.5389	774.279	81.1073	1897.64	97.2469
774.762	87.3787	774.762	80.9026	1899.57	97.3431
775.244	87.2062	775.244	80.6906	1901.5	97.2749
775.726	87.0224	775.726	80.4738	1903.43	97.1926
776.208	86.8284	776.208	80.255	1905.36	97.2233
776.69	86.6253	776.69	80.0357	1907.29	97.2838
777.172	86.4144	777.172	79.8159	1909.21	97.3588
777.654	86.1975	777.654	79.5943	1911.14	97.3536
778.136	85.9775	778.136	79.3705	1913.07	97.3116
778.619	85.7586	778.619	79.1458	1915	97.3358
779.101	85.5465	779.101	78.9244	1916.93	97.423
779.583	85.3474	779.583	78.7119	1918.86	97.4644
780.065	85.168	780.065	78.5142	1920.78	97.4925
780.547	85.0133	780.547	78.3344	1922.71	97.4664
781.029	84.8862	781.029	78.1729	1924.64	97.4266
781.511	84.7871	781.511	78.0273	1926.57	97.4949
781.993	84.7144	781.993	77.8945	1928.5	97.509
782.476	84.6654	782.476	77.7725	1930.43	97.4728
782.958	84.6366	782.958	77.6612	1932.36	97.5363
783.44	84.6251	783.44	77.5618	1934.28	97.7508
783.922	84.6274	783.922	77.4751	1936.21	97.7704
784.404	84.6395	784.404	77.3997	1938.14	97.5254
784.886	84.6569	784.886	77.332	1940.07	97.5596
785.368	84.6744	785.368	77.2664	1942	97.8411
785.85	84.687	785.85	77.1976	1943.93	97.9084
786.332	84.691	786.332	77.1231	1945.86	97.8685
786.814	84.6846	786.814	77.0431	1947.78	97.8742
787.297	84.6683	787.297	76.9604	1949.71	97.9051
787.779	84.6444	787.779	76.8784	1951.64	97.8875
788.261	84.6163	788.261	76.8	1953.57	97.8808
788.743	84.5865	788.743	76.7262	1955.5	97.9718
789.225	84.5564	789.225	76.6574	1957.43	98.1472
789.707	84.5257	789.707	76.5944	1959.35	98.2197
790.189	84.4926	790.189	76.5399	1961.28	98.2656
790.671	84.4553	790.671	76.4979	1963.21	98.1883
791.154	84.4124	791.154	76.4726	1965.14	98.0982
791.636	84.3644	791.636	76.4665	1967.07	98.1691
792.118	84.314	792.118	76.4784	1969	98.4047
792.6	84.2655	792.6	76.5042	1970.92	98.4453
793.082	84.2243	793.082	76.5387	1972.85	98.5274
793.564	84.1958	793.564	76.5775	1974.78	98.5712
794.046	84.184	794.046	76.6198	1976.71	98.3037
794.528	84.191	794.528	76.6674	1978.64	97.6329
795.01	84.216	795.01	76.724	1980.57	97.4105
795.493	84.2562	795.493	76.7924	1982.5	97.7336
795.975	84.3066	795.975	76.8724	1984.42	97.9666
796.457	84.3613	796.457	76.9609	1986.35	97.9904
796.939	84.4149	796.939	77.0536	1988.28	97.9358
797.421	84.4629	797.421	77.1464	1990.21	97.6995
797.903	84.5021	797.903	77.2373	1992.14	97.852
798.385	84.5303	798.385	77.3256	1994.07	98.0869
798.867	84.5458	798.867	77.4111	1996	98.0675
799.35	84.5468	799.35	77.4912	1997.92	98.0619
799.832	84.5318	799.832	77.5608	1999.85	98.3032
800.314	84.4992	800.314	77.6128	2001.78	98.3417
800.796	84.448	800.796	77.6406	2003.71	98.258
801.278	84.3777	801.278	77.6412	2005.64	98.3744
801.76	84.2888	801.76	77.6163	2007.57	98.4784
802.242	84.1818	802.242	77.5713	2009.49	98.176
802.724	84.0573	802.724	77.5131	2011.42	98.1615
803.207	83.915	803.207	77.447	2013.35	98.3044
803.689	83.7544	803.689	77.3739	2015.28	98.2538
804.171	83.5747	804.171	77.291	2017.21	98.3098
804.653	83.3758	804.653	77.193	2019.14	98.4249
805.135	83.1592	805.135	77.0765	2021.07	98.5844
805.617	82.9276	805.617	76.9412	2022.99	98.5574
806.099	82.6849	806.099	76.7907	2024.92	98.3425
806.581	82.4349	806.581	76.6306	2026.85	98.4688
807.063	82.1805	807.063	76.4663	2028.78	98.7474
807.545	81.923	807.545	76.3004	2030.71	98.6711
808.028	81.662	808.028	76.133	2032.64	98.456
808.51	81.3966	808.51	75.963	2034.57	98.1179
808.992	81.1263	808.992	75.791	2036.49	97.9862
809.474	80.8519	809.474	75.6207	2038.42	97.9476
809.956	80.5756	809.956	75.4585	2040.35	97.9354
810.438	80.2998	810.438	75.3108	2042.28	98.2517
810.92	80.0259	810.92	75.1818	2044.21	98.0427
811.403	79.7544	811.403	75.0714	2046.14	97.9093
811.885	79.4843	811.885	74.9755	2048.07	97.9097
812.367	79.2151	812.367	74.8884	2049.99	97.6534
812.849	78.948	812.849	74.8063	2051.92	97.7387
813.331	78.6866	813.331	74.7291	2053.85	97.6707
813.813	78.4371	813.813	74.66	2055.78	97.5522
814.295	78.2053	814.295	74.6028	2057.71	97.7166
814.777	77.9953	814.777	74.5588	2059.64	97.8745
815.259	77.8072	815.259	74.5244	2061.57	97.7322
815.742	77.6369	815.742	74.492	2063.49	97.4802
816.224	77.4776	816.224	74.4521	2065.42	97.4007
816.706	77.3225	816.706	74.3978	2067.35	97.5428
817.188	77.1673	817.188	74.328	2069.28	97.5352
817.67	77.0114	817.67	74.2479	2071.21	97.4514
818.152	76.8585	818.152	74.1675	2073.14	97.4658
818.634	76.7144	818.634	74.0974	2075.06	97.5402
819.116	76.586	819.116	74.0466	2076.99	97.5845
819.598	76.4795	819.598	74.0197	2078.92	97.4518
820.081	76.3992	820.081	74.0179	2080.85	97.3684
820.563	76.3485	820.563	74.0406	2082.78	97.3555
821.045	76.3288	821.045	74.0871	2084.71	97.3858
821.527	76.3407	821.527	74.1571	2086.64	97.5413
822.009	76.3834	822.009	74.2501	2088.56	97.7016
822.491	76.4548	822.491	74.3647	2090.49	97.7803
822.973	76.5517	822.973	74.497	2092.42	97.7943
823.455	76.6709	823.455	74.6421	2094.35	97.7333
823.938	76.8095	823.938	74.7953	2096.28	97.5214
824.42	76.9656	824.42	74.9535	2098.21	97.5265
824.902	77.1375	824.902	75.1164	2100.14	97.5336
825.384	77.3233	825.384	75.2855	2102.06	97.4295
825.866	77.519	825.866	75.4626	2103.99	97.3684
826.348	77.7189	826.348	75.648	2105.92	97.3952
826.83	77.9159	826.83	75.8387	2107.85	97.4564
827.312	78.1025	827.312	76.0298	2109.78	97.4953
827.794	78.2734	827.794	76.2155	2111.71	97.4592
828.277	78.4263	828.277	76.3912	2113.63	97.4248
828.759	78.5619	828.759	76.5549	2115.56	97.4224
829.241	78.6832	829.241	76.7074	2117.49	97.4177
829.723	78.7946	829.723	76.8516	2119.42	97.4982
830.205	78.8999	830.205	76.9912	2121.35	97.649
830.687	79.0022	830.687	77.1296	2123.28	97.8059
831.169	79.1039	831.169	77.2696	2125.2	97.9599
831.651	79.2071	831.651	77.4127	2127.13	98.0135
832.134	79.3142	832.134	77.5597	2129.06	98.055
832.616	79.4277	832.616	77.7098	2130.99	98.2626
833.098	79.5495	833.098	77.8613	2132.92	98.3688
833.58	79.6799	833.58	78.0105	2134.85	98.2286
834.062	79.8173	834.062	78.1531	2136.78	98.1562
834.544	79.9588	834.544	78.286	2138.7	98.2587
835.026	80.1006	835.026	78.4084	2140.63	98.3278
835.508	80.24	835.508	78.5236	2142.56	98.3009
835.99	80.3764	835.99	78.6381	2144.49	98.3329
836.472	80.5111	836.472	78.7609	2146.42	98.4897
836.955	80.647	836.955	78.9	2148.35	98.6379
837.437	80.7871	837.437	79.0599	2150.28	98.8171
837.919	80.9336	837.919	79.2404	2152.2	98.9136
838.401	81.0871	838.401	79.4377	2154.13	98.8261
838.883	81.2475	838.883	79.6461	2156.06	99.0362
839.365	81.4138	839.365	79.8609	2157.99	99.0697
839.847	81.5857	839.847	80.0802	2159.92	98.3782
840.33	81.7638	840.33	80.3044	2161.85	97.958
840.812	81.9497	840.812	80.5354	2163.78	98.081
841.294	82.1457	841.294	80.7738	2165.7	98.1762
841.776	82.3542	841.776	81.0178	2167.63	97.8443
842.258	82.5778	842.258	81.2629	2169.56	97.8835
842.74	82.8184	842.74	81.5043	2171.49	98.0656
843.222	83.0777	843.222	81.7378	2173.42	98.155
843.704	83.3564	843.704	81.9622	2175.35	98.0098
844.186	83.6536	844.186	82.1795	2177.28	98.0919
844.669	83.966	844.669	82.3938	2179.2	98.1616
845.151	84.2883	845.151	82.6093	2181.13	98.0297
845.633	84.6134	845.633	82.8288	2183.06	98.1491
846.115	84.9334	846.115	83.0528	2184.99	98.1794
846.597	85.242	846.597	83.2793	2186.92	97.9595
847.079	85.5351	847.079	83.5052	2188.85	97.6464
847.561	85.8117	847.561	83.7266	2190.77	97.5492
848.043	86.0737	848.043	83.9408	2192.7	97.6079
848.525	86.3251	848.525	84.1452	2194.63	97.5842
849.008	86.57	849.008	84.3387	2196.56	97.6139
849.49	86.8114	849.49	84.5214	2198.49	97.8756
849.972	87.0504	849.972	84.6946	2200.42	98.0233
850.454	87.2854	850.454	84.8613	2202.34	97.8504
850.936	87.5132	850.936	85.0256	2204.27	97.6287
851.418	87.7295	851.418	85.1921	2206.2	97.5467
851.9	87.9316	851.9	85.3638	2208.13	97.4777
852.382	88.1187	852.382	85.5416	2210.06	97.5648
852.865	88.2932	852.865	85.7235	2211.99	97.4631
853.347	88.4601	853.347	85.9056	2213.92	97.2894
853.829	88.626	853.829	86.0833	2215.84	97.4345
854.311	88.7975	854.311	86.2539	2217.77	97.5948
854.793	88.9785	854.793	86.4174	2219.7	97.7446
855.275	89.1702	855.275	86.5771	2221.63	97.5817
855.757	89.3701	855.757	86.7377	2223.56	97.6088
856.239	89.573	856.239	86.9035	2225.49	97.7481
856.721	89.7721	856.721	87.0772	2227.42	97.6865
857.204	89.9614	857.204	87.2581	2229.34	97.5466
857.686	90.1363	857.686	87.4434	2231.27	97.3936
858.168	90.2941	858.168	87.6288	2233.2	97.3796
858.65	90.4342	858.65	87.8105	2235.13	97.391
859.132	90.557	859.132	87.9856	2237.06	97.3708
859.614	90.6636	859.614	88.1517	2238.99	97.3858
860.096	90.7549	860.096	88.3069	2240.91	97.3803
860.578	90.8319	860.578	88.4483	2242.84	97.4882
861.061	90.8957	861.061	88.5724	2244.77	97.5134
861.543	90.9472	861.543	88.676	2246.7	97.5555
862.025	90.9873	862.025	88.7568	2248.63	97.4927
862.507	91.0173	862.507	88.8156	2250.56	97.3556
862.989	91.0379	862.989	88.8556	2252.49	97.3163
863.471	91.0502	863.471	88.8828	2254.41	97.1908
863.953	91.0551	863.953	88.9033	2256.34	97.2075
864.435	91.0533	864.435	88.9224	2258.27	97.2978
864.918	91.0455	864.918	88.9431	2260.2	97.3447
865.399	91.0316	865.399	88.9653	2262.13	97.2839
865.882	91.0107	865.882	88.9871	2264.06	97.282
866.364	90.9815	866.364	89.0053	2265.99	97.2793
866.846	90.9424	866.846	89.0172	2267.91	97.1337
867.328	90.8919	867.328	89.0208	2269.84	97.0896
867.81	90.8293	867.81	89.0153	2271.77	97.1478
868.292	90.7544	868.292	89.0006	2273.7	97.1773
868.774	90.6677	868.774	88.9778	2275.63	97.1049
869.256	90.5694	869.256	88.9477	2277.56	97.0795
869.739	90.4595	869.739	88.9119	2279.49	97.136
870.221	90.3368	870.221	88.8718	2281.41	97.0592
870.703	90.2006	870.703	88.8279	2283.34	96.8832
871.185	90.05	871.185	88.7794	2285.27	96.8104
871.667	89.8861	871.667	88.7235	2287.2	96.8171
872.149	89.7111	872.149	88.6561	2289.13	96.8666
872.631	89.5287	872.631	88.5725	2291.06	96.9316
873.113	89.3433	873.113	88.4697	2292.99	96.9469
873.596	89.1587	873.596	88.3482	2294.91	96.9818
874.078	88.9784	874.078	88.2125	2296.84	97.0043
874.56	88.8046	874.56	88.0702	2298.77	97.0727
875.042	88.6385	875.042	87.93	2300.7	97.081
875.524	88.4808	875.524	87.7992	2302.63	97.0372
876.006	88.3317	876.006	87.6807	2304.56	97.0524
876.488	88.1911	876.488	87.573	2306.48	97.0078
876.97	88.058	876.97	87.4712	2308.41	96.9253
877.452	87.9311	877.452	87.3699	2310.34	96.943
877.935	87.8086	877.935	87.2656	2312.27	97.07
878.417	87.6887	878.417	87.158	2314.2	97.0914
878.899	87.5709	878.899	87.0502	2316.13	96.9534
879.381	87.4559	879.381	86.9469	2318.05	96.9209
879.863	87.3465	879.863	86.8519	2319.98	96.9335
880.345	87.2468	880.345	86.7672	2321.91	96.8456
880.827	87.1621	880.827	86.6926	2323.84	96.8044
881.309	87.0972	881.309	86.6273	2325.77	96.9864
881.792	87.0556	881.792	86.5714	2327.7	97.2132
882.274	87.0393	882.274	86.5267	2329.63	97.2402
882.756	87.0483	882.756	86.4966	2331.55	97.2048
883.238	87.0812	883.238	86.4841	2333.48	97.2051
883.72	87.1362	883.72	86.4904	2335.41	97.1128
884.202	87.2111	884.202	86.5135	2337.34	97.0171
884.684	87.3041	884.684	86.5482	2339.27	96.9395
885.166	87.4132	885.166	86.588	2341.2	96.9486
885.648	87.5361	885.648	86.627	2343.12	97.1377
886.131	87.6694	886.131	86.6621	2345.05	97.1248
886.613	87.8087	886.613	86.6931	2346.98	96.9824
887.095	87.949	887.095	86.7223	2348.91	97.1535
887.577	88.0858	887.577	86.7531	2350.84	97.3098
888.059	88.2162	888.059	86.7877	2352.77	97.1559
888.541	88.3396	888.541	86.8268	2354.7	96.982
889.023	88.4577	889.023	86.8692	2356.62	97.2012
889.505	88.5734	889.505	86.9128	2358.55	97.033
889.987	88.6906	889.987	86.9547	2360.48	96.7377
890.47	88.8121	890.47	86.9929	2362.41	97.115
890.952	88.9395	890.952	87.0257	2364.34	97.5277
891.434	89.0722	891.434	87.0522	2366.27	97.4388
891.916	89.2081	891.916	87.0717	2368.2	97.1945
892.398	89.3434	892.398	87.084	2370.12	97.1883
892.88	89.4736	892.88	87.0898	2372.05	97.3456
893.362	89.5943	893.362	87.0907	2373.98	97.3476
893.845	89.7023	893.845	87.0892	2375.91	97.2201
894.327	89.7957	894.327	87.0885	2377.84	97.1575
894.809	89.8751	894.809	87.0912	2379.77	97.0863
895.291	89.9436	895.291	87.0986	2381.7	97.0615
895.773	90.0057	895.773	87.1103	2383.62	97.0582
896.255	90.066	896.255	87.1245	2385.55	97.102
896.737	90.1282	896.737	87.1386	2387.48	97.1821
897.219	90.1936	897.219	87.1499	2389.41	97.2398
897.701	90.2614	897.701	87.1564	2391.34	97.2371
898.183	90.3292	898.183	87.1572	2393.27	97.1793
898.666	90.394	898.666	87.1523	2395.2	97.0757
899.148	90.4543	899.148	87.1424	2397.12	97.0738
899.63	90.5104	899.63	87.1289	2399.05	97.1436
900.112	90.5644	900.112	87.1137	2400.98	97.1695
900.594	90.6193	900.594	87.0995	2402.91	97.141
901.076	90.6781	901.076	87.0888	2404.84	97.0911
901.558	90.7423	901.558	87.0839	2406.77	97.0676
902.04	90.8118	902.04	87.0854	2408.7	97.064
902.523	90.8854	902.523	87.0919	2410.62	97.0418
903.005	90.9614	903.005	87.1002	2412.55	96.9955
903.487	91.0385	903.487	87.1052	2414.48	96.9999
903.969	91.1161	903.969	87.1025	2416.41	97.0373
904.451	91.194	904.451	87.0897	2418.34	97.0767
904.933	91.2717	904.933	87.0667	2420.26	97.0756
905.415	91.3481	905.415	87.0365	2422.19	97.1012
905.897	91.4214	905.897	87.0035	2424.12	97.1044
906.38	91.4893	906.38	86.9722	2426.05	97.0373
906.862	91.5507	906.862	86.9453	2427.98	97.0269
907.344	91.6055	907.344	86.9234	2429.91	97.0603
907.826	91.6552	907.826	86.905	2431.84	97.0671
908.308	91.7017	908.308	86.8878	2433.76	97.0347
908.79	91.7464	908.79	86.8696	2435.69	97.0513
909.272	91.7894	909.272	86.8492	2437.62	97.032
909.754	91.8288	909.754	86.826	2439.55	96.9887
910.236	91.8611	910.236	86.7996	2441.48	96.991
910.718	91.8828	910.718	86.7691	2443.41	97.0105
911.201	91.892	911.201	86.7333	2445.34	97.0007
911.683	91.8893	911.683	86.6906	2447.26	97.0346
912.165	91.8777	912.165	86.6401	2449.19	96.9881
912.647	91.8625	912.647	86.5824	2451.12	96.9685
913.129	91.8494	913.129	86.5195	2453.05	96.9633
913.611	91.8427	913.611	86.4543	2454.98	96.9003
914.093	91.8439	914.093	86.3897	2456.91	96.9292
914.576	91.8517	914.576	86.3269	2458.84	96.9361
915.058	91.8626	915.058	86.2659	2460.76	96.9644
915.54	91.872	915.54	86.2048	2462.69	97.0456
916.022	91.8755	916.022	86.1415	2464.62	97.0423
916.504	91.8711	916.504	86.0746	2466.55	97.0224
916.986	91.8587	916.986	86.0043	2468.48	97.0163
917.468	91.8401	917.468	85.932	2470.41	97.0236
917.95	91.8182	917.95	85.86	2472.34	97.0117
918.432	91.7962	918.432	85.7902	2474.26	97.0131
918.915	91.7762	918.915	85.7239	2476.19	97.0279
919.397	91.7589	919.397	85.661	2478.12	97.0365
919.879	91.7444	919.879	85.6005	2480.05	96.9736
920.361	91.7318	920.361	85.5411	2481.98	96.9463
920.843	91.7202	920.843	85.4818	2483.91	96.9432
921.325	91.7094	921.325	85.4218	2485.83	97.0029
921.807	91.6991	921.807	85.3607	2487.76	97.033
922.289	91.6898	922.289	85.2984	2489.69	96.9849
922.771	91.6817	922.771	85.2346	2491.62	96.9883
923.254	91.6749	923.254	85.1691	2493.55	97.043
923.736	91.6694	923.736	85.1014	2495.48	97.0483
924.218	91.6652	924.218	85.0314	2497.41	97.0342
924.7	91.662	924.7	84.9588	2499.33	97.087
925.182	91.6597	925.182	84.8833	2501.26	97.142
925.664	91.6581	925.664	84.8047	2503.19	97.0615
926.146	91.6566	926.146	84.7229	2505.12	97.0235
926.628	91.6537	926.628	84.6386	2507.05	96.9884
927.111	91.6476	927.111	84.5529	2508.98	96.9624
927.593	91.6362	927.593	84.4679	2510.91	96.968
928.075	91.6174	928.075	84.3859	2512.83	96.9474
928.557	91.5907	928.557	84.3088	2514.76	96.939
929.039	91.5568	929.039	84.2372	2516.69	96.9524
929.521	91.5181	929.521	84.1702	2518.62	97.043
930.003	91.4783	930.003	84.1059	2520.55	97.1065
930.485	91.4412	930.485	84.0419	2522.48	97.0545
930.967	91.4101	930.967	83.9769	2524.4	96.9589
931.45	91.387	931.45	83.9109	2526.33	96.9772
931.932	91.3721	931.932	83.8452	2528.26	96.9973
932.414	91.3642	932.414	83.7812	2530.19	96.9546
932.896	91.3605	932.896	83.7196	2532.12	96.9241
933.378	91.3579	933.378	83.6589	2534.05	96.922
933.86	91.3533	933.86	83.5961	2535.97	96.9508
934.342	91.3437	934.342	83.5266	2537.9	97.0102
934.824	91.3274	934.824	83.4471	2539.83	96.9989
935.307	91.3036	935.307	83.3562	2541.76	96.9902
935.789	91.2727	935.789	83.2554	2543.69	96.9792
936.271	91.2362	936.271	83.1487	2545.62	96.9191
936.753	91.1962	936.753	83.0413	2547.55	96.9069
937.235	91.1554	937.235	82.9378	2549.47	96.8992
937.717	91.1157	937.717	82.8411	2551.4	96.8738
938.199	91.0785	938.199	82.7514	2553.33	96.9054
938.681	91.0439	938.681	82.6673	2555.26	96.9307
939.163	91.0109	939.163	82.5862	2557.19	96.9328
939.646	90.9779	939.646	82.5055	2559.12	96.9511
940.128	90.943	940.128	82.4235	2561.05	96.9898
940.61	90.9051	940.61	82.3391	2562.97	96.9248
941.092	90.8637	941.092	82.2519	2564.9	96.8486
941.574	90.8194	941.574	82.1621	2566.83	96.8595
942.056	90.7738	942.056	82.0702	2568.76	96.9108
942.538	90.729	942.538	81.9772	2570.69	96.9768
943.02	90.6874	943.02	81.8844	2572.62	96.9195
943.503	90.6514	943.503	81.7931	2574.55	96.8731
943.985	90.6228	943.985	81.7046	2576.47	96.8565
944.467	90.6026	944.467	81.6193	2578.4	96.836
944.949	90.5909	944.949	81.5369	2580.33	96.8346
945.431	90.5866	945.431	81.4563	2582.26	96.8772
945.913	90.5878	945.913	81.3765	2584.19	96.8871
946.395	90.5919	946.395	81.297	2586.12	96.8503
946.877	90.5965	946.877	81.2177	2588.05	96.8468
947.359	90.6001	947.359	81.1395	2589.97	96.8358
947.842	90.6021	947.842	81.063	2591.9	96.7677
948.324	90.6033	948.324	80.9884	2593.83	96.7238
948.806	90.6052	948.806	80.9153	2595.76	96.7413
949.288	90.6092	949.288	80.8425	2597.69	96.7709
949.77	90.6163	949.77	80.7689	2599.62	96.7832
950.252	90.6261	950.252	80.6937	2601.54	96.7986
950.734	90.6376	950.734	80.6171	2603.47	96.7896
951.216	90.6488	951.216	80.5396	2605.4	96.7482
951.698	90.6582	951.698	80.4616	2607.33	96.746
952.181	90.6652	952.181	80.3831	2609.26	96.7655
952.663	90.6702	952.663	80.303	2611.19	96.7332
953.145	90.6744	953.145	80.2201	2613.11	96.7112
953.627	90.6791	953.627	80.1335	2615.04	96.7142
954.109	90.685	954.109	80.0434	2616.97	96.738
954.591	90.6914	954.591	79.9512	2618.9	96.7317
955.073	90.6967	955.073	79.859	2620.83	96.7052
955.555	90.6986	955.555	79.7685	2622.76	96.7437
956.038	90.6947	956.038	79.6803	2624.69	96.751
956.52	90.6833	956.52	79.5936	2626.61	96.7176
957.002	90.6638	957.002	79.506	2628.54	96.6875
957.484	90.6362	957.484	79.4154	2630.47	96.6544
957.966	90.6007	957.966	79.32	2632.4	96.6467
958.448	90.5579	958.448	79.2194	2634.33	96.647
958.93	90.5077	958.93	79.1145	2636.26	96.6431
959.412	90.4505	959.412	79.0065	2638.19	96.6574
959.894	90.3866	959.894	78.896	2640.11	96.6465
960.377	90.3174	960.377	78.7832	2642.04	96.6288
960.859	90.2447	960.859	78.6674	2643.97	96.6579
961.341	90.1711	961.341	78.5478	2645.9	96.654
961.823	90.0992	961.823	78.4245	2647.83	96.6313
962.305	90.0313	962.305	78.2984	2649.76	96.6311
962.787	89.9684	962.787	78.1715	2651.68	96.6702
963.269	89.9106	963.269	78.0458	2653.61	96.6806
963.751	89.8569	963.751	77.9232	2655.54	96.6687
964.234	89.8053	964.234	77.8043	2657.47	96.6929
964.716	89.7538	964.716	77.6893	2659.4	96.7281
965.198	89.7002	965.198	77.5777	2661.33	96.7645
965.68	89.643	965.68	77.4691	2663.26	96.8056
966.162	89.5817	966.162	77.3632	2665.18	96.8051
966.644	89.5167	966.644	77.2595	2667.11	96.7851
967.126	89.4495	967.126	77.1569	2669.04	96.79
967.608	89.3826	967.608	77.0537	2670.97	96.791
968.091	89.3192	968.091	76.9477	2672.9	96.7863
968.573	89.2625	968.573	76.8374	2674.83	96.7957
969.055	89.2153	969.055	76.7225	2676.76	96.7974
969.537	89.1792	969.537	76.6042	2678.68	96.7689
970.019	89.1544	970.019	76.4853	2680.61	96.7634
970.501	89.14	970.501	76.3694	2682.54	96.7998
970.983	89.134	970.983	76.2596	2684.47	96.8297
971.465	89.1343	971.465	76.1576	2686.4	96.7995
971.947	89.1398	971.947	76.0637	2688.33	96.7937
972.429	89.1502	972.429	75.9772	2690.26	96.7984
972.912	89.1667	972.912	75.8972	2692.18	96.791
973.394	89.1912	973.394	75.8224	2694.11	96.7812
973.876	89.2254	973.876	75.7522	2696.04	96.7901
974.358	89.2701	974.358	75.6855	2697.97	96.7829
974.84	89.3248	974.84	75.6209	2699.9	96.7398
975.322	89.3879	975.322	75.5567	2701.83	96.7542
975.804	89.4566	975.804	75.4912	2703.76	96.7891
976.286	89.5285	976.286	75.4239	2705.68	96.7905
976.769	89.6017	976.769	75.3558	2707.61	96.7805
977.251	89.6754	977.251	75.2895	2709.54	96.7793
977.733	89.7498	977.733	75.2279	2711.47	96.7957
978.215	89.8258	978.215	75.1734	2713.4	96.7974
978.697	89.9046	978.697	75.1268	2715.33	96.7956
979.179	89.9868	979.179	75.0866	2717.25	96.7827
979.661	90.0729	979.661	75.0502	2719.18	96.7598
980.143	90.1627	980.143	75.0144	2721.11	96.7954
980.625	90.2555	980.625	74.9769	2723.04	96.8063
981.108	90.3504	981.108	74.9367	2724.97	96.797
981.59	90.4462	981.59	74.8935	2726.9	96.7873
982.072	90.5414	982.072	74.8475	2728.82	96.7758
982.554	90.6344	982.554	74.7982	2730.75	96.7627
983.036	90.7234	983.036	74.7442	2732.68	96.7507
983.518	90.8069	983.518	74.6841	2734.61	96.7561
984	90.8835	984	74.6172	2736.54	96.765
984.482	90.9523	984.482	74.544	2738.47	96.7531
984.965	91.0131	984.965	74.4661	2740.4	96.7541
985.447	91.0664	985.447	74.3854	2742.32	96.7547
985.929	91.1134	985.929	74.3031	2744.25	96.7708
986.411	91.1562	986.411	74.2187	2746.18	96.7767
986.893	91.197	986.893	74.1304	2748.11	96.7897
987.375	91.2379	987.375	74.0362	2750.04	96.7906
987.857	91.2803	987.857	73.9353	2751.97	96.7506
988.339	91.3245	988.339	73.8288	2753.9	96.7511
988.822	91.3697	988.822	73.7201	2755.82	96.7686
989.304	91.414	989.304	73.6131	2757.75	96.7831
989.786	91.4546	989.786	73.5108	2759.68	96.7618
990.268	91.4887	990.268	73.4138	2761.61	96.7526
990.75	91.514	990.75	73.3199	2763.54	96.7611
991.232	91.5291	991.232	73.2253	2765.47	96.7425
991.714	91.5337	991.714	73.1265	2767.39	96.7419
992.196	91.5291	992.196	73.0216	2769.32	96.7451
992.678	91.517	992.678	72.9109	2771.25	96.7436
993.16	91.4998	993.16	72.7963	2773.18	96.7345
993.643	91.4801	993.643	72.6803	2775.11	96.7078
994.125	91.4597	994.125	72.5637	2777.04	96.728
994.607	91.4396	994.607	72.4463	2778.97	96.7341
995.089	91.4201	995.089	72.3266	2780.89	96.7076
995.571	91.4006	995.571	72.2035	2782.82	96.7079
996.053	91.3801	996.053	72.0774	2784.75	96.7053
996.535	91.3578	996.535	71.95	2786.68	96.6875
997.018	91.3336	997.018	71.824	2788.61	96.6903
997.5	91.308	997.5	71.7014	2790.54	96.712
997.982	91.2822	997.982	71.5826	2792.47	96.7362
998.464	91.2572	998.464	71.4662	2794.39	96.7337
998.946	91.2339	998.946	71.3498	2796.32	96.7158
999.428	91.2122	999.428	71.2318	2798.25	96.7025
999.91	91.1908	999.91	71.1119	2800.18	96.73
1000.39	91.1676	1000.39	70.9917	2802.11	96.7275
1000.87	91.1402	1000.87	70.8728	2804.04	96.6919
1001.36	91.1061	1001.36	70.7565	2805.97	96.6852
1001.84	91.0638	1001.84	70.6419	2807.89	96.6491
1002.32	91.0129	1002.32	70.5266	2809.82	96.6537
1002.8	90.9538	1002.8	70.4072	2811.75	96.6793
1003.28	90.8877	1003.28	70.2823	2813.68	96.6945
1003.77	90.8161	1003.77	70.1522	2815.61	96.7164
1004.25	90.7405	1004.25	70.0201	2817.54	96.7123
1004.73	90.6625	1004.73	69.8896	2819.47	96.7079
1005.21	90.5835	1005.21	69.7638	2821.39	96.72
1005.7	90.5048	1005.7	69.6433	2823.32	96.6903
1006.18	90.4275	1006.18	69.5266	2825.25	96.6839
1006.66	90.353	1006.66	69.411	2827.18	96.6903
1007.14	90.2821	1007.14	69.2947	2829.11	96.6952
1007.62	90.2153	1007.62	69.1779	2831.04	96.7353
1008.11	90.1519	1008.11	69.0628	2832.96	96.7365
1008.59	90.0902	1008.59	68.9519	2834.89	96.6949
1009.07	90.027	1009.07	68.8461	2836.82	96.6844
1009.55	89.958	1009.55	68.7431	2838.75	96.6555
1010.03	89.8787	1010.03	68.6381	2840.68	96.6513
1010.52	89.7853	1010.52	68.5255	2842.61	96.658
1011	89.6764	1011	68.4012	2844.53	96.64
1011.48	89.5538	1011.48	68.2654	2846.46	96.6327
1011.96	89.4241	1011.96	68.123	2848.39	96.6315
1012.45	89.2978	1012.45	67.9827	2850.32	96.6393
1012.93	89.1878	1012.93	67.8539	2852.25	96.6671
1013.41	89.1084	1013.41	67.7453	2854.18	96.6717
1013.89	89.0717	1013.89	67.662	2856.11	96.6444
1014.37	89.0857	1014.37	67.6062	2858.03	96.6372
1014.86	89.1531	1014.86	67.5777	2859.96	96.6421
1015.34	89.271	1015.34	67.5747	2861.89	96.6169
1015.82	89.4313	1015.82	67.5942	2863.82	96.6264
1016.3	89.6225	1016.3	67.6318	2865.75	96.6302
1016.78	89.8322	1016.78	67.6814	2867.68	96.6263
1017.27	90.0486	1017.27	67.735	2869.61	96.6492
1017.75	90.262	1017.75	67.7836	2871.53	96.6808
1018.23	90.4657	1018.23	67.8203	2873.46	96.7027
1018.71	90.655	1018.71	67.8406	2875.39	96.7082
1019.2	90.8273	1019.2	67.8443	2877.32	96.6947
1019.68	90.9806	1019.68	67.8347	2879.25	96.6706
1020.16	91.1132	1020.16	67.8168	2881.18	96.6572
1020.64	91.2237	1020.64	67.7954	2883.11	96.6409
1021.12	91.3111	1021.12	67.7727	2885.03	96.6475
1021.61	91.3757	1021.61	67.7489	2886.96	96.6839
1022.09	91.4185	1022.09	67.7227	2888.89	96.6605
1022.57	91.4423	1022.57	67.6925	2890.82	96.6449
1023.05	91.451	1023.05	67.6582	2892.75	96.6683
1023.53	91.449	1023.53	67.6208	2894.68	96.6491
1024.02	91.441	1024.02	67.5821	2896.6	96.6295
1024.5	91.4314	1024.5	67.5434	2898.53	96.6289
1024.98	91.423	1024.98	67.5051	2900.46	96.6383
1025.46	91.4174	1025.46	67.4664	2902.39	96.6709
1025.94	91.4145	1025.94	67.4263	2904.32	96.6525
1026.43	91.4134	1026.43	67.3846	2906.25	96.6263
1026.91	91.4124	1026.91	67.3424	2908.18	96.6318
1027.39	91.4103	1027.39	67.3012	2910.1	96.6528
1027.87	91.4065	1027.87	67.2624	2912.03	96.6402
1028.36	91.4014	1028.36	67.226	2913.96	96.639
1028.84	91.396	1028.84	67.1906	2915.89	96.6438
1029.32	91.3914	1029.32	67.1538	2917.82	96.6329
1029.8	91.388	1029.8	67.1136	2919.75	96.606
1030.28	91.3856	1030.28	67.0693	2921.68	96.5746
1030.77	91.3833	1030.77	67.0223	2923.6	96.5799
1031.25	91.38	1031.25	66.9753	2925.53	96.6236
1031.73	91.3754	1031.73	66.9309	2927.46	96.6084
1032.21	91.3699	1032.21	66.8906	2929.39	96.5714
1032.69	91.365	1032.69	66.855	2931.32	96.577
1033.18	91.3622	1033.18	66.8236	2933.25	96.5861
1033.66	91.3628	1033.66	66.7962	2935.18	96.5421
1034.14	91.3667	1034.14	66.7731	2937.1	96.5354
1034.62	91.3726	1034.62	66.7557	2939.03	96.5797
1035.11	91.3779	1035.11	66.7446	2940.96	96.6337
1035.59	91.38	1035.59	66.7391	2942.89	96.6307
1036.07	91.3771	1036.07	66.7363	2944.82	96.5834
1036.55	91.3686	1036.55	66.7316	2946.75	96.5701
1037.03	91.3554	1037.03	66.7207	2948.67	96.5934
1037.52	91.3396	1037.52	66.701	2950.6	96.593
1038	91.3233	1038	66.6729	2952.53	96.5416
1038.48	91.308	1038.48	66.6397	2954.46	96.5674
1038.96	91.2942	1038.96	66.6059	2956.39	96.6125
1039.44	91.2815	1039.44	66.5754	2958.32	96.6113
1039.93	91.2689	1039.93	66.5499	2960.24	96.5945
1040.41	91.2555	1040.41	66.5285	2962.17	96.5748
1040.89	91.2409	1040.89	66.509	2964.1	96.5738
1041.37	91.2258	1041.37	66.4895	2966.03	96.5896
1041.85	91.211	1041.85	66.4698	2967.96	96.5976
1042.34	91.1978	1042.34	66.4507	2969.89	96.5953
1042.82	91.1872	1042.82	66.4342	2971.82	96.5982
1043.3	91.1794	1043.3	66.4207	2973.74	96.6113
1043.78	91.1741	1043.78	66.409	2975.67	96.656
1044.27	91.1699	1044.27	66.3961	2977.6	96.6689
1044.75	91.1653	1044.75	66.3788	2979.53	96.6475
1045.23	91.1588	1045.23	66.3554	2981.46	96.6227
1045.71	91.1488	1045.71	66.3267	2983.39	96.6308
1046.19	91.1347	1046.19	66.2956	2985.32	96.647
1046.68	91.1164	1046.68	66.266	2987.24	96.6223
1047.16	91.0946	1047.16	66.2404	2989.17	96.589
1047.64	91.0707	1047.64	66.2191	2991.1	96.582
1048.12	91.0461	1048.12	66.2002	2993.03	96.6124
1048.6	91.0225	1048.6	66.1807	2994.96	96.6436
1049.09	91.0009	1049.09	66.1589	2996.89	96.6324
1049.57	90.9816	1049.57	66.1352	2998.82	96.6137
1050.05	90.9642	1050.05	66.1119	3000.74	96.6015
1050.53	90.9476	1050.53	66.0919	3002.67	96.5877
1051.02	90.9298	1051.02	66.0769	3004.6	96.6038
1051.5	90.9089	1051.5	66.0663	3006.53	96.6113
1051.98	90.883	1051.98	66.057	3008.46	96.5891
1052.46	90.8506	1052.46	66.0454	3010.39	96.6088
1052.94	90.8109	1052.94	66.0285	3012.31	96.623
1053.42	90.764	1053.42	66.0062	3014.24	96.574
1053.91	90.7112	1053.91	65.9804	3016.17	96.5589
1054.39	90.6547	1054.39	65.9541	3018.1	96.5597
1054.87	90.5974	1054.87	65.9303	3020.03	96.5707
1055.35	90.5425	1055.35	65.9098	3021.96	96.6067
1055.84	90.4929	1055.84	65.8922	3023.89	96.5794
1056.32	90.4507	1056.32	65.8757	3025.81	96.5819
1056.8	90.4171	1056.8	65.8596	3027.74	96.6102
1057.28	90.392	1057.28	65.8441	3029.67	96.5841
1057.76	90.3742	1057.76	65.8307	3031.6	96.541
1058.25	90.3621	1058.25	65.8207	3033.53	96.5647
1058.73	90.3536	1058.73	65.8143	3035.46	96.5771
1059.21	90.3466	1059.21	65.8098	3037.39	96.5643
1059.69	90.3394	1059.69	65.8047	3039.31	96.5321
1060.17	90.3308	1060.17	65.7967	3041.24	96.5167
1060.66	90.3201	1060.66	65.7852	3043.17	96.5307
1061.14	90.3077	1061.14	65.7721	3045.1	96.5707
1061.62	90.2947	1061.62	65.7606	3047.03	96.5369
1062.1	90.2833	1062.1	65.7538	3048.96	96.4752
1062.59	90.2761	1062.59	65.7532	3050.89	96.4909
1063.07	90.2761	1063.07	65.7575	3052.81	96.531
1063.55	90.2853	1063.55	65.7638	3054.74	96.5579
1064.03	90.3043	1064.03	65.7688	3056.67	96.5723
1064.51	90.3323	1064.51	65.7709	3058.6	96.5372
1065	90.3665	1065	65.7708	3060.53	96.5327
1065.48	90.4034	1065.48	65.7708	3062.46	96.5494
1065.96	90.4391	1065.96	65.7735	3064.38	96.5743
1066.44	90.4708	1066.44	65.78	3066.31	96.5692
1066.92	90.497	1066.92	65.7894	3068.24	96.5402
1067.41	90.5182	1067.41	65.7989	3070.17	96.5145
1067.89	90.5359	1067.89	65.806	3072.1	96.4979
1068.37	90.5528	1068.37	65.8095	3074.03	96.5134
1068.85	90.5711	1068.85	65.8106	3075.95	96.529
1069.34	90.5926	1069.34	65.8123	3077.88	96.5105
1069.82	90.6182	1069.82	65.8177	3079.81	96.452
1070.3	90.648	1070.3	65.8286	3081.74	96.4463
1070.78	90.6813	1070.78	65.8446	3083.67	96.4622
1071.26	90.7169	1071.26	65.8632	3085.6	96.4509
1071.75	90.7533	1071.75	65.8816	3087.53	96.4812
1072.23	90.7885	1072.23	65.8975	3089.45	96.4781
1072.71	90.8204	1072.71	65.9105	3091.38	96.4693
1073.19	90.8471	1073.19	65.921	3093.31	96.4852
1073.67	90.8672	1073.67	65.9301	3095.24	96.5121
1074.16	90.8804	1074.16	65.938	3097.17	96.5027
1074.64	90.8872	1074.64	65.9439	3099.1	96.5248
1075.12	90.8893	1075.12	65.9464	3101.03	96.5726
1075.6	90.8886	1075.6	65.9448	3102.95	96.5756
1076.09	90.8866	1076.09	65.9398	3104.88	96.5157
1076.57	90.8844	1076.57	65.9331	3106.81	96.4716
1077.05	90.8822	1077.05	65.9274	3108.74	96.4446
1077.53	90.8794	1077.53	65.9243	3110.67	96.4825
1078.01	90.8754	1078.01	65.9238	3112.6	96.5117
1078.49	90.8699	1078.49	65.9248	3114.53	96.5461
1078.98	90.863	1078.98	65.9254	3116.45	96.5536
1079.46	90.8553	1079.46	65.9247	3118.38	96.5276
1079.94	90.8474	1079.94	65.9235	3120.31	96.4812
1080.42	90.8398	1080.42	65.924	3122.24	96.5206
1080.91	90.8324	1080.91	65.9289	3124.17	96.5293
1081.39	90.8249	1081.39	65.9397	3126.1	96.4896
1081.87	90.8166	1081.87	65.9557	3128.02	96.4808
1082.35	90.8073	1082.35	65.9746	3129.95	96.4384
1082.83	90.7971	1082.83	65.9937	3131.88	96.4397
1083.32	90.7863	1083.32	66.011	3133.81	96.4913
1083.8	90.7757	1083.8	66.0264	3135.74	96.5067
1084.28	90.7655	1084.28	66.0414	3137.67	96.4747
1084.76	90.7556	1084.76	66.058	3139.59	96.4191
1085.24	90.7452	1085.24	66.0768	3141.52	96.4338
1085.73	90.7335	1085.73	66.0965	3143.45	96.4699
1086.21	90.7197	1086.21	66.1143	3145.38	96.4855
1086.69	90.7037	1086.69	66.1274	3147.31	96.5201
1087.17	90.6863	1087.17	66.1346	3149.24	96.5389
1087.65	90.6687	1087.65	66.1371	3151.17	96.4959
1088.14	90.6522	1088.14	66.138	3153.09	96.4523
1088.62	90.638	1088.62	66.1408	3155.02	96.4554
1089.1	90.626	1089.1	66.1475	3156.95	96.4806
1089.58	90.6153	1089.58	66.1579	3158.88	96.5057
1090.07	90.6042	1090.07	66.1695	3160.81	96.5111
1090.55	90.5909	1090.55	66.1799	3162.74	96.505
1091.03	90.5737	1091.03	66.1876	3164.67	96.505
1091.51	90.5519	1091.51	66.1936	3166.59	96.5153
1091.99	90.5257	1091.99	66.2004	3168.52	96.5091
1092.48	90.4961	1092.48	66.2108	3170.45	96.4948
1092.96	90.4643	1092.96	66.2256	3172.38	96.5113
1093.44	90.4312	1093.44	66.2434	3174.31	96.5151
1093.92	90.3971	1093.92	66.2608	3176.24	96.5309
1094.4	90.3616	1094.4	66.2742	3178.16	96.5103
1094.89	90.3236	1094.89	66.2824	3180.09	96.4907
1095.37	90.2819	1095.37	66.2866	3182.02	96.4834
1095.85	90.2355	1095.85	66.2908	3183.95	96.4587
1096.33	90.1836	1096.33	66.2992	3185.88	96.4191
1096.82	90.126	1096.82	66.3148	3187.81	96.4069
1097.3	90.0627	1097.3	66.3379	3189.74	96.4257
1097.78	89.9939	1097.78	66.366	3191.66	96.4131
1098.26	89.9197	1098.26	66.3957	3193.59	96.4119
1098.74	89.8402	1098.74	66.4245	3195.52	96.4416
1099.23	89.7561	1099.23	66.4517	3197.45	96.4635
1099.71	89.6682	1099.71	66.4783	3199.38	96.4357
1100.19	89.5781	1100.19	66.5057	3201.31	96.4123
1100.67	89.4879	1100.67	66.5343	3203.24	96.3961
1101.15	89.3998	1101.15	66.563	3205.16	96.3803
1101.64	89.3161	1101.64	66.5897	3207.09	96.393
1102.12	89.2383	1102.12	66.6132	3209.02	96.4377
1102.6	89.1679	1102.6	66.6343	3210.95	96.4714
1103.08	89.1057	1103.08	66.6572	3212.88	96.475
1103.57	89.0523	1103.57	66.6878	3214.81	96.4385
1104.05	89.0083	1104.05	66.7319	3216.74	96.4116
1104.53	88.9738	1104.53	66.7928	3218.66	96.3993
1105.01	88.9491	1105.01	66.87	3220.59	96.402
1105.49	88.9337	1105.49	66.9601	3222.52	96.4164
1105.98	88.9271	1105.98	67.0579	3224.45	96.4394
1106.46	88.9286	1106.46	67.1593	3226.38	96.4262
1106.94	88.9373	1106.94	67.2622	3228.31	96.3798
1107.42	88.9527	1107.42	67.3668	3230.24	96.4493
1107.9	88.9748	1107.9	67.4748	3232.16	96.5105
1108.39	89.0038	1108.39	67.5879	3234.09	96.5155
1108.87	89.0396	1108.87	67.7066	3236.02	96.4966
1109.35	89.0823	1109.35	67.8309	3237.95	96.448
1109.83	89.1311	1109.83	67.9602	3239.88	96.4692
1110.32	89.1847	1110.32	68.0947	3241.81	96.4779
1110.8	89.2414	1110.8	68.2354	3243.73	96.4409
1111.28	89.2993	1111.28	68.3837	3245.66	96.4908
1111.76	89.3569	1111.76	68.5401	3247.59	96.5185
1112.24	89.4136	1112.24	68.7036	3249.52	96.4721
1112.72	89.4695	1112.72	68.8717	3251.45	96.4387
1113.21	89.5252	1113.21	69.0412	3253.38	96.4008
1113.69	89.5815	1113.69	69.2102	3255.3	96.3559
1114.17	89.6391	1114.17	69.3786	3257.23	96.3618
1114.65	89.6978	1114.65	69.5486	3259.16	96.4337
1115.14	89.7568	1115.14	69.7233	3261.09	96.4633
1115.62	89.8147	1115.62	69.9052	3263.02	96.4346
1116.1	89.8702	1116.1	70.0947	3264.95	96.4114
1116.58	89.9218	1116.58	70.2892	3266.88	96.4196
1117.06	89.9688	1117.06	70.4847	3268.8	96.4336
1117.55	90.011	1117.55	70.6769	3270.73	96.4357
1118.03	90.0483	1118.03	70.8625	3272.66	96.4129
1118.51	90.0812	1118.51	71.0406	3274.59	96.4359
1118.99	90.1103	1118.99	71.2121	3276.52	96.4437
1119.47	90.1362	1119.47	71.3788	3278.45	96.4458
1119.96	90.1595	1119.96	71.5423	3280.38	96.4653
1120.44	90.1806	1120.44	71.7038	3282.3	96.4398
1120.92	90.2002	1120.92	71.8638	3284.23	96.4138
1121.4	90.2185	1121.4	72.0231	3286.16	96.4522
1121.89	90.2355	1121.89	72.1834	3288.09	96.4848
1122.37	90.2513	1122.37	72.3463	3290.02	96.4827
1122.85	90.2662	1122.85	72.5137	3291.95	96.4178
1123.33	90.2803	1123.33	72.6858	3293.88	96.4088
1123.81	90.2942	1123.81	72.8613	3295.8	96.4646
1124.3	90.3084	1124.3	73.0372	3297.73	96.528
1124.78	90.3231	1124.78	73.2098	3299.66	96.4896
1125.26	90.3383	1125.26	73.376	3301.59	96.3888
1125.74	90.3533	1125.74	73.5342	3303.52	96.3696
1126.22	90.3669	1126.22	73.6844	3305.45	96.4439
1126.71	90.3783	1126.71	73.828	3307.38	96.4847
1127.19	90.3867	1127.19	73.9665	3309.3	96.4401
1127.67	90.3922	1127.67	74.1012	3311.23	96.4458
1128.15	90.3956	1128.15	74.2327	3313.16	96.4832
1128.63	90.398	1128.63	74.3615	3315.09	96.4874
1129.12	90.4008	1129.12	74.4881	3317.02	96.4902
1129.6	90.4048	1129.6	74.6131	3318.95	96.4795
1130.08	90.4103	1130.08	74.7375	3320.87	96.45
1130.56	90.4172	1130.56	74.8614	3322.8	96.4628
1131.05	90.4249	1131.05	74.9843	3324.73	96.4813
1131.53	90.4325	1131.53	75.1042	3326.66	96.4365
1132.01	90.4392	1132.01	75.2193	3328.59	96.4239
1132.49	90.4446	1132.49	75.3283	3330.52	96.4259
1132.97	90.4479	1132.97	75.4313	3332.45	96.4857
1133.46	90.4489	1133.46	75.53	3334.37	96.5208
1133.94	90.4474	1133.94	75.627	3336.3	96.5141
1134.42	90.4437	1134.42	75.7248	3338.23	96.4599
1134.9	90.4383	1134.9	75.824	3340.16	96.3794
1135.38	90.4324	1135.38	75.924	3342.09	96.399
1135.87	90.4274	1135.87	76.0227	3344.02	96.4759
1136.35	90.4243	1136.35	76.1178	3345.95	96.4561
1136.83	90.4236	1136.83	76.2082	3347.87	96.4157
1137.31	90.425	1137.31	76.2939	3349.8	96.4279
1137.8	90.4271	1137.8	76.3767	3351.73	96.4326
1138.28	90.428	1138.28	76.4585	3353.66	96.4114
1138.76	90.4257	1138.76	76.5405	3355.59	96.38
1139.24	90.4188	1139.24	76.6229	3357.52	96.4269
1139.72	90.4063	1139.72	76.7048	3359.44	96.4928
1140.21	90.388	1140.21	76.785	3361.37	96.4811
1140.69	90.3643	1140.69	76.8628	3363.3	96.4337
1141.17	90.3361	1141.17	76.9378	3365.23	96.413
1141.65	90.3043	1141.65	77.0106	3367.16	96.4083
1142.13	90.2703	1142.13	77.0814	3369.09	96.4327
1142.62	90.2352	1142.62	77.1502	3371.01	96.4931
1143.1	90.2004	1143.1	77.2161	3372.94	96.5153
1143.58	90.1671	1143.58	77.2785	3374.87	96.4436
1144.06	90.1362	1144.06	77.3373	3376.8	96.3671
1144.55	90.1078	1144.55	77.3937	3378.73	96.3678
1145.03	90.0812	1145.03	77.4498	3380.66	96.4605
1145.51	90.0555	1145.51	77.5075	3382.59	96.466
1145.99	90.0292	1145.99	77.568	3384.51	96.4207
1146.47	90.0015	1146.47	77.6307	3386.44	96.4588
1146.96	89.9719	1146.96	77.6935	3388.37	96.4752
1147.44	89.9402	1147.44	77.7535	3390.3	96.4448
1147.92	89.9069	1147.92	77.8082	3392.23	96.4381
1148.4	89.8718	1148.4	77.8566	3394.16	96.4557
1148.88	89.8346	1148.88	77.8994	3396.09	96.4645
1149.37	89.7941	1149.37	77.9381	3398.01	96.4444
1149.85	89.7493	1149.85	77.9741	3399.94	96.441
1150.33	89.699	1150.33	78.0081	3401.87	96.3951
1150.81	89.6431	1150.81	78.0395	3403.8	96.4025
1151.3	89.5824	1151.3	78.0673	3405.73	96.4546
1151.78	89.5184	1151.78	78.0914	3407.66	96.4976
1152.26	89.4527	1152.26	78.1124	3409.59	96.4768
1152.74	89.3865	1152.74	78.1328	3411.51	96.4781
1153.22	89.32	1153.22	78.1549	3413.44	96.4489
1153.7	89.2528	1153.7	78.1804	3415.37	96.4324
1154.19	89.1838	1154.19	78.209	3417.3	96.5031
1154.67	89.1119	1154.67	78.2385	3419.23	96.4787
1155.15	89.0369	1155.15	78.2655	3421.16	96.3914
1155.63	88.9591	1155.63	78.2869	3423.09	96.4247
1156.12	88.8796	1156.12	78.301	3425.01	96.4667
1156.6	88.7993	1156.6	78.3083	3426.94	96.4851
1157.08	88.7186	1157.08	78.3109	3428.87	96.5505
1157.56	88.6368	1157.56	78.3113	3430.8	96.5662
1158.04	88.5523	1158.04	78.3117	3432.73	96.5174
1158.53	88.463	1158.53	78.3128	3434.66	96.467
1159.01	88.3671	1159.01	78.3144	3436.58	96.393
1159.49	88.2636	1159.49	78.3157	3438.51	96.4176
1159.97	88.1525	1159.97	78.316	3440.44	96.5225
1160.45	88.035	1160.45	78.3153	3442.37	96.5175
1160.94	87.9124	1160.94	78.3134	3444.3	96.5446
1161.42	87.7861	1161.42	78.31	3446.23	96.5777
1161.9	87.6565	1161.9	78.3039	3448.16	96.5332
1162.38	87.5233	1162.38	78.2932	3450.08	96.4772
1162.87	87.3857	1162.87	78.2763	3452.01	96.4626
1163.35	87.2425	1163.35	78.2524	3453.94	96.4702
1163.83	87.0929	1163.83	78.2226	3455.87	96.454
1164.31	86.9368	1164.31	78.1894	3457.8	96.4905
1164.79	86.7743	1164.79	78.1565	3459.73	96.539
1165.28	86.6059	1165.28	78.1269	3461.66	96.4625
1165.76	86.432	1165.76	78.1023	3463.58	96.4731
1166.24	86.2528	1166.24	78.0828	3465.51	96.5543
1166.72	86.0686	1166.72	78.0668	3467.44	96.5587
1167.2	85.8802	1167.2	78.0526	3469.37	96.5784
1167.69	85.689	1167.69	78.0387	3471.3	96.5103
1168.17	85.4974	1168.17	78.0243	3473.23	96.4764
1168.65	85.3084	1168.65	78.0096	3475.15	96.456
1169.13	85.1259	1169.13	77.9946	3477.08	96.5098
1169.62	84.9534	1169.62	77.9797	3479.01	96.5192
1170.1	84.7943	1170.1	77.965	3480.94	96.435
1170.58	84.6518	1170.58	77.952	3482.87	96.4189
1171.06	84.5287	1171.06	77.9427	3484.8	96.5068
1171.54	84.428	1171.54	77.941	3486.72	96.5412
1172.03	84.3524	1172.03	77.9516	3488.65	96.4814
1172.51	84.3041	1172.51	77.9789	3490.58	96.4406
1172.99	84.2846	1172.99	78.0258	3492.51	96.5021
1173.47	84.2943	1173.47	78.0932	3494.44	96.5638
1173.95	84.3322	1173.95	78.1797	3496.37	96.5452
1174.44	84.3966	1174.44	78.2824	3498.3	96.5541
1174.92	84.4853	1174.92	78.3982	3500.22	96.5871
1175.4	84.5962	1175.4	78.5246	3502.15	96.5732
1175.88	84.7271	1175.88	78.6595	3504.08	96.5558
1176.37	84.8763	1176.37	78.8014	3506.01	96.6065
1176.85	85.0416	1176.85	78.9485	3507.94	96.6081
1177.33	85.2209	1177.33	79.0984	3509.87	96.4708
1177.81	85.4117	1177.81	79.249	3511.8	96.4221
1178.29	85.6113	1178.29	79.398	3513.72	96.4659
1178.78	85.8169	1178.78	79.5446	3515.65	96.5068
1179.26	86.0259	1179.26	79.689	3517.58	96.53
1179.74	86.2357	1179.74	79.8323	3519.51	96.5816
1180.22	86.4443	1180.22	79.9752	3521.44	96.6873
1180.7	86.6495	1180.7	80.1176	3523.37	96.6821
1181.19	86.8494	1181.19	80.2575	3525.3	96.68
1181.67	87.0418	1181.67	80.3923	3527.22	96.6084
1182.15	87.2244	1182.15	80.5187	3529.15	96.5217
1182.63	87.3942	1182.63	80.6341	3531.08	96.511
1183.12	87.5478	1183.12	80.7374	3533.01	96.5591
1183.6	87.6811	1183.6	80.8287	3534.94	96.5695
1184.08	87.7903	1184.08	80.9085	3536.87	96.4822
1184.56	87.8719	1184.56	80.9774	3538.8	96.4785
1185.04	87.9234	1185.04	81.0351	3540.72	96.5506
1185.53	87.9437	1185.53	81.0806	3542.65	96.578
1186.01	87.9333	1186.01	81.1125	3544.58	96.604
1186.49	87.8935	1186.49	81.1299	3546.51	96.5767
1186.97	87.8268	1186.97	81.1325	3548.44	96.5413
1187.45	87.7355	1187.45	81.1209	3550.36	96.5793
1187.94	87.6225	1187.94	81.0963	3552.29	96.5029
1188.42	87.4902	1188.42	81.0603	3554.22	96.5238
1188.9	87.341	1188.9	81.0146	3556.15	96.6284
1189.38	87.1776	1189.38	80.9614	3558.08	96.6463
1189.86	87.0029	1189.86	80.903	3560.01	96.611
1190.35	86.8205	1190.35	80.8431	3561.94	96.6117
1190.83	86.6347	1190.83	80.7854	3563.86	96.7023
1191.31	86.4499	1191.31	80.7338	3565.79	96.6439
1191.79	86.2716	1191.79	80.6914	3567.72	96.5295
1192.28	86.105	1192.28	80.66	3569.65	96.5801
1192.76	85.9553	1192.76	80.6399	3571.58	96.5785
1193.24	85.8276	1193.24	80.6307	3573.51	96.573
1193.72	85.7261	1193.72	80.6318	3575.44	96.5992
1194.2	85.6542	1194.2	80.6439	3577.36	96.6502
1194.68	85.6144	1194.68	80.6682	3579.29	96.6689
1195.17	85.6071	1195.17	80.7064	3581.22	96.6303
1195.65	85.6315	1195.65	80.7598	3583.15	96.7031
1196.13	85.6853	1196.13	80.8284	3585.08	96.8426
1196.61	85.7656	1196.61	80.911	3587.01	96.7083
1197.1	85.8693	1197.1	81.0049	3588.94	96.5426
1197.58	85.9937	1197.58	81.1074	3590.86	96.5738
1198.06	86.1364	1198.06	81.2164	3592.79	96.5591
1198.54	86.2949	1198.54	81.33	3594.72	96.4908
1199.02	86.4664	1199.02	81.4472	3596.65	96.6012
1199.51	86.6466	1199.51	81.5667	3598.58	96.6617
1199.99	86.8303	1199.99	81.6865	3600.51	96.5937
1200.47	87.012	1200.47	81.804	3602.43	96.5922
1200.95	87.186	1200.95	81.9162	3604.36	96.6415
1201.43	87.3479	1201.43	82.0204	3606.29	96.694
1201.92	87.4948	1201.92	82.1151	3608.22	96.7198
1202.4	87.625	1202.4	82.1996	3610.15	96.8357
1202.88	87.7382	1202.88	82.2738	3612.08	96.8073
1203.36	87.8344	1203.36	82.338	3614.01	96.6839
1203.85	87.9141	1203.85	82.392	3615.93	96.7677
1204.33	87.9773	1204.33	82.4355	3617.86	96.7522
1204.81	88.0241	1204.81	82.4682	3619.79	96.6063
1205.29	88.0548	1205.29	82.4905	3621.72	96.5672
1205.77	88.07	1205.77	82.5042	3623.65	96.6845
1206.26	88.0709	1206.26	82.5121	3625.58	96.9728
1206.74	88.0595	1206.74	82.5178	3627.51	97.0817
1207.22	88.038	1207.22	82.5246	3629.43	96.6086
1207.7	88.0092	1207.7	82.535	3631.36	96.7326
1208.18	87.9762	1208.18	82.5503	3633.29	96.7535
1208.67	87.942	1208.67	82.5712	3635.22	96.6117
1209.15	87.91	1209.15	82.5981	3637.15	96.5716
1209.63	87.8835	1209.63	82.6323	3639.08	96.6163
1210.11	87.866	1210.11	82.6754	3641.01	96.6847
1210.6	87.8605	1210.6	82.7296	3642.93	96.7955
1211.08	87.8696	1211.08	82.7965	3644.86	96.9026
1211.56	87.8946	1211.56	82.8768	3646.79	96.8507
1212.04	87.936	1212.04	82.9701	3648.72	96.6564
1212.52	87.9934	1212.52	83.0749	3650.65	96.5403
1213.01	88.0653	1213.01	83.1896	3652.58	96.746
1213.49	88.1502	1213.49	83.3126	3654.5	96.8684
1213.97	88.2463	1213.97	83.4429	3656.43	96.6715
1214.45	88.3521	1214.45	83.5796	3658.36	96.6867
1214.93	88.4658	1214.93	83.722	3660.29	96.7458
1215.42	88.5862	1215.42	83.8688	3662.22	96.714
1215.9	88.7119	1215.9	84.0183	3664.15	96.726
1216.38	88.8413	1216.38	84.1686	3666.07	96.8841
1216.86	88.973	1216.86	84.3174	3668	96.9961
1217.35	89.1051	1217.35	84.4626	3669.93	96.694
1217.83	89.2355	1217.83	84.6026	3671.86	96.7431
1218.31	89.3619	1218.31	84.736	3673.79	96.9748
1218.79	89.4821	1218.79	84.8616	3675.72	96.4926
1219.27	89.5942	1219.27	84.9785	3677.65	96.5876
1219.76	89.6968	1219.76	85.0866	3679.57	96.6542
1220.24	89.7893	1220.24	85.1864	3681.5	96.7175
1220.72	89.8714	1220.72	85.2792	3683.43	96.7905
1221.2	89.9434	1221.2	85.3668	3685.36	96.9055
1221.68	90.006	1221.68	85.4513	3687.29	96.9558
1222.17	90.0599	1222.17	85.5338	3689.22	96.698
1222.65	90.1057	1222.65	85.615	3691.15	96.5416
1223.13	90.1441	1223.13	85.6944	3693.07	96.6447
1223.61	90.1759	1223.61	85.7708	3695	96.6891
1224.09	90.2018	1224.09	85.8433	3696.93	96.6759
1224.58	90.2228	1224.58	85.9117	3698.86	96.7804
1225.06	90.2398	1225.06	85.9766	3700.79	96.6363
1225.54	90.2537	1225.54	86.0394	3702.72	96.4732
1226.02	90.2652	1226.02	86.1016	3704.65	96.7044
1226.51	90.2746	1226.51	86.1638	3706.57	96.9228
1226.99	90.2818	1226.99	86.2261	3708.5	96.9901
1227.47	90.2865	1227.47	86.2873	3710.43	96.8054
1227.95	90.2885	1227.95	86.3458	3712.36	96.4955
1228.43	90.2878	1228.43	86.4005	3714.29	96.5541
1228.92	90.2845	1228.92	86.4508	3716.22	96.6767
1229.4	90.2795	1229.4	86.4971	3718.14	96.6733
1229.88	90.2732	1229.88	86.5406	3720.07	96.6989
1230.36	90.2661	1230.36	86.583	3722	96.59
1230.84	90.2584	1230.84	86.6256	3723.93	96.5123
1231.33	90.2498	1231.33	86.6694	3725.86	96.5418
1231.81	90.2398	1231.81	86.715	3727.79	96.5425
1232.29	90.2278	1232.29	86.7626	3729.72	96.7147
1232.77	90.214	1232.77	86.812	3731.64	96.7827
1233.26	90.1991	1233.26	86.8631	3733.57	96.8049
1233.74	90.1843	1233.74	86.9156	3735.5	96.4672
1234.22	90.1709	1234.22	86.9692	3737.43	96.3422
1234.7	90.16	1234.7	87.0233	3739.36	96.5369
1235.18	90.1517	1235.18	87.0775	3741.29	96.7948
1235.66	90.1451	1235.66	87.1316	3743.22	96.8087
1236.15	90.1389	1236.15	87.1857	3745.14	96.2414
1236.63	90.1316	1236.63	87.2402	3747.07	96.5569
1237.11	90.122	1237.11	87.2956	3749	96.6821
1237.59	90.1101	1237.59	87.3525	3750.93	96.3966
1238.08	90.0966	1238.08	87.4112	3752.86	96.1842
1238.56	90.083	1238.56	87.4719	3754.79	96.3663
1239.04	90.0709	1239.04	87.5344	3756.72	96.4554
1239.52	90.0611	1239.52	87.5985	3758.64	96.3958
1240	90.0541	1240	87.6639	3760.57	96.2096
1240.49	90.0494	1240.49	87.7302	3762.5	96.3646
1240.97	90.0466	1240.97	87.7973	3764.43	96.4202
1241.45	90.0451	1241.45	87.8643	3766.36	96.4265
1241.93	90.0447	1241.93	87.9312	3768.29	96.4924
1242.41	90.0452	1242.41	87.9975	3770.21	96.3035
1242.9	90.0468	1242.9	88.0636	3772.14	96.3379
1243.38	90.0491	1243.38	88.1299	3774.07	96.4509
1243.86	90.0512	1243.86	88.197	3776	96.5045
1244.34	90.0518	1244.34	88.2654	3777.93	96.5308
1244.83	90.0498	1244.83	88.3349	3779.86	96.3776
1245.31	90.0443	1245.31	88.4045	3781.78	96.4124
1245.79	90.0352	1245.79	88.4727	3783.71	96.3972
1246.27	90.0234	1246.27	88.5379	3785.64	96.3389
1246.75	90.0105	1246.75	88.5992	3787.57	96.3836
1247.24	89.998	1247.24	88.6566	3789.5	96.3799
1247.72	89.9874	1247.72	88.7113	3791.43	96.3352
1248.2	89.9795	1248.2	88.7656	3793.36	96.4356
1248.68	89.9743	1248.68	88.8214	3795.28	96.4224
1249.16	89.9713	1249.16	88.8805	3797.21	96.2703
1249.65	89.9693	1249.65	88.9433	3799.14	96.494
1250.13	89.9672	1250.13	89.0092	3801.07	96.3478
1250.61	89.9636	1250.61	89.0767	3803	96.2616
1251.09	89.9574	1251.09	89.1441	3804.93	96.5079
1251.58	89.9478	1251.58	89.2102	3806.86	96.2582
1252.06	89.9343	1252.06	89.2741	3808.78	96.231
1252.54	89.9172	1252.54	89.3359	3810.71	96.3406
1253.02	89.8972	1253.02	89.3957	3812.64	96.4335
1253.5	89.8758	1253.5	89.4537	3814.57	96.4667
1253.99	89.8544	1253.99	89.5099	3816.5	96.2311
1254.47	89.8345	1254.47	89.5642	3818.43	96.445
1254.95	89.8166	1254.95	89.6163	3820.36	96.2889
1255.43	89.8007	1255.43	89.6663	3822.28	95.9659
1255.91	89.7863	1255.91	89.7144	3824.21	96.2281
1256.4	89.7722	1256.4	89.7613	3826.14	96.3044
1256.88	89.7578	1256.88	89.8076	3828.07	96.3474
1257.36	89.7428	1257.36	89.854	3830	96.3753
1257.84	89.7275	1257.84	89.9007	3831.93	96.3038
1258.33	89.7125	1258.33	89.9477	3833.86	96.4402
1258.81	89.6983	1258.81	89.9949	3835.78	96.5711
1259.29	89.6847	1259.29	90.0418	3837.71	96.532
1259.77	89.6705	1259.77	90.088	3839.64	96.3646
1260.25	89.6537	1260.25	90.1332	3841.57	96.3288
1260.73	89.6321	1260.73	90.1775	3843.5	96.2659
1261.22	89.604	1261.22	90.2209	3845.43	96.2717
1261.7	89.5687	1261.7	90.2638	3847.35	96.4291
1262.18	89.5266	1262.18	90.3066	3849.28	96.593
1262.66	89.4795	1262.66	90.3494	3851.21	96.7261
1263.15	89.4295	1263.15	90.3924	3853.14	96.2471
1263.63	89.3788	1263.63	90.4351	3855.07	96.0117
1264.11	89.3292	1264.11	90.4768	3857	96.2111
1264.59	89.2814	1264.59	90.5163	3858.93	96.3457
1265.07	89.235	1265.07	90.5527	3860.85	96.4326
1265.56	89.1891	1265.56	90.5853	3862.78	96.5278
1266.04	89.1421	1266.04	90.614	3864.71	96.3674
1266.52	89.0924	1266.52	90.6393	3866.64	96.3957
1267	89.0389	1267	90.6619	3868.57	96.4531
1267.48	88.9812	1267.48	90.6827	3870.5	96.175
1267.97	88.9198	1267.97	90.7024	3872.43	96.3372
1268.45	88.8558	1268.45	90.7209	3874.35	96.2348
1268.93	88.791	1268.93	90.7381	3876.28	96.2889
1269.41	88.7277	1269.41	90.7535	3878.21	96.4525
1269.9	88.6677	1269.9	90.7669	3880.14	96.3945
1270.38	88.6125	1270.38	90.7786	3882.07	96.4135
1270.86	88.5628	1270.86	90.7892	3884	96.4527
1271.34	88.5184	1271.34	90.7994	3885.92	96.1451
1271.82	88.4784	1271.82	90.8098	3887.85	96.2859
1272.31	88.4415	1272.31	90.8209	3889.78	96.4076
1272.79	88.4065	1272.79	90.8326	3891.71	96.2324
1273.27	88.3727	1273.27	90.8447	3893.64	96.1744
1273.75	88.3402	1273.75	90.8572	3895.57	96.3361
1274.23	88.3099	1274.23	90.8707	3897.49	96.4835
1274.72	88.283	1274.72	90.8859	3899.42	96.3599
1275.2	88.261	1275.2	90.9037	3901.35	96.3322
1275.68	88.2446	1275.68	90.9247	3903.28	96.3234
1276.16	88.2341	1276.16	90.949	3905.21	96.121
1276.64	88.2288	1276.64	90.9756	3907.14	96.1431
1277.13	88.2276	1277.13	91.0032	3909.07	96.2226
1277.61	88.2293	1277.61	91.0302	3910.99	96.2406
1278.09	88.2328	1278.09	91.0555	3912.92	96.3074
1278.57	88.2373	1278.57	91.0788	3914.85	96.379
1279.06	88.2426	1279.06	91.1003	3916.78	96.2675
1279.54	88.2488	1279.54	91.1211	3918.71	96.2065
1280.02	88.2559	1280.02	91.1419	3920.64	96.2399
1280.5	88.2644	1280.5	91.1636	3922.57	96.3456
1280.98	88.2749	1280.98	91.1865	3924.49	96.2618
1281.47	88.2879	1281.47	91.2106	3926.42	96.2104
1281.95	88.3047	1281.95	91.2358	3928.35	96.2415
1282.43	88.3262	1282.43	91.2622	3930.28	96.2505
1282.91	88.3531	1282.91	91.2899	3932.21	96.1854
1283.39	88.3853	1283.39	91.319	3934.14	96.1861
1283.88	88.4222	1283.88	91.3495	3936.07	96.2459
1284.36	88.4619	1284.36	91.381	3937.99	96.2306
1284.84	88.5024	1284.84	91.4129	3939.92	96.2823
1285.32	88.5416	1285.32	91.4444	3941.85	96.2608
1285.81	88.5779	1285.81	91.475	3943.78	96.1372
1286.29	88.6107	1286.29	91.5048	3945.71	96.1702
1286.77	88.6402	1286.77	91.5343	3947.64	96.191
1287.25	88.6675	1287.25	91.5641	3949.57	96.1635
1287.73	88.694	1287.73	91.595	3951.49	96.1716
1288.22	88.7211	1288.22	91.627	3953.42	96.1758
1288.7	88.7496	1288.7	91.6597	3955.35	96.1871
1289.18	88.7796	1289.18	91.6921	3957.28	96.2066
1289.66	88.8105	1289.66	91.7227	3959.21	96.209
1290.14	88.8414	1290.14	91.7505	3961.14	96.1434
1290.63	88.8709	1290.63	91.7747	3963.06	96.1396
1291.11	88.8979	1291.11	91.7956	3964.99	96.1545
1291.59	88.9217	1291.59	91.8137	3966.92	96.1591
1292.07	88.9418	1292.07	91.8301	3968.85	96.154
1292.56	88.9585	1292.56	91.8461	3970.78	96.1769
1293.04	88.9718	1293.04	91.8625	3972.71	96.1845
1293.52	88.9822	1293.52	91.8797	3974.64	96.1402
1294	88.9897	1294	91.8973	3976.56	96.1016
1294.48	88.9942	1294.48	91.9147	3978.49	96.1051
1294.97	88.995	1294.97	91.9305	3980.42	96.1309
1295.45	88.991	1295.45	91.9436	3982.35	96.1443
1295.93	88.9811	1295.93	91.9527	3984.28	96.1361
1296.41	88.964	1296.41	91.9573	3986.21	96.1139
1296.89	88.939	1296.89	91.9571	3988.14	96.0643
1297.38	88.9058	1297.38	91.9528	3990.06	96.102
1297.86	88.8653	1297.86	91.9452	3991.99	96.1987
1298.34	88.8192	1298.34	91.9355	3993.92	96.1683
1298.82	88.77	1298.82	91.9247	3995.85	96.117
1299.31	88.7206	1299.31	91.9132	3997.78	96.1312
1299.79	88.6733	1299.79	91.9013	3999.71	96.1518
1300.27	88.6301	1300.27	91.8888
1300.75	88.592	1300.75	91.8757
1301.23	88.5591	1301.23	91.8621
1301.71	88.5308	1301.71	91.8484
1302.2	88.5059	1302.2	91.8355
1302.68	88.4832	1302.68	91.8243
1303.16	88.4614	1303.16	91.8152
1303.64	88.4395	1303.64	91.8085
1304.13	88.4166	1304.13	91.804
1304.61	88.3924	1304.61	91.8012
1305.09	88.367	1305.09	91.7999
1305.57	88.3414	1305.57	91.8002
1306.05	88.3178	1306.05	91.8025
1306.54	88.2991	1306.54	91.8076
1307.02	88.2888	1307.02	91.8164
1307.5	88.2907	1307.5	91.8296
1307.98	88.3074	1307.98	91.8481
1308.46	88.3406	1308.46	91.8724
1308.95	88.3905	1308.95	91.9034
1309.43	88.4557	1309.43	91.9418
1309.91	88.5343	1309.91	91.9881
1310.39	88.624	1310.39	92.0428
1310.88	88.7227	1310.88	92.1053
1311.36	88.8286	1311.36	92.1743
1311.84	88.9401	1311.84	92.2479
1312.32	89.0553	1312.32	92.3237
1312.8	89.1716	1312.8	92.399
1313.29	89.2862	1313.29	92.4721
1313.77	89.3957	1313.77	92.5417
1314.25	89.4975	1314.25	92.6071
1314.73	89.5897	1314.73	92.6677
1315.21	89.6715	1315.21	92.7228
1315.7	89.7434	1315.7	92.7713
1316.18	89.8064	1316.18	92.8123
1316.66	89.8616	1316.66	92.8449
1317.14	89.9103	1317.14	92.8694
1317.62	89.9533	1317.62	92.887
1318.11	89.9907	1318.11	92.9
1318.59	90.0224	1318.59	92.9109
1319.07	90.0482	1319.07	92.9216
1319.55	90.0679	1319.55	92.9332
1320.04	90.0814	1320.04	92.9452
1320.52	90.0895	1320.52	92.9568
1321	90.093	1321	92.9668
1321.48	90.0936	1321.48	92.9746
1321.96	90.0928	1321.96	92.9803
1322.45	90.0922	1322.45	92.9842
1322.93	90.093	1322.93	92.9866
1323.41	90.0955	1323.41	92.9877
1323.89	90.0996	1323.89	92.9871
1324.38	90.1047	1324.38	92.9845
1324.86	90.1098	1324.86	92.98
1325.34	90.1146	1325.34	92.9745
1325.82	90.1188	1325.82	92.9698
1326.3	90.1231	1326.3	92.9676
1326.79	90.1281	1326.79	92.9698
1327.27	90.1344	1327.27	92.9772
1327.75	90.1426	1327.75	92.9893
1328.23	90.1525	1328.23	93.0047
1328.71	90.1638	1328.71	93.0213
1329.2	90.1759	1329.2	93.0369
1329.68	90.1879	1329.68	93.0499
1330.16	90.1991	1330.16	93.0593
1330.64	90.2086	1330.64	93.0649
1331.12	90.2158	1331.12	93.067
1331.61	90.2201	1331.61	93.0662
1332.09	90.2212	1332.09	93.0634
1332.57	90.2193	1332.57	93.0598
1333.05	90.2154	1333.05	93.0567
1333.54	90.2106	1333.54	93.0553
1334.02	90.2065	1334.02	93.0562
1334.5	90.2042	1334.5	93.0597
1334.98	90.2042	1334.98	93.0651
1335.46	90.2065	1335.46	93.071
1335.95	90.2103	1335.95	93.076
1336.43	90.2145	1336.43	93.0791
1336.91	90.2181	1336.91	93.0798
1337.39	90.2205	1337.39	93.0788
1337.87	90.2212	1337.87	93.0773
1338.36	90.2199	1338.36	93.0763
1338.84	90.2161	1338.84	93.0764
1339.32	90.2086	1339.32	93.0767
1339.8	90.1963	1339.8	93.0758
1340.29	90.1782	1340.29	93.0717
1340.77	90.1534	1340.77	93.0633
1341.25	90.1224	1341.25	93.0502
1341.73	90.0857	1341.73	93.0332
1342.21	90.0445	1342.21	93.0132
1342.69	89.9997	1342.69	92.9912
1343.18	89.9526	1343.18	92.9684
1343.66	89.904	1343.66	92.9455
1344.14	89.855	1344.14	92.923
1344.62	89.8066	1344.62	92.9016
1345.11	89.7593	1345.11	92.8814
1345.59	89.7134	1345.59	92.8625
1346.07	89.6689	1346.07	92.8446
1346.55	89.6252	1346.55	92.8274
1347.03	89.582	1347.03	92.8102
1347.52	89.5387	1347.52	92.793
1348	89.4953	1348	92.7758
1348.48	89.4521	1348.48	92.7589
1348.96	89.4097	1348.96	92.7428
1349.44	89.3688	1349.44	92.7275
1349.93	89.33	1349.93	92.7127
1350.41	89.2935	1350.41	92.6973
1350.89	89.2594	1350.89	92.6802
1351.37	89.2274	1351.37	92.6608
1351.86	89.1972	1351.86	92.6389
1352.34	89.1682	1352.34	92.6152
1352.82	89.1399	1352.82	92.5913
1353.3	89.112	1353.3	92.5686
1353.78	89.084	1353.78	92.5485
1354.27	89.056	1354.27	92.5315
1354.75	89.0282	1354.75	92.5173
1355.23	89.0012	1355.23	92.5052
1355.71	88.976	1355.71	92.4944
1356.19	88.9535	1356.19	92.4845
1356.68	88.9345	1356.68	92.4758
1357.16	88.9195	1357.16	92.4686
1357.64	88.9085	1357.64	92.4637
1358.12	88.9012	1358.12	92.4614
1358.61	88.8969	1358.61	92.4619
1359.09	88.8953	1359.09	92.465
1359.57	88.8962	1359.57	92.4705
1360.05	88.8993	1360.05	92.4781
1360.53	88.9053	1360.53	92.4875
1361.02	88.9142	1361.02	92.4978
1361.5	88.9262	1361.5	92.508
1361.98	88.941	1361.98	92.5161
1362.46	88.9579	1362.46	92.5205
[truncated: 5,471 more rows]
