# Supplementary material for: Dual engineering of thermodynamics and kinetics in covalent organic frameworks for separation
Source: Nat Commun. 2026 Mar 10;17:3896. doi: 10.1038/s41467-026-70311-8 (PMC13125621; doi:10.1038/s41467-026-70311-8)
Supplement: Supplementary file 3 — Source Data [file 41467_2026_70311_MOESM3_ESM.zip › 676225_2_data_set_12367526_twyvxw/Source data for figures/Supplementary Figure S2.xlsx]

## Sheet: Sheet1
f1 (ppm)	Intensity (a.u.)
-18.3121	-572.716
-18.3085	-572.716
-18.3048	-727.163
-18.3012	-881.61
-18.2976	-991.01
-18.294	-1100.41
-18.2904	-694.986
-18.2868	-289.563
-18.2832	-315.304
-18.2796	-341.045
-18.276	-366.787
-18.2723	-392.528
-18.2687	-501.928
-18.2651	-611.328
-18.2615	-411.833
-18.2579	-212.34
-18.2543	-254.169
-18.2507	-295.999
-18.2471	-646.722
-18.2435	-997.445
-18.2398	-1000.66
-18.2362	-1003.88
-18.2326	-1007.1
-18.229	-1010.32
-18.2254	-1037.67
-18.2218	-1065.02
-18.2182	-1092.37
-18.2146	-1119.72
-18.211	-986.183
-18.2074	-852.651
-18.2037	-1105.24
-18.2001	-122.246
-18.1965	-74.7852
-18.1929	-27.3252
-18.1893	58.7471
-18.1857	144.819
-18.1821	185.844
-18.1785	-390.919
-18.1749	-697.399
-18.1712	-386.092
-18.1676	155.276
-18.164	78.8574
-18.1604	-653.961
-18.1568	-151.205
-18.1532	55.5293
-18.1496	-355.525
-18.146	-650.744
-18.1424	-945.962
-18.1387	-679.703
-18.1351	-413.442
-18.1315	-456.076
-18.1279	-498.71
-18.1243	-637.873
-18.1207	-777.036
-18.1171	-530.082
-18.1135	-283.128
-18.1099	-690.964
-18.1063	136.775
-18.1026	617.008
-18.099	479.454
-18.0954	-82.8296
-18.0918	-645.113
-18.0882	-525.255
-18.0846	-405.398
-18.081	-152.009
-18.0774	101.381
-18.0738	354.77
-18.0701	608.16
-18.0665	237.326
-18.0629	-133.507
-18.0593	-504.341
-18.0557	-875.174
-18.0521	-927.461
-18.0485	-979.748
-18.0449	-1032.03
-18.0413	-1084.32
-18.0376	-1181.65
-18.034	-1278.99
-18.0304	-1376.32
-18.0268	-1473.66
-18.0232	-998.25
-18.0196	-522.842
-18.016	-768.188
-18.0124	-1013.53
-18.0088	-1065.82
-18.0052	-1118.11
-18.0015	-398.159
-17.9979	-913.786
-17.9943	-1377.93
-17.9907	-606.501
-17.9871	396.6
-17.9835	164.125
-17.9799	-345.067
-17.9763	-854.26
-17.9727	-925.852
-17.969	-997.445
-17.9654	-798.353
-17.9618	-599.261
-17.9582	-709.063
-17.9546	-818.866
-17.951	-703.433
-17.9474	-588
-17.9438	-472.566
-17.9402	-357.134
-17.9365	-555.421
-17.9329	-753.708
-17.9293	-643.102
-17.9257	-532.495
-17.9221	-672.865
-17.9185	-813.235
-17.9149	-644.71
-17.9113	-476.187
-17.9077	-487.851
-17.9041	-499.514
-17.9004	-279.508
-17.8968	-59.5015
-17.8932	482.27
-17.8896	-211.535
-17.886	-519.223
-17.8824	-826.91
-17.8788	-637.471
-17.8752	-448.032
-17.8716	-773.417
-17.8679	-1098.8
-17.8643	-1218.26
-17.8607	-1337.71
-17.8571	-1148.27
-17.8535	-958.833
-17.8499	-531.691
-17.8463	-104.548
-17.8427	-398.159
-17.8391	-691.769
-17.8354	-695.791
-17.8318	-699.813
-17.8282	-703.835
-17.8246	-707.857
-17.821	-995.032
-17.8174	-1282.21
-17.8138	-1260.49
-17.8102	-1238.77
-17.8066	-1081.91
-17.803	-925.048
-17.7993	-690.964
-17.7957	572.766
-17.7921	676.535
-17.7885	-249.343
-17.7849	-1188.09
-17.7813	-1509.05
-17.7777	-1733.48
-17.7741	-1957.91
-17.7705	-1834.84
-17.7668	-1711.76
-17.7632	-1630.52
-17.7596	-1549.27
-17.756	-1468.03
-17.7524	-1386.78
-17.7488	-880.805
-17.7452	-374.831
-17.7416	-589.608
-17.738	-804.386
-17.7343	-729.174
-17.7307	-653.961
-17.7271	-578.749
-17.7235	-503.537
-17.7199	-627.818
-17.7163	-752.1
-17.7127	-876.381
-17.7091	-1000.66
-17.7055	-851.444
-17.7019	-702.226
-17.6982	-553.008
-17.6946	-403.79
-17.691	-582.771
-17.6874	-761.752
-17.6838	-940.734
-17.6802	-1119.72
-17.6766	-1490.15
-17.673	-1860.58
-17.6694	-1716.19
-17.6657	-1571.79
-17.6621	-931.885
-17.6585	-291.977
-17.6549	-372.82
-17.6513	-453.663
-17.6477	-483.024
-17.6441	-512.385
-17.6405	-232.852
-17.6369	46.6807
-17.6332	-471.762
-17.6296	-990.205
-17.626	-787.896
-17.6224	-585.586
-17.6188	-746.066
-17.6152	-906.546
-17.6116	-1375.92
-17.608	-1845.29
-17.6044	-1400.86
-17.6008	-956.42
-17.5971	-1026.81
-17.5935	-1097.19
-17.5899	-1386.38
-17.5863	-1675.56
-17.5827	-1244
-17.5791	-812.43
-17.5755	-799.158
-17.5719	-785.885
-17.5683	-1081.51
-17.5646	-1377.13
-17.561	-1014.74
-17.5574	-652.353
-17.5538	-289.965
-17.5502	72.4219
-17.5466	-176.543
-17.543	-425.509
-17.5394	-365.58
-17.5358	-305.651
-17.5321	-960.04
-17.5285	-1614.43
-17.5249	-1548.06
-17.5213	-1481.7
-17.5177	-1132.18
-17.5141	-782.667
-17.5105	-742.044
-17.5069	-701.421
-17.5033	-1030.43
-17.4997	-1359.43
-17.496	-1173.61
-17.4924	-987.792
-17.4888	-949.984
-17.4852	-912.177
-17.4816	-1286.23
-17.478	-1042.49
-17.4744	-402.985
-17.4708	-793.125
-17.4672	-732.793
-17.4635	-1290.25
-17.4599	-1564.55
-17.4563	-1838.86
-17.4527	-1636.95
-17.4491	-1435.04
-17.4455	-1631.72
-17.4419	-1828.4
-17.4383	-2025.08
-17.4347	-2221.76
-17.431	-1819.96
-17.4274	-1418.15
-17.4238	-1363.85
-17.4202	-1309.56
-17.4166	-1052.55
-17.413	-1413.33
-17.4094	-1323.63
-17.4058	-616.154
-17.4022	-326.968
-17.3986	-1067.43
-17.3949	-1190.1
-17.3913	-1312.77
-17.3877	-977.334
-17.3841	-641.895
-17.3805	-1027.21
-17.3769	-1412.52
-17.3733	-1237.96
-17.3697	-1063.41
-17.3661	-888.85
-17.3624	-714.292
-17.3588	-838.976
-17.3552	-963.66
-17.3516	-1088.34
-17.348	-1213.03
-17.3444	-1183.26
-17.3408	-1153.5
-17.3372	-1123.74
-17.3336	-1093.97
-17.3299	-1183.67
-17.3263	-1273.36
-17.3227	-1363.05
-17.3191	-1452.74
-17.3155	-1214.23
-17.3119	-975.726
-17.3083	-1560.93
-17.3047	-1528.36
-17.3011	-1590.7
-17.2975	-1035.25
-17.2938	-93.689
-17.2902	-387.701
-17.2866	-997.042
-17.283	-1606.38
-17.2794	-1366.27
-17.2758	-1126.15
-17.2722	-867.13
-17.2686	-608.11
-17.265	-863.913
-17.2613	-1119.72
-17.2577	-1124.54
-17.2541	-1129.37
-17.2505	-1134.19
-17.2469	-1139.02
-17.2433	-974.921
-17.2397	-810.821
-17.2361	-955.616
-17.2325	-1100.41
-17.2288	-1155.11
-17.2252	-1209.81
-17.2216	-1573.4
-17.218	-1937
-17.2144	-1917.69
-17.2108	-1898.39
-17.2072	-1879.08
-17.2036	-1859.77
-17.2	-1254.86
-17.1964	-649.939
-17.1927	-353.916
-17.1891	-57.8926
-17.1855	-38.5869
-17.1819	-19.2808
-17.1783	-514.798
-17.1747	-1010.32
-17.1711	-939.527
-17.1675	-868.739
-17.1639	-283.128
-17.1602	302.483
-17.1566	-238.282
-17.153	-779.047
-17.1494	-1010.92
-17.1458	-1242.79
-17.1422	-895.486
-17.1386	-548.181
-17.135	-921.629
-17.1314	-1295.08
-17.1277	-1758.62
-17.1241	-2222.16
-17.1205	-1759.02
-17.1169	-1295.88
-17.1133	-1283.21
-17.1097	-1270.54
-17.1061	-537.121
-17.1025	196.301
-17.0989	-347.682
-17.0953	-891.665
-17.0916	-508.966
-17.088	-126.268
-17.0844	-322.745
-17.0808	-519.223
-17.0772	-1024.59
-17.0736	-1529.97
-17.07	-967.078
-17.0664	-404.192
-17.0628	-150.199
-17.0591	103.794
-17.0555	-330.789
-17.0519	-765.372
-17.0483	-891.062
-17.0447	-1016.75
-17.0411	-1326.05
-17.0375	-1635.34
-17.0339	-1944.64
-17.0303	-2253.94
-17.0266	-1675.16
-17.023	-1096.39
-17.0194	-1238.37
-17.0158	-1380.34
-17.0122	-1599.55
-17.0086	-1818.75
-17.005	-2037.95
-17.0014	-2257.15
-16.9978	-2109.54
-16.9942	-1961.93
-16.9905	-1505.43
-16.9869	-1048.93
-16.9833	-1374.31
-16.9797	-1699.7
-16.9761	-1716.19
-16.9725	-1732.68
-16.9689	-1633.33
-16.9653	-1533.99
-16.9617	-1125.75
-16.958	-717.51
-16.9544	-1042.89
-16.9508	-1368.28
-16.9472	-2002.56
-16.9436	-2636.83
-16.94	-2492.44
-16.9364	-2348.05
-16.9328	-2203.66
-16.9292	-2059.27
-16.9255	-2108.14
-16.9219	-2157
-16.9183	-1896.98
-16.9147	-1636.95
-16.9111	-1222.48
-16.9075	-808.006
-16.9039	-702.427
-16.9003	-596.848
-16.8967	-954.61
-16.8931	-1312.37
-16.8894	-1670.13
-16.8858	-2027.9
-16.8822	-1735.69
-16.8786	-1443.49
-16.875	-1151.29
-16.8714	-859.086
-16.8678	-951.392
-16.8642	-1043.7
-16.8606	-1136
-16.8569	-1228.31
-16.8533	-1603.77
-16.8497	-1979.23
-16.8461	-1428.01
-16.8425	-876.783
-16.8389	-924.042
-16.8353	-971.301
-16.8317	-1327.45
-16.8281	-1683.61
-16.8244	-1518.5
-16.8208	-1353.4
-16.8172	-1703.11
-16.8136	-2052.83
-16.81	-1863.39
-16.8064	-1673.95
-16.8028	-1484.52
-16.7992	-1295.08
-16.7956	-1575.41
-16.792	-1855.75
-16.7883	-1415.34
-16.7847	-974.921
-16.7811	-762.959
-16.7775	-550.997
-16.7739	-853.857
-16.7703	-1156.72
-16.7667	-1382.36
-16.7631	-1607.99
-16.7595	-1524.74
-16.7558	-1441.48
-16.7522	-2054.84
-16.7486	-2668.21
-16.745	-2148.96
-16.7414	-1629.71
-16.7378	-1683.21
-16.7342	-1736.7
-16.7306	-1790.19
-16.727	-1843.69
-16.7233	-1990.49
-16.7197	-2137.3
-16.7161	-1563.35
-16.7125	-989.401
-16.7089	-1181.25
-16.7053	-1373.1
-16.7017	-1564.96
-16.6981	-1756.81
-16.6945	-1736.3
-16.6909	-1715.78
-16.6872	-1695.27
-16.6836	-1674.76
-16.68	-1905.22
-16.6764	-2135.69
-16.6728	-1645.4
-16.6692	-1155.11
-16.6656	-1153.9
-16.662	-1152.7
-16.6584	-1151.49
-16.6547	-1150.28
-16.6511	-1258.48
-16.6475	-1366.67
-16.6439	-1474.86
-16.6403	-1583.06
-16.6367	-1428.61
-16.6331	-1274.16
-16.6295	-1119.72
-16.6259	-965.269
-16.6222	-881.61
-16.6186	-797.951
-16.615	-1229.12
-16.6114	-1660.28
-16.6078	-1525.14
-16.6042	-1390
-16.6006	-1254.86
-16.597	-1119.72
-16.5934	-1151.89
-16.5898	-1184.07
-16.5861	-1216.24
-16.5825	-1248.42
-16.5789	-1668.32
-16.5753	-2088.23
-16.5717	-2199.24
-16.5681	-2310.24
-16.5645	-2163.84
-16.5609	-2017.44
-16.5573	-2179.93
-16.5536	-2342.42
-16.55	-2041.57
-16.5464	-1740.72
-16.5428	-1439.87
-16.5392	-1139.02
-16.5356	-1256.47
-16.532	-1373.91
-16.5284	-2006.18
-16.5248	-2638.44
-16.5211	-2305.82
-16.5175	-1973.2
-16.5139	-1949.47
-16.5103	-1925.74
-16.5067	-1696.08
-16.5031	-1466.42
-16.4995	-1545.65
-16.4959	-1624.89
-16.4923	-1813.52
-16.4887	-2002.15
-16.485	-1470.04
-16.4814	-937.918
-16.4778	-1055.76
-16.4742	-1173.61
-16.4706	-1600.35
-16.467	-2027.09
-16.4634	-1451.94
-16.4598	-876.783
-16.4562	-919.417
-16.4525	-962.051
-16.4489	-1172
-16.4453	-1381.95
-16.4417	-1283.01
-16.4381	-1184.07
-16.4345	-1554.9
-16.4309	-1925.74
-16.4273	-1678.78
-16.4237	-1431.83
-16.4201	-1667.52
-16.4164	-1903.21
-16.4128	-2138.9
-16.4092	-2374.6
-16.4056	-2574.9
-16.402	-2775.19
-16.3984	-2975.49
-16.3948	-3175.79
-16.3912	-2706.82
-16.3876	-2237.85
-16.3839	-1768.88
-16.3803	-1299.9
-16.3767	-1226.7
-16.3731	-1153.5
-16.3695	-1080.3
-16.3659	-1007.1
-16.3623	-933.896
-16.3587	-860.695
-16.3551	-787.494
-16.3514	-714.292
-16.3478	-1120.52
-16.3442	-1526.75
-16.3406	-1932.98
-16.337	-2339.2
-16.3334	-2301.4
-16.3298	-2263.59
-16.3262	-2225.78
-16.3226	-2187.97
-16.319	-1918.5
-16.3153	-1649.02
-16.3117	-1688.43
-16.3081	-1727.85
-16.3045	-1941.02
-16.3009	-2154.19
-16.2973	-1749.57
-16.2937	-1344.95
-16.2901	-1416.54
-16.2865	-1488.14
-16.2828	-1559.73
-16.2792	-1631.32
-16.2756	-1548.47
-16.272	-1465.61
-16.2684	-1382.76
-16.2648	-1299.9
-16.2612	-864.717
-16.2576	-429.531
-16.254	-612.132
-16.2503	-794.733
-16.2467	-880.805
-16.2431	-966.877
-16.2395	-744.055
-16.2359	-521.233
-16.2323	-503.537
-16.2287	-485.839
-16.2251	-468.143
-16.2215	-450.445
-16.2179	-503.537
-16.2142	-556.627
-16.2106	-609.719
-16.207	-662.81
-16.2034	-1536.4
-16.1998	-2409.99
-16.1962	-2253.94
-16.1926	-2097.88
-16.189	-2321.51
-16.1854	-2545.13
-16.1817	-2150.97
-16.1781	-1756.81
-16.1745	-1541.23
-16.1709	-1325.64
-16.1673	-1418.96
-16.1637	-1512.27
-16.1601	-1837.25
-16.1565	-2162.23
-16.1529	-1869.43
-16.1492	-1576.62
-16.1456	-1636.15
-16.142	-1695.67
-16.1384	-2064.09
-16.1348	-2432.51
-16.1312	-1674.76
-16.1276	-917.004
-16.124	-777.036
-16.1204	-637.069
-16.1168	-945.962
-16.1131	-1254.86
-16.1095	-1563.75
-16.1059	-1872.64
-16.1023	-1969.17
-16.0987	-2065.7
-16.0951	-1853.34
-16.0915	-1640.97
-16.0879	-1428.61
-16.0843	-1216.24
-16.0806	-1621.67
-16.077	-2027.09
-16.0734	-1724.63
-16.0698	-1422.17
-16.0662	-1119.72
-16.0626	-817.257
-16.059	-622.589
-16.0554	-427.922
-16.0518	-542.148
-16.0481	-656.375
-16.0445	-506.754
-16.0409	-357.134
-16.0373	-825.301
-16.0337	-1293.47
-16.0301	-1349.78
-16.0265	-1406.09
-16.0229	-1462.39
-16.0193	-1518.7
-16.0157	-1478.48
-16.012	-1438.26
-16.0084	-1706.94
-16.0048	-1975.61
-16.0012	-1659.88
-15.9976	-1344.15
-15.994	-1646.2
-15.9904	-1948.26
-15.9868	-1342.94
-15.9832	-737.62
-15.9795	-1161.95
-15.9759	-1586.27
-15.9723	-1399.25
-15.9687	-1212.22
-15.9651	-1720.21
-15.9615	-992.618
-15.9579	-721.934
-15.9543	-451.25
-15.9507	-1055.76
-15.947	-1660.28
-15.9434	-1992.1
-15.9398	-1088.34
-15.9362	-416.258
-15.9326	-979.748
-15.929	-1890.74
-15.9254	-1566.16
-15.9218	-1357.42
-15.9182	-1766.46
-15.9146	-1924.53
-15.9109	-2082.6
-15.9073	-1661.49
-15.9037	-1240.38
-15.9001	-1527.15
-15.8965	-1813.92
-15.8929	-2100.69
-15.8893	-2387.47
-15.8857	-2007.38
-15.8821	-1627.3
-15.8784	-1633.33
-15.8748	-1639.36
-15.8712	-886.034
-15.8676	-1368.28
-15.864	-1811.91
-15.8604	-1637.76
-15.8568	-2145.74
-15.8532	-2653.73
-15.8496	-2505.31
-15.8459	-2356.9
-15.8423	-2601.04
-15.8387	-2845.18
-15.8351	-2471.53
-15.8315	-2097.88
-15.8279	-1800.65
-15.8243	-1503.42
-15.8207	-1823.98
-15.8171	-2144.54
-15.8135	-2143.33
-15.8098	-2142.12
-15.8062	-2449.81
-15.8026	-2757.5
-15.799	-2601.84
-15.7954	-2446.19
-15.7918	-1943.03
-15.7882	-1439.87
-15.7846	-2037.15
-15.781	-2016.63
-15.7773	-1030.83
-15.7737	-1280.6
-15.7701	-1318.4
-15.7665	-1356.21
-15.7629	-1162.35
-15.7593	-968.486
-15.7557	-485.035
-15.7521	-1.58398
-15.7485	-547.779
-15.7448	-1093.97
-15.7412	-1067.43
-15.7376	-1040.88
-15.734	-1052.95
-15.7304	-1065.02
-15.7268	-1295.88
-15.7232	-2144.54
-15.7196	-2452.62
-15.716	-2142.93
-15.7124	-2201.65
-15.7087	-3495.95
-15.7051	-3451.7
-15.7015	-2789.67
-15.6979	-2204.87
-15.6943	-2855.63
-15.6907	-3506.4
-15.6871	-2921.6
-15.6835	-1863.8
-15.6799	-1423.78
-15.6762	-1176.83
-15.6726	-929.875
-15.669	-1493.77
-15.6654	-2057.66
-15.6618	-2003.76
-15.6582	-1949.87
-15.6546	-1959.12
-15.651	-1968.37
-15.6474	-1977.62
-15.6437	-1986.87
-15.6401	-1339.72
-15.6365	-692.573
-15.6329	-1499.8
-15.6293	-1689.24
-15.6257	-1013.13
-15.6221	-1572.6
-15.6185	-1745.95
-15.6149	-1301.51
-15.6113	-1088.75
-15.6076	-875.979
-15.604	-1654.25
-15.6004	-2432.51
-15.5968	-2552.77
-15.5932	-2673.03
-15.5896	-2175.5
-15.586	-1677.98
-15.5824	-1740.32
-15.5788	-1802.66
-15.5751	-2173.9
-15.5715	-2545.13
-15.5679	-2454.64
-15.5643	-2364.14
-15.5607	-1733.08
-15.5571	-1102.02
-15.5535	-419.476
-15.5499	-972.508
-15.5463	-1100.81
-15.5426	-1846.9
-15.539	-1679.99
-15.5354	-1513.07
-15.5318	-1693.66
-15.5282	-1874.25
-15.5246	-1791
-15.521	-1707.74
-15.5174	-2628.39
-15.5138	-2313.46
-15.5102	-2107.93
-15.5065	-1902.41
-15.5029	-2340.41
-15.4993	-2778.41
-15.4957	-2637.24
-15.4921	-2496.06
-15.4885	-1634.14
-15.4849	-772.21
-15.4813	-1040.48
-15.4777	-1308.75
-15.474	-1062.2
-15.4704	-815.648
-15.4668	-569.096
-15.4632	-322.544
-15.4596	-590.815
-15.456	-859.086
-15.4524	-1217.45
-15.4488	-1575.82
-15.4452	-1419.36
-15.4415	-1262.9
-15.4379	-1453.95
-15.4343	-1645
-15.4307	-1115.29
-15.4271	-585.586
-15.4235	-842.998
-15.4199	-1100.41
-15.4163	-1048.93
-15.4127	-997.445
-15.4091	-945.962
-15.4054	-894.48
-15.4018	-1190.5
-15.3982	-1486.53
-15.3946	-1504.22
-15.391	-2139.71
-15.3874	-2646.49
-15.3838	-1917.69
-15.3802	-1761.64
-15.3766	-2223.37
-15.3729	-2337.59
-15.3693	-1834.03
-15.3657	-1562.95
-15.3621	-1909.65
-15.3585	-2565.24
-15.3549	-1985.26
-15.3513	-2370.57
-15.3477	-2755.89
-15.3441	-2343.22
-15.3404	-1930.56
-15.3368	-1794.62
-15.3332	-1658.67
-15.3296	-1522.73
-15.326	-1386.78
-15.3224	-1636.95
-15.3188	-1887.12
-15.3152	-2137.3
-15.3116	-2387.47
-15.308	-2364.54
-15.3043	-2341.62
-15.3007	-1803.87
-15.2971	-1266.12
-15.2935	-1610
-15.2899	-1953.89
-15.2863	-1988.88
-15.2827	-2023.87
-15.2791	-1614.83
-15.2755	-1205.79
-15.2718	-1684.81
-15.2682	-2163.84
-15.2646	-2050.82
-15.261	-1320.01
-15.2574	-1361.44
-15.2538	-785.081
-15.2502	-514.396
-15.2466	-1479.29
-15.243	-1710.56
-15.2393	-1941.82
-15.2357	-2424.07
-15.2321	-2906.31
-15.2285	-2255.95
-15.2249	-1605.58
-15.2213	-1733.88
-15.2177	-1862.19
-15.2141	-1990.49
-15.2105	-2118.79
-15.2069	-2202.05
-15.2032	-2285.31
-15.1996	-2136.89
-15.196	-1988.48
-15.1924	-1908.84
-15.1888	-3064.78
-15.1852	-2393.1
-15.1816	-1721.41
-15.178	-1912.06
-15.1744	-2102.71
-15.1707	-1984.46
-15.1671	-1866.21
-15.1635	-1350.58
-15.1599	-834.954
-15.1563	-1451.94
-15.1527	-2068.92
-15.1491	-2132.47
-15.1455	-2196.02
-15.1419	-2568.46
-15.1382	-2940.9
-15.1346	-2627.18
-15.131	-2313.46
-15.1274	-2308.64
-15.1238	-2303.81
-15.1202	-2176.71
-15.1166	-2049.61
-15.113	-1922.52
-15.1094	-1795.42
-15.1058	-1924.13
-15.1021	-2052.83
-15.0985	-1460.79
-15.0949	-868.739
-15.0913	-817.257
-15.0877	-765.774
-15.0841	-714.292
-15.0805	-662.81
-15.0769	-1239.57
-15.0733	-1816.34
-15.0696	-2084.2
-15.066	-2352.07
-15.0624	-2092.25
-15.0588	-1832.42
-15.0552	-1263.7
-15.0516	-694.986
-15.048	-1040.08
-15.0444	-1385.17
-15.0408	-1730.26
-15.0371	-2075.36
-15.0335	-2040.77
-15.0299	-2006.18
-15.0263	-1971.59
-15.0227	-1937
-15.0191	-1888.73
-15.0155	-1840.47
-15.0119	-1792.2
-15.0083	-1743.94
-15.0047	-1386.78
-15.001	-1029.62
-14.9974	-981.356
-14.9938	-933.092
-14.9902	-1151.89
-14.9866	-1370.69
-14.983	-1473.66
-14.9794	-2194.41
-14.9758	-2998.82
-14.9722	-2567.66
-14.9685	-1595.93
-14.9649	-1241.99
-14.9613	-1392.01
-14.9577	-1542.03
-14.9541	-1730.67
-14.9505	-1919.3
-14.9469	-2455.44
-14.9433	-2991.58
-14.9397	-2806.97
-14.936	-2622.36
-14.9324	-2440.96
-14.9288	-2259.57
-14.9252	-2078.17
-14.9216	-1896.78
-14.918	-2133.68
-14.9144	-2370.57
-14.9108	-2607.47
-14.9072	-2844.37
-14.9036	-2524.62
-14.8999	-2204.87
-14.8963	-1885.11
-14.8927	-1565.36
-14.8891	-1889.13
-14.8855	-2212.91
-14.8819	-2510.94
-14.8783	-1573.4
-14.8747	-1309.96
-14.8711	-1046.51
-14.8674	-1709.75
-14.8638	-2372.99
-14.8602	-2141.72
-14.8566	-3146.03
-14.853	-2979.11
-14.8494	-2812.2
-14.8458	-2420.85
-14.8422	-2647.29
-14.8386	-3259.85
-14.8349	-2636.83
-14.8313	-2895.45
-14.8277	-3771.86
-14.8241	-3708.71
-14.8205	-3645.57
-14.8169	-3233.31
-14.8133	-2821.04
-14.8097	-2099.89
-14.8061	-1378.74
-14.8025	-1365.46
-14.7988	-1352.19
-14.7952	-1570.59
-14.7916	-3024.56
-14.788	-2610.69
-14.7844	-2196.82
-14.7808	-2761.12
-14.7772	-2707.62
-14.7736	-2551.17
-14.77	-3012.49
-14.7663	-3512.44
-14.7627	-2776.8
-14.7591	-2481.99
-14.7555	-2804.96
-14.7519	-3218.02
-14.7483	-3631.09
-14.7447	-3658.03
-14.7411	-3684.98
-14.7375	-3403.04
-14.7338	-3121.09
-14.7302	-2412.81
-14.7266	-1704.52
-14.723	-2128.85
-14.7194	-2553.18
-14.7158	-2333.97
-14.7122	-2114.77
-14.7086	-1509.45
-14.705	-2139.71
-14.7014	-2430.5
-14.6977	-2721.3
-14.6941	-2368.56
-14.6905	-2015.83
-14.6869	-1804.67
-14.6833	-1593.51
-14.6797	-1691.25
-14.6761	-1788.99
-14.6725	-1947.86
-14.6689	-2106.73
-14.6652	-1750.78
-14.6616	-1394.82
-14.658	-1862.59
-14.6544	-2330.35
-14.6508	-2077.37
-14.6472	-1824.38
-14.6436	-2232.62
-14.64	-2640.86
-14.6364	-2366.95
-14.6327	-2093.05
-14.6291	-2179.53
-14.6255	-2883.79
-14.6219	-3420.73
-14.6183	-2722.1
-14.6147	-3105
-14.6111	-3487.9
-14.6075	-3484.68
-14.6039	-3481.47
-14.6003	-2976.3
-14.5966	-2471.13
-14.593	-2660.97
-14.5894	-2850.81
-14.5858	-1698.89
-14.5822	-1782.55
-14.5786	-2200.84
-14.575	-2619.14
-14.5714	-2252.33
-14.5678	-1885.51
-14.5641	-1518.7
-14.5605	-1151.89
-14.5569	-1041.29
-14.5533	-930.679
-14.5497	-1437.86
-14.5461	-1945.04
-14.5425	-1930.96
-14.5389	-1916.89
-14.5353	-2134.48
-14.5316	-2352.07
-14.528	-2896.26
-14.5244	-2204.87
-14.5208	-1513.47
-14.5172	-2057.66
-14.5136	-2177.11
-14.51	-2296.57
-14.5064	-1180.45
-14.5028	-1299.9
-14.4992	-1759.22
-14.4955	-2218.54
-14.4919	-2446.19
-14.4883	-2673.84
-14.4847	-2290.13
-14.4811	-1906.43
-14.4775	-2140.51
-14.4739	-2374.6
-14.4703	-2613.51
-14.4667	-2852.42
-14.463	-2473.54
-14.4594	-2094.66
-14.4558	-2179.12
-14.4522	-2263.59
-14.4486	-2965.84
-14.445	-3668.09
-14.4414	-3211.59
-14.4378	-2755.08
-14.4342	-3328.23
-14.4306	-3901.37
-14.4269	-3470.61
-14.4233	-3039.84
-14.4197	-2609.08
-14.4161	-2178.32
-14.4125	-2262.38
-14.4089	-2346.44
-14.4053	-3125.51
-14.4017	-2669.01
-14.3981	-2669.41
-14.3944	-2669.82
-14.3908	-2592.99
-14.3872	-2516.17
-14.3836	-2330.35
-14.38	-2144.54
-14.3764	-2267.61
-14.3728	-2390.68
-14.3692	-2230.61
-14.3656	-2070.53
-14.3619	-2219.35
-14.3583	-2368.16
-14.3547	-2914.36
-14.3511	-3460.55
-14.3475	-3337.48
-14.3439	-1978.83
-14.3403	-1167.18
-14.3367	-1591.1
-14.3331	-2555.59
-14.3295	-2284.5
-14.3258	-2058.46
-14.3222	-1832.42
-14.3186	-2481.58
-14.315	-3130.74
-14.3114	-3406.66
-14.3078	-2446.99
-14.3042	-2182.34
-14.3006	-1917.69
-14.297	-1828.4
-14.2933	-1739.11
-14.2897	-2344.83
-14.2861	-2950.55
-14.2825	-1574.21
-14.2789	-1433.44
-14.2753	-1704.52
-14.2717	-1975.61
-14.2681	-1559.83
-14.2645	-2379.62
-14.2608	-2504.41
-14.2572	-2629.19
-14.2536	-2676.75
-14.25	-2724.31
-14.2464	-2771.88
-14.2428	-2819.44
-14.2392	-2635.33
-14.2356	-2451.22
-14.232	-2884.9
-14.2284	-3318.57
-14.2247	-3082.98
-14.2211	-2847.39
-14.2175	-1916.79
-14.2139	-2221.76
-14.2103	-2526.73
-14.2067	-2831.7
-14.2031	-2596.11
-14.1995	-2360.52
-14.1959	-2562.53
-14.1922	-2764.53
-14.1886	-2348.75
-14.185	-1932.98
-14.1814	-1980.54
-14.1778	-2028.1
-14.1742	-1380.65
-14.1706	-1968.77
-14.167	-2724.21
-14.1634	-3479.66
-14.1597	-3282.68
-14.1561	-3085.7
-14.1525	-2242.37
-14.1489	-1399.05
-14.1453	-1585.37
-14.1417	-1771.69
-14.1381	-1436.75
-14.1345	-1101.82
-14.1309	-1075.77
-14.1273	-1049.73
-14.1236	-1969.68
-14.12	-2889.62
-14.1164	-3166.04
-14.1128	-2824.66
-14.1092	-2270.93
-14.1056	-2334.98
-14.102	-2437.64
-14.0984	-1922.52
-14.0948	-1249.73
-14.0911	-1812.51
-14.0875	-1641.68
-14.0839	-1470.84
-14.0803	-1583.16
-14.0767	-1695.47
-14.0731	-2116.68
-14.0695	-2537.89
-14.0659	-2309.14
-14.0623	-2080.38
-14.0586	-2160.52
-14.055	-2240.66
-14.0514	-2320.8
-14.0478	-2400.94
-14.0442	-1863.29
-14.0406	-1325.64
-14.037	-892.369
-14.0334	-459.093
-14.0298	-1055.46
-14.0262	-1651.83
-14.0225	-2119.5
-14.0189	-2587.16
-14.0153	-1613.32
-14.0117	-639.482
-14.0081	-1390.3
-14.0045	-2141.12
-14.0009	-1862.29
-13.9973	-1583.46
-13.9937	-1555.61
-13.99	-1527.75
-13.9864	-1499.9
-13.9828	-1472.05
-13.9792	-1877.37
-13.9756	-2282.69
-13.972	-2996.91
-13.9684	-3711.13
-13.9648	-3254.12
-13.9612	-2797.11
-13.9575	-2957.9
-13.9539	-3118.68
-13.9503	-2925.52
-13.9467	-2732.36
-13.9431	-2114.47
-13.9395	-2732.16
-13.9359	-3079.56
-13.9323	-2809.18
-13.9287	-2654.63
-13.9251	-2500.08
-13.9214	-2185.06
-13.9178	-1870.03
-13.9142	-2095.57
-13.9106	-2321.1
-13.907	-2604.56
-13.9034	-1652.44
-13.8998	-1318.1
-13.8962	-2219.35
-13.8926	-2187.47
-13.8889	-2155.6
-13.8853	-2200.94
-13.8817	-2246.29
-13.8781	-2072.84
-13.8745	-1899.39
-13.8709	-1803.16
-13.8673	-1706.94
-13.8637	-1291.76
-13.8601	-2112.16
-13.8564	-2237.55
-13.8528	-2362.93
-13.8492	-1999.24
-13.8456	-1635.54
-13.842	-1889.64
-13.8384	-2143.73
-13.8348	-1966.66
-13.8312	-1789.59
-13.8276	-2230.31
-13.824	-2671.02
-13.8203	-2371.68
-13.8167	-2072.34
-13.8131	-2081.89
-13.8095	-2091.44
-13.8059	-2032.32
-13.8023	-1973.2
-13.7987	-1914.07
-13.7951	-1854.95
-13.7915	-1834.43
-13.7878	-1813.92
-13.7842	-2102.3
-13.7806	-2390.68
-13.777	-1951.88
-13.7734	-1513.07
-13.7698	-1692.05
-13.7662	-1871.04
-13.7626	-1818.35
-13.759	-1765.66
-13.7553	-2369.37
-13.7517	-2973.08
-13.7481	-2791.68
-13.7445	-3228.08
-13.7409	-2621.95
-13.7373	-2633.62
-13.7337	-2999.22
-13.7301	-2747.04
-13.7265	-2623.56
-13.7229	-1264.51
-13.7192	-960.844
-13.7156	-1892.75
-13.712	-1434.64
-13.7084	-976.53
-13.7048	-846.618
-13.7012	-716.706
-13.6976	-1204.58
-13.694	-1692.46
-13.6904	-1846.5
-13.6867	-2000.55
-13.6831	-1433.84
-13.6795	-867.13
-13.6759	-1593.92
-13.6723	-2320.7
-13.6687	-2326.73
-13.6651	-2332.77
-13.6615	-2444.98
-13.6579	-2557.2
-13.6542	-2360.52
-13.6506	-2163.84
-13.647	-1786.97
-13.6434	-1410.11
-13.6398	-1548.06
-13.6362	-1686.02
-13.6326	-1975.61
-13.629	-2265.2
-13.6254	-2245.89
-13.6218	-2226.58
-13.6181	-2027.09
-13.6145	-1827.6
-13.6109	-855.869
-13.6073	-1119.72
-13.6037	-1515.49
-13.6001	-675.681
-13.5965	-608.11
-13.5929	-540.54
-13.5893	-1277.38
-13.5856	-2014.22
-13.582	-1824.38
-13.5784	-1634.54
-13.5748	-1455.15
-13.5712	-1275.77
-13.5676	-1791.4
-13.564	-1071.45
-13.5604	-1387.58
-13.5568	-1703.72
-13.5531	-1427.8
-13.5495	-1151.89
-13.5459	-1955.5
-13.5423	-2759.11
-13.5387	-2841.96
-13.5351	-2924.81
-13.5315	-2666.6
-13.5279	-2408.38
-13.5243	-1455.15
-13.5207	-1737.5
-13.517	-1852.13
-13.5134	-1966.76
-13.5098	-1849.72
-13.5062	-1732.68
-13.5026	-1795.82
-13.499	-1858.97
-13.4954	-1999.34
-13.4918	-2139.71
-13.4882	-878.794
-13.4845	-853.455
-13.4809	-1471.65
-13.4773	-2089.84
-13.4737	-1774.91
-13.4701	-1459.98
-13.4665	-1145.05
-13.4629	-830.127
-13.4593	-1058.18
-13.4557	-1286.23
-13.452	-1514.28
-13.4484	-1742.33
-13.4448	-1815.93
-13.4412	-1889.54
-13.4376	-1963.14
-13.434	-2036.74
-13.4304	-1980.03
-13.4268	-1923.32
-13.4232	-1866.61
-13.4196	-1809.9
-13.4159	-2081.39
-13.4123	-2352.88
-13.4087	-1620.46
-13.4051	-2123.62
-13.4015	-2132.87
-13.3979	-2142.12
-13.3943	-2228.6
-13.3907	-2315.07
-13.3871	-2214.92
-13.3834	-2114.77
-13.3798	-1705.73
-13.3762	-1296.69
-13.3726	-1146.66
-13.369	-996.641
-13.3654	-1155.51
-13.3618	-1314.38
-13.3582	-1885.11
-13.3546	-2455.84
-13.3509	-2511.75
-13.3473	-2567.66
-13.3437	-1744.34
-13.3401	-921.026
-13.3365	-947.169
-13.3329	-973.313
-13.3293	-1726.64
-13.3257	-1244.4
-13.3221	-1457.17
-13.3185	-1669.93
-13.3148	-1541.63
-13.3112	-1413.33
-13.3076	-1593.92
-13.304	-1774.51
-13.3004	-1961.53
-13.2968	-2148.56
-13.2932	-1408.9
-13.2896	-669.245
-13.286	-1054.16
-13.2823	-1439.07
-13.2787	-2132.87
-13.2751	-2826.68
-13.2715	-2825.47
-13.2679	-2824.26
-13.2643	-2745.83
-13.2607	-2667.4
-13.2571	-2859.25
-13.2535	-1815.53
-13.2498	-1466.82
-13.2462	-1118.11
-13.2426	-1271.35
-13.239	-1424.59
-13.2354	-2298.58
-13.2318	-3172.57
-13.2282	-3629.88
-13.2246	-4087.19
-13.221	-3000.03
-13.2174	-1912.86
-13.2137	-1919.7
-13.2101	-1926.54
-13.2065	-2937.28
-13.2029	-2712.45
-13.1993	-2300.99
-13.1957	-1889.54
-13.1921	-2533.47
-13.1885	-3177.4
-13.1849	-3338.68
-13.1812	-3499.97
-13.1776	-3146.43
-13.174	-2792.89
-13.1704	-2888.21
-13.1668	-2983.54
-13.1632	-3078.86
-13.1596	-3174.18
-13.156	-2703.2
-13.1524	-2232.22
-13.1487	-1761.23
-13.1451	-1290.25
-13.1415	-1404.88
-13.1379	-1519.51
-13.1343	-2071.74
-13.1307	-2623.96
-13.1271	-2860.86
-13.1235	-1862.19
-13.1199	-1455.56
-13.1163	-3108.22
-13.1126	-3864.77
-13.109	-3385.74
-13.1054	-2803.75
-13.1018	-2221.76
-13.0982	-2315.47
-13.0946	-2409.19
-13.091	-3223.65
-13.0874	-4038.12
-13.0838	-3385.34
-13.0801	-2732.56
-13.0765	-2157
-13.0729	-1581.45
-13.0693	-973.715
-13.0657	-1601.56
-13.0621	-2049.21
-13.0585	-2496.87
-13.0549	-1959.92
-13.0513	-1422.98
-13.0476	-1400.86
-13.044	-1378.74
-13.0404	-2083.8
-13.0368	-2788.87
-13.0332	-2567.25
-13.0296	-2345.64
-13.026	-2355.69
-13.0224	-2365.75
-13.0188	-2375.8
-13.0152	-2385.86
-13.0115	-2080.58
-13.0079	-1775.31
-13.0043	-1470.04
-13.0007	-1164.76
-12.9971	-1466.82
-12.9935	-1768.88
-12.9899	-2070.93
-12.9863	-2372.99
-12.9827	-2417.63
-12.979	-2462.28
-12.9754	-2506.92
-12.9718	-2551.57
-12.9682	-2481.99
-12.9646	-2412.4
-12.961	-2342.82
-12.9574	-2273.24
-12.9538	-2332.36
-12.9502	-2391.49
-12.9465	-2141.72
-12.9429	-1891.95
-12.9393	-1573.81
-12.9357	-1255.66
-12.9321	-1375.12
-12.9285	-1494.57
-12.9249	-2431.31
-12.9213	-2132.47
-12.9177	-2528.64
-12.9141	-2924.81
-12.9104	-2772.38
-12.9068	-2619.94
-12.9032	-2029.91
-12.8996	-1439.87
-12.896	-341.448
-12.8924	-478.6
-12.8888	-1182.06
-12.8852	-1885.51
-12.8816	-2824.66
-12.8779	-2528.24
-12.8743	-2617.93
-12.8707	-2707.62
-12.8671	-2282.49
-12.8635	-1857.36
-12.8599	-2152.98
-12.8563	-2448.6
-12.8527	-2692.74
-12.8491	-2936.88
-12.8454	-2743.42
-12.8418	-2549.96
-12.8382	-1963.94
-12.8346	-2613.51
-12.831	-3082.88
-12.8274	-3552.25
-12.8238	-3351.55
-12.8202	-3150.85
-12.8166	-2950.15
-12.813	-2749.45
-12.8093	-2780.42
-12.8057	-2811.39
-12.8021	-2842.36
-12.7985	-2873.33
-12.7949	-2331.56
-12.7913	-1789.79
-12.7877	-1891.55
-12.7841	-1993.31
-12.7805	-2745.03
-12.7768	-2261.17
-12.7732	-2472.33
-12.7696	-2683.49
-12.766	-2446.59
-12.7624	-2209.69
-12.7588	-1972.79
-12.7552	-1735.89
-12.7516	-2277.67
-12.748	-2819.44
-12.7443	-2434.53
-12.7407	-2049.61
-12.7371	-1844.89
-12.7335	-1640.17
-12.7299	-1435.45
-12.7263	-1230.72
-12.7227	-935.907
-12.7191	-641.091
-12.7155	-861.097
-12.7119	-1081.1
-12.7082	-1619.66
-12.7046	-2158.21
-12.701	-2696.76
-12.6974	-3235.32
-12.6938	-3020.94
-12.6902	-2806.57
-12.6866	-2901.08
-12.683	-2995.6
-12.6794	-2620.34
-12.6757	-2245.09
-12.6721	-2024.28
-12.6685	-3039.04
-12.6649	-3802.83
-12.6613	-3331.04
-12.6577	-2859.25
-12.6541	-3623.04
-12.6505	-3826.56
-12.6469	-2794.5
-12.6432	-2496.06
-12.6396	-2815.41
-12.636	-3018.93
-12.6324	-3222.45
-12.6288	-3889.3
-12.6252	-3938.37
-12.6216	-3199.12
-12.618	-3695.44
-12.6144	-3432.4
-12.6108	-1933.78
-12.6071	-1278.18
-12.6035	-622.589
-12.5999	-1022.38
-12.5963	-1422.17
-12.5927	-2035.94
-12.5891	-2649.71
-12.5855	-2336.79
-12.5819	-2023.87
-12.5783	-2508.93
-12.5746	-2993.99
-12.571	-3350.35
-12.5674	-3088.91
-12.5638	-2673.03
-12.5602	-2874.94
-12.5566	-2703.6
-12.553	-1296.69
-12.5494	-1015.95
-12.5458	-1352.99
-12.5421	-969.291
-12.5385	32.2012
-12.5349	121.692
-12.5313	-1024.39
-12.5277	-1436.85
-12.5241	-1849.32
-12.5205	-1521.72
-12.5169	-1194.12
-12.5133	-1175.42
-12.5097	-1156.72
-12.506	-1379.34
-12.5024	-1601.96
-12.4988	-1309.76
-12.4952	-1017.56
-12.4916	-1458.98
-12.488	-1900.4
-12.4844	-2573.49
-12.4808	-3246.58
-12.4772	-3341.3
-12.4735	-2200.44
-12.4699	-1574.41
-12.4663	-2183.95
-12.4627	-2664.79
-12.4591	-3145.62
-12.4555	-2571.07
-12.4519	-1996.52
-12.4483	-2213.51
-12.4447	-2430.5
-12.4411	-2917.78
-12.4374	-3405.05
-12.4338	-3570.55
-12.4302	-3118.27
-12.4266	-2897.67
-12.423	-3294.84
-12.4194	-3896.54
-12.4158	-3262.67
-12.4122	-2500.08
-12.4086	-2355.29
-12.4049	-2686.71
-12.4013	-3018.13
-12.3977	-3298.06
-12.3941	-2960.21
-12.3905	-2709.23
-12.3869	-3693.83
-12.3833	-3288.41
-12.3797	-3500.77
-12.3761	-3378.5
-12.3724	-3256.23
-12.3688	-2863.68
-12.3652	-2471.13
-12.3616	-2504.11
-12.358	-2537.09
-12.3544	-2956.19
-12.3508	-2139.71
-12.3472	-2127.64
-12.3436	-2115.58
-12.34	-2026.29
-12.3363	-1937
-12.3327	-2463.89
-12.3291	-2990.78
-12.3255	-2796.91
-12.3219	-2603.05
-12.3183	-2222.56
-12.3147	-1842.08
-12.3111	-2182.34
-12.3075	-2522.61
-12.3038	-2624.17
-12.3002	-2725.72
-12.2966	-2312.46
-12.293	-1899.19
-12.2894	-2187.37
-12.2858	-2475.55
-12.2822	-2171.68
-12.2786	-1867.82
-12.275	-2460.07
-12.2713	-1816.74
-12.2677	-1868.42
-12.2641	-1920.1
-12.2605	-1965.35
-12.2569	-2010.6
-12.2533	-2493.45
-12.2497	-2976.3
-12.2461	-3246.78
-12.2425	-2281.69
-12.2389	-1754.19
-12.2352	-2462.28
-12.2316	-3086.7
-12.228	-2475.55
-12.2244	-1632.73
-12.2208	-2025.48
-12.2172	-2209.09
-12.2136	-2392.7
-12.21	-2653.53
-12.2064	-2914.36
-12.2027	-2583.14
-12.1991	-2251.92
-12.1955	-1225.7
-12.1919	-1435.04
-12.1883	-2338.8
-12.1847	-3242.56
-12.1811	-2885
-12.1775	-2527.43
-12.1739	-2819.84
-12.1702	-3112.24
-12.1666	-2889.82
-12.163	-2667.4
-12.1594	-2930.85
-12.1558	-3194.29
-12.1522	-2247.9
-12.1486	-2537.09
-12.145	-2420.85
-12.1414	-2304.61
-12.1378	-2265.6
-12.1341	-2226.58
-12.1305	-1886.72
-12.1269	-1546.86
-12.1233	-2416.83
-12.1197	-2051.22
-12.1161	-1936.59
-12.1125	-1821.97
-12.1089	-1707.34
-12.1053	-1592.71
-12.1016	-1093.57
-12.098	-1830.01
-12.0944	-1871.44
-12.0908	-1912.86
-12.0872	-2128.04
-12.0836	-2343.22
-12.08	-2249.51
-12.0764	-2155.8
-12.0728	-2218.14
-12.0691	-2280.48
-12.0655	-2342.82
-12.0619	-2405.16
-12.0583	-2448.2
-12.0547	-2491.24
-12.0511	-2534.27
-12.0475	-2577.31
-12.0439	-2396.72
-12.0403	-2216.13
-12.0367	-1340.53
-12.033	-1700.5
-12.0294	-2395.11
-12.0258	-3089.72
-12.0222	-2239.86
-12.0186	-2625.57
-12.015	-2935.67
-12.0114	-3245.77
-12.0078	-3118.27
-12.0042	-2990.78
-12.0005	-2837.54
-11.9969	-2684.29
-11.9933	-2531.05
-11.9897	-2377.81
-11.9861	-2367.76
-11.9825	-2357.7
-11.9789	-2347.65
-11.9753	-2337.59
-11.9717	-1671.14
-11.968	-1004.68
-11.9644	-1470.84
-11.9608	-1937
-11.9572	-2202.05
-11.9536	-2467.1
-11.95	-2423.26
-11.9464	-2379.42
-11.9428	-2586.56
-11.9392	-2793.69
-11.9356	-3000.83
-11.9319	-3207.97
-11.9283	-2358.11
-11.9247	-1508.25
-11.9211	-1996.93
-11.9175	-2485.61
-11.9139	-2305.02
-11.9103	-2124.42
-11.9067	-2252.73
-11.9031	-2381.03
-11.8994	-2324.32
-11.8958	-2267.61
-11.8922	-2210.9
-11.8886	-2154.19
-11.885	-2393.5
-11.8814	-2632.81
-11.8778	-2872.13
-11.8742	-3111.44
-11.8706	-2823.06
-11.8669	-2534.67
-11.8633	-2555.19
-11.8597	-2575.7
-11.8561	-2293.75
-11.8525	-2011.81
-11.8489	-1420.97
-11.8453	-830.127
-11.8417	-797.951
-11.8381	-765.774
-11.8345	-1583.06
-11.8308	-2400.34
-11.8272	-3307.71
-11.8236	-2979.51
-11.82	-2496.87
-11.8164	-2014.22
-11.8128	-1615.23
-11.8092	-2451.82
-11.8056	-2284.5
-11.802	-2117.19
-11.7983	-2619.14
-11.7947	-3121.09
-11.7911	-2284.5
-11.7875	-1447.92
-11.7839	-1992.5
-11.7803	-2537.09
-11.7767	-2772.78
-11.7731	-3008.47
-11.7695	-2896.66
-11.7658	-2784.85
-11.7622	-2441.36
-11.7586	-2097.88
-11.755	-1741.53
-11.7514	-2620.75
-11.7478	-2856.44
-11.7442	-1856.56
-11.7406	-1088.34
-11.737	-1555.71
-11.7334	-2177.52
-11.7297	-2799.33
-11.7261	-2645.68
-11.7225	-2492.04
-11.7189	-2853.22
-11.7153	-3214.4
-11.7117	-2803.35
-11.7081	-2392.29
-11.7045	-1801.05
-11.7009	-2445.38
-11.6972	-3170.16
-11.6936	-3894.93
-11.69	-3564.32
-11.6864	-3233.71
-11.6828	-2484.8
-11.6792	-1735.89
-11.6756	-1913.67
-11.672	-2091.44
-11.6684	-2196.02
-11.6647	-2300.59
-11.6611	-2405.16
-11.6575	-2509.74
-11.6539	-2131.66
-11.6503	-1753.59
-11.6467	-2302.2
-11.6431	-2850.81
-11.6395	-2839.55
-11.6359	-2828.28
-11.6323	-2508.13
-11.6286	-2187.97
-11.625	-2504.91
-11.6214	-2821.85
-11.6178	-2495.26
-11.6142	-2168.67
-11.6106	-1821.16
-11.607	-2709.23
-11.6034	-3597.3
-11.5998	-3249.8
-11.5961	-2979.51
-11.5925	-2709.23
-11.5889	-2361.73
-11.5853	-2014.22
-11.5817	-1853.34
-11.5781	-1692.46
-11.5745	-1840.47
-11.5709	-1988.48
-11.5673	-2715.67
-11.5636	-3442.85
-11.56	-2831.5
-11.5564	-2220.15
-11.5528	-2368.16
-11.5492	-2516.17
-11.5456	-2664.18
-11.542	-2812.2
-11.5384	-2387.47
-11.5348	-1962.74
-11.5312	-1924.13
-11.5275	-1885.51
-11.5239	-1135.8
-11.5203	-1621.67
-11.5167	-3368.85
-11.5131	-3056.74
-11.5095	-1509.05
-11.5059	-1196.94
-11.5023	-1399.65
-11.4987	-1602.36
-11.495	-2253.53
-11.4914	-2904.7
-11.4878	-2423.26
-11.4842	-1941.82
-11.4806	-2502.9
-11.477	-3063.98
-11.4734	-2286.51
-11.4698	-1509.05
-11.4662	-1387.99
-11.4625	-1266.92
-11.4589	-1660.68
-11.4553	-2054.44
-11.4517	-1830.41
-11.4481	-1606.38
-11.4445	-2231.81
-11.4409	-2857.24
-11.4373	-3164.13
-11.4337	-2235.43
-11.4301	-2310.65
-11.4264	-2385.86
-11.4228	-2692.74
-11.4192	-2999.62
-11.4156	-3615.4
-11.412	-4231.18
-11.4084	-3347.53
-11.4048	-2463.89
-11.4012	-2172.29
-11.3976	-1880.69
-11.3939	-1473.25
-11.3903	-2301.4
-11.3867	-2743.42
-11.3831	-3185.44
-11.3795	-2516.17
-11.3759	-1846.9
-11.3723	-1975.61
-11.3687	-2104.31
-11.3651	-1512.27
-11.3614	-2155.8
-11.3578	-2181.54
-11.3542	-2207.28
-11.3506	-1969.17
-11.347	-2966.64
-11.3434	-3191.88
-11.3398	-3417.11
-11.3362	-3565.12
-11.3326	-2477.56
-11.329	-926.657
-11.3253	-1435.04
-11.3217	-1699.29
-11.3181	-1963.54
-11.3145	-2356.5
-11.3109	-2749.45
-11.3073	-2054.84
-11.3037	-1360.23
-11.3001	-1515.08
-11.2965	-1669.93
-11.2928	-2355.69
-11.2892	-1805.88
-11.2856	-1256.06
-11.282	-1941.82
-11.2784	-1913.27
-11.2748	-1884.71
-11.2712	-1933.38
-11.2676	-1982.04
-11.264	-2024.28
-11.2603	-2066.51
-11.2567	-2108.74
-11.2531	-2150.97
-11.2495	-2077.37
-11.2459	-2003.76
-11.2423	-1621.27
-11.2387	-1238.77
-11.2351	-1782.95
-11.2315	-2327.14
-11.2279	-2356.5
-11.2242	-2385.86
-11.2206	-1591.5
-11.217	-797.146
-11.2134	-852.249
-11.2098	-2142.93
-11.2062	-1634.94
-11.2026	-1126.96
-11.199	-1622.87
-11.1954	-2118.79
-11.1917	-1919.7
-11.1881	-1720.61
-11.1845	-2036.34
-11.1809	-2352.07
-11.1773	-2349.26
-11.1737	-2346.44
-11.1701	-2652.52
-11.1665	-2958.6
-11.1629	-3213.2
-11.1592	-3467.79
-11.1556	-2795.71
-11.152	-2123.62
-11.1484	-2130.86
-11.1448	-2138.1
-11.1412	-2660.16
-11.1376	-3182.23
-11.134	-3047.89
-11.1304	-2913.55
-11.1268	-2470.32
-11.1231	-2027.09
-11.1195	-2254.74
-11.1159	-2482.39
-11.1123	-2401.14
-11.1087	-2319.9
-11.1051	-1987.68
-11.1015	-1655.45
-11.0979	-2043.98
[truncated: 63,537 more rows]
