# Supplementary material for: Dual engineering of thermodynamics and kinetics in covalent organic frameworks for separation
Source: Nat Commun. 2026 Mar 10;17:3896. doi: 10.1038/s41467-026-70311-8 (PMC13125621; doi:10.1038/s41467-026-70311-8)
Supplement: Supplementary file 3 — Source Data [file 41467_2026_70311_MOESM3_ESM.zip › 676225_2_data_set_12367526_twyvxw/Source data for figures/Supplementary Figure S23a.xlsx]

## Sheet: Sheet1
Time (min)	Intensity (μV)
0	-133
6.7E-4	-133
0.00133	-133
0.002	-133
0.00267	-133
0.00333	-134
0.004	-134
0.00467	-134
0.00533	-134
0.006	-135
0.00667	-135
0.00733	-135
0.008	-135
0.00867	-135
0.00933	-135
0.01	-135
0.01067	-135
0.01133	-136
0.012	-137
0.01267	-137
0.01333	-138
0.014	-139
0.01467	-139
0.01533	-139
0.016	-139
0.01667	-139
0.01733	-139
0.018	-140
0.01867	-140
0.01933	-140
0.02	-140
0.02067	-140
0.02133	-141
0.022	-141
0.02267	-141
0.02333	-142
0.024	-142
0.02467	-142
0.02533	-141
0.026	-141
0.02667	-141
0.02733	-140
0.028	-140
0.02867	-140
0.02933	-141
0.03	-141
0.03067	-141
0.03133	-142
0.032	-142
0.03267	-142
0.03333	-143
0.034	-144
0.03467	-144
0.03533	-144
0.036	-145
0.03667	-145
0.03733	-145
0.038	-145
0.03867	-145
0.03933	-145
0.04	-146
0.04067	-145
0.04133	-145
0.042	-145
0.04267	-144
0.04333	-144
0.044	-143
0.04467	-144
0.04533	-144
0.046	-144
0.04667	-145
0.04733	-145
0.048	-146
0.04867	-146
0.04933	-146
0.05	-146
0.05067	-146
0.05133	-146
0.052	-146
0.05267	-146
0.05333	-145
0.054	-145
0.05467	-145
0.05533	-145
0.056	-145
0.05667	-145
0.05733	-145
0.058	-145
0.05867	-145
0.05933	-146
0.06	-146
0.06067	-146
0.06133	-145
0.062	-145
0.06267	-146
0.06333	-146
0.064	-146
0.06467	-146
0.06533	-146
0.066	-146
0.06667	-146
0.06733	-146
0.068	-146
0.06867	-146
0.06933	-146
0.07	-145
0.07067	-145
0.07133	-144
0.072	-144
0.07267	-144
0.07333	-144
0.074	-144
0.07467	-144
0.07533	-144
0.076	-144
0.07667	-144
0.07733	-144
0.078	-144
0.07867	-144
0.07933	-144
0.08	-144
0.08067	-144
0.08133	-144
0.082	-144
0.08267	-144
0.08333	-143
0.084	-142
0.08467	-142
0.08533	-141
0.086	-141
0.08667	-140
0.08733	-140
0.088	-140
0.08867	-140
0.08933	-140
0.09	-140
0.09067	-140
0.09133	-139
0.092	-139
0.09267	-138
0.09333	-138
0.094	-138
0.09467	-137
0.09533	-137
0.096	-137
0.09667	-137
0.09733	-137
0.098	-137
0.09867	-137
0.09933	-137
0.1	-138
0.10067	-138
0.10133	-138
0.102	-139
0.10267	-139
0.10333	-140
0.104	-140
0.10467	-141
0.10533	-141
0.106	-141
0.10667	-141
0.10733	-141
0.108	-141
0.10867	-142
0.10933	-142
0.11	-143
0.11067	-143
0.11133	-144
0.112	-145
0.11267	-145
0.11333	-145
0.114	-146
0.11467	-145
0.11533	-145
0.116	-145
0.11667	-145
0.11733	-145
0.118	-145
0.11867	-146
0.11933	-146
0.12	-147
0.12067	-148
0.12133	-148
0.122	-148
0.12267	-148
0.12333	-148
0.124	-148
0.12467	-148
0.12533	-148
0.126	-148
0.12667	-148
0.12733	-148
0.128	-148
0.12867	-148
0.12933	-148
0.13	-148
0.13067	-148
0.13133	-147
0.132	-146
0.13267	-145
0.13333	-145
0.134	-144
0.13467	-143
0.13533	-142
0.136	-142
0.13667	-141
0.13733	-141
0.138	-140
0.13867	-140
0.13933	-139
0.14	-139
0.14067	-139
0.14133	-140
0.142	-140
0.14267	-140
0.14333	-141
0.144	-141
0.14467	-142
0.14533	-142
0.146	-142
0.14667	-142
0.14733	-142
0.148	-141
0.14867	-141
0.14933	-141
0.15	-142
0.15067	-142
0.15133	-142
0.152	-142
0.15267	-143
0.15333	-143
0.154	-145
0.15467	-146
0.15533	-147
0.156	-147
0.15667	-147
0.15733	-148
0.158	-149
0.15867	-149
0.15933	-150
0.16	-150
0.16067	-151
0.16133	-151
0.162	-151
0.16267	-152
0.16333	-153
0.164	-153
0.16467	-153
0.16533	-154
0.166	-154
0.16667	-153
0.16733	-153
0.168	-153
0.16867	-153
0.16933	-153
0.17	-152
0.17067	-152
0.17133	-152
0.172	-152
0.17267	-152
0.17333	-153
0.174	-153
0.17467	-153
0.17533	-153
0.176	-153
0.17667	-153
0.17733	-153
0.178	-153
0.17867	-153
0.17933	-153
0.18	-153
0.18067	-153
0.18133	-153
0.182	-152
0.18267	-151
0.18333	-151
0.184	-150
0.18467	-149
0.18533	-149
0.186	-149
0.18667	-149
0.18733	-149
0.188	-149
0.18867	-149
0.18933	-149
0.19	-149
0.19067	-149
0.19133	-149
0.192	-148
0.19267	-148
0.19333	-148
0.194	-149
0.19467	-149
0.19533	-150
0.196	-150
0.19667	-151
0.19733	-152
0.198	-152
0.19867	-153
0.19933	-153
0.2	-153
0.20067	-153
0.20133	-154
0.202	-154
0.20267	-155
0.20333	-156
0.204	-156
0.20467	-157
0.20533	-157
0.206	-157
0.20667	-157
0.20733	-157
0.208	-157
0.20867	-157
0.20933	-157
0.21	-157
0.21067	-156
0.21133	-156
0.212	-155
0.21267	-155
0.21333	-154
0.214	-154
0.21467	-153
0.21533	-153
0.216	-153
0.21667	-152
0.21733	-152
0.218	-151
0.21867	-151
0.21933	-151
0.22	-151
0.22067	-152
0.22133	-152
0.222	-152
0.22267	-153
0.22333	-153
0.224	-153
0.22467	-154
0.22533	-154
0.226	-154
0.22667	-154
0.22733	-155
0.228	-155
0.22867	-155
0.22933	-155
0.23	-154
0.23067	-154
0.23133	-154
0.232	-153
0.23267	-153
0.23333	-152
0.234	-152
0.23467	-152
0.23533	-152
0.236	-153
0.23667	-153
0.23733	-154
0.238	-154
0.23867	-154
0.23933	-155
0.24	-155
0.24067	-156
0.24133	-156
0.242	-157
0.24267	-158
0.24333	-159
0.244	-160
0.24467	-161
0.24533	-162
0.246	-163
0.24667	-163
0.24733	-164
0.248	-164
0.24867	-164
0.24933	-165
0.25	-165
0.25067	-165
0.25133	-165
0.252	-165
0.25267	-165
0.25333	-165
0.254	-164
0.25467	-164
0.25533	-163
0.256	-163
0.25667	-162
0.25733	-162
0.258	-163
0.25867	-163
0.25933	-163
0.26	-163
0.26067	-164
0.26133	-164
0.262	-164
0.26267	-164
0.26333	-164
0.264	-164
0.26467	-164
0.26533	-164
0.266	-163
0.26667	-163
0.26733	-163
0.268	-164
0.26867	-164
0.26933	-164
0.27	-165
0.27067	-165
0.27133	-166
0.272	-166
0.27267	-166
0.27333	-166
0.274	-166
0.27467	-165
0.27533	-165
0.276	-165
0.27667	-165
0.27733	-165
0.278	-164
0.27867	-164
0.27933	-163
0.28	-163
0.28067	-163
0.28133	-163
0.282	-164
0.28267	-165
0.28333	-166
0.284	-166
0.28467	-167
0.28533	-168
0.286	-168
0.28667	-168
0.28733	-168
0.288	-168
0.28867	-168
0.28933	-168
0.29	-167
0.29067	-167
0.29133	-166
0.292	-166
0.29267	-166
0.29333	-165
0.294	-165
0.29467	-165
0.29533	-166
0.296	-167
0.29667	-168
0.29733	-168
0.298	-169
0.29867	-170
0.29933	-171
0.3	-172
0.30067	-172
0.30133	-172
0.302	-173
0.30267	-174
0.30333	-174
0.304	-175
0.30467	-176
0.30533	-176
0.306	-176
0.30667	-175
0.30733	-175
0.308	-174
0.30867	-174
0.30933	-174
0.31	-174
0.31067	-174
0.31133	-174
0.312	-173
0.31267	-173
0.31333	-173
0.314	-173
0.31467	-172
0.31533	-172
0.316	-172
0.31667	-171
0.31733	-171
0.318	-171
0.31867	-170
0.31933	-170
0.32	-170
0.32067	-170
0.32133	-171
0.322	-171
0.32267	-172
0.32333	-172
0.324	-171
0.32467	-171
0.32533	-171
0.326	-171
0.32667	-171
0.32733	-171
0.328	-171
0.32867	-172
0.32933	-172
0.33	-173
0.33067	-174
0.33133	-174
0.332	-174
0.33267	-174
0.33333	-174
0.334	-174
0.33467	-174
0.33533	-174
0.336	-174
0.33667	-174
0.33733	-174
0.338	-174
0.33867	-173
0.33933	-173
0.34	-172
0.34067	-171
0.34133	-171
0.342	-171
0.34267	-172
0.34333	-172
0.344	-173
0.34467	-174
0.34533	-175
0.346	-176
0.34667	-177
0.34733	-178
0.348	-179
0.34867	-180
0.34933	-181
0.35	-181
0.35067	-182
0.35133	-182
0.352	-182
0.35267	-181
0.35333	-180
0.354	-179
0.35467	-178
0.35533	-177
0.356	-177
0.35667	-176
0.35733	-175
0.358	-174
0.35867	-173
0.35933	-172
0.36	-171
0.36067	-170
0.36133	-169
0.362	-168
0.36267	-168
0.36333	-167
0.364	-167
0.36467	-167
0.36533	-167
0.366	-167
0.36667	-168
0.36733	-168
0.368	-169
0.36867	-170
0.36933	-171
0.37	-172
0.37067	-172
0.37133	-173
0.372	-173
0.37267	-173
0.37333	-173
0.374	-173
0.37467	-173
0.37533	-173
0.376	-173
0.37667	-173
0.37733	-173
0.378	-173
0.37867	-173
0.37933	-173
0.38	-173
0.38067	-173
0.38133	-173
0.382	-173
0.38267	-172
0.38333	-172
0.384	-171
0.38467	-171
0.38533	-170
0.386	-169
0.38667	-168
0.38733	-167
0.388	-167
0.38867	-167
0.38933	-167
0.39	-167
0.39067	-168
0.39133	-169
0.392	-170
0.39267	-171
0.39333	-172
0.394	-174
0.39467	-175
0.39533	-176
0.396	-176
0.39667	-177
0.39733	-178
0.398	-178
0.39867	-179
0.39933	-180
0.4	-181
0.40067	-181
0.40133	-182
0.402	-183
0.40267	-183
0.40333	-183
0.404	-183
0.40467	-183
0.40533	-183
0.406	-183
0.40667	-183
0.40733	-182
0.408	-182
0.40867	-182
0.40933	-181
0.41	-181
0.41067	-181
0.41133	-180
0.412	-180
0.41267	-180
0.41333	-179
0.414	-179
0.41467	-179
0.41533	-179
0.416	-179
0.41667	-179
0.41733	-179
0.418	-179
0.41867	-179
0.41933	-179
0.42	-179
0.42067	-179
0.42133	-179
0.422	-179
0.42267	-179
0.42333	-179
0.424	-180
0.42467	-180
0.42533	-181
0.426	-181
0.42667	-181
0.42733	-181
0.428	-181
0.42867	-181
0.42933	-182
0.43	-182
0.43067	-183
0.43133	-183
0.432	-183
0.43267	-183
0.43333	-184
0.434	-184
0.43467	-184
0.43533	-183
0.436	-183
0.43667	-183
0.43733	-182
0.438	-182
0.43867	-183
0.43933	-183
0.44	-183
0.44067	-182
0.44133	-182
0.442	-182
0.44267	-182
0.44333	-181
0.444	-182
0.44467	-182
0.44533	-181
0.446	-181
0.44667	-181
0.44733	-181
0.448	-180
0.44867	-179
0.44933	-178
0.45	-178
0.45067	-178
0.45133	-178
0.452	-178
0.45267	-178
0.45333	-178
0.454	-178
0.45467	-178
0.45533	-178
0.456	-178
0.45667	-178
0.45733	-178
0.458	-178
0.45867	-178
0.45933	-179
0.46	-180
0.46067	-181
0.46133	-183
0.462	-184
0.46267	-185
0.46333	-185
0.464	-185
0.46467	-186
0.46533	-185
0.466	-185
0.46667	-184
0.46733	-184
0.468	-184
0.46867	-183
0.46933	-183
0.47	-183
0.47067	-183
0.47133	-182
0.472	-182
0.47267	-182
0.47333	-183
0.474	-183
0.47467	-183
0.47533	-183
0.476	-183
0.47667	-183
0.47733	-183
0.478	-183
0.47867	-183
0.47933	-183
0.48	-183
0.48067	-183
0.48133	-183
0.482	-183
0.48267	-184
0.48333	-184
0.484	-184
0.48467	-184
0.48533	-184
0.486	-184
0.48667	-184
0.48733	-184
0.488	-184
0.48867	-184
0.48933	-185
0.49	-185
0.49067	-185
0.49133	-185
0.492	-184
0.49267	-184
0.49333	-184
0.494	-184
0.49467	-184
0.49533	-184
0.496	-184
0.49667	-185
0.49733	-184
0.498	-184
0.49867	-184
0.49933	-184
0.5	-184
0.50067	-185
0.50133	-185
0.502	-186
0.50267	-186
0.50333	-186
0.504	-186
0.50467	-186
0.50533	-186
0.506	-186
0.50667	-187
0.50733	-187
0.508	-187
0.50867	-187
0.50933	-187
0.51	-187
0.51067	-188
0.51133	-188
0.512	-189
0.51267	-189
0.51333	-189
0.514	-190
0.51467	-190
0.51533	-190
0.516	-189
0.51667	-189
0.51733	-189
0.518	-190
0.51867	-191
0.51933	-192
0.52	-193
0.52067	-193
0.52133	-194
0.522	-194
0.52267	-194
0.52333	-194
0.524	-194
0.52467	-194
0.52533	-194
0.526	-193
0.52667	-193
0.52733	-193
0.528	-193
0.52867	-193
0.52933	-193
0.53	-193
0.53067	-193
0.53133	-193
0.532	-194
0.53267	-194
0.53333	-194
0.534	-195
0.53467	-196
0.53533	-196
0.536	-197
0.53667	-197
0.53733	-198
0.538	-198
0.53867	-199
0.53933	-199
0.54	-200
0.54067	-200
0.54133	-200
0.542	-200
0.54267	-200
0.54333	-201
0.544	-200
0.54467	-200
0.54533	-200
0.546	-200
0.54667	-200
0.54733	-200
0.548	-200
0.54867	-200
0.54933	-200
0.55	-200
0.55067	-200
0.55133	-200
0.552	-201
0.55267	-201
0.55333	-202
0.554	-202
0.55467	-202
0.55533	-203
0.556	-203
0.55667	-204
0.55733	-204
0.558	-204
0.55867	-203
0.55933	-203
0.56	-203
0.56067	-203
0.56133	-203
0.562	-202
0.56267	-202
0.56333	-202
0.564	-201
0.56467	-201
0.56533	-201
0.566	-200
0.56667	-200
0.56733	-199
0.568	-199
0.56867	-198
0.56933	-197
0.57	-197
0.57067	-196
0.57133	-196
0.572	-196
0.57267	-196
0.57333	-196
0.574	-196
0.57467	-196
0.57533	-196
0.576	-196
0.57667	-196
0.57733	-196
0.578	-196
0.57867	-197
0.57933	-197
0.58	-197
0.58067	-197
0.58133	-197
0.582	-197
0.58267	-198
0.58333	-198
0.584	-199
0.58467	-199
0.58533	-200
0.586	-201
0.58667	-201
0.58733	-202
0.588	-202
0.58867	-203
0.58933	-203
0.59	-203
0.59067	-203
0.59133	-203
0.592	-203
0.59267	-204
0.59333	-204
0.594	-205
0.59467	-205
0.59533	-206
0.596	-207
0.59667	-207
0.59733	-208
0.598	-208
0.59867	-208
0.59933	-209
0.6	-209
0.60067	-208
0.60133	-208
0.602	-208
0.60267	-208
0.60333	-208
0.604	-208
0.60467	-208
0.60533	-208
0.606	-208
0.60667	-209
0.60733	-210
0.608	-211
0.60867	-212
0.60933	-213
0.61	-214
0.61067	-215
0.61133	-216
0.612	-216
0.61267	-217
0.61333	-218
0.614	-218
0.61467	-218
0.61533	-218
0.616	-218
0.61667	-218
0.61733	-219
0.618	-220
0.61867	-220
0.61933	-220
0.62	-220
0.62067	-220
0.62133	-220
0.622	-220
0.62267	-219
0.62333	-219
0.624	-218
0.62467	-218
0.62533	-217
0.626	-217
0.62667	-216
0.62733	-215
0.628	-214
0.62867	-214
0.62933	-213
0.63	-212
0.63067	-211
0.63133	-211
0.632	-210
0.63267	-210
0.63333	-209
0.634	-209
0.63467	-209
0.63533	-208
0.636	-207
0.63667	-207
0.63733	-207
0.638	-207
0.63867	-207
0.63933	-206
0.64	-206
0.64067	-206
0.64133	-206
0.642	-207
0.64267	-207
0.64333	-208
0.644	-208
0.64467	-208
0.64533	-208
0.646	-208
0.64667	-208
0.64733	-209
0.648	-209
0.64867	-210
0.64933	-210
0.65	-211
0.65067	-211
0.65133	-212
0.652	-212
0.65267	-212
0.65333	-212
0.654	-212
0.65467	-212
0.65533	-212
0.656	-213
0.65667	-213
0.65733	-213
0.658	-214
0.65867	-215
0.65933	-215
0.66	-215
0.66067	-216
0.66133	-216
0.662	-216
0.66267	-217
0.66333	-217
0.664	-217
0.66467	-216
0.66533	-216
0.666	-216
0.66667	-216
0.66733	-216
0.668	-216
0.66867	-217
0.66933	-218
0.67	-218
0.67067	-219
0.67133	-219
0.672	-220
0.67267	-220
0.67333	-220
0.674	-221
0.67467	-221
0.67533	-221
0.676	-220
0.67667	-220
0.67733	-220
0.678	-219
0.67867	-219
0.67933	-218
0.68	-217
0.68067	-217
0.68133	-216
0.682	-216
0.68267	-216
0.68333	-215
0.684	-215
0.68467	-214
0.68533	-214
0.686	-214
0.68667	-214
0.68733	-215
0.688	-216
0.68867	-216
0.68933	-217
0.69	-218
0.69067	-218
0.69133	-219
0.692	-220
0.69267	-220
0.69333	-221
0.694	-221
0.69467	-221
0.69533	-222
0.696	-223
0.69667	-223
0.69733	-224
0.698	-225
0.69867	-226
0.69933	-228
0.7	-229
0.70067	-230
0.70133	-231
0.702	-231
0.70267	-232
0.70333	-232
0.704	-232
0.70467	-233
0.70533	-233
0.706	-234
0.70667	-234
0.70733	-233
0.708	-234
0.70867	-234
0.70933	-234
0.71	-234
0.71067	-235
0.71133	-235
0.712	-235
0.71267	-234
0.71333	-233
0.714	-233
0.71467	-232
0.71533	-232
0.716	-232
0.71667	-232
0.71733	-232
0.718	-233
0.71867	-233
0.71933	-233
0.72	-233
0.72067	-233
0.72133	-232
0.722	-232
0.72267	-232
0.72333	-232
0.724	-232
0.72467	-232
0.72533	-232
0.726	-232
0.72667	-231
0.72733	-231
0.728	-231
0.72867	-231
0.72933	-231
0.73	-230
0.73067	-230
0.73133	-230
0.732	-230
0.73267	-230
0.73333	-230
0.734	-231
0.73467	-231
0.73533	-231
0.736	-231
0.73667	-231
0.73733	-231
0.738	-231
0.73867	-231
0.73933	-231
0.74	-231
0.74067	-231
0.74133	-231
0.742	-230
0.74267	-230
0.74333	-230
0.744	-229
0.74467	-229
0.74533	-229
0.746	-228
0.74667	-228
0.74733	-228
0.748	-228
0.74867	-228
0.74933	-228
0.75	-229
0.75067	-229
0.75133	-230
0.752	-230
0.75267	-230
0.75333	-231
0.754	-231
0.75467	-232
0.75533	-232
0.756	-233
0.75667	-234
0.75733	-235
0.758	-236
0.75867	-237
0.75933	-237
0.76	-238
0.76067	-238
0.76133	-239
0.762	-239
0.76267	-239
0.76333	-238
0.764	-238
0.76467	-238
0.76533	-237
0.766	-237
0.76667	-236
0.76733	-236
0.768	-236
0.76867	-235
0.76933	-235
0.77	-235
0.77067	-236
0.77133	-236
0.772	-236
0.77267	-237
0.77333	-237
0.774	-238
0.77467	-238
0.77533	-239
0.776	-239
0.77667	-240
0.77733	-240
0.778	-240
0.77867	-241
0.77933	-240
0.78	-240
0.78067	-239
0.78133	-239
0.782	-238
0.78267	-238
0.78333	-237
0.784	-237
0.78467	-237
0.78533	-237
0.786	-236
0.78667	-236
0.78733	-236
0.788	-237
0.78867	-237
0.78933	-237
0.79	-237
0.79067	-237
0.79133	-237
0.792	-237
0.79267	-237
0.79333	-237
0.794	-237
0.79467	-237
0.79533	-236
0.796	-235
0.79667	-235
0.79733	-235
0.798	-235
0.79867	-235
0.79933	-235
0.8	-235
0.80067	-236
0.80133	-236
0.802	-237
0.80267	-237
0.80333	-238
0.804	-238
0.80467	-239
0.80533	-239
0.806	-240
0.80667	-240
0.80733	-241
0.808	-242
0.80867	-242
0.80933	-242
0.81	-242
0.81067	-241
0.81133	-241
0.812	-240
0.81267	-240
0.81333	-239
0.814	-238
0.81467	-238
0.81533	-237
0.816	-236
0.81667	-236
0.81733	-235
0.818	-235
0.81867	-235
0.81933	-235
0.82	-235
0.82067	-235
0.82133	-235
0.822	-235
0.82267	-234
0.82333	-234
0.824	-234
0.82467	-234
0.82533	-234
0.826	-235
0.82667	-235
0.82733	-236
0.828	-237
0.82867	-238
0.82933	-239
0.83	-240
0.83067	-240
0.83133	-241
0.832	-241
0.83267	-242
0.83333	-242
0.834	-242
0.83467	-243
0.83533	-244
0.836	-245
0.83667	-246
0.83733	-246
0.838	-247
0.83867	-247
0.83933	-247
0.84	-247
0.84067	-247
0.84133	-246
0.842	-246
0.84267	-245
0.84333	-245
0.844	-244
0.84467	-244
0.84533	-243
0.846	-243
0.84667	-243
0.84733	-243
0.848	-243
0.84867	-242
0.84933	-242
0.85	-242
0.85067	-242
0.85133	-242
0.852	-242
0.85267	-243
0.85333	-243
0.854	-243
0.85467	-243
0.85533	-243
0.856	-242
0.85667	-242
0.85733	-242
0.858	-242
0.85867	-243
0.85933	-243
0.86	-243
0.86067	-243
0.86133	-242
0.862	-242
0.86267	-242
0.86333	-243
0.864	-243
0.86467	-244
0.86533	-245
0.866	-246
0.86667	-247
0.86733	-248
0.868	-248
0.86867	-249
0.86933	-250
0.87	-250
0.87067	-250
0.87133	-250
0.872	-250
0.87267	-249
0.87333	-249
0.874	-249
0.87467	-249
0.87533	-249
0.876	-249
0.87667	-249
0.87733	-249
0.878	-250
0.87867	-250
0.87933	-250
0.88	-249
0.88067	-249
0.88133	-248
0.882	-247
0.88267	-246
0.88333	-245
0.884	-245
0.88467	-245
0.88533	-244
0.886	-244
0.88667	-243
0.88733	-241
0.888	-240
0.88867	-239
0.88933	-238
0.89	-238
0.89067	-237
0.89133	-236
0.892	-236
0.89267	-235
0.89333	-235
0.894	-234
0.89467	-233
0.89533	-233
0.896	-233
0.89667	-233
0.89733	-232
0.898	-232
0.89867	-233
0.89933	-234
0.9	-234
0.90067	-235
0.90133	-237
0.902	-238
0.90267	-239
0.90333	-239
0.904	-240
0.90467	-240
0.90533	-240
0.906	-240
0.90667	-240
0.90733	-240
0.908	-240
0.90867	-240
0.90933	-241
0.91	-241
0.91067	-242
0.91133	-242
0.912	-242
0.91267	-243
0.91333	-243
0.914	-243
0.91467	-244
0.91533	-244
0.916	-244
0.91667	-244
0.91733	-243
0.918	-243
0.91867	-243
0.91933	-243
0.92	-243
0.92067	-243
0.92133	-243
0.922	-243
0.92267	-243
0.92333	-243
0.924	-243
0.92467	-244
0.92533	-244
0.926	-244
0.92667	-245
0.92733	-246
0.928	-247
0.92867	-248
0.92933	-249
0.93	-250
0.93067	-251
0.93133	-252
0.932	-253
0.93267	-254
0.93333	-255
0.934	-255
0.93467	-256
0.93533	-257
0.936	-258
0.93667	-258
0.93733	-258
0.938	-258
0.93867	-258
0.93933	-258
0.94	-258
0.94067	-257
0.94133	-257
0.942	-257
0.94267	-257
0.94333	-257
0.944	-257
0.94467	-257
0.94533	-257
0.946	-257
0.94667	-257
0.94733	-257
0.948	-258
0.94867	-258
0.94933	-259
0.95	-259
0.95067	-258
0.95133	-258
0.952	-257
0.95267	-257
0.95333	-257
0.954	-257
0.95467	-257
0.95533	-256
0.956	-256
0.95667	-255
0.95733	-254
0.958	-254
0.95867	-253
0.95933	-252
0.96	-252
0.96067	-251
0.96133	-250
0.962	-249
0.96267	-249
0.96333	-248
0.964	-248
0.96467	-248
0.96533	-249
0.966	-249
0.96667	-248
0.96733	-247
0.968	-247
0.96867	-246
0.96933	-246
0.97	-245
0.97067	-245
0.97133	-245
0.972	-244
0.97267	-244
0.97333	-244
0.974	-244
0.97467	-244
0.97533	-244
0.976	-245
0.97667	-245
0.97733	-246
0.978	-246
0.97867	-247
0.97933	-247
0.98	-247
0.98067	-247
0.98133	-247
0.982	-247
0.98267	-247
0.98333	-247
0.984	-247
0.98467	-247
0.98533	-247
0.986	-247
0.98667	-248
0.98733	-248
0.988	-249
0.98867	-249
0.98933	-250
0.99	-251
0.99067	-251
0.99133	-251
0.992	-251
0.99267	-252
0.99333	-252
0.994	-252
0.99467	-252
0.99533	-251
0.996	-251
0.99667	-251
0.99733	-251
0.998	-252
0.99867	-252
0.99933	-253
1	-253
1.00067	-253
1.00133	-253
1.002	-253
1.00267	-253
1.00333	-252
1.004	-253
1.00467	-253
1.00533	-253
1.006	-253
1.00667	-253
1.00733	-252
1.008	-251
1.00867	-250
1.00933	-249
1.01	-248
1.01067	-248
1.01133	-247
1.012	-247
1.01267	-247
1.01333	-246
1.014	-246
1.01467	-247
1.01533	-247
1.016	-247
1.01667	-248
1.01733	-248
1.018	-249
1.01867	-249
1.01933	-249
1.02	-249
1.02067	-249
1.02133	-248
1.022	-248
1.02267	-248
1.02333	-249
1.024	-249
1.02467	-249
1.02533	-249
1.026	-249
1.02667	-249
1.02733	-249
1.028	-249
1.02867	-248
1.02933	-248
1.03	-248
1.03067	-248
1.03133	-249
1.032	-250
1.03267	-251
1.03333	-252
1.034	-253
1.03467	-254
1.03533	-254
1.036	-254
1.03667	-254
1.03733	-254
1.038	-254
1.03867	-254
1.03933	-254
1.04	-254
1.04067	-254
1.04133	-253
1.042	-253
1.04267	-252
1.04333	-252
1.044	-252
1.04467	-251
1.04533	-252
1.046	-252
1.04667	-252
1.04733	-252
1.048	-251
1.04867	-251
1.04933	-251
1.05	-251
1.05067	-251
1.05133	-250
1.052	-251
1.05267	-251
1.05333	-251
1.054	-251
1.05467	-251
1.05533	-252
1.056	-252
1.05667	-253
1.05733	-253
1.058	-254
1.05867	-254
1.05933	-254
1.06	-254
1.06067	-254
1.06133	-253
1.062	-253
1.06267	-252
1.06333	-251
1.064	-250
1.06467	-250
1.06533	-248
1.066	-247
1.06667	-246
1.06733	-245
1.068	-244
1.06867	-244
1.06933	-243
1.07	-243
1.07067	-242
1.07133	-242
1.072	-241
1.07267	-242
1.07333	-242
1.074	-242
1.07467	-242
1.07533	-242
1.076	-242
1.07667	-243
1.07733	-243
1.078	-244
1.07867	-244
1.07933	-245
1.08	-247
1.08067	-249
1.08133	-250
1.082	-251
1.08267	-253
1.08333	-254
1.084	-255
1.08467	-255
1.08533	-256
1.086	-256
1.08667	-256
1.08733	-255
1.088	-255
1.08867	-254
1.08933	-253
1.09	-253
1.09067	-252
1.09133	-252
1.092	-251
1.09267	-251
1.09333	-250
1.094	-250
1.09467	-250
1.09533	-251
1.096	-251
1.09667	-251
1.09733	-251
1.098	-251
1.09867	-252
1.09933	-253
1.1	-254
1.10067	-254
1.10133	-255
1.102	-256
1.10267	-257
1.10333	-257
1.104	-258
1.10467	-259
1.10533	-259
1.106	-260
1.10667	-260
1.10733	-261
1.108	-262
1.10867	-263
1.10933	-263
1.11	-264
1.11067	-264
1.11133	-265
1.112	-265
1.11267	-265
1.11333	-266
1.114	-266
1.11467	-266
1.11533	-266
1.116	-267
1.11667	-267
1.11733	-268
1.118	-268
1.11867	-268
1.11933	-269
1.12	-269
1.12067	-269
1.12133	-269
1.122	-268
1.12267	-268
1.12333	-268
1.124	-267
1.12467	-266
1.12533	-265
1.126	-265
1.12667	-265
1.12733	-265
1.128	-266
1.12867	-266
1.12933	-266
1.13	-266
1.13067	-265
1.13133	-265
1.132	-264
1.13267	-264
1.13333	-264
1.134	-263
1.13467	-263
1.13533	-262
1.136	-261
1.13667	-260
1.13733	-259
1.138	-258
1.13867	-257
1.13933	-255
1.14	-255
1.14067	-254
1.14133	-254
1.142	-253
1.14267	-253
1.14333	-252
1.144	-252
1.14467	-251
1.14533	-251
1.146	-251
1.14667	-251
1.14733	-250
1.148	-250
1.14867	-250
1.14933	-250
1.15	-250
1.15067	-250
1.15133	-250
1.152	-250
1.15267	-251
1.15333	-251
1.154	-252
1.15467	-253
1.15533	-254
1.156	-255
1.15667	-256
1.15733	-256
1.158	-257
1.15867	-257
1.15933	-257
1.16	-257
1.16067	-258
1.16133	-258
1.162	-258
1.16267	-258
1.16333	-258
1.164	-258
1.16467	-257
1.16533	-257
1.166	-257
1.16667	-256
1.16733	-256
1.168	-255
1.16867	-254
1.16933	-253
1.17	-253
1.17067	-252
1.17133	-252
1.172	-253
1.17267	-253
1.17333	-253
1.174	-254
1.17467	-255
1.17533	-256
1.176	-257
1.17667	-257
1.17733	-257
1.178	-258
1.17867	-258
1.17933	-259
1.18	-260
1.18067	-261
1.18133	-262
1.182	-262
1.18267	-263
1.18333	-263
1.184	-263
1.18467	-264
1.18533	-264
1.186	-264
1.18667	-264
1.18733	-264
1.188	-264
1.18867	-264
1.18933	-264
1.19	-264
1.19067	-263
1.19133	-262
1.192	-262
1.19267	-261
1.19333	-261
1.194	-260
1.19467	-259
1.19533	-259
1.196	-258
1.19667	-258
1.19733	-258
1.198	-258
1.19867	-258
1.19933	-259
1.2	-259
1.20067	-259
1.20133	-259
1.202	-259
1.20267	-260
1.20333	-261
1.204	-262
1.20467	-263
1.20533	-263
1.206	-263
1.20667	-264
1.20733	-264
1.208	-263
1.20867	-263
1.20933	-263
1.21	-263
1.21067	-263
1.21133	-263
1.212	-262
1.21267	-262
1.21333	-262
1.214	-262
1.21467	-262
1.21533	-262
1.216	-262
1.21667	-262
1.21733	-262
1.218	-263
1.21867	-263
1.21933	-264
1.22	-264
1.22067	-264
1.22133	-264
1.222	-264
1.22267	-263
1.22333	-262
1.224	-261
1.22467	-261
1.22533	-260
1.226	-260
1.22667	-260
1.22733	-260
1.228	-260
1.22867	-260
1.22933	-261
1.23	-261
1.23067	-261
1.23133	-261
1.232	-261
1.23267	-260
1.23333	-260
1.234	-260
1.23467	-260
1.23533	-260
1.236	-260
1.23667	-259
1.23733	-259
1.238	-258
1.23867	-258
1.23933	-258
1.24	-257
1.24067	-257
1.24133	-257
1.242	-258
1.24267	-258
1.24333	-258
1.244	-259
1.24467	-259
1.24533	-259
1.246	-259
1.24667	-260
1.24733	-260
1.248	-261
1.24867	-261
1.24933	-261
1.25	-261
1.25067	-261
1.25133	-261
1.252	-261
1.25267	-261
1.25333	-261
1.254	-261
1.25467	-261
1.25533	-261
1.256	-262
1.25667	-263
1.25733	-263
1.258	-263
1.25867	-263
1.25933	-263
1.26	-264
1.26067	-264
1.26133	-264
1.262	-264
1.26267	-263
1.26333	-263
1.264	-264
1.26467	-264
1.26533	-264
1.266	-264
1.26667	-264
1.26733	-264
1.268	-264
1.26867	-264
1.26933	-265
1.27	-265
1.27067	-265
1.27133	-264
1.272	-264
1.27267	-264
1.27333	-263
1.274	-262
1.27467	-261
1.27533	-260
1.276	-260
1.27667	-259
1.27733	-259
1.278	-259
1.27867	-258
1.27933	-257
1.28	-257
1.28067	-256
1.28133	-255
1.282	-254
1.28267	-254
1.28333	-253
1.284	-254
1.28467	-254
1.28533	-255
1.286	-256
1.28667	-257
1.28733	-257
1.288	-258
1.28867	-259
1.28933	-259
1.29	-260
1.29067	-261
1.29133	-261
1.292	-261
1.29267	-261
1.29333	-261
1.294	-261
1.29467	-261
1.29533	-261
1.296	-261
1.29667	-261
1.29733	-261
1.298	-261
1.29867	-261
1.29933	-262
1.3	-262
1.30067	-262
1.30133	-263
1.302	-264
1.30267	-264
1.30333	-265
1.304	-266
1.30467	-267
1.30533	-267
1.306	-267
1.30667	-267
1.30733	-267
1.308	-267
1.30867	-266
1.30933	-266
1.31	-266
1.31067	-265
1.31133	-265
1.312	-265
1.31267	-265
1.31333	-265
1.314	-265
1.31467	-266
1.31533	-266
1.316	-266
1.31667	-266
1.31733	-266
1.318	-266
1.31867	-265
1.31933	-265
1.32	-264
1.32067	-264
1.32133	-264
1.322	-264
1.32267	-263
1.32333	-263
1.324	-263
1.32467	-263
1.32533	-262
1.326	-262
1.32667	-261
1.32733	-260
1.328	-260
1.32867	-260
1.32933	-260
1.33	-260
1.33067	-260
1.33133	-260
1.332	-260
[truncated: 11,559 more rows]
