# Supplementary material for: Dual engineering of thermodynamics and kinetics in covalent organic frameworks for separation
Source: Nat Commun. 2026 Mar 10;17:3896. doi: 10.1038/s41467-026-70311-8 (PMC13125621; doi:10.1038/s41467-026-70311-8)
Supplement: Supplementary file 3 — Source Data [file 41467_2026_70311_MOESM3_ESM.zip › 676225_2_data_set_12367526_twyvxw/Source data for figures/Supplementary Figure S23b.xlsx]

## Sheet: Sheet1
Time (min)	Intensity (μV)
0	23
6.7E-4	23
0.00133	23
0.002	23
0.00267	23
0.00333	22
0.004	21
0.00467	21
0.00533	20
0.006	20
0.00667	19
0.00733	18
0.008	17
0.00867	17
0.00933	17
0.01	16
0.01067	16
0.01133	16
0.012	15
0.01267	15
0.01333	16
0.014	16
0.01467	17
0.01533	17
0.016	18
0.01667	19
0.01733	19
0.018	20
0.01867	21
0.01933	21
0.02	21
0.02067	22
0.02133	22
0.022	21
0.02267	21
0.02333	21
0.024	21
0.02467	21
0.02533	20
0.026	20
0.02667	20
0.02733	20
0.028	20
0.02867	20
0.02933	20
0.03	20
0.03067	20
0.03133	20
0.032	20
0.03267	19
0.03333	19
0.034	18
0.03467	18
0.03533	17
0.036	16
0.03667	15
0.03733	14
0.038	13
0.03867	12
0.03933	11
0.04	11
0.04067	10
0.04133	10
0.042	10
0.04267	9
0.04333	9
0.044	9
0.04467	8
0.04533	8
0.046	8
0.04667	8
0.04733	8
0.048	8
0.04867	8
0.04933	9
0.05	9
0.05067	10
0.05133	11
0.052	12
0.05267	12
0.05333	13
0.054	13
0.05467	14
0.05533	13
0.056	13
0.05667	14
0.05733	14
0.058	15
0.05867	16
0.05933	16
0.06	16
0.06067	16
0.06133	17
0.062	18
0.06267	18
0.06333	19
0.064	19
0.06467	19
0.06533	19
0.066	19
0.06667	19
0.06733	18
0.068	19
0.06867	18
0.06933	18
0.07	18
0.07067	17
0.07133	17
0.072	16
0.07267	16
0.07333	16
0.074	16
0.07467	15
0.07533	15
0.076	15
0.07667	16
0.07733	16
0.078	15
0.07867	15
0.07933	14
0.08	14
0.08067	14
0.08133	13
0.082	13
0.08267	13
0.08333	13
0.084	14
0.08467	14
0.08533	15
0.086	16
0.08667	16
0.08733	17
0.088	17
0.08867	17
0.08933	18
0.09	18
0.09067	19
0.09133	19
0.092	20
0.09267	21
0.09333	21
0.094	21
0.09467	21
0.09533	20
0.096	20
0.09667	20
0.09733	20
0.098	19
0.09867	19
0.09933	18
0.1	18
0.10067	17
0.10133	17
0.102	16
0.10267	15
0.10333	14
0.104	14
0.10467	13
0.10533	13
0.106	12
0.10667	11
0.10733	11
0.108	11
0.10867	11
0.10933	11
0.11	11
0.11067	11
0.11133	10
0.112	10
0.11267	9
0.11333	8
0.114	7
0.11467	7
0.11533	6
0.116	6
0.11667	6
0.11733	5
0.118	4
0.11867	4
0.11933	4
0.12	3
0.12067	3
0.12133	3
0.122	2
0.12267	3
0.12333	3
0.124	3
0.12467	4
0.12533	4
0.126	5
0.12667	6
0.12733	6
0.128	7
0.12867	8
0.12933	8
0.13	9
0.13067	10
0.13133	10
0.132	10
0.13267	10
0.13333	11
0.134	11
0.13467	11
0.13533	11
0.136	12
0.13667	12
0.13733	13
0.138	13
0.13867	14
0.13933	14
0.14	14
0.14067	15
0.14133	15
0.142	15
0.14267	15
0.14333	15
0.144	15
0.14467	14
0.14533	13
0.146	12
0.14667	11
0.14733	10
0.148	10
0.14867	9
0.14933	8
0.15	8
0.15067	8
0.15133	8
0.152	8
0.15267	9
0.15333	9
0.154	9
0.15467	9
0.15533	10
0.156	11
0.15667	11
0.15733	12
0.158	13
0.15867	14
0.15933	15
0.16	15
0.16067	16
0.16133	17
0.162	18
0.16267	18
0.16333	19
0.164	20
0.16467	20
0.16533	20
0.166	21
0.16667	21
0.16733	21
0.168	21
0.16867	21
0.16933	21
0.17	21
0.17067	22
0.17133	22
0.172	22
0.17267	22
0.17333	21
0.174	21
0.17467	21
0.17533	21
0.176	21
0.17667	21
0.17733	21
0.178	21
0.17867	21
0.17933	22
0.18	22
0.18067	23
0.18133	23
0.182	23
0.18267	22
0.18333	22
0.184	22
0.18467	22
0.18533	22
0.186	23
0.18667	24
0.18733	24
0.188	25
0.18867	25
0.18933	25
0.19	25
0.19067	25
0.19133	26
0.192	26
0.19267	26
0.19333	26
0.194	27
0.19467	27
0.19533	26
0.196	26
0.19667	26
0.19733	27
0.198	27
0.19867	28
0.19933	28
0.2	29
0.20067	29
0.20133	30
0.202	31
0.20267	31
0.20333	32
0.204	33
0.20467	33
0.20533	34
0.206	34
0.20667	34
0.20733	35
0.208	35
0.20867	35
0.20933	36
0.21	37
0.21067	38
0.21133	39
0.212	39
0.21267	39
0.21333	40
0.214	40
0.21467	41
0.21533	41
0.216	42
0.21667	43
0.21733	43
0.218	44
0.21867	45
0.21933	45
0.22	46
0.22067	46
0.22133	47
0.222	47
0.22267	48
0.22333	49
0.224	50
0.22467	51
0.22533	51
0.226	52
0.22667	53
0.22733	54
0.228	54
0.22867	55
0.22933	56
0.23	56
0.23067	57
0.23133	58
0.232	59
0.23267	60
0.23333	60
0.234	61
0.23467	62
0.23533	63
0.236	63
0.23667	64
0.23733	64
0.238	65
0.23867	66
0.23933	66
0.24	67
0.24067	68
0.24133	68
0.242	68
0.24267	68
0.24333	69
0.244	69
0.24467	70
0.24533	71
0.246	72
0.24667	72
0.24733	72
0.248	73
0.24867	73
0.24933	73
0.25	73
0.25067	73
0.25133	73
0.252	73
0.25267	74
0.25333	74
0.254	75
0.25467	75
0.25533	76
0.256	76
0.25667	77
0.25733	77
0.258	78
0.25867	79
0.25933	80
0.26	81
0.26067	82
0.26133	83
0.262	83
0.26267	84
0.26333	84
0.264	85
0.26467	86
0.26533	86
0.266	87
0.26667	88
0.26733	88
0.268	88
0.26867	88
0.26933	88
0.27	88
0.27067	87
0.27133	88
0.272	88
0.27267	87
0.27333	87
0.274	87
0.27467	88
0.27533	88
0.276	88
0.27667	89
0.27733	90
0.278	91
0.27867	93
0.27933	94
0.28	95
0.28067	97
0.28133	98
0.282	99
0.28267	99
0.28333	100
0.284	100
0.28467	100
0.28533	101
0.286	101
0.28667	102
0.28733	103
0.288	104
0.28867	104
0.28933	105
0.29	105
0.29067	106
0.29133	106
0.292	107
0.29267	108
0.29333	109
0.294	109
0.29467	109
0.29533	109
0.296	109
0.29667	109
0.29733	108
0.298	108
0.29867	108
0.29933	108
0.3	109
0.30067	109
0.30133	109
0.302	109
0.30267	109
0.30333	109
0.304	109
0.30467	110
0.30533	110
0.306	110
0.30667	111
0.30733	111
0.308	112
0.30867	112
0.30933	113
0.31	113
0.31067	113
0.31133	112
0.312	112
0.31267	111
0.31333	111
0.314	110
0.31467	109
0.31533	109
0.316	110
0.31667	110
0.31733	110
0.318	111
0.31867	111
0.31933	111
0.32	111
0.32067	111
0.32133	111
0.322	111
0.32267	111
0.32333	112
0.324	112
0.32467	112
0.32533	112
0.326	112
0.32667	112
0.32733	113
0.328	113
0.32867	112
0.32933	112
0.33	112
0.33067	112
0.33133	112
0.332	112
0.33267	112
0.33333	112
0.334	112
0.33467	113
0.33533	113
0.336	114
0.33667	115
0.33733	115
0.338	116
0.33867	116
0.33933	116
0.34	115
0.34067	115
0.34133	115
0.342	115
0.34267	114
0.34333	114
0.344	114
0.34467	114
0.34533	114
0.346	115
0.34667	115
0.34733	116
0.348	116
0.34867	117
0.34933	117
0.35	118
0.35067	120
0.35133	121
0.352	122
0.35267	123
0.35333	123
0.354	124
0.35467	124
0.35533	125
0.356	125
0.35667	125
0.35733	125
0.358	126
0.35867	126
0.35933	126
0.36	126
0.36067	126
0.36133	126
0.362	127
0.36267	127
0.36333	127
0.364	127
0.36467	127
0.36533	127
0.366	128
0.36667	128
0.36733	128
0.368	128
0.36867	128
0.36933	128
0.37	128
0.37067	129
0.37133	129
0.372	130
0.37267	131
0.37333	132
0.374	133
0.37467	134
0.37533	134
0.376	134
0.37667	134
0.37733	135
0.378	135
0.37867	135
0.37933	136
0.38	137
0.38067	137
0.38133	138
0.382	138
0.38267	139
0.38333	139
0.384	140
0.38467	140
0.38533	140
0.386	140
0.38667	140
0.38733	140
0.388	140
0.38867	140
0.38933	141
0.39	141
0.39067	141
0.39133	141
0.392	141
0.39267	140
0.39333	140
0.394	140
0.39467	141
0.39533	142
0.396	142
0.39667	143
0.39733	143
0.398	143
0.39867	143
0.39933	144
0.4	145
0.40067	146
0.40133	147
0.402	148
0.40267	149
0.40333	150
0.404	150
0.40467	152
0.40533	153
0.406	154
0.40667	155
0.40733	156
0.408	158
0.40867	159
0.40933	159
0.41	160
0.41067	160
0.41133	161
0.412	161
0.41267	161
0.41333	161
0.414	161
0.41467	161
0.41533	161
0.416	161
0.41667	162
0.41733	162
0.418	162
0.41867	163
0.41933	164
0.42	165
0.42067	165
0.42133	166
0.422	166
0.42267	167
0.42333	167
0.424	167
0.42467	167
0.42533	167
0.426	167
0.42667	168
0.42733	169
0.428	169
0.42867	170
0.42933	170
0.43	171
0.43067	171
0.43133	172
0.432	173
0.43267	173
0.43333	174
0.434	174
0.43467	174
0.43533	174
0.436	175
0.43667	175
0.43733	176
0.438	176
0.43867	177
0.43933	178
0.44	179
0.44067	180
0.44133	181
0.442	182
0.44267	184
0.44333	185
0.444	187
0.44467	188
0.44533	189
0.446	190
0.44667	190
0.44733	191
0.448	192
0.44867	192
0.44933	193
0.45	194
0.45067	195
0.45133	196
0.452	197
0.45267	198
0.45333	199
0.454	200
0.45467	201
0.45533	201
0.456	201
0.45667	202
0.45733	202
0.458	203
0.45867	203
0.45933	203
0.46	202
0.46067	202
0.46133	202
0.462	202
0.46267	202
0.46333	202
0.464	202
0.46467	202
0.46533	203
0.466	203
0.46667	203
0.46733	202
0.468	202
0.46867	202
0.46933	202
0.47	203
0.47067	203
0.47133	203
0.472	203
0.47267	203
0.47333	204
0.474	204
0.47467	204
0.47533	204
0.476	204
0.47667	204
0.47733	205
0.478	205
0.47867	206
0.47933	206
0.48	207
0.48067	208
0.48133	209
0.482	210
0.48267	211
0.48333	212
0.484	213
0.48467	214
0.48533	215
0.486	216
0.48667	217
0.48733	218
0.488	219
0.48867	220
0.48933	221
0.49	222
0.49067	223
0.49133	224
0.492	225
0.49267	226
0.49333	227
0.494	228
0.49467	229
0.49533	229
0.496	230
0.49667	230
0.49733	230
0.498	231
0.49867	231
0.49933	232
0.5	232
0.50067	231
0.50133	231
0.502	230
0.50267	230
0.50333	229
0.504	229
0.50467	229
0.50533	229
0.506	230
0.50667	230
0.50733	230
0.508	231
0.50867	232
0.50933	233
0.51	233
0.51067	234
0.51133	234
0.512	234
0.51267	234
0.51333	234
0.514	234
0.51467	235
0.51533	235
0.516	236
0.51667	237
0.51733	238
0.518	238
0.51867	238
0.51933	239
0.52	239
0.52067	240
0.52133	240
0.522	241
0.52267	242
0.52333	242
0.524	243
0.52467	244
0.52533	244
0.526	245
0.52667	246
0.52733	247
0.528	247
0.52867	248
0.52933	249
0.53	250
0.53067	251
0.53133	252
0.532	253
0.53267	254
0.53333	255
0.534	255
0.53467	256
0.53533	257
0.536	258
0.53667	259
0.53733	260
0.538	261
0.53867	262
0.53933	263
0.54	264
0.54067	265
0.54133	265
0.542	266
0.54267	267
0.54333	268
0.544	269
0.54467	269
0.54533	270
0.546	272
0.54667	273
0.54733	273
0.548	274
0.54867	274
0.54933	274
0.55	274
0.55067	274
0.55133	273
0.552	273
0.55267	273
0.55333	273
0.554	273
0.55467	273
0.55533	273
0.556	273
0.55667	274
0.55733	274
0.558	274
0.55867	275
0.55933	275
0.56	276
0.56067	276
0.56133	276
0.562	277
0.56267	277
0.56333	277
0.564	277
0.56467	277
0.56533	278
0.566	278
0.56667	279
0.56733	279
0.568	280
0.56867	281
0.56933	282
0.57	283
0.57067	284
0.57133	285
0.572	286
0.57267	288
0.57333	289
0.574	291
0.57467	292
0.57533	293
0.576	294
0.57667	294
0.57733	294
0.578	294
0.57867	295
0.57933	295
0.58	296
0.58067	296
0.58133	297
0.582	298
0.58267	298
0.58333	299
0.584	299
0.58467	300
0.58533	300
0.586	300
0.58667	301
0.58733	302
0.588	303
0.58867	304
0.58933	304
0.59	305
0.59067	306
0.59133	307
0.592	307
0.59267	308
0.59333	308
0.594	308
0.59467	308
0.59533	308
0.596	308
0.59667	309
0.59733	309
0.598	309
0.59867	310
0.59933	311
0.6	311
0.60067	312
0.60133	312
0.602	312
0.60267	313
0.60333	313
0.604	313
0.60467	313
0.60533	314
0.606	314
0.60667	314
0.60733	315
0.608	315
0.60867	316
0.60933	317
0.61	318
0.61067	319
0.61133	320
0.612	321
0.61267	322
0.61333	322
0.614	322
0.61467	321
0.61533	320
0.616	320
0.61667	319
0.61733	319
0.618	319
0.61867	319
0.61933	319
0.62	320
0.62067	319
0.62133	319
0.622	319
0.62267	319
0.62333	319
0.624	319
0.62467	319
0.62533	318
0.626	318
0.62667	318
0.62733	318
0.628	318
0.62867	318
0.62933	318
0.63	318
0.63067	318
0.63133	318
0.632	318
0.63267	319
0.63333	319
0.634	319
0.63467	319
0.63533	319
0.636	319
0.63667	319
0.63733	319
0.638	319
0.63867	318
0.63933	318
0.64	318
0.64067	318
0.64133	318
0.642	318
0.64267	318
0.64333	317
0.644	317
0.64467	317
0.64533	317
0.646	317
0.64667	317
0.64733	318
0.648	318
0.64867	319
0.64933	319
0.65	320
0.65067	320
0.65133	321
0.652	321
0.65267	321
0.65333	322
0.654	322
0.65467	322
0.65533	322
0.656	322
0.65667	322
0.65733	322
0.658	321
0.65867	321
0.65933	321
0.66	321
0.66067	321
0.66133	320
0.662	320
0.66267	320
0.66333	319
0.664	319
0.66467	320
0.66533	319
0.666	319
0.66667	319
0.66733	319
0.668	319
0.66867	320
0.66933	321
0.67	322
0.67067	322
0.67133	322
0.672	323
0.67267	323
0.67333	323
0.674	323
0.67467	324
0.67533	324
0.676	325
0.67667	325
0.67733	326
0.678	327
0.67867	327
0.67933	328
0.68	328
0.68067	328
0.68133	328
0.682	328
0.68267	328
0.68333	328
0.684	327
0.68467	327
0.68533	326
0.686	326
0.68667	326
0.68733	325
0.688	326
0.68867	326
0.68933	327
0.69	327
0.69067	328
0.69133	328
0.692	329
0.69267	329
0.69333	329
0.694	330
0.69467	330
0.69533	330
0.696	330
0.69667	330
0.69733	330
0.698	329
0.69867	329
0.69933	328
0.7	327
0.70067	327
0.70133	326
0.702	325
0.70267	324
0.70333	323
0.704	322
0.70467	322
0.70533	321
0.706	320
0.70667	319
0.70733	319
0.708	319
0.70867	318
0.70933	318
0.71	318
0.71067	318
0.71133	318
0.712	317
0.71267	317
0.71333	317
0.714	316
0.71467	316
0.71533	315
0.716	315
0.71667	315
0.71733	315
0.718	315
0.71867	314
0.71933	314
0.72	314
0.72067	314
0.72133	315
0.722	315
0.72267	315
0.72333	315
0.724	316
0.72467	316
0.72533	316
0.726	316
0.72667	315
0.72733	315
0.728	314
0.72867	314
0.72933	314
0.73	314
0.73067	314
0.73133	314
0.732	314
0.73267	314
0.73333	314
0.734	313
0.73467	313
0.73533	312
0.736	312
0.73667	312
0.73733	312
0.738	312
0.73867	313
0.73933	313
0.74	314
0.74067	315
0.74133	316
0.742	317
0.74267	318
0.74333	318
0.744	319
0.74467	319
0.74533	318
0.746	318
0.74667	317
0.74733	316
0.748	315
0.74867	314
0.74933	314
0.75	314
0.75067	314
0.75133	314
0.752	314
0.75267	314
0.75333	314
0.754	314
0.75467	314
0.75533	314
0.756	314
0.75667	314
0.75733	314
0.758	315
0.75867	315
0.75933	315
0.76	315
0.76067	316
0.76133	316
0.762	317
0.76267	317
0.76333	318
0.764	318
0.76467	318
0.76533	318
0.766	319
0.76667	319
0.76733	320
0.768	321
0.76867	321
0.76933	321
0.77	321
0.77067	321
0.77133	320
0.772	320
0.77267	319
0.77333	318
0.774	318
0.77467	318
0.77533	317
0.776	317
0.77667	317
0.77733	316
0.778	316
0.77867	316
0.77933	316
0.78	315
0.78067	315
0.78133	315
0.782	314
0.78267	314
0.78333	313
0.784	313
0.78467	313
0.78533	312
0.786	312
0.78667	312
0.78733	312
0.788	312
0.78867	313
0.78933	313
0.79	314
0.79067	314
0.79133	315
0.792	315
0.79267	315
0.79333	315
0.794	315
0.79467	315
0.79533	315
0.796	315
0.79667	315
0.79733	314
0.798	314
0.79867	313
0.79933	312
0.8	310
0.80067	309
0.80133	308
0.802	308
0.80267	308
0.80333	308
0.804	308
0.80467	308
0.80533	308
0.806	307
0.80667	306
0.80733	306
0.808	306
0.80867	305
0.80933	305
0.81	305
0.81067	304
0.81133	304
0.812	304
0.81267	304
0.81333	304
0.814	304
0.81467	305
0.81533	305
0.816	305
0.81667	305
0.81733	305
0.818	305
0.81867	305
0.81933	304
0.82	304
0.82067	303
0.82133	303
0.822	303
0.82267	303
0.82333	303
0.824	303
0.82467	303
0.82533	302
0.826	302
0.82667	303
0.82733	303
0.828	304
0.82867	304
0.82933	304
0.83	304
0.83067	305
0.83133	305
0.832	306
0.83267	306
0.83333	306
0.834	307
0.83467	307
0.83533	307
0.836	307
0.83667	308
0.83733	309
0.838	309
0.83867	309
0.83933	310
0.84	310
0.84067	310
0.84133	310
0.842	310
0.84267	310
0.84333	310
0.844	311
0.84467	311
0.84533	311
0.846	311
0.84667	312
0.84733	311
0.848	311
0.84867	311
0.84933	310
0.85	309
0.85067	309
0.85133	308
0.852	307
0.85267	307
0.85333	307
0.854	306
0.85467	306
0.85533	306
0.856	306
0.85667	305
0.85733	305
0.858	306
0.85867	307
0.85933	308
0.86	308
0.86067	309
0.86133	310
0.862	310
0.86267	311
0.86333	311
0.864	312
0.86467	312
0.86533	312
0.866	312
0.86667	312
0.86733	312
0.868	312
0.86867	312
0.86933	312
0.87	311
0.87067	311
0.87133	311
0.872	311
0.87267	311
0.87333	312
0.874	312
0.87467	313
0.87533	313
0.876	312
0.87667	312
0.87733	311
0.878	311
0.87867	310
0.87933	309
0.88	309
0.88067	309
0.88133	309
0.882	310
0.88267	310
0.88333	310
0.884	309
0.88467	309
0.88533	309
0.886	308
0.88667	308
0.88733	308
0.888	308
0.88867	308
0.88933	307
0.89	307
0.89067	306
0.89133	305
0.892	305
0.89267	304
0.89333	304
0.894	303
0.89467	303
0.89533	303
0.896	303
0.89667	303
0.89733	303
0.898	303
0.89867	303
0.89933	303
0.9	302
0.90067	302
0.90133	301
0.902	301
0.90267	301
0.90333	302
0.904	302
0.90467	302
0.90533	302
0.906	301
0.90667	301
0.90733	301
0.908	301
0.90867	300
0.90933	300
0.91	300
0.91067	300
0.91133	300
0.912	299
0.91267	299
0.91333	299
0.914	300
0.91467	300
0.91533	301
0.916	301
0.91667	302
0.91733	302
0.918	302
0.91867	302
0.91933	302
0.92	302
0.92067	302
0.92133	303
0.922	303
0.92267	303
0.92333	303
0.924	303
0.92467	303
0.92533	303
0.926	302
0.92667	302
0.92733	302
0.928	302
0.92867	302
0.92933	302
0.93	302
0.93067	302
0.93133	302
0.932	302
0.93267	302
0.93333	302
0.934	302
0.93467	302
0.93533	302
0.936	302
0.93667	302
0.93733	302
0.938	301
0.93867	301
0.93933	302
0.94	302
0.94067	302
0.94133	302
0.942	302
0.94267	301
0.94333	301
0.944	301
0.94467	300
0.94533	300
0.946	300
0.94667	299
0.94733	299
0.948	298
0.94867	298
0.94933	298
0.95	298
0.95067	298
0.95133	298
0.952	298
0.95267	298
0.95333	297
0.954	297
0.95467	298
0.95533	298
0.956	298
0.95667	297
0.95733	297
0.958	296
0.95867	296
0.95933	295
0.96	295
0.96067	294
0.96133	293
0.962	293
0.96267	292
0.96333	292
0.964	292
0.96467	292
0.96533	292
0.966	292
0.96667	292
0.96733	293
0.968	293
0.96867	294
0.96933	295
0.97	296
0.97067	296
0.97133	296
0.972	296
0.97267	297
0.97333	297
0.974	298
0.97467	299
0.97533	299
0.976	299
0.97667	299
0.97733	300
0.978	300
0.97867	299
0.97933	299
0.98	299
0.98067	299
0.98133	299
0.982	299
0.98267	298
0.98333	298
0.984	298
0.98467	298
0.98533	298
0.986	299
0.98667	299
0.98733	299
0.988	300
0.98867	300
0.98933	300
0.99	300
0.99067	300
0.99133	299
0.992	299
0.99267	298
0.99333	298
0.994	297
0.99467	297
0.99533	296
0.996	296
0.99667	295
0.99733	295
0.998	295
0.99867	295
0.99933	294
1	294
1.00067	294
1.00133	294
1.002	294
1.00267	293
1.00333	293
1.004	293
1.00467	292
1.00533	292
1.006	291
1.00667	291
1.00733	290
1.008	290
1.00867	290
1.00933	289
1.01	290
1.01067	290
1.01133	291
1.012	291
1.01267	292
1.01333	292
1.014	292
1.01467	292
1.01533	292
1.016	292
1.01667	292
1.01733	291
1.018	290
1.01867	290
1.01933	289
1.02	289
1.02067	289
1.02133	289
1.022	288
1.02267	287
1.02333	287
1.024	286
1.02467	285
1.02533	284
1.026	284
1.02667	284
1.02733	284
1.028	284
1.02867	284
1.02933	284
1.03	284
1.03067	285
1.03133	285
1.032	285
1.03267	286
1.03333	285
1.034	285
1.03467	285
1.03533	285
1.036	286
1.03667	286
1.03733	286
1.038	287
1.03867	287
1.03933	287
1.04	287
1.04067	287
1.04133	287
1.042	287
1.04267	288
1.04333	288
1.044	288
1.04467	289
1.04533	289
1.046	288
1.04667	288
1.04733	288
1.048	287
1.04867	287
1.04933	286
1.05	285
1.05067	285
1.05133	284
1.052	284
1.05267	284
1.05333	283
1.054	282
1.05467	282
1.05533	281
1.056	281
1.05667	281
1.05733	282
1.058	282
1.05867	283
1.05933	284
1.06	285
1.06067	285
1.06133	286
1.062	286
1.06267	286
1.06333	285
1.064	284
1.06467	284
1.06533	284
1.066	285
1.06667	285
1.06733	284
1.068	284
1.06867	284
1.06933	285
1.07	285
1.07067	286
1.07133	287
1.072	288
1.07267	289
1.07333	289
1.074	289
1.07467	289
1.07533	289
1.076	289
1.07667	289
1.07733	289
1.078	289
1.07867	289
1.07933	290
1.08	290
1.08067	289
1.08133	289
1.082	289
1.08267	289
1.08333	289
1.084	289
1.08467	289
1.08533	289
1.086	289
1.08667	290
1.08733	290
1.088	290
1.08867	289
1.08933	289
1.09	289
1.09067	289
1.09133	288
1.092	288
1.09267	287
1.09333	286
1.094	286
1.09467	286
1.09533	285
1.096	285
1.09667	285
1.09733	284
1.098	284
1.09867	284
1.09933	284
1.1	285
1.10067	285
1.10133	285
1.102	285
1.10267	285
1.10333	285
1.104	284
1.10467	284
1.10533	284
1.106	283
1.10667	283
1.10733	282
1.108	281
1.10867	280
1.10933	279
1.11	279
1.11067	278
1.11133	278
1.112	277
1.11267	277
1.11333	277
1.114	276
1.11467	276
1.11533	275
1.116	275
1.11667	275
1.11733	275
1.118	275
1.11867	274
1.11933	274
1.12	274
1.12067	274
1.12133	274
1.122	275
1.12267	275
1.12333	275
1.124	275
1.12467	275
1.12533	275
1.126	276
1.12667	276
1.12733	276
1.128	276
1.12867	277
1.12933	277
1.13	277
1.13067	277
1.13133	277
1.132	277
1.13267	277
1.13333	277
1.134	277
1.13467	277
1.13533	278
1.136	278
1.13667	278
1.13733	278
1.138	278
1.13867	277
1.13933	277
1.14	277
1.14067	276
1.14133	275
1.142	275
1.14267	274
1.14333	274
1.144	275
1.14467	274
1.14533	274
1.146	274
1.14667	274
1.14733	273
1.148	272
1.14867	272
1.14933	271
1.15	271
1.15067	270
1.15133	269
1.152	268
1.15267	268
1.15333	267
1.154	267
1.15467	267
1.15533	267
1.156	267
1.15667	268
1.15733	268
1.158	268
1.15867	268
1.15933	268
1.16	268
1.16067	267
1.16133	267
1.162	267
1.16267	266
1.16333	266
1.164	265
1.16467	265
1.16533	265
1.166	265
1.16667	265
1.16733	265
1.168	266
1.16867	266
1.16933	267
1.17	267
1.17067	267
1.17133	267
1.172	267
1.17267	267
1.17333	267
1.174	267
1.17467	267
1.17533	267
1.176	267
1.17667	267
1.17733	267
1.178	266
1.17867	266
1.17933	266
1.18	266
1.18067	265
1.18133	265
1.182	264
1.18267	264
1.18333	263
1.184	262
1.18467	262
1.18533	262
1.186	262
1.18667	262
1.18733	262
1.188	262
1.18867	262
1.18933	262
1.19	262
1.19067	262
1.19133	262
1.192	261
1.19267	261
1.19333	260
1.194	259
1.19467	259
1.19533	259
1.196	259
1.19667	259
1.19733	259
1.198	259
1.19867	259
1.19933	259
1.2	259
1.20067	258
1.20133	257
1.202	256
1.20267	255
1.20333	255
1.204	255
1.20467	254
1.20533	254
1.206	255
1.20667	255
1.20733	255
1.208	255
1.20867	255
1.20933	256
1.21	255
1.21067	256
1.21133	255
1.212	255
1.21267	255
1.21333	255
1.214	255
1.21467	254
1.21533	254
1.216	254
1.21667	254
1.21733	254
1.218	253
1.21867	253
1.21933	253
1.22	253
1.22067	254
1.22133	254
1.222	255
1.22267	255
1.22333	255
1.224	256
1.22467	256
1.22533	257
1.226	258
1.22667	259
1.22733	259
1.228	259
1.22867	260
1.22933	260
1.23	260
1.23067	260
1.23133	259
1.232	258
1.23267	257
1.23333	256
1.234	255
1.23467	255
1.23533	254
1.236	254
1.23667	254
1.23733	255
1.238	255
1.23867	255
1.23933	254
1.24	253
1.24067	253
1.24133	252
1.242	252
1.24267	251
1.24333	251
1.244	252
1.24467	252
1.24533	252
1.246	252
1.24667	252
1.24733	252
1.248	252
1.24867	252
1.24933	252
1.25	252
1.25067	253
1.25133	253
1.252	253
1.25267	253
1.25333	253
1.254	253
1.25467	252
1.25533	251
1.256	250
1.25667	250
1.25733	249
1.258	248
1.25867	248
1.25933	248
1.26	247
1.26067	247
1.26133	247
1.262	246
1.26267	245
1.26333	245
1.264	245
1.26467	245
1.26533	245
1.266	244
1.26667	244
1.26733	244
1.268	245
1.26867	245
1.26933	245
1.27	246
1.27067	246
1.27133	247
1.272	247
1.27267	248
1.27333	249
1.274	249
1.27467	250
1.27533	250
1.276	251
1.27667	251
1.27733	251
1.278	251
1.27867	252
1.27933	252
1.28	252
1.28067	252
1.28133	252
1.282	251
1.28267	252
1.28333	252
1.284	252
1.28467	252
1.28533	253
1.286	253
1.28667	253
1.28733	253
1.288	253
1.28867	253
1.28933	253
1.29	252
1.29067	252
1.29133	251
1.292	250
1.29267	250
1.29333	250
1.294	250
1.29467	249
1.29533	249
1.296	248
1.29667	247
1.29733	247
1.298	247
1.29867	247
1.29933	248
1.3	248
1.30067	249
1.30133	249
1.302	250
1.30267	251
1.30333	252
1.304	253
1.30467	253
1.30533	253
1.306	253
1.30667	253
1.30733	253
1.308	253
1.30867	253
1.30933	253
1.31	254
1.31067	254
1.31133	254
1.312	254
1.31267	254
1.31333	254
1.314	254
1.31467	253
1.31533	253
1.316	253
1.31667	253
1.31733	252
1.318	252
1.31867	251
1.31933	251
1.32	251
1.32067	250
1.32133	250
1.322	250
1.32267	250
1.32333	249
1.324	249
1.32467	249
1.32533	250
1.326	250
1.32667	250
1.32733	250
1.328	250
1.32867	250
1.32933	250
1.33	251
1.33067	251
1.33133	251
1.332	251
[truncated: 7,918 more rows]
