# Supplementary material for: Dual engineering of thermodynamics and kinetics in covalent organic frameworks for separation
Source: Nat Commun. 2026 Mar 10;17:3896. doi: 10.1038/s41467-026-70311-8 (PMC13125621; doi:10.1038/s41467-026-70311-8)
Supplement: Supplementary file 3 — Source Data [file 41467_2026_70311_MOESM3_ESM.zip › 676225_2_data_set_12367526_twyvxw/Source data for figures/Supplementary Figure S23c.xlsx]

## Sheet: Sheet1
Time (min)	Intensity (μV)
0	3
6.7E-4	4
0.00133	4
0.002	4
0.00267	4
0.00333	4
0.004	4
0.00467	4
0.00533	4
0.006	5
0.00667	5
0.00733	5
0.008	4
0.00867	4
0.00933	4
0.01	4
0.01067	4
0.01133	4
0.012	4
0.01267	5
0.01333	5
0.014	6
0.01467	7
0.01533	8
0.016	8
0.01667	9
0.01733	10
0.018	11
0.01867	12
0.01933	12
0.02	13
0.02067	13
0.02133	14
0.022	14
0.02267	14
0.02333	13
0.024	14
0.02467	13
0.02533	13
0.026	13
0.02667	14
0.02733	14
0.028	14
0.02867	14
0.02933	14
0.03	14
0.03067	14
0.03133	13
0.032	13
0.03267	12
0.03333	11
0.034	9
0.03467	8
0.03533	7
0.036	6
0.03667	6
0.03733	6
0.038	6
0.03867	5
0.03933	5
0.04	5
0.04067	5
0.04133	5
0.042	6
0.04267	6
0.04333	6
0.044	6
0.04467	6
0.04533	6
0.046	7
0.04667	7
0.04733	8
0.048	7
0.04867	7
0.04933	7
0.05	7
0.05067	7
0.05133	6
0.052	6
0.05267	5
0.05333	4
0.054	4
0.05467	3
0.05533	2
0.056	2
0.05667	2
0.05733	2
0.058	2
0.05867	1
0.05933	1
0.06	1
0.06067	0
0.06133	0
0.062	-1
0.06267	-1
0.06333	-1
0.064	-2
0.06467	-2
0.06533	-2
0.066	-2
0.06667	-2
0.06733	-2
0.068	-2
0.06867	-2
0.06933	-2
0.07	-2
0.07067	-2
0.07133	-2
0.072	-1
0.07267	-1
0.07333	0
0.074	0
0.07467	1
0.07533	1
0.076	1
0.07667	1
0.07733	0
0.078	-1
0.07867	-2
0.07933	-2
0.08	-2
0.08067	-2
0.08133	-1
0.082	-1
0.08267	0
0.08333	0
0.084	-1
0.08467	-2
0.08533	-3
0.086	-4
0.08667	-5
0.08733	-6
0.088	-6
0.08867	-7
0.08933	-7
0.09	-7
0.09067	-7
0.09133	-6
0.092	-6
0.09267	-6
0.09333	-6
0.094	-6
0.09467	-6
0.09533	-7
0.096	-7
0.09667	-7
0.09733	-7
0.098	-8
0.09867	-8
0.09933	-9
0.1	-9
0.10067	-9
0.10133	-10
0.102	-10
0.10267	-10
0.10333	-11
0.104	-11
0.10467	-11
0.10533	-11
0.106	-11
0.10667	-11
0.10733	-11
0.108	-11
0.10867	-10
0.10933	-10
0.11	-10
0.11067	-10
0.11133	-10
0.112	-10
0.11267	-10
0.11333	-9
0.114	-9
0.11467	-9
0.11533	-8
0.116	-8
0.11667	-7
0.11733	-7
0.118	-7
0.11867	-8
0.11933	-7
0.12	-8
0.12067	-9
0.12133	-9
0.122	-10
0.12267	-10
0.12333	-10
0.124	-10
0.12467	-10
0.12533	-11
0.126	-11
0.12667	-11
0.12733	-12
0.128	-13
0.12867	-13
0.12933	-14
0.13	-14
0.13067	-14
0.13133	-14
0.132	-15
0.13267	-15
0.13333	-15
0.134	-15
0.13467	-15
0.13533	-15
0.136	-16
0.13667	-16
0.13733	-17
0.138	-17
0.13867	-18
0.13933	-18
0.14	-18
0.14067	-18
0.14133	-19
0.142	-19
0.14267	-19
0.14333	-19
0.144	-20
0.14467	-20
0.14533	-20
0.146	-20
0.14667	-20
0.14733	-21
0.148	-21
0.14867	-21
0.14933	-22
0.15	-22
0.15067	-22
0.15133	-22
0.152	-22
0.15267	-22
0.15333	-22
0.154	-22
0.15467	-22
0.15533	-21
0.156	-21
0.15667	-21
0.15733	-20
0.158	-20
0.15867	-20
0.15933	-20
0.16	-19
0.16067	-19
0.16133	-20
0.162	-21
0.16267	-22
0.16333	-23
0.164	-24
0.16467	-25
0.16533	-26
0.166	-27
0.16667	-28
0.16733	-28
0.168	-29
0.16867	-30
0.16933	-30
0.17	-30
0.17067	-30
0.17133	-29
0.172	-29
0.17267	-29
0.17333	-29
0.174	-29
0.17467	-28
0.17533	-28
0.176	-27
0.17667	-27
0.17733	-27
0.178	-27
0.17867	-27
0.17933	-27
0.18	-27
0.18067	-28
0.18133	-29
0.182	-29
0.18267	-30
0.18333	-30
0.184	-30
0.18467	-31
0.18533	-31
0.186	-30
0.18667	-30
0.18733	-29
0.188	-28
0.18867	-27
0.18933	-26
0.19	-25
0.19067	-24
0.19133	-24
0.192	-23
0.19267	-23
0.19333	-23
0.194	-23
0.19467	-23
0.19533	-23
0.196	-24
0.19667	-24
0.19733	-23
0.198	-23
0.19867	-23
0.19933	-23
0.2	-24
0.20067	-25
0.20133	-26
0.202	-26
0.20267	-26
0.20333	-25
0.204	-25
0.20467	-25
0.20533	-25
0.206	-25
0.20667	-26
0.20733	-26
0.208	-27
0.20867	-28
0.20933	-29
0.21	-29
0.21067	-29
0.21133	-29
0.212	-29
0.21267	-28
0.21333	-28
0.214	-28
0.21467	-28
0.21533	-28
0.216	-28
0.21667	-28
0.21733	-28
0.218	-28
0.21867	-28
0.21933	-28
0.22	-28
0.22067	-29
0.22133	-29
0.222	-29
0.22267	-29
0.22333	-29
0.224	-29
0.22467	-29
0.22533	-29
0.226	-29
0.22667	-30
0.22733	-30
0.228	-30
0.22867	-30
0.22933	-31
0.23	-32
0.23067	-33
0.23133	-34
0.232	-35
0.23267	-36
0.23333	-37
0.234	-37
0.23467	-38
0.23533	-37
0.236	-37
0.23667	-37
0.23733	-36
0.238	-36
0.23867	-36
0.23933	-36
0.24	-36
0.24067	-35
0.24133	-35
0.242	-34
0.24267	-34
0.24333	-33
0.244	-33
0.24467	-34
0.24533	-34
0.246	-34
0.24667	-35
0.24733	-35
0.248	-36
0.24867	-36
0.24933	-36
0.25	-37
0.25067	-38
0.25133	-38
0.252	-38
0.25267	-38
0.25333	-38
0.254	-38
0.25467	-38
0.25533	-38
0.256	-37
0.25667	-38
0.25733	-38
0.258	-38
0.25867	-38
0.25933	-38
0.26	-38
0.26067	-38
0.26133	-38
0.262	-38
0.26267	-38
0.26333	-38
0.264	-38
0.26467	-38
0.26533	-39
0.266	-39
0.26667	-40
0.26733	-40
0.268	-41
0.26867	-41
0.26933	-42
0.27	-42
0.27067	-42
0.27133	-43
0.272	-43
0.27267	-43
0.27333	-43
0.274	-43
0.27467	-44
0.27533	-44
0.276	-44
0.27667	-44
0.27733	-45
0.278	-45
0.27867	-46
0.27933	-46
0.28	-46
0.28067	-46
0.28133	-47
0.282	-47
0.28267	-48
0.28333	-49
0.284	-49
0.28467	-50
0.28533	-52
0.286	-53
0.28667	-54
0.28733	-55
0.288	-55
0.28867	-55
0.28933	-55
0.29	-55
0.29067	-55
0.29133	-55
0.292	-55
0.29267	-55
0.29333	-55
0.294	-56
0.29467	-57
0.29533	-57
0.296	-58
0.29667	-58
0.29733	-59
0.298	-59
0.29867	-59
0.29933	-58
0.3	-58
0.30067	-58
0.30133	-58
0.302	-59
0.30267	-59
0.30333	-59
0.304	-60
0.30467	-60
0.30533	-60
0.306	-60
0.30667	-61
0.30733	-61
0.308	-61
0.30867	-62
0.30933	-62
0.31	-62
0.31067	-63
0.31133	-63
0.312	-63
0.31267	-63
0.31333	-62
0.314	-63
0.31467	-63
0.31533	-63
0.316	-63
0.31667	-63
0.31733	-64
0.318	-63
0.31867	-63
0.31933	-62
0.32	-62
0.32067	-61
0.32133	-60
0.322	-59
0.32267	-59
0.32333	-58
0.324	-58
0.32467	-58
0.32533	-58
0.326	-58
0.32667	-58
0.32733	-58
0.328	-57
0.32867	-57
0.32933	-57
0.33	-57
0.33067	-56
0.33133	-56
0.332	-55
0.33267	-55
0.33333	-54
0.334	-54
0.33467	-54
0.33533	-55
0.336	-55
0.33667	-56
0.33733	-56
0.338	-56
0.33867	-57
0.33933	-58
0.34	-58
0.34067	-58
0.34133	-58
0.342	-58
0.34267	-58
0.34333	-58
0.344	-58
0.34467	-57
0.34533	-57
0.346	-57
0.34667	-57
0.34733	-56
0.348	-57
0.34867	-57
0.34933	-57
0.35	-57
0.35067	-57
0.35133	-58
0.352	-58
0.35267	-58
0.35333	-58
0.354	-58
0.35467	-58
0.35533	-58
0.356	-58
0.35667	-58
0.35733	-57
0.358	-57
0.35867	-57
0.35933	-57
0.36	-57
0.36067	-57
0.36133	-57
0.362	-57
0.36267	-57
0.36333	-58
0.364	-58
0.36467	-58
0.36533	-58
0.366	-58
0.36667	-58
0.36733	-58
0.368	-58
0.36867	-58
0.36933	-58
0.37	-58
0.37067	-58
0.37133	-58
0.372	-57
0.37267	-57
0.37333	-57
0.374	-56
0.37467	-55
0.37533	-55
0.376	-55
0.37667	-55
0.37733	-55
0.378	-55
0.37867	-55
0.37933	-55
0.38	-55
0.38067	-56
0.38133	-56
0.382	-57
0.38267	-57
0.38333	-58
0.384	-58
0.38467	-59
0.38533	-59
0.386	-59
0.38667	-60
0.38733	-60
0.388	-61
0.38867	-61
0.38933	-61
0.39	-62
0.39067	-62
0.39133	-63
0.392	-63
0.39267	-63
0.39333	-63
0.394	-63
0.39467	-63
0.39533	-63
0.396	-62
0.39667	-62
0.39733	-61
0.398	-61
0.39867	-61
0.39933	-61
0.4	-61
0.40067	-61
0.40133	-61
0.402	-61
0.40267	-62
0.40333	-61
0.404	-61
0.40467	-61
0.40533	-61
0.406	-61
0.40667	-60
0.40733	-60
0.408	-60
0.40867	-60
0.40933	-60
0.41	-61
0.41067	-61
0.41133	-62
0.412	-63
0.41267	-64
0.41333	-64
0.414	-65
0.41467	-66
0.41533	-66
0.416	-66
0.41667	-67
0.41733	-68
0.418	-68
0.41867	-68
0.41933	-68
0.42	-68
0.42067	-69
0.42133	-69
0.422	-69
0.42267	-69
0.42333	-69
0.424	-69
0.42467	-69
0.42533	-69
0.426	-68
0.42667	-68
0.42733	-67
0.428	-66
0.42867	-66
0.42933	-65
0.43	-64
0.43067	-64
0.43133	-64
0.432	-63
0.43267	-63
0.43333	-63
0.434	-63
0.43467	-62
0.43533	-62
0.436	-62
0.43667	-61
0.43733	-60
0.438	-59
0.43867	-59
0.43933	-58
0.44	-58
0.44067	-57
0.44133	-57
0.442	-56
0.44267	-56
0.44333	-55
0.444	-55
0.44467	-54
0.44533	-54
0.446	-54
0.44667	-54
0.44733	-54
0.448	-54
0.44867	-55
0.44933	-55
0.45	-55
0.45067	-55
0.45133	-56
0.452	-56
0.45267	-57
0.45333	-57
0.454	-58
0.45467	-58
0.45533	-59
0.456	-60
0.45667	-61
0.45733	-62
0.458	-63
0.45867	-64
0.45933	-65
0.46	-67
0.46067	-68
0.46133	-69
0.462	-70
0.46267	-71
0.46333	-71
0.464	-72
0.46467	-72
0.46533	-73
0.466	-73
0.46667	-73
0.46733	-73
0.468	-74
0.46867	-74
0.46933	-74
0.47	-74
0.47067	-74
0.47133	-74
0.472	-74
0.47267	-74
0.47333	-74
0.474	-74
0.47467	-74
0.47533	-74
0.476	-74
0.47667	-74
0.47733	-74
0.478	-73
0.47867	-73
0.47933	-73
0.48	-73
0.48067	-73
0.48133	-73
0.482	-73
0.48267	-73
0.48333	-72
0.484	-72
0.48467	-72
0.48533	-72
0.486	-72
0.48667	-72
0.48733	-72
0.488	-72
0.48867	-73
0.48933	-73
0.49	-73
0.49067	-73
0.49133	-72
0.492	-73
0.49267	-73
0.49333	-73
0.494	-73
0.49467	-74
0.49533	-74
0.496	-74
0.49667	-75
0.49733	-75
0.498	-75
0.49867	-75
0.49933	-76
0.5	-76
0.50067	-77
0.50133	-78
0.502	-79
0.50267	-80
0.50333	-80
0.504	-80
0.50467	-80
0.50533	-81
0.506	-80
0.50667	-81
0.50733	-81
0.508	-81
0.50867	-82
0.50933	-82
0.51	-83
0.51067	-83
0.51133	-84
0.512	-86
0.51267	-87
0.51333	-87
0.514	-88
0.51467	-89
0.51533	-89
0.516	-90
0.51667	-90
0.51733	-89
0.518	-89
0.51867	-88
0.51933	-88
0.52	-88
0.52067	-87
0.52133	-87
0.522	-86
0.52267	-86
0.52333	-85
0.524	-85
0.52467	-84
0.52533	-84
0.526	-84
0.52667	-84
0.52733	-84
0.528	-83
0.52867	-84
0.52933	-84
0.53	-85
0.53067	-85
0.53133	-87
0.532	-87
0.53267	-88
0.53333	-89
0.534	-89
0.53467	-90
0.53533	-90
0.536	-90
0.53667	-91
0.53733	-91
0.538	-92
0.53867	-93
0.53933	-93
0.54	-93
0.54067	-93
0.54133	-93
0.542	-93
0.54267	-93
0.54333	-93
0.544	-93
0.54467	-93
0.54533	-93
0.546	-93
0.54667	-93
0.54733	-93
0.548	-94
0.54867	-94
0.54933	-93
0.55	-93
0.55067	-92
0.55133	-91
0.552	-91
0.55267	-90
0.55333	-89
0.554	-89
0.55467	-88
0.55533	-88
0.556	-88
0.55667	-88
0.55733	-87
0.558	-87
0.55867	-86
0.55933	-85
0.56	-85
0.56067	-85
0.56133	-85
0.562	-85
0.56267	-85
0.56333	-85
0.564	-85
0.56467	-85
0.56533	-85
0.566	-85
0.56667	-85
0.56733	-85
0.568	-85
0.56867	-85
0.56933	-85
0.57	-85
0.57067	-86
0.57133	-87
0.572	-87
0.57267	-87
0.57333	-88
0.574	-89
0.57467	-89
0.57533	-90
0.576	-91
0.57667	-92
0.57733	-92
0.578	-93
0.57867	-93
0.57933	-94
0.58	-95
0.58067	-96
0.58133	-96
0.582	-97
0.58267	-98
0.58333	-99
0.584	-99
0.58467	-100
0.58533	-100
0.586	-100
0.58667	-100
0.58733	-100
0.588	-100
0.58867	-100
0.58933	-101
0.59	-101
0.59067	-101
0.59133	-101
0.592	-101
0.59267	-101
0.59333	-102
0.594	-102
0.59467	-103
0.59533	-103
0.596	-104
0.59667	-104
0.59733	-104
0.598	-104
0.59867	-104
0.59933	-103
0.6	-103
0.60067	-102
0.60133	-101
0.602	-100
0.60267	-99
0.60333	-98
0.604	-97
0.60467	-96
0.60533	-96
0.606	-95
0.60667	-95
0.60733	-95
0.608	-95
0.60867	-95
0.60933	-95
0.61	-95
0.61067	-95
0.61133	-95
0.612	-95
0.61267	-94
0.61333	-94
0.614	-94
0.61467	-93
0.61533	-93
0.616	-93
0.61667	-93
0.61733	-93
0.618	-93
0.61867	-93
0.61933	-93
0.62	-92
0.62067	-93
0.62133	-93
0.622	-93
0.62267	-93
0.62333	-94
0.624	-93
0.62467	-93
0.62533	-92
0.626	-91
0.62667	-90
0.62733	-89
0.628	-88
0.62867	-87
0.62933	-87
0.63	-86
0.63067	-86
0.63133	-85
0.632	-85
0.63267	-85
0.63333	-84
0.634	-85
0.63467	-85
0.63533	-85
0.636	-85
0.63667	-84
0.63733	-84
0.638	-84
0.63867	-84
0.63933	-84
0.64	-84
0.64067	-85
0.64133	-85
0.642	-86
0.64267	-86
0.64333	-87
0.644	-87
0.64467	-87
0.64533	-87
0.646	-87
0.64667	-86
0.64733	-85
0.648	-84
0.64867	-84
0.64933	-83
0.65	-83
0.65067	-82
0.65133	-82
0.652	-81
0.65267	-80
0.65333	-79
0.654	-78
0.65467	-78
0.65533	-78
0.656	-78
0.65667	-78
0.65733	-78
0.658	-78
0.65867	-78
0.65933	-79
0.66	-80
0.66067	-81
0.66133	-81
0.662	-82
0.66267	-83
0.66333	-83
0.664	-84
0.66467	-84
0.66533	-85
0.666	-85
0.66667	-86
0.66733	-86
0.668	-86
0.66867	-86
0.66933	-86
0.67	-86
0.67067	-86
0.67133	-86
0.672	-86
0.67267	-87
0.67333	-87
0.674	-87
0.67467	-87
0.67533	-87
0.676	-88
0.67667	-88
0.67733	-89
0.678	-89
0.67867	-89
0.67933	-89
0.68	-88
0.68067	-88
0.68133	-87
0.682	-87
0.68267	-86
0.68333	-85
0.684	-84
0.68467	-83
0.68533	-83
0.686	-83
0.68667	-83
0.68733	-83
0.688	-83
0.68867	-84
0.68933	-85
0.69	-86
0.69067	-87
0.69133	-88
0.692	-89
0.69267	-90
0.69333	-90
0.694	-91
0.69467	-91
0.69533	-91
0.696	-91
0.69667	-91
0.69733	-91
0.698	-92
0.69867	-92
0.69933	-92
0.7	-92
0.70067	-92
0.70133	-93
0.702	-94
0.70267	-95
0.70333	-96
0.704	-96
0.70467	-96
0.70533	-96
0.706	-96
0.70667	-96
0.70733	-96
0.708	-95
0.70867	-95
0.70933	-94
0.71	-94
0.71067	-93
0.71133	-93
0.712	-93
0.71267	-93
0.71333	-93
0.714	-93
0.71467	-93
0.71533	-94
0.716	-94
0.71667	-95
0.71733	-96
0.718	-96
0.71867	-97
0.71933	-97
0.72	-97
0.72067	-98
0.72133	-98
0.722	-98
0.72267	-97
0.72333	-97
0.724	-97
0.72467	-96
0.72533	-96
0.726	-95
0.72667	-94
0.72733	-94
0.728	-93
0.72867	-92
0.72933	-91
0.73	-91
0.73067	-90
0.73133	-90
0.732	-90
0.73267	-89
0.73333	-89
0.734	-89
0.73467	-89
0.73533	-89
0.736	-90
0.73667	-90
0.73733	-90
0.738	-91
0.73867	-91
0.73933	-91
0.74	-92
0.74067	-93
0.74133	-94
0.742	-95
0.74267	-95
0.74333	-96
0.744	-96
0.74467	-96
0.74533	-96
0.746	-97
0.74667	-97
0.74733	-98
0.748	-99
0.74867	-99
0.74933	-100
0.75	-101
0.75067	-101
0.75133	-102
0.752	-103
0.75267	-104
0.75333	-104
0.754	-104
0.75467	-104
0.75533	-105
0.756	-106
0.75667	-106
0.75733	-106
0.758	-107
0.75867	-108
0.75933	-108
0.76	-108
0.76067	-108
0.76133	-109
0.762	-109
0.76267	-109
0.76333	-109
0.764	-110
0.76467	-110
0.76533	-109
0.766	-109
0.76667	-109
0.76733	-108
0.768	-108
0.76867	-108
0.76933	-108
0.77	-108
0.77067	-108
0.77133	-109
0.772	-110
0.77267	-110
0.77333	-111
0.774	-111
0.77467	-111
0.77533	-110
0.776	-110
0.77667	-110
0.77733	-109
0.778	-109
0.77867	-109
0.77933	-108
0.78	-108
0.78067	-109
0.78133	-109
0.782	-110
0.78267	-110
0.78333	-111
0.784	-111
0.78467	-111
0.78533	-111
0.786	-111
0.78667	-111
0.78733	-111
0.788	-111
0.78867	-111
0.78933	-111
0.79	-111
0.79067	-110
0.79133	-110
0.792	-110
0.79267	-110
0.79333	-110
0.794	-110
0.79467	-110
0.79533	-110
0.796	-111
0.79667	-111
0.79733	-112
0.798	-113
0.79867	-113
0.79933	-113
0.8	-114
0.80067	-114
0.80133	-115
0.802	-115
0.80267	-115
0.80333	-116
0.804	-116
0.80467	-116
0.80533	-117
0.806	-118
0.80667	-119
0.80733	-120
0.808	-121
0.80867	-121
0.80933	-122
0.81	-122
0.81067	-122
0.81133	-122
0.812	-122
0.81267	-122
0.81333	-121
0.814	-121
0.81467	-120
0.81533	-120
0.816	-119
0.81667	-119
0.81733	-119
0.818	-118
0.81867	-118
0.81933	-118
0.82	-118
0.82067	-118
0.82133	-118
0.822	-118
0.82267	-118
0.82333	-118
0.824	-117
0.82467	-117
0.82533	-116
0.826	-116
0.82667	-116
0.82733	-116
0.828	-116
0.82867	-116
0.82933	-116
0.83	-117
0.83067	-118
0.83133	-118
0.832	-119
0.83267	-119
0.83333	-119
0.834	-119
0.83467	-119
0.83533	-118
0.836	-118
0.83667	-117
0.83733	-117
0.838	-116
0.83867	-116
0.83933	-116
0.84	-115
0.84067	-115
0.84133	-115
0.842	-115
0.84267	-114
0.84333	-114
0.844	-114
0.84467	-114
0.84533	-114
0.846	-114
0.84667	-115
0.84733	-115
0.848	-115
0.84867	-115
0.84933	-114
0.85	-114
0.85067	-113
0.85133	-113
0.852	-113
0.85267	-113
0.85333	-113
0.854	-113
0.85467	-114
0.85533	-114
0.856	-114
0.85667	-115
0.85733	-116
0.858	-117
0.85867	-118
0.85933	-118
0.86	-119
0.86067	-119
0.86133	-120
0.862	-120
0.86267	-120
0.86333	-121
0.864	-122
0.86467	-122
0.86533	-123
0.866	-123
0.86667	-124
0.86733	-124
0.868	-124
0.86867	-124
0.86933	-124
0.87	-123
0.87067	-123
0.87133	-123
0.872	-123
0.87267	-123
0.87333	-123
0.874	-123
0.87467	-123
0.87533	-123
0.876	-122
0.87667	-122
0.87733	-121
0.878	-120
0.87867	-119
0.87933	-118
0.88	-118
0.88067	-118
0.88133	-117
0.882	-117
0.88267	-117
0.88333	-117
0.884	-117
0.88467	-117
0.88533	-116
0.886	-116
0.88667	-117
0.88733	-117
0.888	-117
0.88867	-118
0.88933	-118
0.89	-119
0.89067	-120
0.89133	-120
0.892	-121
0.89267	-121
0.89333	-122
0.894	-122
0.89467	-122
0.89533	-122
0.896	-123
0.89667	-123
0.89733	-123
0.898	-123
0.89867	-123
0.89933	-123
0.9	-123
0.90067	-123
0.90133	-124
0.902	-125
0.90267	-125
0.90333	-126
0.904	-126
0.90467	-126
0.90533	-126
0.906	-126
0.90667	-126
0.90733	-126
0.908	-127
0.90867	-127
0.90933	-128
0.91	-129
0.91067	-129
0.91133	-130
0.912	-131
0.91267	-132
0.91333	-134
0.914	-134
0.91467	-134
0.91533	-135
0.916	-135
0.91667	-135
0.91733	-135
0.918	-136
0.91867	-136
0.91933	-136
0.92	-136
0.92067	-135
0.92133	-135
0.922	-135
0.92267	-134
0.92333	-134
0.924	-134
0.92467	-134
0.92533	-134
0.926	-133
0.92667	-132
0.92733	-132
0.928	-132
0.92867	-132
0.92933	-132
0.93	-133
0.93067	-133
0.93133	-133
0.932	-133
0.93267	-133
0.93333	-133
0.934	-133
0.93467	-133
0.93533	-132
0.936	-132
0.93667	-132
0.93733	-131
0.938	-131
0.93867	-131
0.93933	-131
0.94	-132
0.94067	-132
0.94133	-132
0.942	-132
0.94267	-132
0.94333	-133
0.944	-133
0.94467	-133
0.94533	-133
0.946	-133
0.94667	-133
0.94733	-133
0.948	-132
0.94867	-132
0.94933	-132
0.95	-131
0.95067	-131
0.95133	-131
0.952	-131
0.95267	-131
0.95333	-131
0.954	-131
0.95467	-131
0.95533	-131
0.956	-130
0.95667	-131
0.95733	-131
0.958	-131
0.95867	-131
0.95933	-131
0.96	-131
0.96067	-131
0.96133	-132
0.962	-132
0.96267	-132
0.96333	-133
0.964	-133
0.96467	-133
0.96533	-134
0.966	-134
0.96667	-134
0.96733	-134
0.968	-134
0.96867	-134
0.96933	-134
0.97	-134
0.97067	-134
0.97133	-134
0.972	-134
0.97267	-134
0.97333	-134
0.974	-134
0.97467	-134
0.97533	-134
0.976	-134
0.97667	-134
0.97733	-134
0.978	-134
0.97867	-134
0.97933	-133
0.98	-132
0.98067	-131
0.98133	-130
0.982	-130
0.98267	-129
0.98333	-129
0.984	-129
0.98467	-129
0.98533	-128
0.986	-127
0.98667	-127
0.98733	-126
0.988	-125
0.98867	-125
0.98933	-126
0.99	-126
0.99067	-126
0.99133	-126
0.992	-125
0.99267	-125
0.99333	-125
0.994	-125
0.99467	-125
0.99533	-126
0.996	-126
0.99667	-126
0.99733	-126
0.998	-126
0.99867	-126
0.99933	-126
1	-126
1.00067	-126
1.00133	-126
1.002	-126
1.00267	-127
1.00333	-127
1.004	-128
1.00467	-128
1.00533	-127
1.006	-127
1.00667	-127
1.00733	-126
1.008	-126
1.00867	-126
1.00933	-126
1.01	-126
1.01067	-126
1.01133	-125
1.012	-126
1.01267	-126
1.01333	-126
1.014	-126
1.01467	-127
1.01533	-127
1.016	-127
1.01667	-128
1.01733	-129
1.018	-129
1.01867	-129
1.01933	-129
1.02	-130
1.02067	-130
1.02133	-130
1.022	-131
1.02267	-131
1.02333	-131
1.024	-131
1.02467	-131
1.02533	-131
1.026	-131
1.02667	-131
1.02733	-131
1.028	-131
1.02867	-132
1.02933	-132
1.03	-132
1.03067	-132
1.03133	-131
1.032	-131
1.03267	-131
1.03333	-131
1.034	-130
1.03467	-130
1.03533	-131
1.036	-132
1.03667	-132
1.03733	-133
1.038	-134
1.03867	-134
1.03933	-134
1.04	-134
1.04067	-133
1.04133	-133
1.042	-133
1.04267	-133
1.04333	-133
1.044	-134
1.04467	-135
1.04533	-135
1.046	-136
1.04667	-137
1.04733	-138
1.048	-140
1.04867	-140
1.04933	-141
1.05	-141
1.05067	-141
1.05133	-141
1.052	-141
1.05267	-141
1.05333	-141
1.054	-141
1.05467	-141
1.05533	-140
1.056	-140
1.05667	-140
1.05733	-139
1.058	-139
1.05867	-139
1.05933	-139
1.06	-139
1.06067	-139
1.06133	-140
1.062	-140
1.06267	-141
1.06333	-141
1.064	-141
1.06467	-142
1.06533	-142
1.066	-142
1.06667	-142
1.06733	-142
1.068	-143
1.06867	-143
1.06933	-143
1.07	-143
1.07067	-143
1.07133	-142
1.072	-142
1.07267	-142
1.07333	-141
1.074	-141
1.07467	-141
1.07533	-142
1.076	-142
1.07667	-142
1.07733	-142
1.078	-143
1.07867	-144
1.07933	-144
1.08	-145
1.08067	-145
1.08133	-146
1.082	-146
1.08267	-147
1.08333	-146
1.084	-146
1.08467	-146
1.08533	-146
1.086	-146
1.08667	-146
1.08733	-146
1.088	-146
1.08867	-146
1.08933	-146
1.09	-145
1.09067	-145
1.09133	-145
1.092	-145
1.09267	-146
1.09333	-146
1.094	-146
1.09467	-146
1.09533	-146
1.096	-146
1.09667	-146
1.09733	-146
1.098	-146
1.09867	-145
1.09933	-145
1.1	-145
1.10067	-145
1.10133	-145
1.102	-145
1.10267	-145
1.10333	-145
1.104	-145
1.10467	-145
1.10533	-145
1.106	-146
1.10667	-147
1.10733	-147
1.108	-148
1.10867	-148
1.10933	-149
1.11	-149
1.11067	-149
1.11133	-149
1.112	-149
1.11267	-149
1.11333	-149
1.114	-150
1.11467	-150
1.11533	-150
1.116	-151
1.11667	-151
1.11733	-151
1.118	-152
1.11867	-152
1.11933	-152
1.12	-151
1.12067	-151
1.12133	-151
1.122	-151
1.12267	-151
1.12333	-152
1.124	-152
1.12467	-152
1.12533	-153
1.126	-153
1.12667	-154
1.12733	-154
1.128	-155
1.12867	-155
1.12933	-155
1.13	-155
1.13067	-155
1.13133	-155
1.132	-155
1.13267	-155
1.13333	-155
1.134	-155
1.13467	-154
1.13533	-155
1.136	-154
1.13667	-155
1.13733	-154
1.138	-154
1.13867	-154
1.13933	-153
1.14	-153
1.14067	-153
1.14133	-152
1.142	-151
1.14267	-151
1.14333	-151
1.144	-150
1.14467	-150
1.14533	-150
1.146	-149
1.14667	-149
1.14733	-150
1.148	-150
1.14867	-151
1.14933	-150
1.15	-150
1.15067	-150
1.15133	-151
1.152	-151
1.15267	-151
1.15333	-150
1.154	-150
1.15467	-151
1.15533	-151
1.156	-151
1.15667	-151
1.15733	-151
1.158	-152
1.15867	-152
1.15933	-152
1.16	-153
1.16067	-153
1.16133	-154
1.162	-154
1.16267	-154
1.16333	-154
1.164	-154
1.16467	-154
1.16533	-153
1.166	-153
1.16667	-152
1.16733	-152
1.168	-151
1.16867	-151
1.16933	-150
1.17	-150
1.17067	-150
1.17133	-150
1.172	-150
1.17267	-150
1.17333	-150
1.174	-150
1.17467	-150
1.17533	-150
1.176	-149
1.17667	-148
1.17733	-147
1.178	-147
1.17867	-147
1.17933	-147
1.18	-147
1.18067	-148
1.18133	-148
1.182	-148
1.18267	-149
1.18333	-149
1.184	-150
1.18467	-150
1.18533	-151
1.186	-151
1.18667	-152
1.18733	-153
1.188	-153
1.18867	-153
1.18933	-154
1.19	-154
1.19067	-154
1.19133	-154
1.192	-155
1.19267	-155
1.19333	-154
1.194	-153
1.19467	-152
1.19533	-151
1.196	-150
1.19667	-150
1.19733	-150
1.198	-149
1.19867	-149
1.19933	-148
1.2	-148
1.20067	-148
1.20133	-147
1.202	-147
1.20267	-147
1.20333	-147
1.204	-147
1.20467	-147
1.20533	-147
1.206	-146
1.20667	-146
1.20733	-146
1.208	-146
1.20867	-145
1.20933	-145
1.21	-145
1.21067	-145
1.21133	-145
1.212	-145
1.21267	-145
1.21333	-145
1.214	-145
1.21467	-145
1.21533	-146
1.216	-146
1.21667	-147
1.21733	-147
1.218	-147
1.21867	-147
1.21933	-148
1.22	-148
1.22067	-148
1.22133	-148
1.222	-148
1.22267	-148
1.22333	-147
1.224	-147
1.22467	-147
1.22533	-147
1.226	-147
1.22667	-147
1.22733	-147
1.228	-147
1.22867	-147
1.22933	-148
1.23	-148
1.23067	-148
1.23133	-148
1.232	-148
1.23267	-149
1.23333	-149
1.234	-150
1.23467	-150
1.23533	-150
1.236	-150
1.23667	-150
1.23733	-150
1.238	-151
1.23867	-151
1.23933	-151
1.24	-151
1.24067	-152
1.24133	-152
1.242	-152
1.24267	-152
1.24333	-151
1.244	-151
1.24467	-151
1.24533	-151
1.246	-151
1.24667	-151
1.24733	-152
1.248	-152
1.24867	-152
1.24933	-153
1.25	-153
1.25067	-153
1.25133	-153
1.252	-153
1.25267	-153
1.25333	-153
1.254	-154
1.25467	-154
1.25533	-154
1.256	-155
1.25667	-155
1.25733	-156
1.258	-157
1.25867	-157
1.25933	-158
1.26	-157
1.26067	-157
1.26133	-157
1.262	-157
1.26267	-158
1.26333	-158
1.264	-158
1.26467	-158
1.26533	-158
1.266	-158
1.26667	-158
1.26733	-158
1.268	-159
1.26867	-159
1.26933	-159
1.27	-159
1.27067	-159
1.27133	-159
1.272	-159
1.27267	-159
1.27333	-159
1.274	-159
1.27467	-159
1.27533	-158
1.276	-158
1.27667	-158
1.27733	-157
1.278	-156
1.27867	-156
1.27933	-156
1.28	-155
1.28067	-155
1.28133	-155
1.282	-154
1.28267	-155
1.28333	-155
1.284	-156
1.28467	-156
1.28533	-157
1.286	-158
1.28667	-158
1.28733	-159
1.288	-160
1.28867	-160
1.28933	-161
1.29	-161
1.29067	-162
1.29133	-162
1.292	-163
1.29267	-164
1.29333	-164
1.294	-164
1.29467	-164
1.29533	-164
1.296	-164
1.29667	-164
1.29733	-164
1.298	-163
1.29867	-163
1.29933	-163
1.3	-163
1.30067	-163
1.30133	-163
1.302	-163
1.30267	-162
1.30333	-162
1.304	-161
1.30467	-160
1.30533	-160
1.306	-159
1.30667	-158
1.30733	-158
1.308	-157
1.30867	-156
1.30933	-155
1.31	-155
1.31067	-154
1.31133	-154
1.312	-153
1.31267	-153
1.31333	-153
1.314	-153
1.31467	-153
1.31533	-153
1.316	-153
1.31667	-153
1.31733	-153
1.318	-153
1.31867	-153
1.31933	-153
1.32	-154
1.32067	-154
1.32133	-154
1.322	-155
1.32267	-155
1.32333	-155
1.324	-156
1.32467	-156
1.32533	-156
1.326	-157
1.32667	-158
1.32733	-158
1.328	-159
1.32867	-159
1.32933	-160
1.33	-160
1.33067	-160
1.33133	-160
1.332	-160
[truncated: 7,072 more rows]
