# Supplementary material for: Dual engineering of thermodynamics and kinetics in covalent organic frameworks for separation
Source: Nat Commun. 2026 Mar 10;17:3896. doi: 10.1038/s41467-026-70311-8 (PMC13125621; doi:10.1038/s41467-026-70311-8)
Supplement: Supplementary file 3 — Source Data [file 41467_2026_70311_MOESM3_ESM.zip › 676225_2_data_set_12367526_twyvxw/Source data for figures/Supplementary Figure S23d.xlsx]

## Sheet: Sheet1
Time (min)	Intensity (μV)
0	-3293
6.7E-4	-3299
0.00133	-3305
0.002	-3310
0.00267	-3316
0.00333	-3322
0.004	-3327
0.00467	-3333
0.00533	-3338
0.006	-3343
0.00667	-3348
0.00733	-3354
0.008	-3358
0.00867	-3363
0.00933	-3368
0.01	-3373
0.01067	-3377
0.01133	-3382
0.012	-3386
0.01267	-3391
0.01333	-3395
0.014	-3400
0.01467	-3405
0.01533	-3409
0.016	-3414
0.01667	-3420
0.01733	-3425
0.018	-3430
0.01867	-3435
0.01933	-3440
0.02	-3444
0.02067	-3449
0.02133	-3454
0.022	-3460
0.02267	-3465
0.02333	-3469
0.024	-3474
0.02467	-3478
0.02533	-3483
0.026	-3487
0.02667	-3492
0.02733	-3497
0.028	-3501
0.02867	-3505
0.02933	-3509
0.03	-3514
0.03067	-3518
0.03133	-3522
0.032	-3526
0.03267	-3530
0.03333	-3533
0.034	-3537
0.03467	-3540
0.03533	-3543
0.036	-3546
0.03667	-3550
0.03733	-3554
0.038	-3558
0.03867	-3561
0.03933	-3565
0.04	-3569
0.04067	-3573
0.04133	-3577
0.042	-3581
0.04267	-3585
0.04333	-3588
0.044	-3592
0.04467	-3596
0.04533	-3600
0.046	-3605
0.04667	-3609
0.04733	-3614
0.048	-3619
0.04867	-3624
0.04933	-3628
0.05	-3632
0.05067	-3637
0.05133	-3642
0.052	-3646
0.05267	-3651
0.05333	-3655
0.054	-3660
0.05467	-3664
0.05533	-3668
0.056	-3672
0.05667	-3676
0.05733	-3680
0.058	-3685
0.05867	-3689
0.05933	-3694
0.06	-3698
0.06067	-3702
0.06133	-3706
0.062	-3710
0.06267	-3714
0.06333	-3719
0.064	-3724
0.06467	-3729
0.06533	-3734
0.066	-3739
0.06667	-3744
0.06733	-3749
0.068	-3753
0.06867	-3758
0.06933	-3762
0.07	-3766
0.07067	-3770
0.07133	-3774
0.072	-3777
0.07267	-3781
0.07333	-3785
0.074	-3789
0.07467	-3793
0.07533	-3797
0.076	-3801
0.07667	-3805
0.07733	-3809
0.078	-3813
0.07867	-3818
0.07933	-3821
0.08	-3825
0.08067	-3829
0.08133	-3833
0.082	-3836
0.08267	-3840
0.08333	-3843
0.084	-3847
0.08467	-3850
0.08533	-3853
0.086	-3857
0.08667	-3860
0.08733	-3864
0.088	-3867
0.08867	-3870
0.08933	-3873
0.09	-3876
0.09067	-3880
0.09133	-3883
0.092	-3886
0.09267	-3889
0.09333	-3892
0.094	-3895
0.09467	-3898
0.09533	-3901
0.096	-3905
0.09667	-3909
0.09733	-3913
0.098	-3917
0.09867	-3920
0.09933	-3923
0.1	-3926
0.10067	-3928
0.10133	-3932
0.102	-3935
0.10267	-3939
0.10333	-3943
0.104	-3947
0.10467	-3951
0.10533	-3955
0.106	-3960
0.10667	-3964
0.10733	-3968
0.108	-3972
0.10867	-3975
0.10933	-3979
0.11	-3982
0.11067	-3985
0.11133	-3988
0.112	-3992
0.11267	-3995
0.11333	-3998
0.114	-4001
0.11467	-4005
0.11533	-4008
0.116	-4011
0.11667	-4014
0.11733	-4017
0.118	-4021
0.11867	-4024
0.11933	-4028
0.12	-4032
0.12067	-4036
0.12133	-4040
0.122	-4044
0.12267	-4048
0.12333	-4052
0.124	-4056
0.12467	-4060
0.12533	-4065
0.126	-4069
0.12667	-4073
0.12733	-4077
0.128	-4080
0.12867	-4084
0.12933	-4087
0.13	-4090
0.13067	-4093
0.13133	-4096
0.132	-4099
0.13267	-4102
0.13333	-4105
0.134	-4108
0.13467	-4111
0.13533	-4114
0.136	-4118
0.13667	-4121
0.13733	-4124
0.138	-4127
0.13867	-4131
0.13933	-4133
0.14	-4136
0.14067	-4139
0.14133	-4143
0.142	-4146
0.14267	-4150
0.14333	-4153
0.144	-4156
0.14467	-4160
0.14533	-4163
0.146	-4166
0.14667	-4169
0.14733	-4172
0.148	-4176
0.14867	-4179
0.14933	-4183
0.15	-4186
0.15067	-4189
0.15133	-4192
0.152	-4195
0.15267	-4198
0.15333	-4201
0.154	-4204
0.15467	-4207
0.15533	-4209
0.156	-4212
0.15667	-4215
0.15733	-4218
0.158	-4222
0.15867	-4225
0.15933	-4228
0.16	-4231
0.16067	-4234
0.16133	-4237
0.162	-4239
0.16267	-4242
0.16333	-4244
0.164	-4247
0.16467	-4249
0.16533	-4251
0.166	-4254
0.16667	-4257
0.16733	-4260
0.168	-4263
0.16867	-4266
0.16933	-4270
0.17	-4273
0.17067	-4276
0.17133	-4279
0.172	-4281
0.17267	-4284
0.17333	-4286
0.174	-4289
0.17467	-4291
0.17533	-4294
0.176	-4296
0.17667	-4299
0.17733	-4301
0.178	-4303
0.17867	-4306
0.17933	-4308
0.18	-4311
0.18067	-4313
0.18133	-4315
0.182	-4317
0.18267	-4320
0.18333	-4322
0.184	-4325
0.18467	-4328
0.18533	-4331
0.186	-4335
0.18667	-4337
0.18733	-4340
0.188	-4343
0.18867	-4346
0.18933	-4349
0.19	-4352
0.19067	-4355
0.19133	-4358
0.192	-4360
0.19267	-4363
0.19333	-4365
0.194	-4368
0.19467	-4371
0.19533	-4373
0.196	-4376
0.19667	-4379
0.19733	-4381
0.198	-4384
0.19867	-4387
0.19933	-4390
0.2	-4393
0.20067	-4396
0.20133	-4399
0.202	-4402
0.20267	-4404
0.20333	-4407
0.204	-4409
0.20467	-4411
0.20533	-4414
0.206	-4416
0.20667	-4419
0.20733	-4421
0.208	-4424
0.20867	-4426
0.20933	-4429
0.21	-4431
0.21067	-4434
0.21133	-4436
0.212	-4438
0.21267	-4441
0.21333	-4443
0.214	-4446
0.21467	-4449
0.21533	-4452
0.216	-4455
0.21667	-4458
0.21733	-4461
0.218	-4464
0.21867	-4467
0.21933	-4470
0.22	-4473
0.22067	-4476
0.22133	-4478
0.222	-4481
0.22267	-4484
0.22333	-4486
0.224	-4489
0.22467	-4492
0.22533	-4494
0.226	-4497
0.22667	-4499
0.22733	-4502
0.228	-4504
0.22867	-4507
0.22933	-4510
0.23	-4513
0.23067	-4515
0.23133	-4518
0.232	-4520
0.23267	-4523
0.23333	-4526
0.234	-4528
0.23467	-4530
0.23533	-4533
0.236	-4535
0.23667	-4537
0.23733	-4540
0.238	-4543
0.23867	-4546
0.23933	-4548
0.24	-4551
0.24067	-4554
0.24133	-4557
0.242	-4560
0.24267	-4563
0.24333	-4566
0.244	-4570
0.24467	-4574
0.24533	-4577
0.246	-4580
0.24667	-4583
0.24733	-4586
0.248	-4589
0.24867	-4592
0.24933	-4595
0.25	-4597
0.25067	-4599
0.25133	-4602
0.252	-4605
0.25267	-4607
0.25333	-4610
0.254	-4612
0.25467	-4613
0.25533	-4615
0.256	-4617
0.25667	-4620
0.25733	-4622
0.258	-4624
0.25867	-4627
0.25933	-4629
0.26	-4630
0.26067	-4632
0.26133	-4633
0.262	-4635
0.26267	-4636
0.26333	-4638
0.264	-4640
0.26467	-4641
0.26533	-4643
0.266	-4644
0.26667	-4646
0.26733	-4649
0.268	-4651
0.26867	-4653
0.26933	-4655
0.27	-4657
0.27067	-4659
0.27133	-4660
0.272	-4662
0.27267	-4663
0.27333	-4665
0.274	-4666
0.27467	-4668
0.27533	-4670
0.276	-4672
0.27667	-4674
0.27733	-4676
0.278	-4678
0.27867	-4680
0.27933	-4682
0.28	-4684
0.28067	-4687
0.28133	-4690
0.282	-4692
0.28267	-4695
0.28333	-4697
0.284	-4700
0.28467	-4703
0.28533	-4705
0.286	-4708
0.28667	-4711
0.28733	-4713
0.288	-4716
0.28867	-4718
0.28933	-4721
0.29	-4723
0.29067	-4725
0.29133	-4727
0.292	-4729
0.29267	-4731
0.29333	-4733
0.294	-4735
0.29467	-4737
0.29533	-4739
0.296	-4741
0.29667	-4743
0.29733	-4745
0.298	-4748
0.29867	-4750
0.29933	-4751
0.3	-4753
0.30067	-4754
0.30133	-4756
0.302	-4759
0.30267	-4761
0.30333	-4763
0.304	-4766
0.30467	-4768
0.30533	-4770
0.306	-4772
0.30667	-4774
0.30733	-4775
0.308	-4777
0.30867	-4779
0.30933	-4780
0.31	-4782
0.31067	-4783
0.31133	-4785
0.312	-4787
0.31267	-4789
0.31333	-4791
0.314	-4793
0.31467	-4795
0.31533	-4798
0.316	-4800
0.31667	-4802
0.31733	-4804
0.318	-4806
0.31867	-4808
0.31933	-4811
0.32	-4813
0.32067	-4814
0.32133	-4816
0.322	-4818
0.32267	-4819
0.32333	-4821
0.324	-4822
0.32467	-4824
0.32533	-4826
0.326	-4828
0.32667	-4829
0.32733	-4831
0.328	-4833
0.32867	-4836
0.32933	-4837
0.33	-4839
0.33067	-4841
0.33133	-4843
0.332	-4845
0.33267	-4847
0.33333	-4849
0.334	-4851
0.33467	-4852
0.33533	-4854
0.336	-4856
0.33667	-4859
0.33733	-4861
0.338	-4864
0.33867	-4866
0.33933	-4868
0.34	-4869
0.34067	-4871
0.34133	-4873
0.342	-4874
0.34267	-4876
0.34333	-4878
0.344	-4879
0.34467	-4881
0.34533	-4883
0.346	-4886
0.34667	-4889
0.34733	-4891
0.348	-4894
0.34867	-4897
0.34933	-4899
0.35	-4900
0.35067	-4901
0.35133	-4902
0.352	-4903
0.35267	-4904
0.35333	-4905
0.354	-4906
0.35467	-4908
0.35533	-4910
0.356	-4912
0.35667	-4913
0.35733	-4915
0.358	-4917
0.35867	-4919
0.35933	-4921
0.36	-4922
0.36067	-4924
0.36133	-4925
0.362	-4927
0.36267	-4929
0.36333	-4930
0.364	-4932
0.36467	-4935
0.36533	-4937
0.366	-4939
0.36667	-4942
0.36733	-4944
0.368	-4947
0.36867	-4949
0.36933	-4951
0.37	-4954
0.37067	-4956
0.37133	-4959
0.372	-4961
0.37267	-4964
0.37333	-4967
0.374	-4970
0.37467	-4973
0.37533	-4975
0.376	-4977
0.37667	-4979
0.37733	-4981
0.378	-4982
0.37867	-4983
0.37933	-4984
0.38	-4986
0.38067	-4988
0.38133	-4989
0.382	-4991
0.38267	-4993
0.38333	-4995
0.384	-4997
0.38467	-4999
0.38533	-5000
0.386	-5001
0.38667	-5003
0.38733	-5004
0.388	-5006
0.38867	-5008
0.38933	-5010
0.39	-5012
0.39067	-5014
0.39133	-5016
0.392	-5018
0.39267	-5020
0.39333	-5021
0.394	-5023
0.39467	-5025
0.39533	-5027
0.396	-5029
0.39667	-5030
0.39733	-5031
0.398	-5033
0.39867	-5034
0.39933	-5036
0.4	-5038
0.40067	-5039
0.40133	-5040
0.402	-5041
0.40267	-5043
0.40333	-5044
0.404	-5045
0.40467	-5046
0.40533	-5048
0.406	-5048
0.40667	-5049
0.40733	-5049
0.408	-5050
0.40867	-5051
0.40933	-5053
0.41	-5054
0.41067	-5055
0.41133	-5056
0.412	-5058
0.41267	-5060
0.41333	-5061
0.414	-5063
0.41467	-5065
0.41533	-5067
0.416	-5069
0.41667	-5071
0.41733	-5073
0.418	-5075
0.41867	-5077
0.41933	-5079
0.42	-5081
0.42067	-5083
0.42133	-5084
0.422	-5085
0.42267	-5086
0.42333	-5087
0.424	-5089
0.42467	-5089
0.42533	-5090
0.426	-5091
0.42667	-5092
0.42733	-5093
0.428	-5095
0.42867	-5096
0.42933	-5098
0.43	-5099
0.43067	-5100
0.43133	-5101
0.432	-5102
0.43267	-5104
0.43333	-5105
0.434	-5107
0.43467	-5109
0.43533	-5110
0.436	-5112
0.43667	-5114
0.43733	-5116
0.438	-5117
0.43867	-5120
0.43933	-5121
0.44	-5123
0.44067	-5125
0.44133	-5127
0.442	-5129
0.44267	-5130
0.44333	-5132
0.444	-5133
0.44467	-5135
0.44533	-5137
0.446	-5139
0.44667	-5141
0.44733	-5143
0.448	-5144
0.44867	-5146
0.44933	-5147
0.45	-5149
0.45067	-5150
0.45133	-5151
0.452	-5153
0.45267	-5154
0.45333	-5155
0.454	-5157
0.45467	-5158
0.45533	-5159
0.456	-5160
0.45667	-5161
0.45733	-5163
0.458	-5165
0.45867	-5166
0.45933	-5167
0.46	-5168
0.46067	-5169
0.46133	-5170
0.462	-5172
0.46267	-5173
0.46333	-5174
0.464	-5176
0.46467	-5177
0.46533	-5179
0.466	-5180
0.46667	-5181
0.46733	-5182
0.468	-5184
0.46867	-5186
0.46933	-5188
0.47	-5189
0.47067	-5191
0.47133	-5193
0.472	-5194
0.47267	-5195
0.47333	-5196
0.474	-5198
0.47467	-5199
0.47533	-5201
0.476	-5203
0.47667	-5205
0.47733	-5208
0.478	-5209
0.47867	-5211
0.47933	-5212
0.48	-5213
0.48067	-5215
0.48133	-5216
0.482	-5218
0.48267	-5220
0.48333	-5222
0.484	-5224
0.48467	-5225
0.48533	-5227
0.486	-5228
0.48667	-5229
0.48733	-5230
0.488	-5231
0.48867	-5232
0.48933	-5233
0.49	-5235
0.49067	-5236
0.49133	-5238
0.492	-5239
0.49267	-5240
0.49333	-5241
0.494	-5243
0.49467	-5244
0.49533	-5246
0.496	-5247
0.49667	-5248
0.49733	-5249
0.498	-5250
0.49867	-5251
0.49933	-5252
0.5	-5253
0.50067	-5254
0.50133	-5255
0.502	-5256
0.50267	-5257
0.50333	-5259
0.504	-5261
0.50467	-5263
0.50533	-5264
0.506	-5265
0.50667	-5266
0.50733	-5267
0.508	-5268
0.50867	-5269
0.50933	-5269
0.51	-5270
0.51067	-5272
0.51133	-5273
0.512	-5274
0.51267	-5276
0.51333	-5277
0.514	-5277
0.51467	-5278
0.51533	-5279
0.516	-5280
0.51667	-5280
0.51733	-5281
0.518	-5282
0.51867	-5283
0.51933	-5284
0.52	-5285
0.52067	-5286
0.52133	-5288
0.522	-5289
0.52267	-5290
0.52333	-5291
0.524	-5293
0.52467	-5294
0.52533	-5296
0.526	-5297
0.52667	-5299
0.52733	-5300
0.528	-5301
0.52867	-5302
0.52933	-5304
0.53	-5305
0.53067	-5306
0.53133	-5308
0.532	-5310
0.53267	-5312
0.53333	-5313
0.534	-5315
0.53467	-5316
0.53533	-5317
0.536	-5318
0.53667	-5319
0.53733	-5320
0.538	-5322
0.53867	-5323
0.53933	-5324
0.54	-5325
0.54067	-5327
0.54133	-5328
0.542	-5329
0.54267	-5329
0.54333	-5330
0.544	-5331
0.54467	-5332
0.54533	-5332
0.546	-5332
0.54667	-5332
0.54733	-5333
0.548	-5334
0.54867	-5334
0.54933	-5335
0.55	-5336
0.55067	-5337
0.55133	-5337
0.552	-5338
0.55267	-5339
0.55333	-5340
0.554	-5342
0.55467	-5344
0.55533	-5346
0.556	-5348
0.55667	-5350
0.55733	-5352
0.558	-5355
0.55867	-5357
0.55933	-5359
0.56	-5360
0.56067	-5362
0.56133	-5363
0.562	-5364
0.56267	-5366
0.56333	-5367
0.564	-5368
0.56467	-5369
0.56533	-5370
0.566	-5371
0.56667	-5372
0.56733	-5373
0.568	-5374
0.56867	-5375
0.56933	-5376
0.57	-5377
0.57067	-5377
0.57133	-5378
0.572	-5379
0.57267	-5380
0.57333	-5381
0.574	-5383
0.57467	-5384
0.57533	-5385
0.576	-5386
0.57667	-5387
0.57733	-5388
0.578	-5389
0.57867	-5390
0.57933	-5391
0.58	-5393
0.58067	-5394
0.58133	-5395
0.582	-5397
0.58267	-5398
0.58333	-5399
0.584	-5401
0.58467	-5402
0.58533	-5403
0.586	-5403
0.58667	-5404
0.58733	-5405
0.588	-5405
0.58867	-5407
0.58933	-5408
0.59	-5409
0.59067	-5411
0.59133	-5412
0.592	-5412
0.59267	-5413
0.59333	-5413
0.594	-5414
0.59467	-5416
0.59533	-5417
0.596	-5418
0.59667	-5419
0.59733	-5421
0.598	-5422
0.59867	-5424
0.59933	-5426
0.6	-5428
0.60067	-5429
0.60133	-5431
0.602	-5433
0.60267	-5435
0.60333	-5436
0.604	-5438
0.60467	-5438
0.60533	-5439
0.606	-5440
0.60667	-5440
0.60733	-5441
0.608	-5441
0.60867	-5442
0.60933	-5443
0.61	-5444
0.61067	-5446
0.61133	-5447
0.612	-5449
0.61267	-5451
0.61333	-5452
0.614	-5453
0.61467	-5454
0.61533	-5454
0.616	-5455
0.61667	-5456
0.61733	-5457
0.618	-5458
0.61867	-5459
0.61933	-5459
0.62	-5459
0.62067	-5460
0.62133	-5460
0.622	-5460
0.62267	-5461
0.62333	-5462
0.624	-5463
0.62467	-5464
0.62533	-5466
0.626	-5467
0.62667	-5469
0.62733	-5470
0.628	-5472
0.62867	-5473
0.62933	-5475
0.63	-5476
0.63067	-5478
0.63133	-5479
0.632	-5480
0.63267	-5482
0.63333	-5483
0.634	-5484
0.63467	-5486
0.63533	-5487
0.636	-5488
0.63667	-5490
0.63733	-5490
0.638	-5492
0.63867	-5493
0.63933	-5494
0.64	-5495
0.64067	-5496
0.64133	-5497
0.642	-5498
0.64267	-5498
0.64333	-5499
0.644	-5500
0.64467	-5501
0.64533	-5502
0.646	-5503
0.64667	-5504
0.64733	-5505
0.648	-5506
0.64867	-5506
0.64933	-5507
0.65	-5508
0.65067	-5508
0.65133	-5508
0.652	-5509
0.65267	-5510
0.65333	-5511
0.654	-5512
0.65467	-5513
0.65533	-5514
0.656	-5515
0.65667	-5516
0.65733	-5517
0.658	-5517
0.65867	-5517
0.65933	-5518
0.66	-5518
0.66067	-5518
0.66133	-5519
0.662	-5520
0.66267	-5520
0.66333	-5520
0.664	-5521
0.66467	-5521
0.66533	-5522
0.666	-5523
0.66667	-5524
0.66733	-5526
0.668	-5527
0.66867	-5528
0.66933	-5529
0.67	-5531
0.67067	-5532
0.67133	-5533
0.672	-5535
0.67267	-5537
0.67333	-5538
0.674	-5539
0.67467	-5541
0.67533	-5541
0.676	-5542
0.67667	-5543
0.67733	-5543
0.678	-5544
0.67867	-5544
0.67933	-5545
0.68	-5545
0.68067	-5545
0.68133	-5546
0.682	-5546
0.68267	-5546
0.68333	-5547
0.684	-5548
0.68467	-5549
0.68533	-5550
0.686	-5551
0.68667	-5552
0.68733	-5553
0.688	-5553
0.68867	-5554
0.68933	-5554
0.69	-5555
0.69067	-5556
0.69133	-5558
0.692	-5559
0.69267	-5560
0.69333	-5561
0.694	-5562
0.69467	-5563
0.69533	-5565
0.696	-5566
0.69667	-5567
0.69733	-5568
0.698	-5569
0.69867	-5569
0.69933	-5570
0.7	-5570
0.70067	-5570
0.70133	-5571
0.702	-5572
0.70267	-5573
0.70333	-5574
0.704	-5575
0.70467	-5576
0.70533	-5577
0.706	-5578
0.70667	-5579
0.70733	-5580
0.708	-5582
0.70867	-5583
0.70933	-5584
0.71	-5585
0.71067	-5586
0.71133	-5586
0.712	-5586
0.71267	-5586
0.71333	-5586
0.714	-5586
0.71467	-5587
0.71533	-5587
0.716	-5588
0.71667	-5589
0.71733	-5589
0.718	-5590
0.71867	-5590
0.71933	-5591
0.72	-5592
0.72067	-5593
0.72133	-5594
0.722	-5595
0.72267	-5595
0.72333	-5596
0.724	-5597
0.72467	-5599
0.72533	-5600
0.726	-5601
0.72667	-5602
0.72733	-5603
0.728	-5604
0.72867	-5606
0.72933	-5608
0.73	-5609
0.73067	-5610
0.73133	-5611
0.732	-5613
0.73267	-5615
0.73333	-5616
0.734	-5617
0.73467	-5618
0.73533	-5619
0.736	-5621
0.73667	-5622
0.73733	-5623
0.738	-5623
0.73867	-5624
0.73933	-5624
0.74	-5624
0.74067	-5625
0.74133	-5625
0.742	-5625
0.74267	-5625
0.74333	-5625
0.744	-5626
0.74467	-5626
0.74533	-5627
0.746	-5628
0.74667	-5629
0.74733	-5631
0.748	-5632
0.74867	-5633
0.74933	-5635
0.75	-5636
0.75067	-5638
0.75133	-5639
0.752	-5641
0.75267	-5642
0.75333	-5643
0.754	-5645
0.75467	-5646
0.75533	-5647
0.756	-5648
0.75667	-5649
0.75733	-5650
0.758	-5651
0.75867	-5651
0.75933	-5652
0.76	-5652
0.76067	-5653
0.76133	-5653
0.762	-5653
0.76267	-5654
0.76333	-5653
0.764	-5653
0.76467	-5653
0.76533	-5653
0.766	-5653
0.76667	-5654
0.76733	-5654
0.768	-5655
0.76867	-5656
0.76933	-5657
0.77	-5658
0.77067	-5660
0.77133	-5661
0.772	-5662
0.77267	-5663
0.77333	-5663
0.774	-5664
0.77467	-5665
0.77533	-5666
0.776	-5667
0.77667	-5668
0.77733	-5669
0.778	-5669
0.77867	-5670
0.77933	-5671
0.78	-5671
0.78067	-5672
0.78133	-5672
0.782	-5671
0.78267	-5671
0.78333	-5672
0.784	-5672
0.78467	-5673
0.78533	-5674
0.786	-5675
0.78667	-5676
0.78733	-5677
0.788	-5678
0.78867	-5679
0.78933	-5680
0.79	-5682
0.79067	-5683
0.79133	-5684
0.792	-5685
0.79267	-5686
0.79333	-5687
0.794	-5688
0.79467	-5688
0.79533	-5689
0.796	-5689
0.79667	-5691
0.79733	-5691
0.798	-5692
0.79867	-5692
0.79933	-5693
0.8	-5693
0.80067	-5694
0.80133	-5695
0.802	-5696
0.80267	-5697
0.80333	-5698
0.804	-5699
0.80467	-5699
0.80533	-5700
0.806	-5701
0.80667	-5702
0.80733	-5704
0.808	-5705
0.80867	-5705
0.80933	-5706
0.81	-5707
0.81067	-5708
0.81133	-5709
0.812	-5709
0.81267	-5710
0.81333	-5711
0.814	-5711
0.81467	-5711
0.81533	-5711
0.816	-5712
0.81667	-5712
0.81733	-5713
0.818	-5714
0.81867	-5715
0.81933	-5716
0.82	-5717
0.82067	-5718
0.82133	-5719
0.822	-5720
0.82267	-5722
0.82333	-5723
0.824	-5724
0.82467	-5726
0.82533	-5727
0.826	-5728
0.82667	-5729
0.82733	-5730
0.828	-5732
0.82867	-5732
0.82933	-5733
0.83	-5733
0.83067	-5734
0.83133	-5734
0.832	-5735
0.83267	-5736
0.83333	-5736
0.834	-5736
0.83467	-5737
0.83533	-5738
0.836	-5738
0.83667	-5739
0.83733	-5740
0.838	-5740
0.83867	-5740
0.83933	-5741
0.84	-5741
0.84067	-5742
0.84133	-5743
0.842	-5744
0.84267	-5745
0.84333	-5746
0.844	-5747
0.84467	-5747
0.84533	-5748
0.846	-5749
0.84667	-5750
0.84733	-5750
0.848	-5751
0.84867	-5752
0.84933	-5752
0.85	-5752
0.85067	-5752
0.85133	-5753
0.852	-5753
0.85267	-5753
0.85333	-5754
0.854	-5755
0.85467	-5756
0.85533	-5757
0.856	-5758
0.85667	-5759
0.85733	-5761
0.858	-5762
0.85867	-5763
0.85933	-5765
0.86	-5766
0.86067	-5766
0.86133	-5767
0.862	-5767
0.86267	-5767
0.86333	-5768
0.864	-5768
0.86467	-5769
0.86533	-5770
0.866	-5771
0.86667	-5772
0.86733	-5772
0.868	-5773
0.86867	-5774
0.86933	-5774
0.87	-5774
0.87067	-5774
0.87133	-5774
0.872	-5775
0.87267	-5775
0.87333	-5775
0.874	-5775
0.87467	-5776
0.87533	-5777
0.876	-5777
0.87667	-5777
0.87733	-5778
0.878	-5778
0.87867	-5779
0.87933	-5779
0.88	-5780
0.88067	-5781
0.88133	-5782
0.882	-5784
0.88267	-5785
0.88333	-5787
0.884	-5788
0.88467	-5790
0.88533	-5791
0.886	-5792
0.88667	-5794
0.88733	-5795
0.888	-5796
0.88867	-5798
0.88933	-5799
0.89	-5800
0.89067	-5801
0.89133	-5801
0.892	-5801
0.89267	-5802
0.89333	-5803
0.894	-5804
0.89467	-5805
0.89533	-5806
0.896	-5807
0.89667	-5807
0.89733	-5808
0.898	-5808
0.89867	-5809
0.89933	-5809
0.9	-5809
0.90067	-5810
0.90133	-5810
0.902	-5810
0.90267	-5811
0.90333	-5811
0.904	-5812
0.90467	-5812
0.90533	-5812
0.906	-5812
0.90667	-5812
0.90733	-5812
0.908	-5813
0.90867	-5813
0.90933	-5813
0.91	-5813
0.91067	-5814
0.91133	-5815
0.912	-5815
0.91267	-5816
0.91333	-5816
0.914	-5816
0.91467	-5816
0.91533	-5817
0.916	-5818
0.91667	-5818
0.91733	-5819
0.918	-5820
0.91867	-5821
0.91933	-5822
0.92	-5823
0.92067	-5824
0.92133	-5825
0.922	-5826
0.92267	-5827
0.92333	-5828
0.924	-5829
0.92467	-5830
0.92533	-5831
0.926	-5832
0.92667	-5833
0.92733	-5834
0.928	-5834
0.92867	-5835
0.92933	-5836
0.93	-5836
0.93067	-5837
0.93133	-5838
0.932	-5838
0.93267	-5839
0.93333	-5839
0.934	-5839
0.93467	-5839
0.93533	-5840
0.936	-5840
0.93667	-5841
0.93733	-5841
0.938	-5842
0.93867	-5844
0.93933	-5845
0.94	-5846
0.94067	-5847
0.94133	-5847
0.942	-5848
0.94267	-5849
0.94333	-5850
0.944	-5851
0.94467	-5852
0.94533	-5853
0.946	-5853
0.94667	-5854
0.94733	-5855
0.948	-5856
0.94867	-5856
0.94933	-5857
0.95	-5857
0.95067	-5858
0.95133	-5858
0.952	-5858
0.95267	-5858
0.95333	-5859
0.954	-5860
0.95467	-5860
0.95533	-5861
0.956	-5862
0.95667	-5862
0.95733	-5862
0.958	-5862
0.95867	-5862
0.95933	-5862
0.96	-5862
0.96067	-5863
0.96133	-5863
0.962	-5863
0.96267	-5864
0.96333	-5864
0.964	-5865
0.96467	-5866
0.96533	-5866
0.966	-5867
0.96667	-5868
0.96733	-5868
0.968	-5869
0.96867	-5869
0.96933	-5870
0.97	-5871
0.97067	-5871
0.97133	-5871
0.972	-5872
0.97267	-5872
0.97333	-5873
0.974	-5873
0.97467	-5873
0.97533	-5874
0.976	-5874
0.97667	-5875
0.97733	-5876
0.978	-5877
0.97867	-5878
0.97933	-5879
0.98	-5879
0.98067	-5880
0.98133	-5880
0.982	-5880
0.98267	-5881
0.98333	-5881
0.984	-5881
0.98467	-5882
0.98533	-5882
0.986	-5883
0.98667	-5884
0.98733	-5885
0.988	-5885
0.98867	-5886
0.98933	-5887
0.99	-5887
0.99067	-5888
0.99133	-5888
0.992	-5888
0.99267	-5889
0.99333	-5890
0.994	-5890
0.99467	-5891
0.99533	-5892
0.996	-5892
0.99667	-5893
0.99733	-5894
0.998	-5894
0.99867	-5895
0.99933	-5895
1	-5895
1.00067	-5895
1.00133	-5895
1.002	-5896
1.00267	-5896
1.00333	-5897
1.004	-5897
1.00467	-5898
1.00533	-5899
1.006	-5900
1.00667	-5900
1.00733	-5901
1.008	-5902
1.00867	-5902
1.00933	-5903
1.01	-5905
1.01067	-5906
1.01133	-5907
1.012	-5909
1.01267	-5910
1.01333	-5911
1.014	-5913
1.01467	-5914
1.01533	-5914
1.016	-5915
1.01667	-5915
1.01733	-5915
1.018	-5915
1.01867	-5915
1.01933	-5915
1.02	-5916
1.02067	-5916
1.02133	-5916
1.022	-5916
1.02267	-5917
1.02333	-5917
1.024	-5918
1.02467	-5918
1.02533	-5918
1.026	-5919
1.02667	-5920
1.02733	-5920
1.028	-5921
1.02867	-5921
1.02933	-5921
1.03	-5922
1.03067	-5922
1.03133	-5923
1.032	-5924
1.03267	-5924
1.03333	-5925
1.034	-5926
1.03467	-5927
1.03533	-5928
1.036	-5929
1.03667	-5929
1.03733	-5930
1.038	-5931
1.03867	-5932
1.03933	-5933
1.04	-5934
1.04067	-5935
1.04133	-5936
1.042	-5937
1.04267	-5937
1.04333	-5938
1.044	-5938
1.04467	-5939
1.04533	-5939
1.046	-5939
1.04667	-5939
1.04733	-5940
1.048	-5941
1.04867	-5941
1.04933	-5942
1.05	-5942
1.05067	-5943
1.05133	-5943
1.052	-5944
1.05267	-5945
1.05333	-5946
1.054	-5946
1.05467	-5946
1.05533	-5946
1.056	-5946
1.05667	-5946
1.05733	-5946
1.058	-5946
1.05867	-5947
1.05933	-5947
1.06	-5948
1.06067	-5949
1.06133	-5950
1.062	-5951
1.06267	-5952
1.06333	-5954
1.064	-5955
1.06467	-5956
1.06533	-5957
1.066	-5957
1.06667	-5958
1.06733	-5959
1.068	-5959
1.06867	-5959
1.06933	-5960
1.07	-5960
1.07067	-5961
1.07133	-5962
1.072	-5963
1.07267	-5964
1.07333	-5965
1.074	-5966
1.07467	-5967
1.07533	-5967
1.076	-5969
1.07667	-5970
1.07733	-5971
1.078	-5972
1.07867	-5973
1.07933	-5973
1.08	-5973
1.08067	-5973
1.08133	-5973
1.082	-5974
1.08267	-5974
1.08333	-5974
1.084	-5975
1.08467	-5975
1.08533	-5976
1.086	-5976
1.08667	-5976
1.08733	-5976
1.088	-5977
1.08867	-5977
1.08933	-5978
1.09	-5979
1.09067	-5980
1.09133	-5980
1.092	-5980
1.09267	-5981
1.09333	-5981
1.094	-5982
1.09467	-5983
1.09533	-5984
1.096	-5985
1.09667	-5985
1.09733	-5986
1.098	-5986
1.09867	-5986
1.09933	-5987
1.1	-5987
1.10067	-5987
1.10133	-5987
1.102	-5987
1.10267	-5988
1.10333	-5988
1.104	-5989
1.10467	-5990
1.10533	-5991
1.106	-5992
1.10667	-5993
1.10733	-5994
1.108	-5995
1.10867	-5995
1.10933	-5996
1.11	-5996
1.11067	-5996
1.11133	-5996
1.112	-5996
1.11267	-5997
1.11333	-5997
1.114	-5997
1.11467	-5997
1.11533	-5997
1.116	-5997
1.11667	-5997
1.11733	-5997
1.118	-5997
1.11867	-5998
1.11933	-5998
1.12	-5999
1.12067	-6000
1.12133	-6001
1.122	-6002
1.12267	-6002
1.12333	-6002
1.124	-6003
1.12467	-6003
1.12533	-6003
1.126	-6004
1.12667	-6004
1.12733	-6005
1.128	-6005
1.12867	-6006
1.12933	-6006
1.13	-6007
1.13067	-6007
1.13133	-6008
1.132	-6008
1.13267	-6010
1.13333	-6011
1.134	-6012
1.13467	-6013
1.13533	-6014
1.136	-6015
1.13667	-6016
1.13733	-6017
1.138	-6017
1.13867	-6017
1.13933	-6017
1.14	-6018
1.14067	-6018
1.14133	-6019
1.142	-6019
1.14267	-6019
1.14333	-6019
1.144	-6020
1.14467	-6021
1.14533	-6022
1.146	-6022
1.14667	-6022
1.14733	-6023
1.148	-6023
1.14867	-6024
1.14933	-6024
1.15	-6025
1.15067	-6026
1.15133	-6028
1.152	-6029
1.15267	-6030
1.15333	-6031
1.154	-6032
1.15467	-6033
1.15533	-6035
1.156	-6035
1.15667	-6036
1.15733	-6036
1.158	-6036
1.15867	-6035
1.15933	-6035
1.16	-6035
1.16067	-6036
1.16133	-6036
1.162	-6036
1.16267	-6037
1.16333	-6038
1.164	-6039
1.16467	-6040
1.16533	-6041
1.166	-6042
1.16667	-6043
1.16733	-6044
1.168	-6044
1.16867	-6045
1.16933	-6045
1.17	-6046
1.17067	-6046
1.17133	-6047
1.172	-6047
1.17267	-6047
1.17333	-6048
1.174	-6048
1.17467	-6049
1.17533	-6049
1.176	-6049
1.17667	-6048
1.17733	-6048
1.178	-6048
1.17867	-6049
1.17933	-6049
1.18	-6049
1.18067	-6050
1.18133	-6051
1.182	-6052
1.18267	-6053
1.18333	-6055
1.184	-6056
1.18467	-6057
1.18533	-6058
1.186	-6059
1.18667	-6059
1.18733	-6060
1.188	-6060
1.18867	-6060
1.18933	-6061
1.19	-6061
1.19067	-6062
1.19133	-6063
1.192	-6064
1.19267	-6064
1.19333	-6064
1.194	-6064
1.19467	-6065
1.19533	-6065
1.196	-6066
1.19667	-6066
1.19733	-6066
1.198	-6067
1.19867	-6067
1.19933	-6068
1.2	-6069
1.20067	-6070
1.20133	-6071
1.202	-6072
1.20267	-6073
1.20333	-6073
1.204	-6074
1.20467	-6075
1.20533	-6075
1.206	-6075
1.20667	-6075
1.20733	-6075
1.208	-6076
1.20867	-6076
1.20933	-6076
1.21	-6076
1.21067	-6076
1.21133	-6076
1.212	-6075
1.21267	-6075
1.21333	-6075
1.214	-6075
1.21467	-6074
1.21533	-6074
1.216	-6074
1.21667	-6074
1.21733	-6074
1.218	-6074
1.21867	-6075
1.21933	-6076
1.22	-6076
1.22067	-6077
1.22133	-6077
1.222	-6077
1.22267	-6078
1.22333	-6078
1.224	-6078
1.22467	-6079
1.22533	-6080
1.226	-6081
1.22667	-6082
1.22733	-6082
1.228	-6083
1.22867	-6084
1.22933	-6085
1.23	-6085
1.23067	-6086
1.23133	-6087
1.232	-6088
1.23267	-6089
1.23333	-6090
1.234	-6091
1.23467	-6092
1.23533	-6093
1.236	-6095
1.23667	-6096
1.23733	-6096
1.238	-6097
1.23867	-6098
1.23933	-6099
1.24	-6099
1.24067	-6099
1.24133	-6100
1.242	-6100
1.24267	-6101
1.24333	-6101
1.244	-6101
1.24467	-6102
1.24533	-6102
1.246	-6102
1.24667	-6101
1.24733	-6101
1.248	-6101
1.24867	-6102
1.24933	-6102
1.25	-6103
1.25067	-6103
1.25133	-6104
1.252	-6105
1.25267	-6105
1.25333	-6106
1.254	-6107
1.25467	-6107
1.25533	-6107
1.256	-6107
1.25667	-6108
1.25733	-6108
1.258	-6108
1.25867	-6109
1.25933	-6109
1.26	-6110
1.26067	-6110
1.26133	-6111
1.262	-6112
1.26267	-6112
1.26333	-6112
1.264	-6113
1.26467	-6114
1.26533	-6115
1.266	-6116
1.26667	-6117
1.26733	-6118
1.268	-6119
1.26867	-6120
1.26933	-6121
1.27	-6121
1.27067	-6121
1.27133	-6121
1.272	-6121
1.27267	-6122
1.27333	-6122
1.274	-6122
1.27467	-6122
1.27533	-6122
1.276	-6122
1.27667	-6122
1.27733	-6122
1.278	-6122
1.27867	-6122
1.27933	-6122
1.28	-6122
1.28067	-6123
1.28133	-6123
1.282	-6123
1.28267	-6124
1.28333	-6125
1.284	-6126
1.28467	-6127
1.28533	-6129
1.286	-6130
1.28667	-6131
1.28733	-6132
1.288	-6133
1.28867	-6133
1.28933	-6134
1.29	-6134
1.29067	-6134
1.29133	-6135
1.292	-6135
1.29267	-6135
1.29333	-6135
1.294	-6135
1.29467	-6135
1.29533	-6135
1.296	-6135
1.29667	-6135
1.29733	-6135
1.298	-6135
1.29867	-6135
1.29933	-6135
1.3	-6135
1.30067	-6135
1.30133	-6136
1.302	-6137
1.30267	-6137
1.30333	-6138
1.304	-6138
1.30467	-6139
1.30533	-6139
1.306	-6140
1.30667	-6142
1.30733	-6143
1.308	-6144
1.30867	-6145
1.30933	-6146
1.31	-6147
1.31067	-6148
1.31133	-6150
1.312	-6151
1.31267	-6152
1.31333	-6152
1.314	-6153
1.31467	-6153
1.31533	-6154
1.316	-6155
1.31667	-6156
1.31733	-6156
1.318	-6156
1.31867	-6157
1.31933	-6157
1.32	-6157
1.32067	-6157
1.32133	-6157
1.322	-6157
1.32267	-6157
1.32333	-6156
1.324	-6156
1.32467	-6155
1.32533	-6155
1.326	-6155
1.32667	-6155
1.32733	-6156
1.328	-6156
1.32867	-6156
1.32933	-6156
1.33	-6155
1.33067	-6155
1.33133	-6155
1.332	-6156
[truncated: 9,532 more rows]
