# Supplementary material for: Dual engineering of thermodynamics and kinetics in covalent organic frameworks for separation
Source: Nat Commun. 2026 Mar 10;17:3896. doi: 10.1038/s41467-026-70311-8 (PMC13125621; doi:10.1038/s41467-026-70311-8)
Supplement: Supplementary file 3 — Source Data [file 41467_2026_70311_MOESM3_ESM.zip › 676225_2_data_set_12367526_twyvxw/Source data for figures/Supplementary Figure S23e.xlsx]

## Sheet: Sheet1
Time (min)	Intensity (μV)
0	-35
6.7E-4	-34
0.00133	-34
0.002	-34
0.00267	-35
0.00333	-35
0.004	-35
0.00467	-35
0.00533	-36
0.006	-37
0.00667	-37
0.00733	-38
0.008	-38
0.00867	-38
0.00933	-39
0.01	-39
0.01067	-40
0.01133	-41
0.012	-42
0.01267	-43
0.01333	-44
0.014	-45
0.01467	-45
0.01533	-46
0.016	-46
0.01667	-47
0.01733	-47
0.018	-46
0.01867	-46
0.01933	-46
0.02	-46
0.02067	-45
0.02133	-45
0.022	-45
0.02267	-45
0.02333	-45
0.024	-45
0.02467	-45
0.02533	-46
0.026	-46
0.02667	-46
0.02733	-46
0.028	-45
0.02867	-45
0.02933	-45
0.03	-45
0.03067	-45
0.03133	-45
0.032	-45
0.03267	-44
0.03333	-44
0.034	-44
0.03467	-45
0.03533	-45
0.036	-45
0.03667	-45
0.03733	-45
0.038	-46
0.03867	-46
0.03933	-47
0.04	-48
0.04067	-48
0.04133	-48
0.042	-48
0.04267	-48
0.04333	-48
0.044	-48
0.04467	-48
0.04533	-47
0.046	-47
0.04667	-47
0.04733	-46
0.048	-46
0.04867	-46
0.04933	-47
0.05	-47
0.05067	-47
0.05133	-47
0.052	-47
0.05267	-47
0.05333	-47
0.054	-47
0.05467	-47
0.05533	-47
0.056	-47
0.05667	-47
0.05733	-47
0.058	-47
0.05867	-47
0.05933	-47
0.06	-47
0.06067	-47
0.06133	-47
0.062	-47
0.06267	-48
0.06333	-48
0.064	-48
0.06467	-48
0.06533	-47
0.066	-47
0.06667	-48
0.06733	-48
0.068	-48
0.06867	-48
0.06933	-47
0.07	-47
0.07067	-47
0.07133	-46
0.072	-46
0.07267	-46
0.07333	-46
0.074	-46
0.07467	-46
0.07533	-46
0.076	-47
0.07667	-47
0.07733	-47
0.078	-47
0.07867	-47
0.07933	-46
0.08	-46
0.08067	-46
0.08133	-46
0.082	-45
0.08267	-45
0.08333	-45
0.084	-45
0.08467	-45
0.08533	-44
0.086	-44
0.08667	-44
0.08733	-44
0.088	-44
0.08867	-44
0.08933	-45
0.09	-45
0.09067	-46
0.09133	-46
0.092	-47
0.09267	-47
0.09333	-48
0.094	-49
0.09467	-49
0.09533	-50
0.096	-51
0.09667	-51
0.09733	-52
0.098	-53
0.09867	-54
0.09933	-54
0.1	-55
0.10067	-55
0.10133	-56
0.102	-56
0.10267	-57
0.10333	-57
0.104	-57
0.10467	-57
0.10533	-57
0.106	-57
0.10667	-57
0.10733	-57
0.108	-56
0.10867	-56
0.10933	-55
0.11	-54
0.11067	-54
0.11133	-54
0.112	-53
0.11267	-53
0.11333	-52
0.114	-52
0.11467	-51
0.11533	-51
0.116	-50
0.11667	-50
0.11733	-49
0.118	-49
0.11867	-49
0.11933	-48
0.12	-48
0.12067	-47
0.12133	-47
0.122	-47
0.12267	-47
0.12333	-47
0.124	-47
0.12467	-47
0.12533	-47
0.126	-47
0.12667	-46
0.12733	-45
0.128	-45
0.12867	-45
0.12933	-44
0.13	-44
0.13067	-44
0.13133	-43
0.132	-43
0.13267	-42
0.13333	-42
0.134	-41
0.13467	-41
0.13533	-40
0.136	-39
0.13667	-38
0.13733	-37
0.138	-36
0.13867	-36
0.13933	-35
0.14	-34
0.14067	-34
0.14133	-34
0.142	-33
0.14267	-33
0.14333	-32
0.144	-32
0.14467	-31
0.14533	-31
0.146	-31
0.14667	-31
0.14733	-32
0.148	-33
0.14867	-33
0.14933	-33
0.15	-33
0.15067	-33
0.15133	-33
0.152	-33
0.15267	-33
0.15333	-32
0.154	-32
0.15467	-31
0.15533	-31
0.156	-31
0.15667	-32
0.15733	-32
0.158	-33
0.15867	-33
0.15933	-33
0.16	-33
0.16067	-33
0.16133	-33
0.162	-33
0.16267	-33
0.16333	-33
0.164	-33
0.16467	-33
0.16533	-34
0.166	-34
0.16667	-35
0.16733	-35
0.168	-35
0.16867	-35
0.16933	-35
0.17	-35
0.17067	-35
0.17133	-36
0.172	-36
0.17267	-37
0.17333	-37
0.174	-38
0.17467	-38
0.17533	-38
0.176	-39
0.17667	-39
0.17733	-39
0.178	-38
0.17867	-38
0.17933	-38
0.18	-38
0.18067	-38
0.18133	-38
0.182	-38
0.18267	-38
0.18333	-38
0.184	-38
0.18467	-39
0.18533	-39
0.186	-39
0.18667	-40
0.18733	-41
0.188	-43
0.18867	-44
0.18933	-45
0.19	-47
0.19067	-48
0.19133	-49
0.192	-50
0.19267	-50
0.19333	-50
0.194	-50
0.19467	-50
0.19533	-50
0.196	-49
0.19667	-49
0.19733	-49
0.198	-48
0.19867	-48
0.19933	-48
0.2	-48
0.20067	-48
0.20133	-48
0.202	-48
0.20267	-48
0.20333	-49
0.204	-50
0.20467	-50
0.20533	-51
0.206	-51
0.20667	-51
0.20733	-50
0.208	-50
0.20867	-50
0.20933	-49
0.21	-49
0.21067	-48
0.21133	-47
0.212	-47
0.21267	-47
0.21333	-47
0.214	-47
0.21467	-47
0.21533	-48
0.216	-48
0.21667	-48
0.21733	-49
0.218	-49
0.21867	-49
0.21933	-48
0.22	-48
0.22067	-47
0.22133	-47
0.222	-46
0.22267	-45
0.22333	-43
0.224	-42
0.22467	-41
0.22533	-41
0.226	-40
0.22667	-40
0.22733	-39
0.228	-39
0.22867	-38
0.22933	-38
0.23	-38
0.23067	-38
0.23133	-38
0.232	-38
0.23267	-39
0.23333	-38
0.234	-38
0.23467	-37
0.23533	-36
0.236	-36
0.23667	-36
0.23733	-37
0.238	-37
0.23867	-38
0.23933	-38
0.24	-38
0.24067	-38
0.24133	-38
0.242	-38
0.24267	-38
0.24333	-38
0.244	-38
0.24467	-38
0.24533	-38
0.246	-37
0.24667	-37
0.24733	-37
0.248	-37
0.24867	-37
0.24933	-36
0.25	-36
0.25067	-35
0.25133	-35
0.252	-35
0.25267	-34
0.25333	-34
0.254	-33
0.25467	-33
0.25533	-33
0.256	-33
0.25667	-34
0.25733	-34
0.258	-34
0.25867	-35
0.25933	-36
0.26	-37
0.26067	-37
0.26133	-37
0.262	-37
0.26267	-37
0.26333	-36
0.264	-36
0.26467	-35
0.26533	-35
0.266	-34
0.26667	-34
0.26733	-33
0.268	-33
0.26867	-32
0.26933	-32
0.27	-32
0.27067	-31
0.27133	-31
0.272	-31
0.27267	-31
0.27333	-30
0.274	-30
0.27467	-28
0.27533	-27
0.276	-27
0.27667	-26
0.27733	-26
0.278	-25
0.27867	-24
0.27933	-23
0.28	-22
0.28067	-21
0.28133	-21
0.282	-20
0.28267	-19
0.28333	-18
0.284	-18
0.28467	-17
0.28533	-17
0.286	-17
0.28667	-17
0.28733	-16
0.288	-17
0.28867	-16
0.28933	-16
0.29	-16
0.29067	-16
0.29133	-15
0.292	-16
0.29267	-16
0.29333	-16
0.294	-16
0.29467	-17
0.29533	-18
0.296	-18
0.29667	-18
0.29733	-18
0.298	-17
0.29867	-17
0.29933	-17
0.3	-17
0.30067	-17
0.30133	-17
0.302	-18
0.30267	-18
0.30333	-18
0.304	-18
0.30467	-18
0.30533	-18
0.306	-18
0.30667	-18
0.30733	-18
0.308	-19
0.30867	-19
0.30933	-20
0.31	-21
0.31067	-22
0.31133	-22
0.312	-23
0.31267	-24
0.31333	-24
0.314	-25
0.31467	-25
0.31533	-26
0.316	-26
0.31667	-27
0.31733	-27
0.318	-27
0.31867	-27
0.31933	-26
0.32	-26
0.32067	-25
0.32133	-25
0.322	-24
0.32267	-23
0.32333	-23
0.324	-22
0.32467	-22
0.32533	-22
0.326	-22
0.32667	-23
0.32733	-23
0.328	-24
0.32867	-24
0.32933	-24
0.33	-24
0.33067	-23
0.33133	-23
0.332	-22
0.33267	-22
0.33333	-22
0.334	-21
0.33467	-20
0.33533	-19
0.336	-18
0.33667	-18
0.33733	-17
0.338	-17
0.33867	-17
0.33933	-17
0.34	-17
0.34067	-16
0.34133	-16
0.342	-16
0.34267	-15
0.34333	-15
0.344	-16
0.34467	-16
0.34533	-16
0.346	-16
0.34667	-15
0.34733	-15
0.348	-15
0.34867	-15
0.34933	-14
0.35	-14
0.35067	-14
0.35133	-13
0.352	-13
0.35267	-13
0.35333	-14
0.354	-14
0.35467	-14
0.35533	-15
0.356	-15
0.35667	-15
0.35733	-15
0.358	-16
0.35867	-16
0.35933	-16
0.36	-16
0.36067	-16
0.36133	-16
0.362	-16
0.36267	-15
0.36333	-16
0.364	-16
0.36467	-16
0.36533	-16
0.366	-16
0.36667	-16
0.36733	-16
0.368	-17
0.36867	-17
0.36933	-17
0.37	-17
0.37067	-17
0.37133	-17
0.372	-16
0.37267	-16
0.37333	-16
0.374	-17
0.37467	-17
0.37533	-16
0.376	-15
0.37667	-14
0.37733	-14
0.378	-13
0.37867	-13
0.37933	-12
0.38	-12
0.38067	-11
0.38133	-11
0.382	-10
0.38267	-10
0.38333	-10
0.384	-10
0.38467	-10
0.38533	-10
0.386	-10
0.38667	-10
0.38733	-10
0.388	-10
0.38867	-11
0.38933	-11
0.39	-10
0.39067	-10
0.39133	-9
0.392	-9
0.39267	-9
0.39333	-9
0.394	-9
0.39467	-10
0.39533	-11
0.396	-12
0.39667	-12
0.39733	-13
0.398	-14
0.39867	-14
0.39933	-15
0.4	-16
0.40067	-17
0.40133	-17
0.402	-18
0.40267	-18
0.40333	-19
0.404	-20
0.40467	-20
0.40533	-21
0.406	-21
0.40667	-20
0.40733	-20
0.408	-20
0.40867	-20
0.40933	-20
0.41	-20
0.41067	-20
0.41133	-20
0.412	-20
0.41267	-21
0.41333	-20
0.414	-20
0.41467	-20
0.41533	-20
0.416	-19
0.41667	-18
0.41733	-18
0.418	-17
0.41867	-17
0.41933	-17
0.42	-16
0.42067	-16
0.42133	-16
0.422	-15
0.42267	-15
0.42333	-14
0.424	-14
0.42467	-14
0.42533	-13
0.426	-13
0.42667	-13
0.42733	-12
0.428	-12
0.42867	-12
0.42933	-11
0.43	-11
0.43067	-11
0.43133	-12
0.432	-12
0.43267	-12
0.43333	-12
0.434	-12
0.43467	-11
0.43533	-11
0.436	-11
0.43667	-10
0.43733	-10
0.438	-10
0.43867	-10
0.43933	-10
0.44	-10
0.44067	-10
0.44133	-10
0.442	-10
0.44267	-10
0.44333	-10
0.444	-10
0.44467	-10
0.44533	-10
0.446	-10
0.44667	-10
0.44733	-9
0.448	-9
0.44867	-9
0.44933	-9
0.45	-9
0.45067	-8
0.45133	-8
0.452	-7
0.45267	-7
0.45333	-7
0.454	-6
0.45467	-6
0.45533	-6
0.456	-6
0.45667	-5
0.45733	-5
0.458	-4
0.45867	-4
0.45933	-4
0.46	-3
0.46067	-3
0.46133	-3
0.462	-2
0.46267	-1
0.46333	0
0.464	1
0.46467	1
0.46533	1
0.466	1
0.46667	2
0.46733	2
0.468	1
0.46867	1
0.46933	1
0.47	0
0.47067	0
0.47133	0
0.472	0
0.47267	0
0.47333	-1
0.474	-1
0.47467	-1
0.47533	-2
0.476	-2
0.47667	-2
0.47733	-2
0.478	-2
0.47867	-2
0.47933	-2
0.48	-2
0.48067	-2
0.48133	-2
0.482	-1
0.48267	-1
0.48333	-1
0.484	0
0.48467	0
0.48533	1
0.486	0
0.48667	0
0.48733	-1
0.488	-1
0.48867	-2
0.48933	-3
0.49	-3
0.49067	-3
0.49133	-3
0.492	-3
0.49267	-3
0.49333	-4
0.494	-4
0.49467	-5
0.49533	-6
0.496	-7
0.49667	-8
0.49733	-9
0.498	-9
0.49867	-10
0.49933	-10
0.5	-11
0.50067	-11
0.50133	-11
0.502	-11
0.50267	-11
0.50333	-11
0.504	-11
0.50467	-11
0.50533	-10
0.506	-10
0.50667	-9
0.50733	-9
0.508	-8
0.50867	-8
0.50933	-8
0.51	-8
0.51067	-7
0.51133	-7
0.512	-7
0.51267	-6
0.51333	-6
0.514	-5
0.51467	-5
0.51533	-4
0.516	-3
0.51667	-1
0.51733	0
0.518	1
0.51867	1
0.51933	2
0.52	3
0.52067	3
0.52133	3
0.522	4
0.52267	4
0.52333	4
0.524	4
0.52467	4
0.52533	5
0.526	5
0.52667	5
0.52733	5
0.528	5
0.52867	5
0.52933	6
0.53	6
0.53067	7
0.53133	7
0.532	7
0.53267	8
0.53333	8
0.534	8
0.53467	8
0.53533	8
0.536	8
0.53667	8
0.53733	7
0.538	7
0.53867	7
0.53933	7
0.54	7
0.54067	7
0.54133	8
0.542	8
0.54267	8
0.54333	7
0.544	6
0.54467	6
0.54533	5
0.546	4
0.54667	4
0.54733	4
0.548	3
0.54867	3
0.54933	4
0.55	4
0.55067	4
0.55133	4
0.552	5
0.55267	5
0.55333	6
0.554	6
0.55467	6
0.55533	6
0.556	7
0.55667	7
0.55733	8
0.558	9
0.55867	10
0.55933	11
0.56	11
0.56067	11
0.56133	12
0.562	12
0.56267	12
0.56333	13
0.564	14
0.56467	14
0.56533	15
0.566	16
0.56667	17
0.56733	17
0.568	17
0.56867	17
0.56933	17
0.57	17
0.57067	17
0.57133	17
0.572	16
0.57267	16
0.57333	15
0.574	14
0.57467	14
0.57533	13
0.576	13
0.57667	13
0.57733	13
0.578	13
0.57867	13
0.57933	12
0.58	12
0.58067	12
0.58133	11
0.582	11
0.58267	12
0.58333	12
0.584	13
0.58467	14
0.58533	14
0.586	15
0.58667	15
0.58733	16
0.588	16
0.58867	16
0.58933	17
0.59	17
0.59067	18
0.59133	18
0.592	18
0.59267	18
0.59333	18
0.594	18
0.59467	18
0.59533	18
0.596	18
0.59667	19
0.59733	19
0.598	19
0.59867	19
0.59933	19
0.6	19
0.60067	18
0.60133	18
0.602	18
0.60267	18
0.60333	18
0.604	18
0.60467	18
0.60533	18
0.606	18
0.60667	19
0.60733	19
0.608	19
0.60867	19
0.60933	19
0.61	19
0.61067	18
0.61133	18
0.612	19
0.61267	19
0.61333	18
0.614	18
0.61467	17
0.61533	17
0.616	17
0.61667	17
0.61733	17
0.618	17
0.61867	17
0.61933	17
0.62	17
0.62067	17
0.62133	16
0.622	16
0.62267	16
0.62333	16
0.624	16
0.62467	17
0.62533	17
0.626	18
0.62667	18
0.62733	19
0.628	19
0.62867	19
0.62933	19
0.63	19
0.63067	20
0.63133	20
0.632	20
0.63267	20
0.63333	21
0.634	20
0.63467	20
0.63533	20
0.636	20
0.63667	21
0.63733	21
0.638	22
0.63867	22
0.63933	23
0.64	23
0.64067	23
0.64133	23
0.642	24
0.64267	24
0.64333	24
0.644	24
0.64467	23
0.64533	23
0.646	23
0.64667	23
0.64733	23
0.648	23
0.64867	23
0.64933	24
0.65	24
0.65067	25
0.65133	25
0.652	25
0.65267	25
0.65333	26
0.654	26
0.65467	26
0.65533	27
0.656	28
0.65667	28
0.65733	28
0.658	28
0.65867	28
0.65933	28
0.66	28
0.66067	29
0.66133	29
0.662	30
0.66267	30
0.66333	31
0.664	32
0.66467	32
0.66533	33
0.666	34
0.66667	34
0.66733	33
0.668	33
0.66867	33
0.66933	33
0.67	32
0.67067	31
0.67133	30
0.672	29
0.67267	28
0.67333	27
0.674	26
0.67467	26
0.67533	25
0.676	25
0.67667	25
0.67733	24
0.678	24
0.67867	24
0.67933	24
0.68	24
0.68067	25
0.68133	26
0.682	26
0.68267	27
0.68333	27
0.684	27
0.68467	28
0.68533	29
0.686	31
0.68667	32
0.68733	34
0.688	35
0.68867	36
0.68933	36
0.69	36
0.69067	36
0.69133	35
0.692	35
0.69267	35
0.69333	35
0.694	35
0.69467	35
0.69533	36
0.696	36
0.69667	37
0.69733	37
0.698	37
0.69867	37
0.69933	37
0.7	37
0.70067	37
0.70133	38
0.702	39
0.70267	39
0.70333	40
0.704	40
0.70467	40
0.70533	41
0.706	41
0.70667	42
0.70733	42
0.708	42
0.70867	43
0.70933	43
0.71	44
0.71067	45
0.71133	46
0.712	47
0.71267	48
0.71333	48
0.714	49
0.71467	49
0.71533	49
0.716	50
0.71667	50
0.71733	51
0.718	51
0.71867	51
0.71933	51
0.72	50
0.72067	49
0.72133	48
0.722	47
0.72267	47
0.72333	46
0.724	46
0.72467	46
0.72533	46
0.726	47
0.72667	47
0.72733	47
0.728	47
0.72867	48
0.72933	48
0.73	49
0.73067	49
0.73133	49
0.732	49
0.73267	48
0.73333	48
0.734	48
0.73467	47
0.73533	47
0.736	46
0.73667	45
0.73733	44
0.738	43
0.73867	42
0.73933	42
0.74	43
0.74067	43
0.74133	43
0.742	43
0.74267	44
0.74333	44
0.744	45
0.74467	46
0.74533	46
0.746	47
0.74667	47
0.74733	48
0.748	48
0.74867	48
0.74933	49
0.75	49
0.75067	49
0.75133	49
0.752	50
0.75267	50
0.75333	50
0.754	51
0.75467	51
0.75533	50
0.756	50
0.75667	50
0.75733	49
0.758	49
0.75867	48
0.75933	47
0.76	46
0.76067	45
0.76133	43
0.762	42
0.76267	41
0.76333	40
0.764	40
0.76467	39
0.76533	39
0.766	39
0.76667	39
0.76733	38
0.768	38
0.76867	38
0.76933	38
0.77	38
0.77067	38
0.77133	38
0.772	38
0.77267	38
0.77333	37
0.774	37
0.77467	37
0.77533	37
0.776	38
0.77667	39
0.77733	39
0.778	40
0.77867	40
0.77933	40
0.78	40
0.78067	41
0.78133	41
0.782	42
0.78267	42
0.78333	42
0.784	42
0.78467	42
0.78533	42
0.786	42
0.78667	42
0.78733	42
0.788	42
0.78867	42
0.78933	43
0.79	42
0.79067	42
0.79133	41
0.792	41
0.79267	41
0.79333	41
0.794	40
0.79467	40
0.79533	40
0.796	39
0.79667	39
0.79733	39
0.798	39
0.79867	39
0.79933	39
0.8	39
0.80067	38
0.80133	38
0.802	38
0.80267	38
0.80333	38
0.804	39
0.80467	39
0.80533	39
0.806	39
0.80667	39
0.80733	39
0.808	38
0.80867	38
0.80933	38
0.81	38
0.81067	37
0.81133	37
0.812	37
0.81267	36
0.81333	36
0.814	36
0.81467	36
0.81533	36
0.816	36
0.81667	37
0.81733	37
0.818	37
0.81867	37
0.81933	37
0.82	37
0.82067	37
0.82133	37
0.822	36
0.82267	36
0.82333	36
0.824	36
0.82467	36
0.82533	35
0.826	35
0.82667	36
0.82733	36
0.828	36
0.82867	36
0.82933	36
0.83	36
0.83067	36
0.83133	36
0.832	37
0.83267	37
0.83333	37
0.834	37
0.83467	37
0.83533	37
0.836	37
0.83667	37
0.83733	36
0.838	36
0.83867	36
0.83933	37
0.84	37
0.84067	37
0.84133	37
0.842	37
0.84267	37
0.84333	38
0.844	39
0.84467	39
0.84533	40
0.846	41
0.84667	41
0.84733	42
0.848	42
0.84867	42
0.84933	42
0.85	42
0.85067	42
0.85133	43
0.852	44
0.85267	44
0.85333	45
0.854	45
0.85467	46
0.85533	46
0.856	46
0.85667	46
0.85733	45
0.858	45
0.85867	45
0.85933	45
0.86	45
0.86067	45
0.86133	45
0.862	45
0.86267	45
0.86333	46
0.864	46
0.86467	46
0.86533	47
0.866	47
0.86667	46
0.86733	46
0.868	45
0.86867	45
0.86933	44
0.87	44
0.87067	43
0.87133	43
0.872	43
0.87267	42
0.87333	41
0.874	40
0.87467	40
0.87533	39
0.876	39
0.87667	38
0.87733	38
0.878	38
0.87867	38
0.87933	38
0.88	38
0.88067	38
0.88133	39
0.882	39
0.88267	39
0.88333	40
0.884	40
0.88467	41
0.88533	42
0.886	43
0.88667	44
0.88733	45
0.888	45
0.88867	46
0.88933	46
0.89	47
0.89067	47
0.89133	48
0.892	48
0.89267	48
0.89333	49
0.894	49
0.89467	50
0.89533	50
0.896	50
0.89667	51
0.89733	51
0.898	51
0.89867	51
0.89933	51
0.9	50
0.90067	50
0.90133	49
0.902	49
0.90267	48
0.90333	47
0.904	47
0.90467	46
0.90533	46
0.906	46
0.90667	46
0.90733	46
0.908	47
0.90867	47
0.90933	48
0.91	48
0.91067	49
0.91133	49
0.912	49
0.91267	49
0.91333	49
0.914	49
0.91467	49
0.91533	49
0.916	50
0.91667	50
0.91733	51
0.918	51
0.91867	52
0.91933	52
0.92	52
0.92067	52
0.92133	53
0.922	54
0.92267	55
0.92333	55
0.924	55
0.92467	55
0.92533	56
0.926	56
0.92667	56
0.92733	56
0.928	56
0.92867	55
0.92933	55
0.93	54
0.93067	54
0.93133	54
0.932	54
0.93267	54
0.93333	54
0.934	53
0.93467	53
0.93533	52
0.936	52
0.93667	53
0.93733	53
0.938	54
0.93867	54
0.93933	54
0.94	55
0.94067	55
0.94133	55
0.942	55
0.94267	55
0.94333	55
0.944	55
0.94467	55
0.94533	56
0.946	56
0.94667	56
0.94733	56
0.948	56
0.94867	56
0.94933	56
0.95	56
0.95067	57
0.95133	57
0.952	57
0.95267	57
0.95333	57
0.954	58
0.95467	58
0.95533	59
0.956	59
0.95667	60
0.95733	60
0.958	60
0.95867	61
0.95933	61
0.96	61
0.96067	61
0.96133	61
0.962	61
0.96267	60
0.96333	60
0.964	60
0.96467	60
0.96533	60
0.966	60
0.96667	60
0.96733	60
0.968	61
0.96867	62
0.96933	62
0.97	62
0.97067	62
0.97133	63
0.972	62
0.97267	62
0.97333	62
0.974	62
0.97467	61
0.97533	61
0.976	61
0.97667	61
0.97733	61
0.978	61
0.97867	60
0.97933	60
0.98	60
0.98067	60
0.98133	60
0.982	60
0.98267	60
0.98333	60
0.984	61
0.98467	61
0.98533	61
0.986	61
0.98667	61
0.98733	61
0.988	61
0.98867	61
0.98933	61
0.99	61
0.99067	61
0.99133	61
0.992	61
0.99267	61
0.99333	61
0.994	61
0.99467	62
0.99533	63
0.996	64
0.99667	64
0.99733	65
0.998	65
0.99867	66
0.99933	66
1	67
1.00067	67
1.00133	67
1.002	67
1.00267	67
1.00333	67
1.004	67
1.00467	67
1.00533	67
1.006	66
1.00667	66
1.00733	65
1.008	64
1.00867	64
1.00933	63
1.01	62
1.01067	61
1.01133	60
1.012	60
1.01267	60
1.01333	60
1.014	59
1.01467	59
1.01533	58
1.016	58
1.01667	58
1.01733	57
1.018	57
1.01867	57
1.01933	57
1.02	57
1.02067	57
1.02133	58
1.022	59
1.02267	59
1.02333	60
1.024	60
1.02467	60
1.02533	60
1.026	60
1.02667	60
1.02733	60
1.028	60
1.02867	60
1.02933	61
1.03	61
1.03067	62
1.03133	62
1.032	63
1.03267	63
1.03333	63
1.034	63
1.03467	64
1.03533	65
1.036	66
1.03667	67
1.03733	68
1.038	68
1.03867	68
1.03933	68
1.04	68
1.04067	68
1.04133	68
1.042	68
1.04267	68
1.04333	68
1.044	68
1.04467	68
1.04533	68
1.046	68
1.04667	68
1.04733	68
1.048	69
1.04867	69
1.04933	69
1.05	69
1.05067	70
1.05133	70
1.052	70
1.05267	70
1.05333	70
1.054	70
1.05467	70
1.05533	70
1.056	70
1.05667	70
1.05733	70
1.058	70
1.05867	71
1.05933	71
1.06	71
1.06067	70
1.06133	70
1.062	69
1.06267	69
1.06333	68
1.064	68
1.06467	67
1.06533	67
1.066	66
1.06667	66
1.06733	66
1.068	65
1.06867	65
1.06933	64
1.07	65
1.07067	65
1.07133	65
1.072	65
1.07267	65
1.07333	65
1.074	66
1.07467	66
1.07533	66
1.076	66
1.07667	66
1.07733	66
1.078	67
1.07867	67
1.07933	67
1.08	68
1.08067	68
1.08133	68
1.082	68
1.08267	68
1.08333	67
1.084	66
1.08467	66
1.08533	66
1.086	65
1.08667	65
1.08733	65
1.088	65
1.08867	65
1.08933	65
1.09	65
1.09067	66
1.09133	66
1.092	66
1.09267	66
1.09333	66
1.094	66
1.09467	66
1.09533	65
1.096	65
1.09667	65
1.09733	65
1.098	65
1.09867	65
1.09933	65
1.1	64
1.10067	64
1.10133	64
1.102	64
1.10267	64
1.10333	63
1.104	63
1.10467	63
1.10533	62
1.106	63
1.10667	63
1.10733	63
1.108	63
1.10867	63
1.10933	63
1.11	63
1.11067	63
1.11133	63
1.112	63
1.11267	62
1.11333	62
1.114	61
1.11467	61
1.11533	60
1.116	60
1.11667	59
1.11733	59
1.118	59
1.11867	60
1.11933	60
1.12	61
1.12067	62
1.12133	62
1.122	62
1.12267	62
1.12333	62
1.124	63
1.12467	64
1.12533	65
1.126	65
1.12667	66
1.12733	67
1.128	67
1.12867	68
1.12933	68
1.13	68
1.13067	69
1.13133	70
1.132	70
1.13267	71
1.13333	71
1.134	72
1.13467	73
1.13533	73
1.136	73
1.13667	74
1.13733	73
1.138	73
1.13867	73
1.13933	72
1.14	71
1.14067	71
1.14133	71
1.142	71
1.14267	71
1.14333	71
1.144	71
1.14467	71
1.14533	72
1.146	72
1.14667	73
1.14733	74
1.148	74
1.14867	75
1.14933	76
1.15	77
1.15067	78
1.15133	79
1.152	79
1.15267	80
1.15333	80
1.154	81
1.15467	81
1.15533	82
1.156	83
1.15667	84
1.15733	85
1.158	85
1.15867	86
1.15933	86
1.16	86
1.16067	86
1.16133	86
1.162	86
1.16267	87
1.16333	87
1.164	87
1.16467	87
1.16533	88
1.166	88
1.16667	88
1.16733	88
1.168	88
1.16867	88
1.16933	88
1.17	88
1.17067	88
1.17133	88
1.172	87
1.17267	87
1.17333	87
1.174	87
1.17467	88
1.17533	88
1.176	89
1.17667	89
1.17733	90
1.178	90
1.17867	90
1.17933	90
1.18	90
1.18067	89
1.18133	89
1.182	89
1.18267	88
1.18333	89
1.184	88
1.18467	88
1.18533	88
1.186	88
1.18667	89
1.18733	89
1.188	90
1.18867	91
1.18933	91
1.19	91
1.19067	91
1.19133	91
1.192	91
1.19267	91
1.19333	90
1.194	90
1.19467	89
1.19533	88
1.196	88
1.19667	87
1.19733	87
1.198	87
1.19867	87
1.19933	87
1.2	87
1.20067	87
1.20133	86
1.202	86
1.20267	86
1.20333	87
1.204	87
1.20467	88
1.20533	88
1.206	89
1.20667	90
1.20733	91
1.208	92
1.20867	93
1.20933	94
1.21	94
1.21067	95
1.21133	96
1.212	96
1.21267	97
1.21333	97
1.214	97
1.21467	98
1.21533	98
1.216	99
1.21667	100
1.21733	100
1.218	101
1.21867	101
1.21933	101
1.22	101
1.22067	101
1.22133	101
1.222	102
1.22267	102
1.22333	102
1.224	103
1.22467	103
1.22533	103
1.226	103
1.22667	103
1.22733	103
1.228	102
1.22867	102
1.22933	102
1.23	102
1.23067	101
1.23133	101
1.232	101
1.23267	100
1.23333	100
1.234	99
1.23467	98
1.23533	98
1.236	98
1.23667	98
1.23733	98
1.238	98
1.23867	97
1.23933	97
1.24	97
1.24067	97
1.24133	97
1.242	98
1.24267	99
1.24333	100
1.244	102
1.24467	103
1.24533	104
1.246	104
1.24667	105
1.24733	106
1.248	107
1.24867	108
1.24933	109
1.25	109
1.25067	110
1.25133	110
1.252	111
1.25267	111
1.25333	111
1.254	111
1.25467	111
1.25533	111
1.256	110
1.25667	110
1.25733	110
1.258	109
1.25867	109
1.25933	109
1.26	108
1.26067	108
1.26133	108
1.262	108
1.26267	107
1.26333	107
1.264	106
1.26467	105
1.26533	105
1.266	104
1.26667	103
1.26733	102
1.268	102
1.26867	101
1.26933	101
1.27	100
1.27067	100
1.27133	100
1.272	99
1.27267	99
1.27333	98
1.274	97
1.27467	97
1.27533	96
1.276	95
1.27667	94
1.27733	94
1.278	93
1.27867	93
1.27933	92
1.28	92
1.28067	92
1.28133	92
1.282	92
1.28267	91
1.28333	91
1.284	91
1.28467	92
1.28533	93
1.286	94
1.28667	94
1.28733	95
1.288	95
1.28867	95
1.28933	96
1.29	97
1.29067	98
1.29133	99
1.292	100
1.29267	101
1.29333	102
1.294	103
1.29467	104
1.29533	105
1.296	106
1.29667	107
1.29733	107
1.298	108
1.29867	108
1.29933	109
1.3	109
1.30067	110
1.30133	111
1.302	111
1.30267	112
1.30333	113
1.304	113
1.30467	114
1.30533	115
1.306	116
1.30667	117
1.30733	118
1.308	119
1.30867	120
1.30933	122
1.31	123
1.31067	124
1.31133	125
1.312	127
1.31267	128
1.31333	129
1.314	130
1.31467	130
1.31533	131
1.316	130
1.31667	131
1.31733	131
1.318	131
1.31867	131
1.31933	131
1.32	132
1.32067	132
1.32133	132
1.322	133
1.32267	133
1.32333	133
1.324	134
1.32467	134
1.32533	135
1.326	136
1.32667	136
1.32733	137
1.328	138
1.32867	138
1.32933	139
1.33	139
1.33067	140
1.33133	141
1.332	142
[truncated: 15,528 more rows]
