# Supplementary material for: Dual engineering of thermodynamics and kinetics in covalent organic frameworks for separation
Source: Nat Commun. 2026 Mar 10;17:3896. doi: 10.1038/s41467-026-70311-8 (PMC13125621; doi:10.1038/s41467-026-70311-8)
Supplement: Supplementary file 3 — Source Data [file 41467_2026_70311_MOESM3_ESM.zip › 676225_2_data_set_12367526_twyvxw/Source data for figures/Supplementary Figure S23f.xlsx]

## Sheet: Sheet1
Time (min)	Intensity (μV)
0	-168
6.7E-4	-168
0.00133	-168
0.002	-168
0.00267	-168
0.00333	-169
0.004	-169
0.00467	-169
0.00533	-169
0.006	-168
0.00667	-168
0.00733	-167
0.008	-166
0.00867	-166
0.00933	-165
0.01	-164
0.01067	-164
0.01133	-163
0.012	-163
0.01267	-163
0.01333	-164
0.014	-164
0.01467	-164
0.01533	-164
0.016	-164
0.01667	-164
0.01733	-164
0.018	-164
0.01867	-164
0.01933	-164
0.02	-164
0.02067	-164
0.02133	-163
0.022	-163
0.02267	-164
0.02333	-164
0.024	-165
0.02467	-165
0.02533	-165
0.026	-165
0.02667	-165
0.02733	-164
0.028	-164
0.02867	-164
0.02933	-164
0.03	-163
0.03067	-163
0.03133	-163
0.032	-163
0.03267	-163
0.03333	-162
0.034	-162
0.03467	-161
0.03533	-160
0.036	-160
0.03667	-159
0.03733	-159
0.038	-159
0.03867	-158
0.03933	-158
0.04	-157
0.04067	-156
0.04133	-156
0.042	-155
0.04267	-155
0.04333	-155
0.044	-156
0.04467	-156
0.04533	-156
0.046	-156
0.04667	-156
0.04733	-156
0.048	-156
0.04867	-156
0.04933	-156
0.05	-157
0.05067	-157
0.05133	-158
0.052	-160
0.05267	-161
0.05333	-162
0.054	-163
0.05467	-165
0.05533	-166
0.056	-167
0.05667	-168
0.05733	-170
0.058	-171
0.05867	-172
0.05933	-173
0.06	-174
0.06067	-174
0.06133	-174
0.062	-174
0.06267	-174
0.06333	-173
0.064	-173
0.06467	-174
0.06533	-173
0.066	-174
0.06667	-174
0.06733	-175
0.068	-175
0.06867	-176
0.06933	-177
0.07	-178
0.07067	-179
0.07133	-180
0.072	-181
0.07267	-181
0.07333	-182
0.074	-183
0.07467	-183
0.07533	-184
0.076	-185
0.07667	-185
0.07733	-186
0.078	-187
0.07867	-187
0.07933	-188
0.08	-188
0.08067	-189
0.08133	-190
0.082	-191
0.08267	-193
0.08333	-194
0.084	-196
0.08467	-197
0.08533	-198
0.086	-199
0.08667	-200
0.08733	-201
0.088	-202
0.08867	-204
0.08933	-205
0.09	-206
0.09067	-208
0.09133	-209
0.092	-211
0.09267	-211
0.09333	-212
0.094	-213
0.09467	-214
0.09533	-214
0.096	-214
0.09667	-214
0.09733	-215
0.098	-215
0.09867	-216
0.09933	-217
0.1	-218
0.10067	-219
0.10133	-220
0.102	-221
0.10267	-222
0.10333	-222
0.104	-223
0.10467	-223
0.10533	-223
0.106	-223
0.10667	-223
0.10733	-222
0.108	-221
0.10867	-221
0.10933	-220
0.11	-221
0.11067	-222
0.11133	-223
0.112	-225
0.11267	-226
0.11333	-226
0.114	-227
0.11467	-227
0.11533	-228
0.116	-228
0.11667	-229
0.11733	-229
0.118	-230
0.11867	-231
0.11933	-231
0.12	-230
0.12067	-230
0.12133	-229
0.122	-228
0.12267	-227
0.12333	-227
0.124	-227
0.12467	-227
0.12533	-226
0.126	-226
0.12667	-225
0.12733	-224
0.128	-223
0.12867	-223
0.12933	-224
0.13	-224
0.13067	-224
0.13133	-225
0.132	-225
0.13267	-226
0.13333	-227
0.134	-227
0.13467	-228
0.13533	-229
0.136	-230
0.13667	-232
0.13733	-233
0.138	-234
0.13867	-236
0.13933	-238
0.14	-240
0.14067	-241
0.14133	-242
0.142	-243
0.14267	-243
0.14333	-243
0.144	-243
0.14467	-243
0.14533	-242
0.146	-241
0.14667	-240
0.14733	-240
0.148	-239
0.14867	-239
0.14933	-239
0.15	-238
0.15067	-238
0.15133	-237
0.152	-237
0.15267	-237
0.15333	-237
0.154	-238
0.15467	-238
0.15533	-239
0.156	-239
0.15667	-239
0.15733	-239
0.158	-238
0.15867	-237
0.15933	-237
0.16	-237
0.16067	-237
0.16133	-237
0.162	-237
0.16267	-237
0.16333	-237
0.164	-237
0.16467	-237
0.16533	-238
0.166	-239
0.16667	-240
0.16733	-241
0.168	-243
0.16867	-244
0.16933	-245
0.17	-245
0.17067	-245
0.17133	-246
0.172	-246
0.17267	-246
0.17333	-246
0.174	-246
0.17467	-246
0.17533	-245
0.176	-245
0.17667	-246
0.17733	-246
0.178	-246
0.17867	-246
0.17933	-245
0.18	-245
0.18067	-245
0.18133	-244
0.182	-244
0.18267	-244
0.18333	-244
0.184	-245
0.18467	-245
0.18533	-245
0.186	-245
0.18667	-245
0.18733	-244
0.188	-243
0.18867	-243
0.18933	-243
0.19	-243
0.19067	-243
0.19133	-243
0.192	-243
0.19267	-243
0.19333	-244
0.194	-245
0.19467	-246
0.19533	-246
0.196	-246
0.19667	-245
0.19733	-245
0.198	-246
0.19867	-246
0.19933	-245
0.2	-245
0.20067	-244
0.20133	-244
0.202	-244
0.20267	-244
0.20333	-244
0.204	-245
0.20467	-245
0.20533	-246
0.206	-246
0.20667	-247
0.20733	-248
0.208	-249
0.20867	-250
0.20933	-251
0.21	-253
0.21067	-254
0.21133	-255
0.212	-255
0.21267	-256
0.21333	-256
0.214	-257
0.21467	-258
0.21533	-258
0.216	-258
0.21667	-258
0.21733	-259
0.218	-259
0.21867	-259
0.21933	-259
0.22	-260
0.22067	-260
0.22133	-260
0.222	-260
0.22267	-260
0.22333	-260
0.224	-261
0.22467	-261
0.22533	-261
0.226	-261
0.22667	-261
0.22733	-261
0.228	-261
0.22867	-261
0.22933	-261
0.23	-261
0.23067	-262
0.23133	-262
0.232	-263
0.23267	-264
0.23333	-265
0.234	-266
0.23467	-267
0.23533	-267
0.236	-267
0.23667	-268
0.23733	-268
0.238	-268
0.23867	-269
0.23933	-269
0.24	-270
0.24067	-269
0.24133	-269
0.242	-269
0.24267	-269
0.24333	-269
0.244	-270
0.24467	-270
0.24533	-270
0.246	-270
0.24667	-270
0.24733	-270
0.248	-270
0.24867	-270
0.24933	-271
0.25	-272
0.25067	-272
0.25133	-272
0.252	-273
0.25267	-273
0.25333	-273
0.254	-273
0.25467	-273
0.25533	-274
0.256	-274
0.25667	-274
0.25733	-274
0.258	-275
0.25867	-275
0.25933	-275
0.26	-275
0.26067	-275
0.26133	-274
0.262	-274
0.26267	-275
0.26333	-275
0.264	-276
0.26467	-277
0.26533	-278
0.266	-279
0.26667	-279
0.26733	-280
0.268	-281
0.26867	-281
0.26933	-282
0.27	-283
0.27067	-284
0.27133	-286
0.272	-287
0.27267	-288
0.27333	-289
0.274	-290
0.27467	-292
0.27533	-294
0.276	-295
0.27667	-296
0.27733	-297
0.278	-298
0.27867	-300
0.27933	-301
0.28	-302
0.28067	-303
0.28133	-304
0.282	-305
0.28267	-305
0.28333	-306
0.284	-307
0.28467	-307
0.28533	-307
0.286	-307
0.28667	-306
0.28733	-306
0.288	-305
0.28867	-303
0.28933	-302
0.29	-302
0.29067	-301
0.29133	-301
0.292	-300
0.29267	-300
0.29333	-299
0.294	-299
0.29467	-298
0.29533	-298
0.296	-297
0.29667	-295
0.29733	-294
0.298	-292
0.29867	-290
0.29933	-289
0.3	-287
0.30067	-286
0.30133	-284
0.302	-283
0.30267	-282
0.30333	-282
0.304	-281
0.30467	-281
0.30533	-280
0.306	-280
0.30667	-280
0.30733	-280
0.308	-280
0.30867	-281
0.30933	-281
0.31	-281
0.31067	-282
0.31133	-283
0.312	-283
0.31267	-283
0.31333	-284
0.314	-285
0.31467	-286
0.31533	-287
0.316	-288
0.31667	-289
0.31733	-290
0.318	-291
0.31867	-291
0.31933	-291
0.32	-290
0.32067	-290
0.32133	-289
0.322	-287
0.32267	-286
0.32333	-285
0.324	-284
0.32467	-283
0.32533	-282
0.326	-281
0.32667	-280
0.32733	-279
0.328	-278
0.32867	-277
0.32933	-277
0.33	-277
0.33067	-277
0.33133	-277
0.332	-276
0.33267	-275
0.33333	-273
0.334	-272
0.33467	-270
0.33533	-269
0.336	-268
0.33667	-267
0.33733	-266
0.338	-265
0.33867	-264
0.33933	-264
0.34	-263
0.34067	-263
0.34133	-263
0.342	-263
0.34267	-263
0.34333	-262
0.344	-261
0.34467	-260
0.34533	-259
0.346	-258
0.34667	-257
0.34733	-257
0.348	-256
0.34867	-256
0.34933	-255
0.35	-254
0.35067	-254
0.35133	-254
0.352	-254
0.35267	-254
0.35333	-254
0.354	-254
0.35467	-253
0.35533	-253
0.356	-253
0.35667	-253
0.35733	-252
0.358	-251
0.35867	-250
0.35933	-248
0.36	-247
0.36067	-246
0.36133	-244
0.362	-243
0.36267	-242
0.36333	-240
0.364	-238
0.36467	-237
0.36533	-235
0.366	-234
0.36667	-233
0.36733	-232
0.368	-231
0.36867	-231
0.36933	-230
0.37	-230
0.37067	-230
0.37133	-231
0.372	-231
0.37267	-232
0.37333	-233
0.374	-233
0.37467	-234
0.37533	-235
0.376	-236
0.37667	-238
0.37733	-239
0.378	-240
0.37867	-241
0.37933	-242
0.38	-243
0.38067	-244
0.38133	-245
0.382	-246
0.38267	-247
0.38333	-247
0.384	-247
0.38467	-247
0.38533	-247
0.386	-247
0.38667	-247
0.38733	-247
0.388	-247
0.38867	-248
0.38933	-248
0.39	-249
0.39067	-250
0.39133	-251
0.392	-252
0.39267	-253
0.39333	-255
0.394	-257
0.39467	-259
0.39533	-260
0.396	-261
0.39667	-262
0.39733	-263
0.398	-264
0.39867	-264
0.39933	-264
0.4	-264
0.40067	-263
0.40133	-263
0.402	-263
0.40267	-264
0.40333	-264
0.404	-264
0.40467	-265
0.40533	-265
0.406	-265
0.40667	-265
0.40733	-265
0.408	-264
0.40867	-264
0.40933	-264
0.41	-264
0.41067	-264
0.41133	-264
0.412	-264
0.41267	-264
0.41333	-265
0.414	-266
0.41467	-267
0.41533	-267
0.416	-268
0.41667	-268
0.41733	-269
0.418	-269
0.41867	-270
0.41933	-271
0.42	-271
0.42067	-272
0.42133	-273
0.422	-273
0.42267	-274
0.42333	-275
0.424	-276
0.42467	-276
0.42533	-277
0.426	-277
0.42667	-278
0.42733	-279
0.428	-280
0.42867	-280
0.42933	-281
0.43	-282
0.43067	-282
0.43133	-282
0.432	-283
0.43267	-283
0.43333	-283
0.434	-283
0.43467	-282
0.43533	-281
0.436	-280
0.43667	-278
0.43733	-276
0.438	-275
0.43867	-274
0.43933	-272
0.44	-272
0.44067	-271
0.44133	-271
0.442	-271
0.44267	-272
0.44333	-272
0.444	-273
0.44467	-273
0.44533	-274
0.446	-276
0.44667	-277
0.44733	-278
0.448	-279
0.44867	-280
0.44933	-281
0.45	-281
0.45067	-282
0.45133	-283
0.452	-283
0.45267	-283
0.45333	-283
0.454	-283
0.45467	-283
0.45533	-283
0.456	-284
0.45667	-284
0.45733	-285
0.458	-285
0.45867	-285
0.45933	-286
0.46	-287
0.46067	-288
0.46133	-288
0.462	-288
0.46267	-288
0.46333	-289
0.464	-289
0.46467	-289
0.46533	-289
0.466	-288
0.46667	-287
0.46733	-286
0.468	-285
0.46867	-284
0.46933	-284
0.47	-284
0.47067	-283
0.47133	-282
0.472	-281
0.47267	-281
0.47333	-281
0.474	-281
0.47467	-281
0.47533	-281
0.476	-281
0.47667	-281
0.47733	-280
0.478	-280
0.47867	-279
0.47933	-278
0.48	-278
0.48067	-278
0.48133	-278
0.482	-277
0.48267	-277
0.48333	-276
0.484	-275
0.48467	-274
0.48533	-273
0.486	-272
0.48667	-271
0.48733	-270
0.488	-269
0.48867	-268
0.48933	-268
0.49	-267
0.49067	-268
0.49133	-268
0.492	-269
0.49267	-269
0.49333	-269
0.494	-269
0.49467	-269
0.49533	-269
0.496	-269
0.49667	-269
0.49733	-268
0.498	-268
0.49867	-267
0.49933	-266
0.5	-265
0.50067	-264
0.50133	-264
0.502	-263
0.50267	-263
0.50333	-262
0.504	-262
0.50467	-263
0.50533	-262
0.506	-262
0.50667	-262
0.50733	-262
0.508	-262
0.50867	-261
0.50933	-261
0.51	-260
0.51067	-260
0.51133	-259
0.512	-258
0.51267	-258
0.51333	-258
0.514	-258
0.51467	-258
0.51533	-259
0.516	-259
0.51667	-258
0.51733	-258
0.518	-258
0.51867	-258
0.51933	-258
0.52	-258
0.52067	-258
0.52133	-258
0.522	-258
0.52267	-257
0.52333	-256
0.524	-255
0.52467	-254
0.52533	-254
0.526	-254
0.52667	-255
0.52733	-256
0.528	-257
0.52867	-258
0.52933	-259
0.53	-260
0.53067	-261
0.53133	-261
0.532	-262
0.53267	-262
0.53333	-263
0.534	-264
0.53467	-265
0.53533	-266
0.536	-267
0.53667	-268
0.53733	-269
0.538	-270
0.53867	-270
0.53933	-271
0.54	-271
0.54067	-271
0.54133	-272
0.542	-272
0.54267	-273
0.54333	-273
0.544	-273
0.54467	-274
0.54533	-274
0.546	-274
0.54667	-275
0.54733	-276
0.548	-277
0.54867	-278
0.54933	-278
0.55	-279
0.55067	-280
0.55133	-281
0.552	-282
0.55267	-282
0.55333	-283
0.554	-284
0.55467	-285
0.55533	-287
0.556	-288
0.55667	-289
0.55733	-291
0.558	-292
0.55867	-294
0.55933	-295
0.56	-296
0.56067	-298
0.56133	-298
0.562	-299
0.56267	-300
0.56333	-300
0.564	-301
0.56467	-300
0.56533	-300
0.566	-300
0.56667	-300
0.56733	-299
0.568	-300
0.56867	-300
0.56933	-300
0.57	-300
0.57067	-300
0.57133	-300
0.572	-299
0.57267	-298
0.57333	-297
0.574	-297
0.57467	-296
0.57533	-295
0.576	-294
0.57667	-293
0.57733	-292
0.578	-292
0.57867	-291
0.57933	-290
0.58	-289
0.58067	-288
0.58133	-287
0.582	-286
0.58267	-285
0.58333	-284
0.584	-283
0.58467	-282
0.58533	-281
0.586	-281
0.58667	-280
0.58733	-279
0.588	-278
0.58867	-277
0.58933	-276
0.59	-275
0.59067	-274
0.59133	-274
0.592	-274
0.59267	-273
0.59333	-272
0.594	-272
0.59467	-271
0.59533	-269
0.596	-268
0.59667	-267
0.59733	-265
0.598	-264
0.59867	-264
0.59933	-263
0.6	-262
0.60067	-262
0.60133	-261
0.602	-261
0.60267	-261
0.60333	-260
0.604	-260
0.60467	-259
0.60533	-260
0.606	-260
0.60667	-260
0.60733	-259
0.608	-259
0.60867	-258
0.60933	-258
0.61	-258
0.61067	-258
0.61133	-259
0.612	-260
0.61267	-261
0.61333	-262
0.614	-262
0.61467	-263
0.61533	-263
0.616	-263
0.61667	-263
0.61733	-263
0.618	-264
0.61867	-264
0.61933	-264
0.62	-265
0.62067	-265
0.62133	-266
0.622	-266
0.62267	-267
0.62333	-267
0.624	-268
0.62467	-269
0.62533	-269
0.626	-269
0.62667	-270
0.62733	-270
0.628	-269
0.62867	-269
0.62933	-269
0.63	-268
0.63067	-268
0.63133	-268
0.632	-268
0.63267	-268
0.63333	-268
0.634	-269
0.63467	-269
0.63533	-270
0.636	-271
0.63667	-272
0.63733	-273
0.638	-273
0.63867	-273
0.63933	-274
0.64	-276
0.64067	-277
0.64133	-278
0.642	-280
0.64267	-281
0.64333	-283
0.644	-284
0.64467	-286
0.64533	-287
0.646	-288
0.64667	-289
0.64733	-289
0.648	-290
0.64867	-289
0.64933	-289
0.65	-289
0.65067	-289
0.65133	-289
0.652	-289
0.65267	-289
0.65333	-289
0.654	-288
0.65467	-288
0.65533	-287
0.656	-287
0.65667	-287
0.65733	-287
0.658	-287
0.65867	-287
0.65933	-286
0.66	-286
0.66067	-286
0.66133	-285
0.662	-285
0.66267	-284
0.66333	-284
0.664	-284
0.66467	-284
0.66533	-284
0.666	-284
0.66667	-284
0.66733	-283
0.668	-282
0.66867	-282
0.66933	-281
0.67	-281
0.67067	-280
0.67133	-280
0.672	-280
0.67267	-280
0.67333	-279
0.674	-279
0.67467	-278
0.67533	-277
0.676	-276
0.67667	-275
0.67733	-274
0.678	-273
0.67867	-272
0.67933	-270
0.68	-268
0.68067	-267
0.68133	-264
0.682	-263
0.68267	-261
0.68333	-260
0.684	-258
0.68467	-257
0.68533	-255
0.686	-254
0.68667	-253
0.68733	-253
0.688	-252
0.68867	-252
0.68933	-251
0.69	-251
0.69067	-250
0.69133	-250
0.692	-249
0.69267	-249
0.69333	-249
0.694	-248
0.69467	-248
0.69533	-248
0.696	-247
0.69667	-247
0.69733	-246
0.698	-246
0.69867	-245
0.69933	-245
0.7	-244
0.70067	-244
0.70133	-243
0.702	-242
0.70267	-242
0.70333	-241
0.704	-240
0.70467	-239
0.70533	-239
0.706	-238
0.70667	-237
0.70733	-236
0.708	-235
0.70867	-235
0.70933	-235
0.71	-234
0.71067	-233
0.71133	-232
0.712	-231
0.71267	-230
0.71333	-229
0.714	-229
0.71467	-229
0.71533	-230
0.716	-230
0.71667	-230
0.71733	-230
0.718	-229
0.71867	-229
0.71933	-228
0.72	-228
0.72067	-227
0.72133	-227
0.722	-227
0.72267	-226
0.72333	-226
0.724	-225
0.72467	-224
0.72533	-224
0.726	-223
0.72667	-223
0.72733	-222
0.728	-222
0.72867	-221
0.72933	-221
0.73	-221
0.73067	-220
0.73133	-219
0.732	-218
0.73267	-217
0.73333	-216
0.734	-215
0.73467	-213
0.73533	-213
0.736	-212
0.73667	-211
0.73733	-211
0.738	-210
0.73867	-211
0.73933	-211
0.74	-212
0.74067	-212
0.74133	-213
0.742	-214
0.74267	-215
0.74333	-216
0.744	-217
0.74467	-217
0.74533	-217
0.746	-217
0.74667	-217
0.74733	-216
0.748	-216
0.74867	-216
0.74933	-215
0.75	-215
0.75067	-215
0.75133	-215
0.752	-215
0.75267	-215
0.75333	-215
0.754	-214
0.75467	-214
0.75533	-213
0.756	-213
0.75667	-213
0.75733	-213
0.758	-213
0.75867	-212
0.75933	-212
0.76	-212
0.76067	-213
0.76133	-213
0.762	-214
0.76267	-214
0.76333	-215
0.764	-215
0.76467	-215
0.76533	-216
0.766	-215
0.76667	-215
0.76733	-214
0.768	-213
0.76867	-213
0.76933	-212
0.77	-212
0.77067	-212
0.77133	-212
0.772	-211
0.77267	-211
0.77333	-210
0.774	-210
0.77467	-210
0.77533	-209
0.776	-208
0.77667	-207
0.77733	-206
0.778	-206
0.77867	-205
0.77933	-204
0.78	-203
0.78067	-202
0.78133	-201
0.782	-201
0.78267	-200
0.78333	-199
0.784	-198
0.78467	-197
0.78533	-197
0.786	-196
0.78667	-195
0.78733	-194
0.788	-193
0.78867	-193
0.78933	-192
0.79	-191
0.79067	-191
0.79133	-190
0.792	-190
0.79267	-189
0.79333	-189
0.794	-188
0.79467	-188
0.79533	-188
0.796	-189
0.79667	-189
0.79733	-189
0.798	-189
0.79867	-189
0.79933	-190
0.8	-191
0.80067	-192
0.80133	-193
0.802	-194
0.80267	-195
0.80333	-196
0.804	-197
0.80467	-197
0.80533	-198
0.806	-198
0.80667	-199
0.80733	-199
0.808	-199
0.80867	-198
0.80933	-198
0.81	-198
0.81067	-198
0.81133	-198
0.812	-197
0.81267	-197
0.81333	-196
0.814	-195
0.81467	-194
0.81533	-193
0.816	-192
0.81667	-190
0.81733	-189
0.818	-188
0.81867	-187
0.81933	-185
0.82	-185
0.82067	-183
0.82133	-182
0.822	-181
0.82267	-181
0.82333	-180
0.824	-180
0.82467	-180
0.82533	-180
0.826	-180
0.82667	-180
0.82733	-180
0.828	-179
0.82867	-179
0.82933	-178
0.83	-178
0.83067	-178
0.83133	-177
0.832	-176
0.83267	-176
0.83333	-175
0.834	-174
0.83467	-173
0.83533	-172
0.836	-171
0.83667	-171
0.83733	-170
0.838	-169
0.83867	-168
0.83933	-167
0.84	-167
0.84067	-166
0.84133	-166
0.842	-165
0.84267	-165
0.84333	-166
0.844	-166
0.84467	-166
0.84533	-167
0.846	-167
0.84667	-167
0.84733	-167
0.848	-166
0.84867	-166
0.84933	-166
0.85	-166
0.85067	-166
0.85133	-165
0.852	-165
0.85267	-165
0.85333	-164
0.854	-164
0.85467	-164
0.85533	-164
0.856	-165
0.85667	-165
0.85733	-166
0.858	-166
0.85867	-167
0.85933	-168
0.86	-168
0.86067	-169
0.86133	-169
0.862	-170
0.86267	-170
0.86333	-170
0.864	-171
0.86467	-172
0.86533	-173
0.866	-174
0.86667	-174
0.86733	-175
0.868	-176
0.86867	-176
0.86933	-178
0.87	-179
0.87067	-180
0.87133	-181
0.872	-181
0.87267	-181
0.87333	-181
0.874	-180
0.87467	-180
0.87533	-181
0.876	-181
0.87667	-181
0.87733	-180
0.878	-180
0.87867	-180
0.87933	-179
0.88	-179
0.88067	-178
0.88133	-178
0.882	-177
0.88267	-177
0.88333	-177
0.884	-177
0.88467	-177
0.88533	-177
0.886	-178
0.88667	-178
0.88733	-179
0.888	-179
0.88867	-180
0.88933	-180
0.89	-180
0.89067	-181
0.89133	-181
0.892	-181
0.89267	-181
0.89333	-181
0.894	-181
0.89467	-182
0.89533	-182
0.896	-182
0.89667	-182
0.89733	-182
0.898	-182
0.89867	-182
0.89933	-183
0.9	-183
0.90067	-184
0.90133	-185
0.902	-186
0.90267	-186
0.90333	-187
0.904	-188
0.90467	-189
0.90533	-189
0.906	-190
0.90667	-191
0.90733	-192
0.908	-192
0.90867	-192
0.90933	-191
0.91	-191
0.91067	-191
0.91133	-191
0.912	-191
0.91267	-192
0.91333	-192
0.914	-192
0.91467	-192
0.91533	-192
0.916	-193
0.91667	-193
0.91733	-194
0.918	-194
0.91867	-195
0.91933	-195
0.92	-196
0.92067	-196
0.92133	-196
0.922	-196
0.92267	-196
0.92333	-196
0.924	-196
0.92467	-196
0.92533	-196
0.926	-196
0.92667	-195
0.92733	-195
0.928	-194
0.92867	-194
0.92933	-194
0.93	-193
0.93067	-193
0.93133	-192
0.932	-191
0.93267	-190
0.93333	-189
0.934	-188
0.93467	-187
0.93533	-186
0.936	-186
0.93667	-186
0.93733	-185
0.938	-185
0.93867	-185
0.93933	-184
0.94	-185
0.94067	-185
0.94133	-186
0.942	-187
0.94267	-187
0.94333	-188
0.944	-189
0.94467	-190
0.94533	-191
0.946	-192
0.94667	-193
0.94733	-194
0.948	-194
0.94867	-194
0.94933	-193
0.95	-193
0.95067	-194
0.95133	-194
0.952	-195
0.95267	-196
0.95333	-196
0.954	-196
0.95467	-196
0.95533	-197
0.956	-198
0.95667	-199
0.95733	-200
0.958	-200
0.95867	-200
0.95933	-200
0.96	-200
0.96067	-200
0.96133	-200
0.962	-200
0.96267	-199
0.96333	-198
0.964	-198
0.96467	-198
0.96533	-198
0.966	-198
0.96667	-198
0.96733	-198
0.968	-198
0.96867	-198
0.96933	-198
0.97	-198
0.97067	-197
0.97133	-197
0.972	-196
0.97267	-196
0.97333	-196
0.974	-197
0.97467	-197
0.97533	-197
0.976	-197
0.97667	-197
0.97733	-197
0.978	-198
0.97867	-198
0.97933	-198
0.98	-198
0.98067	-199
0.98133	-200
0.982	-200
0.98267	-201
0.98333	-201
0.984	-201
0.98467	-201
0.98533	-201
0.986	-200
0.98667	-199
0.98733	-199
0.988	-199
0.98867	-198
0.98933	-198
0.99	-199
0.99067	-199
0.99133	-200
0.992	-200
0.99267	-201
0.99333	-202
0.994	-202
0.99467	-203
0.99533	-203
0.996	-203
0.99667	-204
0.99733	-204
0.998	-205
0.99867	-205
0.99933	-206
1	-208
1.00067	-209
1.00133	-210
1.002	-210
1.00267	-210
1.00333	-210
1.004	-210
1.00467	-210
1.00533	-210
1.006	-211
1.00667	-211
1.00733	-211
1.008	-211
1.00867	-211
1.00933	-212
1.01	-212
1.01067	-213
1.01133	-213
1.012	-213
1.01267	-214
1.01333	-214
1.014	-214
1.01467	-214
1.01533	-214
1.016	-214
1.01667	-214
1.01733	-215
1.018	-215
1.01867	-216
1.01933	-217
1.02	-218
1.02067	-219
1.02133	-220
1.022	-221
1.02267	-222
1.02333	-222
1.024	-222
1.02467	-223
1.02533	-223
1.026	-223
1.02667	-223
1.02733	-223
1.028	-224
1.02867	-224
1.02933	-225
1.03	-225
1.03067	-226
1.03133	-227
1.032	-228
1.03267	-229
1.03333	-231
1.034	-232
1.03467	-233
1.03533	-234
1.036	-235
1.03667	-237
1.03733	-238
1.038	-239
1.03867	-240
1.03933	-241
1.04	-242
1.04067	-243
1.04133	-243
1.042	-243
1.04267	-243
1.04333	-243
1.044	-243
1.04467	-243
1.04533	-244
1.046	-245
1.04667	-246
1.04733	-246
1.048	-247
1.04867	-247
1.04933	-246
1.05	-246
1.05067	-245
1.05133	-245
1.052	-244
1.05267	-244
1.05333	-244
1.054	-244
1.05467	-244
1.05533	-244
1.056	-243
1.05667	-243
1.05733	-242
1.058	-242
1.05867	-242
1.05933	-242
1.06	-241
1.06067	-241
1.06133	-242
1.062	-242
1.06267	-242
1.06333	-242
1.064	-243
1.06467	-243
1.06533	-244
1.066	-244
1.06667	-244
1.06733	-245
1.068	-246
1.06867	-247
1.06933	-248
1.07	-249
1.07067	-250
1.07133	-252
1.072	-253
1.07267	-254
1.07333	-254
1.074	-255
1.07467	-256
1.07533	-256
1.076	-257
1.07667	-257
1.07733	-257
1.078	-257
1.07867	-257
1.07933	-257
1.08	-258
1.08067	-259
1.08133	-259
1.082	-260
1.08267	-261
1.08333	-262
1.084	-262
1.08467	-262
1.08533	-263
1.086	-263
1.08667	-264
1.08733	-264
1.088	-264
1.08867	-264
1.08933	-264
1.09	-264
1.09067	-264
1.09133	-264
1.092	-264
1.09267	-264
1.09333	-265
1.094	-266
1.09467	-266
1.09533	-267
1.096	-268
1.09667	-268
1.09733	-269
1.098	-270
1.09867	-270
1.09933	-271
1.1	-271
1.10067	-271
1.10133	-271
1.102	-271
1.10267	-271
1.10333	-271
1.104	-270
1.10467	-270
1.10533	-269
1.106	-270
1.10667	-270
1.10733	-271
1.108	-271
1.10867	-272
1.10933	-273
1.11	-274
1.11067	-274
1.11133	-275
1.112	-276
1.11267	-276
1.11333	-278
1.114	-279
1.11467	-279
1.11533	-279
1.116	-279
1.11667	-279
1.11733	-279
1.118	-279
1.11867	-278
1.11933	-277
1.12	-277
1.12067	-277
1.12133	-277
1.122	-277
1.12267	-278
1.12333	-279
1.124	-279
1.12467	-280
1.12533	-281
1.126	-282
1.12667	-283
1.12733	-284
1.128	-285
1.12867	-285
1.12933	-285
1.13	-286
1.13067	-285
1.13133	-286
1.132	-286
1.13267	-287
1.13333	-287
1.134	-287
1.13467	-287
1.13533	-287
1.136	-288
1.13667	-288
1.13733	-288
1.138	-288
1.13867	-289
1.13933	-289
1.14	-289
1.14067	-290
1.14133	-290
1.142	-290
1.14267	-290
1.14333	-290
1.144	-290
1.14467	-291
1.14533	-291
1.146	-292
1.14667	-292
1.14733	-292
1.148	-292
1.14867	-292
1.14933	-293
1.15	-294
1.15067	-295
1.15133	-296
1.152	-297
1.15267	-297
1.15333	-298
1.154	-300
1.15467	-300
1.15533	-301
1.156	-301
1.15667	-302
1.15733	-303
1.158	-304
1.15867	-305
1.15933	-305
1.16	-306
1.16067	-306
1.16133	-306
1.162	-307
1.16267	-307
1.16333	-307
1.164	-308
1.16467	-308
1.16533	-309
1.166	-309
1.16667	-310
1.16733	-311
1.168	-312
1.16867	-313
1.16933	-314
1.17	-315
1.17067	-316
1.17133	-316
1.172	-317
1.17267	-318
1.17333	-319
1.174	-320
1.17467	-321
1.17533	-322
1.176	-323
1.17667	-324
1.17733	-325
1.178	-326
1.17867	-327
1.17933	-328
1.18	-329
1.18067	-330
1.18133	-331
1.182	-331
1.18267	-332
1.18333	-332
1.184	-332
1.18467	-331
1.18533	-331
1.186	-331
1.18667	-331
1.18733	-332
1.188	-332
1.18867	-334
1.18933	-334
1.19	-335
1.19067	-336
1.19133	-337
1.192	-338
1.19267	-338
1.19333	-338
1.194	-339
1.19467	-339
1.19533	-340
1.196	-341
1.19667	-342
1.19733	-343
1.198	-344
1.19867	-346
1.19933	-347
1.2	-347
1.20067	-348
1.20133	-349
1.202	-349
1.20267	-350
1.20333	-350
1.204	-350
1.20467	-351
1.20533	-351
1.206	-352
1.20667	-353
1.20733	-353
1.208	-353
1.20867	-353
1.20933	-354
1.21	-354
1.21067	-355
1.21133	-355
1.212	-355
1.21267	-356
1.21333	-357
1.214	-357
1.21467	-358
1.21533	-358
1.216	-359
1.21667	-359
1.21733	-359
1.218	-360
1.21867	-360
1.21933	-360
1.22	-361
1.22067	-361
1.22133	-361
1.222	-361
1.22267	-362
1.22333	-363
1.224	-363
1.22467	-364
1.22533	-365
1.226	-365
1.22667	-366
1.22733	-366
1.228	-367
1.22867	-367
1.22933	-368
1.23	-368
1.23067	-369
1.23133	-369
1.232	-370
1.23267	-370
1.23333	-370
1.234	-370
1.23467	-370
1.23533	-370
1.236	-369
1.23667	-369
1.23733	-369
1.238	-369
1.23867	-369
1.23933	-369
1.24	-369
1.24067	-370
1.24133	-370
1.242	-370
1.24267	-370
1.24333	-370
1.244	-370
1.24467	-370
1.24533	-371
1.246	-371
1.24667	-371
1.24733	-372
1.248	-372
1.24867	-372
1.24933	-372
1.25	-373
1.25067	-374
1.25133	-374
1.252	-374
1.25267	-375
1.25333	-376
1.254	-376
1.25467	-377
1.25533	-377
1.256	-378
1.25667	-378
1.25733	-379
1.258	-380
1.25867	-381
1.25933	-381
1.26	-381
1.26067	-381
1.26133	-381
1.262	-382
1.26267	-382
1.26333	-383
1.264	-383
1.26467	-384
1.26533	-384
1.266	-385
1.26667	-385
1.26733	-386
1.268	-386
1.26867	-387
1.26933	-387
1.27	-387
1.27067	-387
1.27133	-387
1.272	-388
1.27267	-389
1.27333	-389
1.274	-390
1.27467	-390
1.27533	-391
1.276	-392
1.27667	-392
1.27733	-393
1.278	-394
1.27867	-395
1.27933	-395
1.28	-396
1.28067	-398
1.28133	-399
1.282	-400
1.28267	-400
1.28333	-401
1.284	-401
1.28467	-402
1.28533	-403
1.286	-404
1.28667	-405
1.28733	-406
1.288	-406
1.28867	-406
1.28933	-407
1.29	-407
1.29067	-408
1.29133	-409
1.292	-410
1.29267	-411
1.29333	-412
1.294	-413
1.29467	-414
1.29533	-416
1.296	-417
1.29667	-418
1.29733	-419
1.298	-420
1.29867	-421
1.29933	-422
1.3	-423
1.30067	-424
1.30133	-425
1.302	-425
1.30267	-425
1.30333	-425
1.304	-426
1.30467	-426
1.30533	-427
1.306	-427
1.30667	-427
1.30733	-426
1.308	-426
1.30867	-425
1.30933	-425
1.31	-425
1.31067	-424
1.31133	-424
1.312	-424
1.31267	-423
1.31333	-423
1.314	-422
1.31467	-421
1.31533	-419
1.316	-419
1.31667	-418
1.31733	-418
1.318	-418
1.31867	-417
1.31933	-417
1.32	-417
1.32067	-418
1.32133	-418
1.322	-419
1.32267	-419
1.32333	-420
1.324	-420
1.32467	-420
1.32533	-420
1.326	-420
1.32667	-420
1.32733	-419
1.328	-419
1.32867	-419
1.32933	-420
1.33	-420
1.33067	-421
1.33133	-422
1.332	-423
[truncated: 24,527 more rows]
