# Supplementary material for: Dual engineering of thermodynamics and kinetics in covalent organic frameworks for separation
Source: Nat Commun. 2026 Mar 10;17:3896. doi: 10.1038/s41467-026-70311-8 (PMC13125621; doi:10.1038/s41467-026-70311-8)
Supplement: Supplementary file 3 — Source Data [file 41467_2026_70311_MOESM3_ESM.zip › 676225_2_data_set_12367526_twyvxw/Source data for figures/Supplementary Figure S23g.xlsx]

## Sheet: Sheet1
Time (min)	Intensity (μV)
0	-185
6.7E-4	-185
0.00133	-185
0.002	-185
0.00267	-184
0.00333	-184
0.004	-184
0.00467	-184
0.00533	-184
0.006	-183
0.00667	-183
0.00733	-184
0.008	-184
0.00867	-184
0.00933	-185
0.01	-185
0.01067	-185
0.01133	-185
0.012	-185
0.01267	-184
0.01333	-183
0.014	-183
0.01467	-183
0.01533	-183
0.016	-183
0.01667	-183
0.01733	-183
0.018	-182
0.01867	-182
0.01933	-182
0.02	-183
0.02067	-184
0.02133	-186
0.022	-187
0.02267	-188
0.02333	-189
0.024	-189
0.02467	-190
0.02533	-191
0.026	-191
0.02667	-191
0.02733	-192
0.028	-192
0.02867	-193
0.02933	-194
0.03	-195
0.03067	-196
0.03133	-197
0.032	-198
0.03267	-199
0.03333	-200
0.034	-201
0.03467	-202
0.03533	-203
0.036	-203
0.03667	-204
0.03733	-205
0.038	-205
0.03867	-205
0.03933	-206
0.04	-206
0.04067	-207
0.04133	-207
0.042	-207
0.04267	-208
0.04333	-208
0.044	-208
0.04467	-209
0.04533	-209
0.046	-210
0.04667	-211
0.04733	-211
0.048	-211
0.04867	-212
0.04933	-212
0.05	-213
0.05067	-214
0.05133	-214
0.052	-215
0.05267	-215
0.05333	-216
0.054	-216
0.05467	-216
0.05533	-216
0.056	-216
0.05667	-216
0.05733	-217
0.058	-217
0.05867	-218
0.05933	-219
0.06	-220
0.06067	-220
0.06133	-221
0.062	-221
0.06267	-221
0.06333	-222
0.064	-222
0.06467	-223
0.06533	-223
0.066	-223
0.06667	-224
0.06733	-225
0.068	-225
0.06867	-225
0.06933	-226
0.07	-225
0.07067	-225
0.07133	-225
0.072	-226
0.07267	-226
0.07333	-227
0.074	-227
0.07467	-227
0.07533	-228
0.076	-228
0.07667	-228
0.07733	-228
0.078	-229
0.07867	-229
0.07933	-230
0.08	-230
0.08067	-230
0.08133	-231
0.082	-231
0.08267	-232
0.08333	-233
0.084	-233
0.08467	-235
0.08533	-236
0.086	-237
0.08667	-238
0.08733	-239
0.088	-239
0.08867	-240
0.08933	-240
0.09	-241
0.09067	-243
0.09133	-244
0.092	-245
0.09267	-246
0.09333	-247
0.094	-248
0.09467	-248
0.09533	-248
0.096	-249
0.09667	-249
0.09733	-249
0.098	-250
0.09867	-250
0.09933	-250
0.1	-250
0.10067	-251
0.10133	-252
0.102	-252
0.10267	-252
0.10333	-253
0.104	-253
0.10467	-254
0.10533	-255
0.106	-256
0.10667	-257
0.10733	-258
0.108	-258
0.10867	-258
0.10933	-258
0.11	-258
0.11067	-257
0.11133	-257
0.112	-257
0.11267	-257
0.11333	-257
0.114	-256
0.11467	-256
0.11533	-256
0.116	-256
0.11667	-256
0.11733	-256
0.118	-256
0.11867	-256
0.11933	-256
0.12	-256
0.12067	-256
0.12133	-257
0.122	-257
0.12267	-258
0.12333	-258
0.124	-259
0.12467	-260
0.12533	-260
0.126	-260
0.12667	-261
0.12733	-262
0.128	-263
0.12867	-263
0.12933	-264
0.13	-266
0.13067	-267
0.13133	-268
0.132	-269
0.13267	-270
0.13333	-271
0.134	-272
0.13467	-272
0.13533	-273
0.136	-273
0.13667	-273
0.13733	-272
0.138	-272
0.13867	-272
0.13933	-273
0.14	-273
0.14067	-274
0.14133	-275
0.142	-276
0.14267	-277
0.14333	-278
0.144	-279
0.14467	-279
0.14533	-280
0.146	-281
0.14667	-282
0.14733	-282
0.148	-283
0.14867	-284
0.14933	-284
0.15	-284
0.15067	-285
0.15133	-285
0.152	-285
0.15267	-286
0.15333	-286
0.154	-286
0.15467	-286
0.15533	-287
0.156	-287
0.15667	-287
0.15733	-287
0.158	-287
0.15867	-287
0.15933	-288
0.16	-288
0.16067	-288
0.16133	-289
0.162	-289
0.16267	-289
0.16333	-289
0.164	-289
0.16467	-289
0.16533	-288
0.166	-288
0.16667	-288
0.16733	-288
0.168	-289
0.16867	-289
0.16933	-290
0.17	-290
0.17067	-291
0.17133	-291
0.172	-292
0.17267	-292
0.17333	-293
0.174	-293
0.17467	-294
0.17533	-294
0.176	-295
0.17667	-296
0.17733	-296
0.178	-297
0.17867	-297
0.17933	-298
0.18	-298
0.18067	-299
0.18133	-299
0.182	-300
0.18267	-301
0.18333	-302
0.184	-303
0.18467	-304
0.18533	-305
0.186	-306
0.18667	-306
0.18733	-305
0.188	-305
0.18867	-305
0.18933	-305
0.19	-305
0.19067	-305
0.19133	-306
0.192	-306
0.19267	-307
0.19333	-307
0.194	-307
0.19467	-308
0.19533	-308
0.196	-310
0.19667	-310
0.19733	-311
0.198	-312
0.19867	-312
0.19933	-313
0.2	-314
0.20067	-315
0.20133	-315
0.202	-316
0.20267	-317
0.20333	-318
0.204	-319
0.20467	-320
0.20533	-321
0.206	-322
0.20667	-323
0.20733	-324
0.208	-325
0.20867	-327
0.20933	-328
0.21	-330
0.21067	-331
0.21133	-332
0.212	-333
0.21267	-335
0.21333	-336
0.214	-338
0.21467	-339
0.21533	-340
0.216	-340
0.21667	-340
0.21733	-340
0.218	-341
0.21867	-341
0.21933	-341
0.22	-341
0.22067	-341
0.22133	-341
0.222	-341
0.22267	-341
0.22333	-341
0.224	-341
0.22467	-342
0.22533	-343
0.226	-344
0.22667	-345
0.22733	-346
0.228	-347
0.22867	-349
0.22933	-351
0.23	-353
0.23067	-355
0.23133	-357
0.232	-359
0.23267	-361
0.23333	-362
0.234	-363
0.23467	-364
0.23533	-366
0.236	-367
0.23667	-368
0.23733	-369
0.238	-370
0.23867	-371
0.23933	-372
0.24	-372
0.24067	-372
0.24133	-372
0.242	-372
0.24267	-372
0.24333	-372
0.244	-372
0.24467	-372
0.24533	-373
0.246	-373
0.24667	-373
0.24733	-373
0.248	-373
0.24867	-373
0.24933	-373
0.25	-374
0.25067	-374
0.25133	-374
0.252	-374
0.25267	-374
0.25333	-374
0.254	-374
0.25467	-374
0.25533	-374
0.256	-374
0.25667	-374
0.25733	-374
0.258	-373
0.25867	-373
0.25933	-372
0.26	-372
0.26067	-371
0.26133	-370
0.262	-370
0.26267	-370
0.26333	-369
0.264	-369
0.26467	-369
0.26533	-369
0.266	-369
0.26667	-369
0.26733	-370
0.268	-369
0.26867	-369
0.26933	-369
0.27	-369
0.27067	-369
0.27133	-368
0.272	-368
0.27267	-369
0.27333	-369
0.274	-369
0.27467	-369
0.27533	-370
0.276	-370
0.27667	-370
0.27733	-371
0.278	-371
0.27867	-372
0.27933	-372
0.28	-372
0.28067	-372
0.28133	-372
0.282	-373
0.28267	-372
0.28333	-373
0.284	-374
0.28467	-376
0.28533	-378
0.286	-379
0.28667	-380
0.28733	-382
0.288	-383
0.28867	-384
0.28933	-385
0.29	-386
0.29067	-387
0.29133	-388
0.292	-389
0.29267	-389
0.29333	-390
0.294	-390
0.29467	-391
0.29533	-392
0.296	-393
0.29667	-393
0.29733	-393
0.298	-395
0.29867	-396
0.29933	-397
0.3	-398
0.30067	-399
0.30133	-400
0.302	-401
0.30267	-402
0.30333	-402
0.304	-402
0.30467	-402
0.30533	-403
0.306	-403
0.30667	-403
0.30733	-403
0.308	-403
0.30867	-404
0.30933	-404
0.31	-404
0.31067	-405
0.31133	-405
0.312	-406
0.31267	-407
0.31333	-407
0.314	-408
0.31467	-409
0.31533	-409
0.316	-409
0.31667	-410
0.31733	-410
0.318	-411
0.31867	-412
0.31933	-413
0.32	-413
0.32067	-413
0.32133	-414
0.322	-414
0.32267	-415
0.32333	-416
0.324	-417
0.32467	-417
0.32533	-417
0.326	-418
0.32667	-418
0.32733	-418
0.328	-419
0.32867	-419
0.32933	-419
0.33	-419
0.33067	-419
0.33133	-420
0.332	-420
0.33267	-421
0.33333	-421
0.334	-421
0.33467	-422
0.33533	-423
0.336	-423
0.33667	-424
0.33733	-425
0.338	-425
0.33867	-426
0.33933	-427
0.34	-428
0.34067	-429
0.34133	-429
0.342	-430
0.34267	-431
0.34333	-431
0.344	-431
0.34467	-431
0.34533	-431
0.346	-431
0.34667	-432
0.34733	-432
0.348	-432
0.34867	-432
0.34933	-432
0.35	-432
0.35067	-432
0.35133	-432
0.352	-432
0.35267	-433
0.35333	-433
0.354	-434
0.35467	-434
0.35533	-434
0.356	-434
0.35667	-435
0.35733	-435
0.358	-434
0.35867	-434
0.35933	-434
0.36	-434
0.36067	-434
0.36133	-433
0.362	-433
0.36267	-433
0.36333	-433
0.364	-433
0.36467	-433
0.36533	-434
0.366	-434
0.36667	-435
0.36733	-436
0.368	-437
0.36867	-438
0.36933	-439
0.37	-440
0.37067	-440
0.37133	-441
0.372	-441
0.37267	-441
0.37333	-441
0.374	-441
0.37467	-441
0.37533	-441
0.376	-441
0.37667	-442
0.37733	-442
0.378	-442
0.37867	-442
0.37933	-442
0.38	-442
0.38067	-441
0.38133	-441
0.382	-442
0.38267	-442
0.38333	-443
0.384	-443
0.38467	-444
0.38533	-444
0.386	-445
0.38667	-446
0.38733	-446
0.388	-447
0.38867	-448
0.38933	-449
0.39	-450
0.39067	-451
0.39133	-452
0.392	-454
0.39267	-455
0.39333	-456
0.394	-456
0.39467	-457
0.39533	-457
0.396	-457
0.39667	-456
0.39733	-456
0.398	-455
0.39867	-454
0.39933	-453
0.4	-453
0.40067	-452
0.40133	-452
0.402	-451
0.40267	-451
0.40333	-450
0.404	-450
0.40467	-450
0.40533	-449
0.406	-449
0.40667	-450
0.40733	-450
0.408	-451
0.40867	-452
0.40933	-453
0.41	-454
0.41067	-456
0.41133	-457
0.412	-458
0.41267	-460
0.41333	-461
0.414	-462
0.41467	-463
0.41533	-464
0.416	-465
0.41667	-465
0.41733	-466
0.418	-467
0.41867	-467
0.41933	-468
0.42	-469
0.42067	-469
0.42133	-469
0.422	-470
0.42267	-470
0.42333	-471
0.424	-471
0.42467	-471
0.42533	-472
0.426	-472
0.42667	-473
0.42733	-473
0.428	-474
0.42867	-474
0.42933	-475
0.43	-475
0.43067	-475
0.43133	-476
0.432	-476
0.43267	-477
0.43333	-478
0.434	-479
0.43467	-480
0.43533	-481
0.436	-481
0.43667	-482
0.43733	-482
0.438	-483
0.43867	-484
0.43933	-484
0.44	-484
0.44067	-484
0.44133	-484
0.442	-484
0.44267	-483
0.44333	-482
0.444	-482
0.44467	-482
0.44533	-482
0.446	-481
0.44667	-481
0.44733	-480
0.448	-480
0.44867	-480
0.44933	-480
0.45	-480
0.45067	-480
0.45133	-481
0.452	-481
0.45267	-482
0.45333	-482
0.454	-483
0.45467	-484
0.45533	-484
0.456	-485
0.45667	-485
0.45733	-485
0.458	-485
0.45867	-486
0.45933	-486
0.46	-486
0.46067	-486
0.46133	-486
0.462	-486
0.46267	-486
0.46333	-486
0.464	-486
0.46467	-486
0.46533	-486
0.466	-486
0.46667	-486
0.46733	-486
0.468	-486
0.46867	-485
0.46933	-485
0.47	-485
0.47067	-485
0.47133	-485
0.472	-486
0.47267	-486
0.47333	-486
0.474	-487
0.47467	-488
0.47533	-489
0.476	-490
0.47667	-491
0.47733	-492
0.478	-493
0.47867	-494
0.47933	-495
0.48	-496
0.48067	-497
0.48133	-498
0.482	-499
0.48267	-500
0.48333	-500
0.484	-501
0.48467	-501
0.48533	-501
0.486	-502
0.48667	-502
0.48733	-502
0.488	-502
0.48867	-502
0.48933	-502
0.49	-502
0.49067	-502
0.49133	-502
0.492	-502
0.49267	-503
0.49333	-504
0.494	-505
0.49467	-506
0.49533	-507
0.496	-507
0.49667	-508
0.49733	-508
0.498	-509
0.49867	-509
0.49933	-509
0.5	-510
0.50067	-511
0.50133	-513
0.502	-513
0.50267	-514
0.50333	-515
0.504	-516
0.50467	-517
0.50533	-517
0.506	-518
0.50667	-518
0.50733	-518
0.508	-519
0.50867	-519
0.50933	-520
0.51	-520
0.51067	-520
0.51133	-521
0.512	-522
0.51267	-522
0.51333	-523
0.514	-523
0.51467	-523
0.51533	-523
0.516	-523
0.51667	-523
0.51733	-523
0.518	-523
0.51867	-524
0.51933	-524
0.52	-524
0.52067	-524
0.52133	-525
0.522	-525
0.52267	-525
0.52333	-525
0.524	-526
0.52467	-526
0.52533	-526
0.526	-526
0.52667	-525
0.52733	-525
0.528	-525
0.52867	-526
0.52933	-526
0.53	-526
0.53067	-526
0.53133	-527
0.532	-527
0.53267	-526
0.53333	-526
0.534	-527
0.53467	-527
0.53533	-527
0.536	-527
0.53667	-527
0.53733	-528
0.538	-528
0.53867	-528
0.53933	-528
0.54	-528
0.54067	-528
0.54133	-528
0.542	-528
0.54267	-527
0.54333	-527
0.544	-526
0.54467	-526
0.54533	-525
0.546	-525
0.54667	-525
0.54733	-525
0.548	-525
0.54867	-526
0.54933	-526
0.55	-527
0.55067	-527
0.55133	-527
0.552	-528
0.55267	-529
0.55333	-530
0.554	-531
0.55467	-532
0.55533	-532
0.556	-532
0.55667	-531
0.55733	-530
0.558	-530
0.55867	-529
0.55933	-528
0.56	-528
0.56067	-527
0.56133	-528
0.562	-527
0.56267	-527
0.56333	-527
0.564	-526
0.56467	-526
0.56533	-526
0.566	-526
0.56667	-527
0.56733	-527
0.568	-527
0.56867	-527
0.56933	-527
0.57	-526
0.57067	-526
0.57133	-526
0.572	-525
0.57267	-524
0.57333	-524
0.574	-523
0.57467	-523
0.57533	-522
0.576	-521
0.57667	-521
0.57733	-521
0.578	-520
0.57867	-520
0.57933	-520
0.58	-520
0.58067	-521
0.58133	-521
0.582	-521
0.58267	-521
0.58333	-521
0.584	-521
0.58467	-521
0.58533	-521
0.586	-521
0.58667	-521
0.58733	-520
0.588	-520
0.58867	-519
0.58933	-518
0.59	-518
0.59067	-518
0.59133	-518
0.592	-519
0.59267	-518
0.59333	-518
0.594	-519
0.59467	-519
0.59533	-519
0.596	-519
0.59667	-519
0.59733	-519
0.598	-519
0.59867	-519
0.59933	-520
0.6	-520
0.60067	-521
0.60133	-521
0.602	-521
0.60267	-521
0.60333	-521
0.604	-521
0.60467	-520
0.60533	-520
0.606	-520
0.60667	-519
0.60733	-519
0.608	-519
0.60867	-518
0.60933	-517
0.61	-517
0.61067	-516
0.61133	-515
0.612	-514
0.61267	-514
0.61333	-513
0.614	-513
0.61467	-512
0.61533	-511
0.616	-511
0.61667	-511
0.61733	-510
0.618	-510
0.61867	-509
0.61933	-509
0.62	-509
0.62067	-510
0.62133	-510
0.622	-511
0.62267	-512
0.62333	-512
0.624	-513
0.62467	-514
0.62533	-515
0.626	-516
0.62667	-517
0.62733	-519
0.628	-519
0.62867	-520
0.62933	-520
0.63	-521
0.63067	-521
0.63133	-522
0.632	-522
0.63267	-523
0.63333	-524
0.634	-524
0.63467	-524
0.63533	-524
0.636	-524
0.63667	-524
0.63733	-524
0.638	-524
0.63867	-524
0.63933	-524
0.64	-524
0.64067	-523
0.64133	-523
0.642	-523
0.64267	-523
0.64333	-524
0.644	-524
0.64467	-525
0.64533	-525
0.646	-526
0.64667	-526
0.64733	-526
0.648	-526
0.64867	-526
0.64933	-526
0.65	-526
0.65067	-526
0.65133	-527
0.652	-527
0.65267	-527
0.65333	-526
0.654	-526
0.65467	-525
0.65533	-525
0.656	-525
0.65667	-525
0.65733	-525
0.658	-525
0.65867	-525
0.65933	-525
0.66	-524
0.66067	-524
0.66133	-523
0.662	-523
0.66267	-523
0.66333	-523
0.664	-524
0.66467	-524
0.66533	-525
0.666	-526
0.66667	-527
0.66733	-528
0.668	-529
0.66867	-530
0.66933	-531
0.67	-531
0.67067	-532
0.67133	-534
0.672	-535
0.67267	-536
0.67333	-538
0.674	-539
0.67467	-540
0.67533	-541
0.676	-542
0.67667	-542
0.67733	-541
0.678	-541
0.67867	-541
0.67933	-540
0.68	-539
0.68067	-539
0.68133	-539
0.682	-538
0.68267	-537
0.68333	-537
0.684	-537
0.68467	-537
0.68533	-538
0.686	-538
0.68667	-538
0.68733	-538
0.688	-537
0.68867	-537
0.68933	-537
0.69	-536
0.69067	-536
0.69133	-535
0.692	-535
0.69267	-535
0.69333	-536
0.694	-536
0.69467	-536
0.69533	-537
0.696	-537
0.69667	-538
0.69733	-539
0.698	-540
0.69867	-541
0.69933	-543
0.7	-543
0.70067	-544
0.70133	-544
0.702	-544
0.70267	-544
0.70333	-545
0.704	-545
0.70467	-546
0.70533	-546
0.706	-547
0.70667	-548
0.70733	-548
0.708	-549
0.70867	-550
0.70933	-550
0.71	-551
0.71067	-551
0.71133	-552
0.712	-552
0.71267	-551
0.71333	-551
0.714	-551
0.71467	-550
0.71533	-550
0.716	-549
0.71667	-549
0.71733	-549
0.718	-549
0.71867	-549
0.71933	-550
0.72	-551
0.72067	-551
0.72133	-553
0.722	-554
0.72267	-555
0.72333	-556
0.724	-557
0.72467	-558
0.72533	-559
0.726	-560
0.72667	-561
0.72733	-561
0.728	-561
0.72867	-562
0.72933	-562
0.73	-562
0.73067	-563
0.73133	-563
0.732	-563
0.73267	-563
0.73333	-563
0.734	-563
0.73467	-563
0.73533	-563
0.736	-563
0.73667	-563
0.73733	-563
0.738	-563
0.73867	-563
0.73933	-563
0.74	-563
0.74067	-562
0.74133	-562
0.742	-562
0.74267	-563
0.74333	-564
0.744	-565
0.74467	-565
0.74533	-566
0.746	-566
0.74667	-567
0.74733	-568
0.748	-568
0.74867	-569
0.74933	-569
0.75	-570
0.75067	-571
0.75133	-572
0.752	-573
0.75267	-574
0.75333	-574
0.754	-575
0.75467	-576
0.75533	-576
0.756	-577
0.75667	-577
0.75733	-576
0.758	-576
0.75867	-574
0.75933	-573
0.76	-572
0.76067	-571
0.76133	-570
0.762	-569
0.76267	-568
0.76333	-568
0.764	-567
0.76467	-567
0.76533	-567
0.766	-567
0.76667	-567
0.76733	-568
0.768	-568
0.76867	-568
0.76933	-568
0.77	-568
0.77067	-568
0.77133	-568
0.772	-568
0.77267	-568
0.77333	-568
0.774	-567
0.77467	-567
0.77533	-566
0.776	-566
0.77667	-566
0.77733	-566
0.778	-565
0.77867	-565
0.77933	-564
0.78	-563
0.78067	-563
0.78133	-563
0.782	-562
0.78267	-561
0.78333	-561
0.784	-561
0.78467	-561
0.78533	-561
0.786	-561
0.78667	-561
0.78733	-561
0.788	-561
0.78867	-562
0.78933	-562
0.79	-563
0.79067	-563
0.79133	-563
0.792	-563
0.79267	-563
0.79333	-564
0.794	-564
0.79467	-564
0.79533	-564
0.796	-564
0.79667	-564
0.79733	-563
0.798	-564
0.79867	-564
0.79933	-564
0.8	-565
0.80067	-566
0.80133	-566
0.802	-567
0.80267	-568
0.80333	-568
0.804	-569
0.80467	-569
0.80533	-569
0.806	-569
0.80667	-569
0.80733	-569
0.808	-569
0.80867	-570
0.80933	-570
0.81	-570
0.81067	-570
0.81133	-569
0.812	-568
0.81267	-567
0.81333	-566
0.814	-565
0.81467	-564
0.81533	-563
0.816	-563
0.81667	-562
0.81733	-561
0.818	-561
0.81867	-560
0.81933	-560
0.82	-560
0.82067	-559
0.82133	-558
0.822	-557
0.82267	-556
0.82333	-555
0.824	-554
0.82467	-554
0.82533	-553
0.826	-552
0.82667	-551
0.82733	-549
0.828	-548
0.82867	-547
0.82933	-546
0.83	-545
0.83067	-544
0.83133	-544
0.832	-544
0.83267	-544
0.83333	-545
0.834	-545
0.83467	-544
0.83533	-544
0.836	-543
0.83667	-543
0.83733	-542
0.838	-543
0.83867	-543
0.83933	-543
0.84	-543
0.84067	-543
0.84133	-543
0.842	-542
0.84267	-542
0.84333	-542
0.844	-541
0.84467	-541
0.84533	-541
0.846	-541
0.84667	-541
0.84733	-542
0.848	-542
0.84867	-542
0.84933	-543
0.85	-543
0.85067	-544
0.85133	-544
0.852	-544
0.85267	-544
0.85333	-544
0.854	-544
0.85467	-544
0.85533	-544
0.856	-545
0.85667	-545
0.85733	-545
0.858	-545
0.85867	-545
0.85933	-545
0.86	-546
0.86067	-546
0.86133	-546
0.862	-546
0.86267	-546
0.86333	-546
0.864	-546
0.86467	-546
0.86533	-545
0.866	-545
0.86667	-544
0.86733	-544
0.868	-544
0.86867	-543
0.86933	-543
0.87	-542
0.87067	-542
0.87133	-542
0.872	-541
0.87267	-541
0.87333	-541
0.874	-542
0.87467	-542
0.87533	-542
0.876	-542
0.87667	-542
0.87733	-542
0.878	-542
0.87867	-542
0.87933	-542
0.88	-542
0.88067	-541
0.88133	-541
0.882	-541
0.88267	-541
0.88333	-541
0.884	-540
0.88467	-540
0.88533	-540
0.886	-540
0.88667	-539
0.88733	-539
0.888	-539
0.88867	-539
0.88933	-538
0.89	-537
0.89067	-536
0.89133	-535
0.892	-534
0.89267	-533
0.89333	-532
0.894	-531
0.89467	-530
0.89533	-529
0.896	-528
0.89667	-528
0.89733	-527
0.898	-526
0.89867	-526
0.89933	-525
0.9	-525
0.90067	-524
0.90133	-524
0.902	-524
0.90267	-524
0.90333	-524
0.904	-524
0.90467	-524
0.90533	-524
0.906	-524
0.90667	-524
0.90733	-525
0.908	-525
0.90867	-525
0.90933	-525
0.91	-525
0.91067	-525
0.91133	-525
0.912	-526
0.91267	-526
0.91333	-526
0.914	-526
0.91467	-526
0.91533	-526
0.916	-526
0.91667	-527
0.91733	-527
0.918	-527
0.91867	-527
0.91933	-527
0.92	-527
0.92067	-527
0.92133	-527
0.922	-527
0.92267	-528
0.92333	-528
0.924	-529
0.92467	-529
0.92533	-530
0.926	-530
0.92667	-530
0.92733	-530
0.928	-529
0.92867	-528
0.92933	-528
0.93	-527
0.93067	-527
0.93133	-526
0.932	-526
0.93267	-526
0.93333	-525
0.934	-524
0.93467	-523
0.93533	-522
0.936	-522
0.93667	-522
0.93733	-523
0.938	-523
0.93867	-523
0.93933	-522
0.94	-523
0.94067	-522
0.94133	-522
0.942	-522
0.94267	-523
0.94333	-523
0.944	-524
0.94467	-525
0.94533	-525
0.946	-526
0.94667	-526
0.94733	-527
0.948	-527
0.94867	-527
0.94933	-527
0.95	-528
0.95067	-528
0.95133	-529
0.952	-530
0.95267	-531
0.95333	-532
0.954	-533
0.95467	-534
0.95533	-534
0.956	-535
0.95667	-536
0.95733	-537
0.958	-538
0.95867	-538
0.95933	-539
0.96	-540
0.96067	-540
0.96133	-541
0.962	-541
0.96267	-541
0.96333	-541
0.964	-541
0.96467	-542
0.96533	-542
0.966	-543
0.96667	-543
0.96733	-543
0.968	-544
0.96867	-544
0.96933	-545
0.97	-545
0.97067	-545
0.97133	-545
0.972	-545
0.97267	-546
0.97333	-547
0.974	-547
0.97467	-548
0.97533	-549
0.976	-550
0.97667	-550
0.97733	-551
0.978	-552
0.97867	-552
0.97933	-552
0.98	-553
0.98067	-553
0.98133	-553
0.982	-554
0.98267	-553
0.98333	-552
0.984	-552
0.98467	-551
0.98533	-551
0.986	-551
0.98667	-550
0.98733	-550
0.988	-550
0.98867	-550
0.98933	-551
0.99	-551
0.99067	-552
0.99133	-552
0.992	-553
0.99267	-554
0.99333	-554
0.994	-554
0.99467	-554
0.99533	-554
0.996	-554
0.99667	-555
0.99733	-555
0.998	-555
0.99867	-555
0.99933	-555
1	-554
1.00067	-554
1.00133	-554
1.002	-554
1.00267	-554
1.00333	-555
1.004	-555
1.00467	-556
1.00533	-556
1.006	-556
1.00667	-557
1.00733	-557
1.008	-558
1.00867	-558
1.00933	-559
1.01	-560
1.01067	-561
1.01133	-562
1.012	-563
1.01267	-564
1.01333	-565
1.014	-566
1.01467	-566
1.01533	-567
1.016	-568
1.01667	-568
1.01733	-568
1.018	-568
1.01867	-568
1.01933	-567
1.02	-567
1.02067	-566
1.02133	-565
1.022	-564
1.02267	-564
1.02333	-563
1.024	-563
1.02467	-562
1.02533	-562
1.026	-561
1.02667	-560
1.02733	-560
1.028	-560
1.02867	-559
1.02933	-559
1.03	-559
1.03067	-559
1.03133	-560
1.032	-560
1.03267	-560
1.03333	-560
1.034	-561
1.03467	-561
1.03533	-561
1.036	-562
1.03667	-562
1.03733	-562
1.038	-562
1.03867	-562
1.03933	-562
1.04	-562
1.04067	-562
1.04133	-562
1.042	-563
1.04267	-563
1.04333	-564
1.044	-565
1.04467	-565
1.04533	-566
1.046	-567
1.04667	-567
1.04733	-568
1.048	-569
1.04867	-569
1.04933	-570
1.05	-570
1.05067	-571
1.05133	-570
1.052	-570
1.05267	-571
1.05333	-571
1.054	-572
1.05467	-572
1.05533	-573
1.056	-573
1.05667	-574
1.05733	-574
1.058	-574
1.05867	-574
1.05933	-574
1.06	-574
1.06067	-574
1.06133	-574
1.062	-574
1.06267	-574
1.06333	-574
1.064	-574
1.06467	-574
1.06533	-574
1.066	-574
1.06667	-574
1.06733	-575
1.068	-575
1.06867	-576
1.06933	-576
1.07	-577
1.07067	-577
1.07133	-578
1.072	-578
1.07267	-578
1.07333	-578
1.074	-578
1.07467	-578
1.07533	-578
1.076	-579
1.07667	-579
1.07733	-579
1.078	-579
1.07867	-579
1.07933	-580
1.08	-581
1.08067	-581
1.08133	-582
1.082	-582
1.08267	-583
1.08333	-584
1.084	-585
1.08467	-585
1.08533	-585
1.086	-585
1.08667	-585
1.08733	-586
1.088	-587
1.08867	-588
1.08933	-589
1.09	-589
1.09067	-590
1.09133	-590
1.092	-591
1.09267	-592
1.09333	-593
1.094	-594
1.09467	-595
1.09533	-596
1.096	-597
1.09667	-598
1.09733	-599
1.098	-599
1.09867	-599
1.09933	-600
1.1	-601
1.10067	-601
1.10133	-602
1.102	-602
1.10267	-603
1.10333	-604
1.104	-604
1.10467	-605
1.10533	-605
1.106	-605
1.10667	-605
1.10733	-605
1.108	-604
1.10867	-604
1.10933	-603
1.11	-603
1.11067	-603
1.11133	-602
1.112	-602
1.11267	-601
1.11333	-600
1.114	-600
1.11467	-599
1.11533	-599
1.116	-599
1.11667	-599
1.11733	-600
1.118	-601
1.11867	-602
1.11933	-603
1.12	-604
1.12067	-605
1.12133	-606
1.122	-607
1.12267	-607
1.12333	-608
1.124	-608
1.12467	-608
1.12533	-609
1.126	-609
1.12667	-609
1.12733	-609
1.128	-609
1.12867	-609
1.12933	-609
1.13	-609
1.13067	-609
1.13133	-609
1.132	-609
1.13267	-609
1.13333	-609
1.134	-609
1.13467	-609
1.13533	-609
1.136	-610
1.13667	-611
1.13733	-612
1.138	-614
1.13867	-614
1.13933	-615
1.14	-615
1.14067	-615
1.14133	-615
1.142	-614
1.14267	-614
1.14333	-614
1.144	-614
1.14467	-614
1.14533	-614
1.146	-614
1.14667	-614
1.14733	-615
1.148	-615
1.14867	-615
1.14933	-615
1.15	-615
1.15067	-616
1.15133	-616
1.152	-617
1.15267	-617
1.15333	-618
1.154	-619
1.15467	-619
1.15533	-619
1.156	-619
1.15667	-619
1.15733	-618
1.158	-618
1.15867	-618
1.15933	-619
1.16	-619
1.16067	-619
1.16133	-620
1.162	-620
1.16267	-620
1.16333	-620
1.164	-621
1.16467	-621
1.16533	-621
1.166	-622
1.16667	-622
1.16733	-622
1.168	-623
1.16867	-623
1.16933	-623
1.17	-624
1.17067	-624
1.17133	-624
1.172	-624
1.17267	-625
1.17333	-625
1.174	-625
1.17467	-625
1.17533	-625
1.176	-625
1.17667	-624
1.17733	-623
1.178	-623
1.17867	-623
1.17933	-623
1.18	-623
1.18067	-624
1.18133	-624
1.182	-624
1.18267	-625
1.18333	-625
1.184	-625
1.18467	-626
1.18533	-626
1.186	-626
1.18667	-626
1.18733	-626
1.188	-626
1.18867	-626
1.18933	-626
1.19	-627
1.19067	-628
1.19133	-629
1.192	-629
1.19267	-630
1.19333	-631
1.194	-632
1.19467	-634
1.19533	-635
1.196	-636
1.19667	-637
1.19733	-638
1.198	-639
1.19867	-639
1.19933	-640
1.2	-640
1.20067	-640
1.20133	-640
1.202	-640
1.20267	-640
1.20333	-641
1.204	-640
1.20467	-640
1.20533	-640
1.206	-640
1.20667	-639
1.20733	-639
1.208	-639
1.20867	-639
1.20933	-639
1.21	-639
1.21067	-639
1.21133	-639
1.212	-638
1.21267	-638
1.21333	-638
1.214	-638
1.21467	-638
1.21533	-638
1.216	-638
1.21667	-639
1.21733	-639
1.218	-640
1.21867	-641
1.21933	-641
1.22	-641
1.22067	-642
1.22133	-643
1.222	-644
1.22267	-645
1.22333	-645
1.224	-646
1.22467	-647
1.22533	-647
1.226	-648
1.22667	-649
1.22733	-650
1.228	-651
1.22867	-651
1.22933	-652
1.23	-652
1.23067	-653
1.23133	-653
1.232	-653
1.23267	-653
1.23333	-653
1.234	-653
1.23467	-653
1.23533	-653
1.236	-653
1.23667	-653
1.23733	-653
1.238	-652
1.23867	-652
1.23933	-652
1.24	-653
1.24067	-653
1.24133	-654
1.242	-654
1.24267	-654
1.24333	-654
1.244	-655
1.24467	-654
1.24533	-655
1.246	-655
1.24667	-655
1.24733	-656
1.248	-656
1.24867	-658
1.24933	-658
1.25	-659
1.25067	-659
1.25133	-660
1.252	-661
1.25267	-661
1.25333	-662
1.254	-663
1.25467	-664
1.25533	-665
1.256	-665
1.25667	-665
1.25733	-666
1.258	-666
1.25867	-667
1.25933	-667
1.26	-668
1.26067	-669
1.26133	-669
1.262	-670
1.26267	-670
1.26333	-671
1.264	-671
1.26467	-672
1.26533	-672
1.266	-673
1.26667	-673
1.26733	-673
1.268	-674
1.26867	-675
1.26933	-676
1.27	-677
1.27067	-678
1.27133	-679
1.272	-681
1.27267	-682
1.27333	-683
1.274	-684
1.27467	-685
1.27533	-686
1.276	-687
1.27667	-688
1.27733	-688
1.278	-689
1.27867	-689
1.27933	-689
1.28	-690
1.28067	-690
1.28133	-690
1.282	-690
1.28267	-691
1.28333	-691
1.284	-691
1.28467	-691
1.28533	-690
1.286	-689
1.28667	-689
1.28733	-688
1.288	-688
1.28867	-687
1.28933	-687
1.29	-686
1.29067	-686
1.29133	-687
1.292	-687
1.29267	-686
1.29333	-686
1.294	-687
1.29467	-687
1.29533	-687
1.296	-688
1.29667	-688
1.29733	-688
1.298	-688
1.29867	-688
1.29933	-689
1.3	-689
1.30067	-690
1.30133	-690
1.302	-691
1.30267	-692
1.30333	-692
1.304	-693
1.30467	-694
1.30533	-695
1.306	-696
1.30667	-697
1.30733	-698
1.308	-699
1.30867	-699
1.30933	-699
1.31	-700
1.31067	-700
1.31133	-700
1.312	-700
1.31267	-700
1.31333	-700
1.314	-700
1.31467	-699
1.31533	-699
1.316	-699
1.31667	-699
1.31733	-699
1.318	-699
1.31867	-699
1.31933	-698
1.32	-697
1.32067	-697
1.32133	-697
1.322	-697
1.32267	-697
1.32333	-697
1.324	-697
1.32467	-697
1.32533	-697
1.326	-697
1.32667	-697
1.32733	-697
1.328	-698
1.32867	-698
1.32933	-699
1.33	-700
1.33067	-700
1.33133	-701
1.332	-702
[truncated: 10,079 more rows]
