# Supplementary material for: Dual engineering of thermodynamics and kinetics in covalent organic frameworks for separation
Source: Nat Commun. 2026 Mar 10;17:3896. doi: 10.1038/s41467-026-70311-8 (PMC13125621; doi:10.1038/s41467-026-70311-8)
Supplement: Supplementary file 3 — Source Data [file 41467_2026_70311_MOESM3_ESM.zip › 676225_2_data_set_12367526_twyvxw/Source data for figures/Supplementary Figure S23h.xlsx]

## Sheet: Sheet1
Time (min)	Intensity (μV)
0	-20
6.7E-4	-20
0.00133	-21
0.002	-21
0.00267	-21
0.00333	-22
0.004	-22
0.00467	-22
0.00533	-22
0.006	-22
0.00667	-22
0.00733	-21
0.008	-21
0.00867	-21
0.00933	-20
0.01	-19
0.01067	-19
0.01133	-18
0.012	-17
0.01267	-17
0.01333	-16
0.014	-16
0.01467	-15
0.01533	-15
0.016	-15
0.01667	-16
0.01733	-17
0.018	-17
0.01867	-18
0.01933	-18
0.02	-19
0.02067	-19
0.02133	-20
0.022	-20
0.02267	-21
0.02333	-22
0.024	-23
0.02467	-23
0.02533	-24
0.026	-24
0.02667	-24
0.02733	-24
0.028	-24
0.02867	-24
0.02933	-24
0.03	-25
0.03067	-25
0.03133	-25
0.032	-25
0.03267	-25
0.03333	-25
0.034	-24
0.03467	-24
0.03533	-23
0.036	-23
0.03667	-23
0.03733	-23
0.038	-23
0.03867	-23
0.03933	-23
0.04	-24
0.04067	-24
0.04133	-24
0.042	-24
0.04267	-24
0.04333	-24
0.044	-24
0.04467	-24
0.04533	-24
0.046	-24
0.04667	-23
0.04733	-23
0.048	-23
0.04867	-22
0.04933	-22
0.05	-21
0.05067	-21
0.05133	-20
0.052	-20
0.05267	-20
0.05333	-20
0.054	-20
0.05467	-20
0.05533	-20
0.056	-20
0.05667	-21
0.05733	-21
0.058	-21
0.05867	-21
0.05933	-21
0.06	-21
0.06067	-21
0.06133	-21
0.062	-20
0.06267	-20
0.06333	-20
0.064	-19
0.06467	-19
0.06533	-18
0.066	-18
0.06667	-18
0.06733	-17
0.068	-17
0.06867	-18
0.06933	-18
0.07	-18
0.07067	-18
0.07133	-18
0.072	-19
0.07267	-19
0.07333	-19
0.074	-19
0.07467	-19
0.07533	-19
0.076	-19
0.07667	-20
0.07733	-20
0.078	-20
0.07867	-20
0.07933	-20
0.08	-20
0.08067	-19
0.08133	-19
0.082	-18
0.08267	-18
0.08333	-18
0.084	-18
0.08467	-18
0.08533	-17
0.086	-17
0.08667	-16
0.08733	-16
0.088	-15
0.08867	-15
0.08933	-15
0.09	-14
0.09067	-14
0.09133	-13
0.092	-13
0.09267	-13
0.09333	-13
0.094	-12
0.09467	-11
0.09533	-10
0.096	-10
0.09667	-9
0.09733	-8
0.098	-7
0.09867	-7
0.09933	-7
0.1	-7
0.10067	-7
0.10133	-6
0.102	-6
0.10267	-6
0.10333	-6
0.104	-6
0.10467	-6
0.10533	-6
0.106	-6
0.10667	-6
0.10733	-6
0.108	-6
0.10867	-6
0.10933	-6
0.11	-6
0.11067	-7
0.11133	-7
0.112	-8
0.11267	-9
0.11333	-9
0.114	-10
0.11467	-11
0.11533	-12
0.116	-13
0.11667	-14
0.11733	-14
0.118	-15
0.11867	-16
0.11933	-16
0.12	-16
0.12067	-16
0.12133	-17
0.122	-17
0.12267	-17
0.12333	-17
0.124	-17
0.12467	-17
0.12533	-17
0.126	-17
0.12667	-17
0.12733	-17
0.128	-17
0.12867	-17
0.12933	-17
0.13	-17
0.13067	-16
0.13133	-16
0.132	-15
0.13267	-15
0.13333	-15
0.134	-15
0.13467	-15
0.13533	-16
0.136	-16
0.13667	-16
0.13733	-17
0.138	-17
0.13867	-17
0.13933	-17
0.14	-17
0.14067	-16
0.14133	-16
0.142	-15
0.14267	-15
0.14333	-14
0.144	-13
0.14467	-13
0.14533	-13
0.146	-13
0.14667	-13
0.14733	-13
0.148	-12
0.14867	-12
0.14933	-13
0.15	-13
0.15067	-13
0.15133	-14
0.152	-14
0.15267	-14
0.15333	-14
0.154	-14
0.15467	-14
0.15533	-14
0.156	-15
0.15667	-15
0.15733	-15
0.158	-16
0.15867	-16
0.15933	-17
0.16	-17
0.16067	-17
0.16133	-17
0.162	-18
0.16267	-18
0.16333	-18
0.164	-18
0.16467	-19
0.16533	-19
0.166	-20
0.16667	-20
0.16733	-19
0.168	-19
0.16867	-19
0.16933	-19
0.17	-19
0.17067	-19
0.17133	-19
0.172	-19
0.17267	-19
0.17333	-19
0.174	-19
0.17467	-19
0.17533	-19
0.176	-19
0.17667	-19
0.17733	-19
0.178	-19
0.17867	-19
0.17933	-19
0.18	-19
0.18067	-19
0.18133	-18
0.182	-18
0.18267	-18
0.18333	-18
0.184	-18
0.18467	-19
0.18533	-19
0.186	-19
0.18667	-18
0.18733	-18
0.188	-18
0.18867	-19
0.18933	-19
0.19	-19
0.19067	-19
0.19133	-19
0.192	-20
0.19267	-20
0.19333	-21
0.194	-21
0.19467	-22
0.19533	-23
0.196	-24
0.19667	-24
0.19733	-25
0.198	-26
0.19867	-26
0.19933	-27
0.2	-27
0.20067	-27
0.20133	-27
0.202	-27
0.20267	-26
0.20333	-26
0.204	-25
0.20467	-25
0.20533	-25
0.206	-25
0.20667	-25
0.20733	-25
0.208	-25
0.20867	-25
0.20933	-25
0.21	-24
0.21067	-24
0.21133	-23
0.212	-23
0.21267	-23
0.21333	-23
0.214	-23
0.21467	-23
0.21533	-23
0.216	-24
0.21667	-24
0.21733	-24
0.218	-24
0.21867	-24
0.21933	-24
0.22	-24
0.22067	-23
0.22133	-23
0.222	-22
0.22267	-22
0.22333	-21
0.224	-20
0.22467	-20
0.22533	-19
0.226	-19
0.22667	-19
0.22733	-18
0.228	-18
0.22867	-18
0.22933	-17
0.23	-17
0.23067	-16
0.23133	-15
0.232	-15
0.23267	-15
0.23333	-16
0.234	-16
0.23467	-17
0.23533	-17
0.236	-18
0.23667	-18
0.23733	-19
0.238	-19
0.23867	-20
0.23933	-20
0.24	-20
0.24067	-21
0.24133	-22
0.242	-23
0.24267	-23
0.24333	-24
0.244	-24
0.24467	-25
0.24533	-26
0.246	-26
0.24667	-26
0.24733	-26
0.248	-27
0.24867	-27
0.24933	-28
0.25	-28
0.25067	-28
0.25133	-28
0.252	-28
0.25267	-28
0.25333	-27
0.254	-27
0.25467	-27
0.25533	-27
0.256	-27
0.25667	-27
0.25733	-26
0.258	-26
0.25867	-25
0.25933	-25
0.26	-25
0.26067	-26
0.26133	-26
0.262	-26
0.26267	-26
0.26333	-26
0.264	-27
0.26467	-27
0.26533	-27
0.266	-27
0.26667	-28
0.26733	-28
0.268	-28
0.26867	-29
0.26933	-30
0.27	-30
0.27067	-31
0.27133	-31
0.272	-32
0.27267	-33
0.27333	-34
0.274	-35
0.27467	-36
0.27533	-36
0.276	-37
0.27667	-38
0.27733	-38
0.278	-39
0.27867	-39
0.27933	-39
0.28	-40
0.28067	-40
0.28133	-41
0.282	-41
0.28267	-41
0.28333	-41
0.284	-41
0.28467	-40
0.28533	-40
0.286	-40
0.28667	-40
0.28733	-40
0.288	-40
0.28867	-40
0.28933	-39
0.29	-38
0.29067	-38
0.29133	-37
0.292	-37
0.29267	-36
0.29333	-35
0.294	-35
0.29467	-34
0.29533	-34
0.296	-33
0.29667	-32
0.29733	-31
0.298	-29
0.29867	-29
0.29933	-28
0.3	-27
0.30067	-27
0.30133	-27
0.302	-26
0.30267	-26
0.30333	-26
0.304	-26
0.30467	-26
0.30533	-26
0.306	-26
0.30667	-26
0.30733	-26
0.308	-26
0.30867	-25
0.30933	-25
0.31	-25
0.31067	-25
0.31133	-25
0.312	-26
0.31267	-26
0.31333	-27
0.314	-27
0.31467	-28
0.31533	-29
0.316	-30
0.31667	-31
0.31733	-31
0.318	-32
0.31867	-33
0.31933	-33
0.32	-34
0.32067	-35
0.32133	-36
0.322	-37
0.32267	-38
0.32333	-38
0.324	-38
0.32467	-39
0.32533	-39
0.326	-39
0.32667	-39
0.32733	-39
0.328	-38
0.32867	-38
0.32933	-38
0.33	-38
0.33067	-37
0.33133	-37
0.332	-37
0.33267	-36
0.33333	-36
0.334	-36
0.33467	-35
0.33533	-35
0.336	-35
0.33667	-35
0.33733	-35
0.338	-35
0.33867	-35
0.33933	-34
0.34	-33
0.34067	-32
0.34133	-32
0.342	-32
0.34267	-31
0.34333	-31
0.344	-31
0.34467	-30
0.34533	-30
0.346	-30
0.34667	-31
0.34733	-31
0.348	-31
0.34867	-31
0.34933	-31
0.35	-31
0.35067	-30
0.35133	-30
0.352	-30
0.35267	-29
0.35333	-28
0.354	-27
0.35467	-27
0.35533	-26
0.356	-26
0.35667	-25
0.35733	-25
0.358	-24
0.35867	-24
0.35933	-24
0.36	-25
0.36067	-25
0.36133	-25
0.362	-25
0.36267	-26
0.36333	-26
0.364	-26
0.36467	-26
0.36533	-27
0.366	-27
0.36667	-27
0.36733	-27
0.368	-27
0.36867	-27
0.36933	-28
0.37	-28
0.37067	-28
0.37133	-28
0.372	-28
0.37267	-29
0.37333	-29
0.374	-29
0.37467	-29
0.37533	-28
0.376	-28
0.37667	-29
0.37733	-29
0.378	-29
0.37867	-30
0.37933	-29
0.38	-29
0.38067	-29
0.38133	-28
0.382	-27
0.38267	-27
0.38333	-26
0.384	-26
0.38467	-25
0.38533	-24
0.386	-24
0.38667	-24
0.38733	-23
0.388	-22
0.38867	-21
0.38933	-21
0.39	-21
0.39067	-20
0.39133	-20
0.392	-20
0.39267	-20
0.39333	-21
0.394	-21
0.39467	-21
0.39533	-21
0.396	-21
0.39667	-22
0.39733	-22
0.398	-22
0.39867	-22
0.39933	-22
0.4	-23
0.40067	-23
0.40133	-23
0.402	-23
0.40267	-24
0.40333	-24
0.404	-24
0.40467	-24
0.40533	-24
0.406	-24
0.40667	-24
0.40733	-23
0.408	-23
0.40867	-22
0.40933	-22
0.41	-22
0.41067	-22
0.41133	-21
0.412	-21
0.41267	-21
0.41333	-21
0.414	-22
0.41467	-23
0.41533	-23
0.416	-23
0.41667	-23
0.41733	-24
0.418	-24
0.41867	-25
0.41933	-25
0.42	-25
0.42067	-25
0.42133	-25
0.422	-25
0.42267	-25
0.42333	-25
0.424	-25
0.42467	-24
0.42533	-24
0.426	-23
0.42667	-23
0.42733	-23
0.428	-23
0.42867	-23
0.42933	-23
0.43	-22
0.43067	-22
0.43133	-22
0.432	-22
0.43267	-22
0.43333	-22
0.434	-22
0.43467	-22
0.43533	-22
0.436	-22
0.43667	-22
0.43733	-22
0.438	-22
0.43867	-22
0.43933	-21
0.44	-21
0.44067	-20
0.44133	-20
0.442	-19
0.44267	-18
0.44333	-18
0.444	-18
0.44467	-18
0.44533	-19
0.446	-20
0.44667	-20
0.44733	-20
0.448	-20
0.44867	-20
0.44933	-20
0.45	-20
0.45067	-19
0.45133	-19
0.452	-18
0.45267	-18
0.45333	-18
0.454	-18
0.45467	-17
0.45533	-17
0.456	-17
0.45667	-16
0.45733	-16
0.458	-16
0.45867	-16
0.45933	-16
0.46	-16
0.46067	-16
0.46133	-16
0.462	-16
0.46267	-16
0.46333	-16
0.464	-16
0.46467	-16
0.46533	-16
0.466	-16
0.46667	-17
0.46733	-17
0.468	-17
0.46867	-17
0.46933	-16
0.47	-16
0.47067	-16
0.47133	-16
0.472	-16
0.47267	-16
0.47333	-16
0.474	-17
0.47467	-17
0.47533	-18
0.476	-18
0.47667	-18
0.47733	-18
0.478	-18
0.47867	-18
0.47933	-18
0.48	-18
0.48067	-18
0.48133	-18
0.482	-18
0.48267	-18
0.48333	-18
0.484	-18
0.48467	-18
0.48533	-19
0.486	-19
0.48667	-19
0.48733	-19
0.488	-19
0.48867	-19
0.48933	-19
0.49	-20
0.49067	-20
0.49133	-20
0.492	-20
0.49267	-20
0.49333	-21
0.494	-21
0.49467	-21
0.49533	-21
0.496	-21
0.49667	-21
0.49733	-21
0.498	-21
0.49867	-22
0.49933	-22
0.5	-22
0.50067	-23
0.50133	-23
0.502	-23
0.50267	-23
0.50333	-22
0.504	-22
0.50467	-22
0.50533	-21
0.506	-21
0.50667	-21
0.50733	-20
0.508	-20
0.50867	-19
0.50933	-19
0.51	-18
0.51067	-18
0.51133	-17
0.512	-17
0.51267	-16
0.51333	-15
0.514	-15
0.51467	-14
0.51533	-14
0.516	-13
0.51667	-13
0.51733	-13
0.518	-13
0.51867	-12
0.51933	-12
0.52	-12
0.52067	-12
0.52133	-13
0.522	-13
0.52267	-13
0.52333	-13
0.524	-13
0.52467	-13
0.52533	-13
0.526	-13
0.52667	-12
0.52733	-12
0.528	-12
0.52867	-12
0.52933	-12
0.53	-11
0.53067	-10
0.53133	-10
0.532	-10
0.53267	-9
0.53333	-9
0.534	-9
0.53467	-9
0.53533	-9
0.536	-9
0.53667	-9
0.53733	-9
0.538	-9
0.53867	-8
0.53933	-8
0.54	-7
0.54067	-7
0.54133	-7
0.542	-6
0.54267	-6
0.54333	-6
0.544	-7
0.54467	-7
0.54533	-7
0.546	-6
0.54667	-6
0.54733	-5
0.548	-5
0.54867	-4
0.54933	-4
0.55	-4
0.55067	-4
0.55133	-4
0.552	-4
0.55267	-4
0.55333	-4
0.554	-4
0.55467	-4
0.55533	-4
0.556	-4
0.55667	-4
0.55733	-5
0.558	-5
0.55867	-5
0.55933	-4
0.56	-4
0.56067	-5
0.56133	-5
0.562	-5
0.56267	-5
0.56333	-6
0.564	-7
0.56467	-7
0.56533	-8
0.566	-9
0.56667	-9
0.56733	-9
0.568	-10
0.56867	-10
0.56933	-10
0.57	-10
0.57067	-10
0.57133	-10
0.572	-10
0.57267	-10
0.57333	-11
0.574	-11
0.57467	-11
0.57533	-12
0.576	-13
0.57667	-13
0.57733	-13
0.578	-13
0.57867	-13
0.57933	-13
0.58	-13
0.58067	-12
0.58133	-12
0.582	-12
0.58267	-11
0.58333	-10
0.584	-10
0.58467	-9
0.58533	-9
0.586	-10
0.58667	-10
0.58733	-10
0.588	-11
0.58867	-11
0.58933	-11
0.59	-12
0.59067	-12
0.59133	-13
0.592	-14
0.59267	-15
0.59333	-16
0.594	-17
0.59467	-18
0.59533	-19
0.596	-20
0.59667	-21
0.59733	-22
0.598	-23
0.59867	-24
0.59933	-25
0.6	-25
0.60067	-26
0.60133	-27
0.602	-28
0.60267	-28
0.60333	-29
0.604	-29
0.60467	-29
0.60533	-29
0.606	-29
0.60667	-28
0.60733	-28
0.608	-28
0.60867	-27
0.60933	-26
0.61	-26
0.61067	-26
0.61133	-26
0.612	-25
0.61267	-25
0.61333	-25
0.614	-24
0.61467	-24
0.61533	-24
0.616	-24
0.61667	-23
0.61733	-23
0.618	-22
0.61867	-21
0.61933	-21
0.62	-21
0.62067	-20
0.62133	-20
0.622	-20
0.62267	-20
0.62333	-19
0.624	-19
0.62467	-18
0.62533	-18
0.626	-17
0.62667	-17
0.62733	-17
0.628	-18
0.62867	-17
0.62933	-17
0.63	-17
0.63067	-17
0.63133	-17
0.632	-16
0.63267	-16
0.63333	-16
0.634	-16
0.63467	-16
0.63533	-16
0.636	-16
0.63667	-16
0.63733	-16
0.638	-16
0.63867	-15
0.63933	-15
0.64	-15
0.64067	-15
0.64133	-15
0.642	-16
0.64267	-16
0.64333	-16
0.644	-17
0.64467	-17
0.64533	-17
0.646	-18
0.64667	-18
0.64733	-17
0.648	-17
0.64867	-17
0.64933	-16
0.65	-16
0.65067	-16
0.65133	-16
0.652	-15
0.65267	-15
0.65333	-15
0.654	-15
0.65467	-15
0.65533	-14
0.656	-14
0.65667	-13
0.65733	-13
0.658	-12
0.65867	-12
0.65933	-11
0.66	-11
0.66067	-11
0.66133	-11
0.662	-11
0.66267	-11
0.66333	-10
0.664	-10
0.66467	-10
0.66533	-10
0.666	-9
0.66667	-9
0.66733	-9
0.668	-9
0.66867	-9
0.66933	-9
0.67	-9
0.67067	-9
0.67133	-9
0.672	-9
0.67267	-9
0.67333	-9
0.674	-9
0.67467	-9
0.67533	-10
0.676	-10
0.67667	-10
0.67733	-10
0.678	-10
0.67867	-10
0.67933	-10
0.68	-11
0.68067	-11
0.68133	-11
0.682	-11
0.68267	-11
0.68333	-12
0.684	-12
0.68467	-12
0.68533	-12
0.686	-12
0.68667	-12
0.68733	-12
0.688	-12
0.68867	-12
0.68933	-12
0.69	-12
0.69067	-12
0.69133	-12
0.692	-12
0.69267	-12
0.69333	-13
0.694	-14
0.69467	-14
0.69533	-15
0.696	-15
0.69667	-15
0.69733	-15
0.698	-16
0.69867	-16
0.69933	-16
0.7	-16
0.70067	-16
0.70133	-16
0.702	-16
0.70267	-17
0.70333	-17
0.704	-18
0.70467	-19
0.70533	-20
0.706	-21
0.70667	-22
0.70733	-23
0.708	-24
0.70867	-25
0.70933	-26
0.71	-27
0.71067	-28
0.71133	-30
0.712	-31
0.71267	-32
0.71333	-33
0.714	-34
0.71467	-34
0.71533	-35
0.716	-35
0.71667	-35
0.71733	-35
0.718	-35
0.71867	-34
0.71933	-34
0.72	-33
0.72067	-33
0.72133	-33
0.722	-33
0.72267	-33
0.72333	-33
0.724	-33
0.72467	-33
0.72533	-33
0.726	-33
0.72667	-33
0.72733	-33
0.728	-33
0.72867	-32
0.72933	-31
0.73	-31
0.73067	-30
0.73133	-29
0.732	-28
0.73267	-28
0.73333	-26
0.734	-26
0.73467	-25
0.73533	-24
0.736	-23
0.73667	-22
0.73733	-21
0.738	-20
0.73867	-20
0.73933	-19
0.74	-19
0.74067	-18
0.74133	-18
0.742	-17
0.74267	-17
0.74333	-16
0.744	-16
0.74467	-16
0.74533	-15
0.746	-15
0.74667	-15
0.74733	-15
0.748	-16
0.74867	-16
0.74933	-16
0.75	-16
0.75067	-16
0.75133	-16
0.752	-16
0.75267	-15
0.75333	-15
0.754	-14
0.75467	-14
0.75533	-14
0.756	-14
0.75667	-14
0.75733	-14
0.758	-14
0.75867	-13
0.75933	-12
0.76	-11
0.76067	-10
0.76133	-10
0.762	-9
0.76267	-9
0.76333	-9
0.764	-8
0.76467	-8
0.76533	-8
0.766	-7
0.76667	-7
0.76733	-6
0.768	-6
0.76867	-6
0.76933	-6
0.77	-6
0.77067	-7
0.77133	-7
0.772	-7
0.77267	-7
0.77333	-7
0.774	-8
0.77467	-8
0.77533	-9
0.776	-9
0.77667	-10
0.77733	-10
0.778	-10
0.77867	-11
0.77933	-11
0.78	-12
0.78067	-12
0.78133	-12
0.782	-12
0.78267	-13
0.78333	-13
0.784	-13
0.78467	-14
0.78533	-14
0.786	-14
0.78667	-14
0.78733	-15
0.788	-15
0.78867	-15
0.78933	-15
0.79	-15
0.79067	-15
0.79133	-15
0.792	-15
0.79267	-15
0.79333	-16
0.794	-16
0.79467	-16
0.79533	-16
0.796	-17
0.79667	-17
0.79733	-18
0.798	-18
0.79867	-18
0.79933	-18
0.8	-18
0.80067	-18
0.80133	-18
0.802	-17
0.80267	-17
0.80333	-16
0.804	-16
0.80467	-15
0.80533	-14
0.806	-13
0.80667	-13
0.80733	-12
0.808	-12
0.80867	-11
0.80933	-11
0.81	-11
0.81067	-11
0.81133	-11
0.812	-11
0.81267	-10
0.81333	-10
0.814	-10
0.81467	-10
0.81533	-10
0.816	-10
0.81667	-9
0.81733	-9
0.818	-9
0.81867	-9
0.81933	-8
0.82	-8
0.82067	-8
0.82133	-8
0.822	-9
0.82267	-9
0.82333	-9
0.824	-9
0.82467	-9
0.82533	-9
0.826	-9
0.82667	-9
0.82733	-10
0.828	-10
0.82867	-11
0.82933	-12
0.83	-12
0.83067	-13
0.83133	-13
0.832	-13
0.83267	-14
0.83333	-15
0.834	-16
0.83467	-16
0.83533	-17
0.836	-17
0.83667	-18
0.83733	-18
0.838	-19
0.83867	-20
0.83933	-21
0.84	-22
0.84067	-22
0.84133	-23
0.842	-23
0.84267	-24
0.84333	-24
0.844	-25
0.84467	-25
0.84533	-26
0.846	-26
0.84667	-27
0.84733	-27
0.848	-28
0.84867	-28
0.84933	-29
0.85	-29
0.85067	-28
0.85133	-28
0.852	-28
0.85267	-28
0.85333	-28
0.854	-28
0.85467	-28
0.85533	-27
0.856	-27
0.85667	-27
0.85733	-26
0.858	-26
0.85867	-26
0.85933	-26
0.86	-26
0.86067	-25
0.86133	-25
0.862	-24
0.86267	-24
0.86333	-24
0.864	-25
0.86467	-25
0.86533	-25
0.866	-25
0.86667	-25
0.86733	-26
0.868	-26
0.86867	-25
0.86933	-25
0.87	-24
0.87067	-23
0.87133	-22
0.872	-21
0.87267	-20
0.87333	-19
0.874	-18
0.87467	-17
0.87533	-16
0.876	-15
0.87667	-15
0.87733	-14
0.878	-14
0.87867	-13
0.87933	-13
0.88	-12
0.88067	-12
0.88133	-12
0.882	-12
0.88267	-12
0.88333	-11
0.884	-11
0.88467	-10
0.88533	-10
0.886	-10
0.88667	-10
0.88733	-9
0.888	-9
0.88867	-9
0.88933	-9
0.89	-10
0.89067	-10
0.89133	-10
0.892	-10
0.89267	-11
0.89333	-11
0.894	-11
0.89467	-11
0.89533	-11
0.896	-11
0.89667	-11
0.89733	-11
0.898	-11
0.89867	-10
0.89933	-10
0.9	-10
0.90067	-9
0.90133	-9
0.902	-8
0.90267	-8
0.90333	-7
0.904	-7
0.90467	-6
0.90533	-6
0.906	-6
0.90667	-6
0.90733	-5
0.908	-5
0.90867	-4
0.90933	-4
0.91	-4
0.91067	-4
0.91133	-4
0.912	-4
0.91267	-4
0.91333	-4
0.914	-4
0.91467	-4
0.91533	-4
0.916	-4
0.91667	-4
0.91733	-4
0.918	-4
0.91867	-4
0.91933	-4
0.92	-4
0.92067	-4
0.92133	-4
0.922	-3
0.92267	-3
0.92333	-2
0.924	-1
0.92467	-1
0.92533	-1
0.926	0
0.92667	0
0.92733	0
0.928	0
0.92867	0
0.92933	0
0.93	0
0.93067	0
0.93133	1
0.932	1
0.93267	0
0.93333	0
0.934	0
0.93467	-1
0.93533	-1
0.936	-2
0.93667	-2
0.93733	-3
0.938	-4
0.93867	-4
0.93933	-5
0.94	-5
0.94067	-6
0.94133	-6
0.942	-7
0.94267	-7
0.94333	-7
0.944	-6
0.94467	-6
0.94533	-6
0.946	-6
0.94667	-5
0.94733	-5
0.948	-6
0.94867	-6
0.94933	-7
0.95	-7
0.95067	-7
0.95133	-7
0.952	-7
0.95267	-7
0.95333	-7
0.954	-7
0.95467	-7
0.95533	-7
0.956	-7
0.95667	-7
0.95733	-7
0.958	-7
0.95867	-7
0.95933	-7
0.96	-8
0.96067	-8
0.96133	-9
0.962	-9
0.96267	-10
0.96333	-10
0.964	-10
0.96467	-10
0.96533	-11
0.966	-11
0.96667	-11
0.96733	-11
0.968	-11
0.96867	-11
0.96933	-11
0.97	-12
0.97067	-12
0.97133	-13
0.972	-13
0.97267	-13
0.97333	-14
0.974	-14
0.97467	-15
0.97533	-16
0.976	-16
0.97667	-17
0.97733	-17
0.978	-18
0.97867	-18
0.97933	-18
0.98	-18
0.98067	-18
0.98133	-18
0.982	-17
0.98267	-17
0.98333	-18
0.984	-18
0.98467	-18
0.98533	-18
0.986	-18
0.98667	-18
0.98733	-18
0.988	-19
0.98867	-19
0.98933	-19
0.99	-20
0.99067	-20
0.99133	-21
0.992	-22
0.99267	-23
0.99333	-23
0.994	-23
0.99467	-24
0.99533	-24
0.996	-25
0.99667	-26
0.99733	-26
0.998	-26
0.99867	-25
0.99933	-25
1	-24
1.00067	-24
1.00133	-23
1.002	-22
1.00267	-22
1.00333	-22
1.004	-21
1.00467	-21
1.00533	-21
1.006	-21
1.00667	-21
1.00733	-20
1.008	-21
1.00867	-21
1.00933	-21
1.01	-21
1.01067	-20
1.01133	-20
1.012	-20
1.01267	-19
1.01333	-19
1.014	-19
1.01467	-18
1.01533	-18
1.016	-18
1.01667	-18
1.01733	-17
1.018	-17
1.01867	-17
1.01933	-16
1.02	-16
1.02067	-16
1.02133	-16
1.022	-17
1.02267	-17
1.02333	-18
1.024	-19
1.02467	-20
1.02533	-20
1.026	-21
1.02667	-22
1.02733	-22
1.028	-23
1.02867	-23
1.02933	-24
1.03	-24
1.03067	-25
1.03133	-26
1.032	-26
1.03267	-26
1.03333	-27
1.034	-27
1.03467	-27
1.03533	-27
1.036	-27
1.03667	-27
1.03733	-27
1.038	-27
1.03867	-27
1.03933	-27
1.04	-27
1.04067	-27
1.04133	-27
1.042	-27
1.04267	-27
1.04333	-27
1.044	-26
1.04467	-26
1.04533	-26
1.046	-26
1.04667	-26
1.04733	-26
1.048	-27
1.04867	-27
1.04933	-28
1.05	-29
1.05067	-30
1.05133	-30
1.052	-31
1.05267	-32
1.05333	-32
1.054	-33
1.05467	-34
1.05533	-35
1.056	-36
1.05667	-37
1.05733	-38
1.058	-38
1.05867	-38
1.05933	-38
1.06	-38
1.06067	-38
1.06133	-37
1.062	-37
1.06267	-36
1.06333	-36
1.064	-36
1.06467	-35
1.06533	-35
1.066	-35
1.06667	-34
1.06733	-33
1.068	-32
1.06867	-31
1.06933	-30
1.07	-30
1.07067	-29
1.07133	-29
1.072	-28
1.07267	-28
1.07333	-28
1.074	-28
1.07467	-28
1.07533	-27
1.076	-26
1.07667	-26
1.07733	-25
1.078	-24
1.07867	-24
1.07933	-23
1.08	-23
1.08067	-22
1.08133	-22
1.082	-22
1.08267	-22
1.08333	-21
1.084	-20
1.08467	-19
1.08533	-19
1.086	-18
1.08667	-18
1.08733	-17
1.088	-17
1.08867	-17
1.08933	-17
1.09	-17
1.09067	-17
1.09133	-17
1.092	-18
1.09267	-18
1.09333	-18
1.094	-18
1.09467	-18
1.09533	-19
1.096	-20
1.09667	-20
1.09733	-21
1.098	-21
1.09867	-21
1.09933	-22
1.1	-21
1.10067	-21
1.10133	-21
1.102	-21
1.10267	-20
1.10333	-20
1.104	-20
1.10467	-21
1.10533	-22
1.106	-22
1.10667	-23
1.10733	-23
1.108	-23
1.10867	-24
1.10933	-24
1.11	-24
1.11067	-24
1.11133	-24
1.112	-25
1.11267	-25
1.11333	-24
1.114	-24
1.11467	-24
1.11533	-24
1.116	-24
1.11667	-23
1.11733	-22
1.118	-21
1.11867	-21
1.11933	-20
1.12	-20
1.12067	-20
1.12133	-19
1.122	-19
1.12267	-19
1.12333	-18
1.124	-18
1.12467	-17
1.12533	-17
1.126	-17
1.12667	-16
1.12733	-16
1.128	-16
1.12867	-16
1.12933	-15
1.13	-15
1.13067	-14
1.13133	-14
1.132	-14
1.13267	-14
1.13333	-14
1.134	-14
1.13467	-13
1.13533	-13
1.136	-12
1.13667	-11
1.13733	-11
1.138	-10
1.13867	-10
1.13933	-10
1.14	-9
1.14067	-8
1.14133	-8
1.142	-7
1.14267	-6
1.14333	-6
1.144	-6
1.14467	-6
1.14533	-5
1.146	-5
1.14667	-5
1.14733	-5
1.148	-5
1.14867	-5
1.14933	-5
1.15	-5
1.15067	-6
1.15133	-6
1.152	-6
1.15267	-6
1.15333	-6
1.154	-7
1.15467	-7
1.15533	-8
1.156	-8
1.15667	-9
1.15733	-9
1.158	-10
1.15867	-10
1.15933	-11
1.16	-12
1.16067	-12
1.16133	-13
1.162	-13
1.16267	-14
1.16333	-14
1.164	-15
1.16467	-16
1.16533	-16
1.166	-17
1.16667	-17
1.16733	-18
1.168	-19
1.16867	-20
1.16933	-21
1.17	-21
1.17067	-22
1.17133	-22
1.172	-22
1.17267	-23
1.17333	-23
1.174	-23
1.17467	-23
1.17533	-24
1.176	-24
1.17667	-25
1.17733	-26
1.178	-27
1.17867	-27
1.17933	-28
1.18	-28
1.18067	-29
1.18133	-29
1.182	-30
1.18267	-30
1.18333	-30
1.184	-30
1.18467	-30
1.18533	-30
1.186	-30
1.18667	-30
1.18733	-31
1.188	-31
1.18867	-31
1.18933	-32
1.19	-32
1.19067	-32
1.19133	-32
1.192	-32
1.19267	-32
1.19333	-32
1.194	-32
1.19467	-32
1.19533	-32
1.196	-32
1.19667	-32
1.19733	-32
1.198	-32
1.19867	-32
1.19933	-31
1.2	-31
1.20067	-30
1.20133	-30
1.202	-29
1.20267	-29
1.20333	-28
1.204	-28
1.20467	-27
1.20533	-26
1.206	-26
1.20667	-25
1.20733	-25
1.208	-24
1.20867	-24
1.20933	-23
1.21	-22
1.21067	-21
1.21133	-21
1.212	-20
1.21267	-19
1.21333	-19
1.214	-19
1.21467	-19
1.21533	-19
1.216	-19
1.21667	-18
1.21733	-18
1.218	-18
1.21867	-18
1.21933	-18
1.22	-17
1.22067	-17
1.22133	-16
1.222	-16
1.22267	-15
1.22333	-15
1.224	-14
1.22467	-14
1.22533	-13
1.226	-13
1.22667	-13
1.22733	-12
1.228	-12
1.22867	-12
1.22933	-11
1.23	-11
1.23067	-10
1.23133	-11
1.232	-10
1.23267	-11
1.23333	-11
1.234	-11
1.23467	-12
1.23533	-12
1.236	-13
1.23667	-13
1.23733	-13
1.238	-13
1.23867	-13
1.23933	-14
1.24	-14
1.24067	-15
1.24133	-15
1.242	-16
1.24267	-16
1.24333	-17
1.244	-17
1.24467	-17
1.24533	-17
1.246	-17
1.24667	-17
1.24733	-17
1.248	-16
1.24867	-16
1.24933	-16
1.25	-16
1.25067	-15
1.25133	-15
1.252	-15
1.25267	-15
1.25333	-15
1.254	-15
1.25467	-15
1.25533	-14
1.256	-14
1.25667	-14
1.25733	-13
1.258	-13
1.25867	-12
1.25933	-12
1.26	-12
1.26067	-12
1.26133	-12
1.262	-12
1.26267	-12
1.26333	-12
1.264	-12
1.26467	-11
1.26533	-11
1.266	-11
1.26667	-12
1.26733	-12
1.268	-12
1.26867	-13
1.26933	-12
1.27	-13
1.27067	-13
1.27133	-13
1.272	-13
1.27267	-13
1.27333	-13
1.274	-13
1.27467	-13
1.27533	-13
1.276	-14
1.27667	-13
1.27733	-13
1.278	-13
1.27867	-12
1.27933	-12
1.28	-12
1.28067	-11
1.28133	-11
1.282	-11
1.28267	-11
1.28333	-11
1.284	-11
1.28467	-11
1.28533	-10
1.286	-10
1.28667	-9
1.28733	-9
1.288	-8
1.28867	-8
1.28933	-8
1.29	-8
1.29067	-8
1.29133	-8
1.292	-8
1.29267	-9
1.29333	-9
1.294	-10
1.29467	-10
1.29533	-11
1.296	-11
1.29667	-12
1.29733	-12
1.298	-12
1.29867	-12
1.29933	-12
1.3	-12
1.30067	-13
1.30133	-12
1.302	-12
1.30267	-12
1.30333	-11
1.304	-11
1.30467	-10
1.30533	-10
1.306	-10
1.30667	-10
1.30733	-10
1.308	-10
1.30867	-10
1.30933	-10
1.31	-10
1.31067	-10
1.31133	-10
1.312	-10
1.31267	-10
1.31333	-10
1.314	-11
1.31467	-11
1.31533	-11
1.316	-11
1.31667	-10
1.31733	-10
1.318	-9
1.31867	-9
1.31933	-8
1.32	-7
1.32067	-7
1.32133	-7
1.322	-6
1.32267	-6
1.32333	-6
1.324	-6
1.32467	-5
1.32533	-5
1.326	-5
1.32667	-5
1.32733	-5
1.328	-5
1.32867	-6
1.32933	-6
1.33	-6
1.33067	-6
1.33133	-6
1.332	-7
[truncated: 21,236 more rows]
