# Supplementary material for: Dual engineering of thermodynamics and kinetics in covalent organic frameworks for separation
Source: Nat Commun. 2026 Mar 10;17:3896. doi: 10.1038/s41467-026-70311-8 (PMC13125621; doi:10.1038/s41467-026-70311-8)
Supplement: Supplementary file 3 — Source Data [file 41467_2026_70311_MOESM3_ESM.zip › 676225_2_data_set_12367526_twyvxw/Source data for figures/Supplementary Figure S23i.xlsx]

## Sheet: Sheet1
Time (min)	Intensity (μV)
0	-1610
6.7E-4	-1610
0.00133	-1609
0.002	-1609
0.00267	-1608
0.00333	-1608
0.004	-1608
0.00467	-1607
0.00533	-1607
0.006	-1606
0.00667	-1606
0.00733	-1606
0.008	-1606
0.00867	-1605
0.00933	-1605
0.01	-1605
0.01067	-1604
0.01133	-1604
0.012	-1604
0.01267	-1605
0.01333	-1606
0.014	-1606
0.01467	-1606
0.01533	-1607
0.016	-1607
0.01667	-1607
0.01733	-1607
0.018	-1607
0.01867	-1607
0.01933	-1607
0.02	-1607
0.02067	-1607
0.02133	-1607
0.022	-1606
0.02267	-1606
0.02333	-1606
0.024	-1606
0.02467	-1606
0.02533	-1607
0.026	-1607
0.02667	-1608
0.02733	-1608
0.028	-1609
0.02867	-1610
0.02933	-1611
0.03	-1611
0.03067	-1611
0.03133	-1611
0.032	-1611
0.03267	-1610
0.03333	-1610
0.034	-1610
0.03467	-1610
0.03533	-1610
0.036	-1610
0.03667	-1610
0.03733	-1610
0.038	-1611
0.03867	-1611
0.03933	-1612
0.04	-1612
0.04067	-1612
0.04133	-1612
0.042	-1613
0.04267	-1613
0.04333	-1613
0.044	-1613
0.04467	-1613
0.04533	-1612
0.046	-1612
0.04667	-1612
0.04733	-1612
0.048	-1612
0.04867	-1612
0.04933	-1612
0.05	-1613
0.05067	-1613
0.05133	-1613
0.052	-1613
0.05267	-1613
0.05333	-1613
0.054	-1613
0.05467	-1612
0.05533	-1612
0.056	-1612
0.05667	-1611
0.05733	-1611
0.058	-1611
0.05867	-1611
0.05933	-1611
0.06	-1611
0.06067	-1611
0.06133	-1612
0.062	-1612
0.06267	-1612
0.06333	-1612
0.064	-1612
0.06467	-1612
0.06533	-1612
0.066	-1613
0.06667	-1613
0.06733	-1613
0.068	-1613
0.06867	-1613
0.06933	-1613
0.07	-1613
0.07067	-1613
0.07133	-1613
0.072	-1612
0.07267	-1612
0.07333	-1611
0.074	-1611
0.07467	-1610
0.07533	-1610
0.076	-1610
0.07667	-1609
0.07733	-1609
0.078	-1609
0.07867	-1608
0.07933	-1608
0.08	-1607
0.08067	-1607
0.08133	-1606
0.082	-1606
0.08267	-1605
0.08333	-1605
0.084	-1604
0.08467	-1604
0.08533	-1604
0.086	-1604
0.08667	-1604
0.08733	-1604
0.088	-1604
0.08867	-1604
0.08933	-1604
0.09	-1605
0.09067	-1605
0.09133	-1605
0.092	-1605
0.09267	-1606
0.09333	-1606
0.094	-1606
0.09467	-1606
0.09533	-1606
0.096	-1606
0.09667	-1606
0.09733	-1606
0.098	-1606
0.09867	-1606
0.09933	-1606
0.1	-1606
0.10067	-1606
0.10133	-1606
0.102	-1606
0.10267	-1606
0.10333	-1606
0.104	-1606
0.10467	-1607
0.10533	-1607
0.106	-1608
0.10667	-1608
0.10733	-1609
0.108	-1610
0.10867	-1610
0.10933	-1610
0.11	-1610
0.11067	-1611
0.11133	-1611
0.112	-1611
0.11267	-1612
0.11333	-1612
0.114	-1613
0.11467	-1613
0.11533	-1613
0.116	-1614
0.11667	-1614
0.11733	-1614
0.118	-1615
0.11867	-1615
0.11933	-1615
0.12	-1615
0.12067	-1615
0.12133	-1615
0.122	-1616
0.12267	-1616
0.12333	-1616
0.124	-1615
0.12467	-1615
0.12533	-1615
0.126	-1614
0.12667	-1614
0.12733	-1614
0.128	-1613
0.12867	-1613
0.12933	-1612
0.13	-1611
0.13067	-1610
0.13133	-1610
0.132	-1609
0.13267	-1609
0.13333	-1609
0.134	-1609
0.13467	-1608
0.13533	-1608
0.136	-1609
0.13667	-1609
0.13733	-1610
0.138	-1610
0.13867	-1610
0.13933	-1610
0.14	-1611
0.14067	-1611
0.14133	-1612
0.142	-1612
0.14267	-1612
0.14333	-1613
0.144	-1614
0.14467	-1614
0.14533	-1614
0.146	-1614
0.14667	-1614
0.14733	-1614
0.148	-1613
0.14867	-1612
0.14933	-1611
0.15	-1611
0.15067	-1610
0.15133	-1610
0.152	-1610
0.15267	-1610
0.15333	-1610
0.154	-1610
0.15467	-1610
0.15533	-1610
0.156	-1610
0.15667	-1609
0.15733	-1609
0.158	-1608
0.15867	-1608
0.15933	-1607
0.16	-1607
0.16067	-1607
0.16133	-1607
0.162	-1606
0.16267	-1605
0.16333	-1604
0.164	-1603
0.16467	-1601
0.16533	-1600
0.166	-1598
0.16667	-1596
0.16733	-1593
0.168	-1589
0.16867	-1585
0.16933	-1580
0.17	-1574
0.17067	-1567
0.17133	-1560
0.172	-1552
0.17267	-1543
0.17333	-1534
0.174	-1524
0.17467	-1513
0.17533	-1502
0.176	-1491
0.17667	-1480
0.17733	-1468
0.178	-1456
0.17867	-1445
0.17933	-1433
0.18	-1421
0.18067	-1410
0.18133	-1399
0.182	-1388
0.18267	-1377
0.18333	-1367
0.184	-1357
0.18467	-1348
0.18533	-1338
0.186	-1329
0.18667	-1321
0.18733	-1313
0.188	-1306
0.18867	-1299
0.18933	-1293
0.19	-1286
0.19067	-1280
0.19133	-1275
0.192	-1269
0.19267	-1264
0.19333	-1259
0.194	-1254
0.19467	-1250
0.19533	-1246
0.196	-1242
0.19667	-1238
0.19733	-1235
0.198	-1231
0.19867	-1227
0.19933	-1224
0.2	-1221
0.20067	-1218
0.20133	-1216
0.202	-1213
0.20267	-1211
0.20333	-1209
0.204	-1207
0.20467	-1205
0.20533	-1203
0.206	-1202
0.20667	-1200
0.20733	-1199
0.208	-1198
0.20867	-1196
0.20933	-1195
0.21	-1193
0.21067	-1191
0.21133	-1190
0.212	-1189
0.21267	-1187
0.21333	-1186
0.214	-1185
0.21467	-1184
0.21533	-1184
0.216	-1183
0.21667	-1182
0.21733	-1182
0.218	-1181
0.21867	-1180
0.21933	-1180
0.22	-1180
0.22067	-1180
0.22133	-1180
0.222	-1179
0.22267	-1179
0.22333	-1179
0.224	-1179
0.22467	-1179
0.22533	-1179
0.226	-1179
0.22667	-1179
0.22733	-1178
0.228	-1178
0.22867	-1178
0.22933	-1178
0.23	-1178
0.23067	-1178
0.23133	-1178
0.232	-1178
0.23267	-1178
0.23333	-1178
0.234	-1178
0.23467	-1178
0.23533	-1178
0.236	-1178
0.23667	-1178
0.23733	-1178
0.238	-1178
0.23867	-1177
0.23933	-1177
0.24	-1177
0.24067	-1177
0.24133	-1177
0.242	-1177
0.24267	-1178
0.24333	-1178
0.244	-1178
0.24467	-1178
0.24533	-1178
0.246	-1178
0.24667	-1178
0.24733	-1178
0.248	-1178
0.24867	-1177
0.24933	-1176
0.25	-1176
0.25067	-1175
0.25133	-1174
0.252	-1173
0.25267	-1173
0.25333	-1173
0.254	-1173
0.25467	-1173
0.25533	-1173
0.256	-1173
0.25667	-1173
0.25733	-1173
0.258	-1173
0.25867	-1173
0.25933	-1173
0.26	-1174
0.26067	-1174
0.26133	-1174
0.262	-1175
0.26267	-1175
0.26333	-1175
0.264	-1175
0.26467	-1176
0.26533	-1176
0.266	-1176
0.26667	-1176
0.26733	-1177
0.268	-1177
0.26867	-1177
0.26933	-1177
0.27	-1177
0.27067	-1176
0.27133	-1176
0.272	-1176
0.27267	-1176
0.27333	-1176
0.274	-1176
0.27467	-1176
0.27533	-1176
0.276	-1176
0.27667	-1176
0.27733	-1176
0.278	-1176
0.27867	-1176
0.27933	-1176
0.28	-1176
0.28067	-1176
0.28133	-1175
0.282	-1175
0.28267	-1175
0.28333	-1175
0.284	-1174
0.28467	-1174
0.28533	-1174
0.286	-1174
0.28667	-1173
0.28733	-1173
0.288	-1173
0.28867	-1173
0.28933	-1173
0.29	-1172
0.29067	-1171
0.29133	-1171
0.292	-1171
0.29267	-1171
0.29333	-1170
0.294	-1170
0.29467	-1170
0.29533	-1170
0.296	-1170
0.29667	-1169
0.29733	-1168
0.298	-1168
0.29867	-1168
0.29933	-1168
0.3	-1168
0.30067	-1168
0.30133	-1167
0.302	-1167
0.30267	-1166
0.30333	-1166
0.304	-1166
0.30467	-1166
0.30533	-1167
0.306	-1167
0.30667	-1168
0.30733	-1168
0.308	-1169
0.30867	-1169
0.30933	-1170
0.31	-1170
0.31067	-1171
0.31133	-1171
0.312	-1172
0.31267	-1173
0.31333	-1173
0.314	-1174
0.31467	-1174
0.31533	-1175
0.316	-1175
0.31667	-1176
0.31733	-1176
0.318	-1177
0.31867	-1177
0.31933	-1178
0.32	-1178
0.32067	-1179
0.32133	-1179
0.322	-1179
0.32267	-1179
0.32333	-1179
0.324	-1179
0.32467	-1178
0.32533	-1178
0.326	-1177
0.32667	-1177
0.32733	-1177
0.328	-1177
0.32867	-1176
0.32933	-1177
0.33	-1177
0.33067	-1177
0.33133	-1178
0.332	-1178
0.33267	-1179
0.33333	-1180
0.334	-1180
0.33467	-1181
0.33533	-1182
0.336	-1183
0.33667	-1183
0.33733	-1184
0.338	-1185
0.33867	-1186
0.33933	-1186
0.34	-1187
0.34067	-1188
0.34133	-1188
0.342	-1189
0.34267	-1190
0.34333	-1190
0.344	-1191
0.34467	-1191
0.34533	-1192
0.346	-1192
0.34667	-1192
0.34733	-1193
0.348	-1193
0.34867	-1193
0.34933	-1193
0.35	-1194
0.35067	-1194
0.35133	-1194
0.352	-1195
0.35267	-1195
0.35333	-1195
0.354	-1196
0.35467	-1195
0.35533	-1195
0.356	-1196
0.35667	-1196
0.35733	-1196
0.358	-1196
0.35867	-1196
0.35933	-1196
0.36	-1196
0.36067	-1197
0.36133	-1197
0.362	-1197
0.36267	-1198
0.36333	-1198
0.364	-1198
0.36467	-1198
0.36533	-1198
0.366	-1199
0.36667	-1199
0.36733	-1199
0.368	-1199
0.36867	-1199
0.36933	-1199
0.37	-1199
0.37067	-1199
0.37133	-1199
0.372	-1199
0.37267	-1199
0.37333	-1199
0.374	-1199
0.37467	-1200
0.37533	-1200
0.376	-1200
0.37667	-1201
0.37733	-1201
0.378	-1202
0.37867	-1203
0.37933	-1204
0.38	-1204
0.38067	-1205
0.38133	-1206
0.382	-1206
0.38267	-1207
0.38333	-1207
0.384	-1208
0.38467	-1208
0.38533	-1209
0.386	-1209
0.38667	-1209
0.38733	-1209
0.388	-1209
0.38867	-1210
0.38933	-1210
0.39	-1210
0.39067	-1211
0.39133	-1211
0.392	-1211
0.39267	-1211
0.39333	-1211
0.394	-1211
0.39467	-1211
0.39533	-1211
0.396	-1211
0.39667	-1211
0.39733	-1211
0.398	-1211
0.39867	-1211
0.39933	-1211
0.4	-1210
0.40067	-1210
0.40133	-1210
0.402	-1210
0.40267	-1211
0.40333	-1211
0.404	-1211
0.40467	-1211
0.40533	-1211
0.406	-1211
0.40667	-1211
0.40733	-1211
0.408	-1210
0.40867	-1210
0.40933	-1210
0.41	-1210
0.41067	-1210
0.41133	-1211
0.412	-1211
0.41267	-1211
0.41333	-1211
0.414	-1211
0.41467	-1211
0.41533	-1211
0.416	-1212
0.41667	-1212
0.41733	-1212
0.418	-1213
0.41867	-1213
0.41933	-1213
0.42	-1213
0.42067	-1213
0.42133	-1214
0.422	-1213
0.42267	-1213
0.42333	-1213
0.424	-1213
0.42467	-1213
0.42533	-1213
0.426	-1214
0.42667	-1214
0.42733	-1214
0.428	-1214
0.42867	-1213
0.42933	-1213
0.43	-1213
0.43067	-1213
0.43133	-1212
0.432	-1212
0.43267	-1212
0.43333	-1212
0.434	-1212
0.43467	-1212
0.43533	-1212
0.436	-1212
0.43667	-1212
0.43733	-1212
0.438	-1212
0.43867	-1212
0.43933	-1212
0.44	-1212
0.44067	-1212
0.44133	-1212
0.442	-1211
0.44267	-1211
0.44333	-1211
0.444	-1210
0.44467	-1210
0.44533	-1210
0.446	-1210
0.44667	-1210
0.44733	-1210
0.448	-1210
0.44867	-1209
0.44933	-1209
0.45	-1209
0.45067	-1208
0.45133	-1208
0.452	-1208
0.45267	-1208
0.45333	-1208
0.454	-1209
0.45467	-1210
0.45533	-1211
0.456	-1211
0.45667	-1212
0.45733	-1213
0.458	-1214
0.45867	-1214
0.45933	-1215
0.46	-1216
0.46067	-1216
0.46133	-1216
0.462	-1216
0.46267	-1216
0.46333	-1216
0.464	-1216
0.46467	-1216
0.46533	-1217
0.466	-1217
0.46667	-1217
0.46733	-1218
0.468	-1218
0.46867	-1219
0.46933	-1219
0.47	-1219
0.47067	-1220
0.47133	-1220
0.472	-1220
0.47267	-1220
0.47333	-1220
0.474	-1220
0.47467	-1220
0.47533	-1220
0.476	-1220
0.47667	-1220
0.47733	-1220
0.478	-1220
0.47867	-1220
0.47933	-1220
0.48	-1221
0.48067	-1221
0.48133	-1221
0.482	-1221
0.48267	-1222
0.48333	-1222
0.484	-1222
0.48467	-1222
0.48533	-1222
0.486	-1222
0.48667	-1222
0.48733	-1223
0.488	-1223
0.48867	-1223
0.48933	-1223
0.49	-1223
0.49067	-1224
0.49133	-1224
0.492	-1224
0.49267	-1225
0.49333	-1225
0.494	-1225
0.49467	-1226
0.49533	-1226
0.496	-1227
0.49667	-1227
0.49733	-1228
0.498	-1228
0.49867	-1228
0.49933	-1228
0.5	-1228
0.50067	-1229
0.50133	-1229
0.502	-1228
0.50267	-1228
0.50333	-1228
0.504	-1228
0.50467	-1229
0.50533	-1229
0.506	-1229
0.50667	-1230
0.50733	-1230
0.508	-1231
0.50867	-1231
0.50933	-1232
0.51	-1232
0.51067	-1233
0.51133	-1233
0.512	-1234
0.51267	-1234
0.51333	-1234
0.514	-1234
0.51467	-1234
0.51533	-1234
0.516	-1235
0.51667	-1235
0.51733	-1235
0.518	-1235
0.51867	-1235
0.51933	-1235
0.52	-1235
0.52067	-1235
0.52133	-1234
0.522	-1234
0.52267	-1234
0.52333	-1234
0.524	-1234
0.52467	-1234
0.52533	-1234
0.526	-1233
0.52667	-1233
0.52733	-1233
0.528	-1233
0.52867	-1232
0.52933	-1232
0.53	-1232
0.53067	-1232
0.53133	-1232
0.532	-1232
0.53267	-1232
0.53333	-1232
0.534	-1233
0.53467	-1233
0.53533	-1233
0.536	-1234
0.53667	-1234
0.53733	-1234
0.538	-1234
0.53867	-1234
0.53933	-1234
0.54	-1234
0.54067	-1234
0.54133	-1234
0.542	-1233
0.54267	-1233
0.54333	-1233
0.544	-1233
0.54467	-1232
0.54533	-1232
0.546	-1232
0.54667	-1231
0.54733	-1231
0.548	-1231
0.54867	-1230
0.54933	-1230
0.55	-1230
0.55067	-1230
0.55133	-1230
0.552	-1230
0.55267	-1230
0.55333	-1230
0.554	-1230
0.55467	-1230
0.55533	-1231
0.556	-1231
0.55667	-1232
0.55733	-1232
0.558	-1232
0.55867	-1231
0.55933	-1231
0.56	-1231
0.56067	-1231
0.56133	-1231
0.562	-1230
0.56267	-1230
0.56333	-1229
0.564	-1228
0.56467	-1228
0.56533	-1228
0.566	-1227
0.56667	-1227
0.56733	-1226
0.568	-1226
0.56867	-1226
0.56933	-1226
0.57	-1225
0.57067	-1225
0.57133	-1225
0.572	-1224
0.57267	-1223
0.57333	-1223
0.574	-1222
0.57467	-1222
0.57533	-1222
0.576	-1222
0.57667	-1222
0.57733	-1222
0.578	-1222
0.57867	-1222
0.57933	-1222
0.58	-1222
0.58067	-1222
0.58133	-1222
0.582	-1223
0.58267	-1223
0.58333	-1224
0.584	-1224
0.58467	-1225
0.58533	-1225
0.586	-1225
0.58667	-1225
0.58733	-1226
0.588	-1226
0.58867	-1227
0.58933	-1227
0.59	-1227
0.59067	-1227
0.59133	-1227
0.592	-1227
0.59267	-1227
0.59333	-1228
0.594	-1228
0.59467	-1228
0.59533	-1228
0.596	-1228
0.59667	-1228
0.59733	-1229
0.598	-1229
0.59867	-1230
0.59933	-1230
0.6	-1230
0.60067	-1229
0.60133	-1229
0.602	-1229
0.60267	-1229
0.60333	-1229
0.604	-1230
0.60467	-1230
0.60533	-1231
0.606	-1231
0.60667	-1232
0.60733	-1233
0.608	-1233
0.60867	-1234
0.60933	-1234
0.61	-1235
0.61067	-1236
0.61133	-1236
0.612	-1237
0.61267	-1237
0.61333	-1238
0.614	-1238
0.61467	-1239
0.61533	-1240
0.616	-1240
0.61667	-1240
0.61733	-1240
0.618	-1241
0.61867	-1241
0.61933	-1241
0.62	-1241
0.62067	-1241
0.62133	-1241
0.622	-1242
0.62267	-1242
0.62333	-1242
0.624	-1243
0.62467	-1243
0.62533	-1244
0.626	-1244
0.62667	-1244
0.62733	-1245
0.628	-1245
0.62867	-1245
0.62933	-1245
0.63	-1245
0.63067	-1245
0.63133	-1245
0.632	-1245
0.63267	-1244
0.63333	-1244
0.634	-1244
0.63467	-1244
0.63533	-1244
0.636	-1244
0.63667	-1244
0.63733	-1245
0.638	-1245
0.63867	-1245
0.63933	-1246
0.64	-1246
0.64067	-1247
0.64133	-1248
0.642	-1248
0.64267	-1249
0.64333	-1249
0.644	-1250
0.64467	-1251
0.64533	-1251
0.646	-1252
0.64667	-1252
0.64733	-1252
0.648	-1252
0.64867	-1252
0.64933	-1253
0.65	-1253
0.65067	-1253
0.65133	-1253
0.652	-1253
0.65267	-1253
0.65333	-1253
0.654	-1252
0.65467	-1252
0.65533	-1252
0.656	-1253
0.65667	-1253
0.65733	-1253
0.658	-1254
0.65867	-1254
0.65933	-1254
0.66	-1254
0.66067	-1255
0.66133	-1255
0.662	-1255
0.66267	-1256
0.66333	-1256
0.664	-1256
0.66467	-1256
0.66533	-1256
0.666	-1256
0.66667	-1255
0.66733	-1255
0.668	-1255
0.66867	-1255
0.66933	-1255
0.67	-1255
0.67067	-1255
0.67133	-1255
0.672	-1256
0.67267	-1256
0.67333	-1257
0.674	-1257
0.67467	-1258
0.67533	-1258
0.676	-1258
0.67667	-1259
0.67733	-1259
0.678	-1259
0.67867	-1259
0.67933	-1260
0.68	-1260
0.68067	-1260
0.68133	-1260
0.682	-1260
0.68267	-1260
0.68333	-1260
0.684	-1260
0.68467	-1261
0.68533	-1261
0.686	-1260
0.68667	-1260
0.68733	-1260
0.688	-1259
0.68867	-1259
0.68933	-1258
0.69	-1258
0.69067	-1258
0.69133	-1257
0.692	-1257
0.69267	-1257
0.69333	-1258
0.694	-1258
0.69467	-1258
0.69533	-1258
0.696	-1258
0.69667	-1258
0.69733	-1258
0.698	-1258
0.69867	-1259
0.69933	-1259
0.7	-1259
0.70067	-1260
0.70133	-1260
0.702	-1261
0.70267	-1262
0.70333	-1263
0.704	-1263
0.70467	-1264
0.70533	-1264
0.706	-1265
0.70667	-1265
0.70733	-1266
0.708	-1266
0.70867	-1266
0.70933	-1266
0.71	-1266
0.71067	-1267
0.71133	-1268
0.712	-1268
0.71267	-1269
0.71333	-1269
0.714	-1269
0.71467	-1270
0.71533	-1270
0.716	-1270
0.71667	-1270
0.71733	-1270
0.718	-1270
0.71867	-1269
0.71933	-1270
0.72	-1270
0.72067	-1270
0.72133	-1270
0.722	-1270
0.72267	-1270
0.72333	-1271
0.724	-1271
0.72467	-1271
0.72533	-1272
0.726	-1272
0.72667	-1272
0.72733	-1272
0.728	-1272
0.72867	-1273
0.72933	-1273
0.73	-1273
0.73067	-1273
0.73133	-1274
0.732	-1274
0.73267	-1274
0.73333	-1274
0.734	-1274
0.73467	-1274
0.73533	-1274
0.736	-1274
0.73667	-1274
0.73733	-1274
0.738	-1275
0.73867	-1275
0.73933	-1275
0.74	-1274
0.74067	-1274
0.74133	-1274
0.742	-1274
0.74267	-1275
0.74333	-1275
0.744	-1275
0.74467	-1275
0.74533	-1275
0.746	-1274
0.74667	-1274
0.74733	-1274
0.748	-1274
0.74867	-1274
0.74933	-1275
0.75	-1275
0.75067	-1275
0.75133	-1275
0.752	-1275
0.75267	-1276
0.75333	-1277
0.754	-1277
0.75467	-1278
0.75533	-1278
0.756	-1278
0.75667	-1278
0.75733	-1278
0.758	-1278
0.75867	-1278
0.75933	-1279
0.76	-1279
0.76067	-1279
0.76133	-1279
0.762	-1279
0.76267	-1279
0.76333	-1279
0.764	-1280
0.76467	-1280
0.76533	-1280
0.766	-1281
0.76667	-1281
0.76733	-1282
0.768	-1283
0.76867	-1283
0.76933	-1284
0.77	-1284
0.77067	-1284
0.77133	-1284
0.772	-1284
0.77267	-1283
0.77333	-1283
0.774	-1283
0.77467	-1283
0.77533	-1283
0.776	-1283
0.77667	-1283
0.77733	-1283
0.778	-1283
0.77867	-1283
0.77933	-1283
0.78	-1283
0.78067	-1283
0.78133	-1283
0.782	-1283
0.78267	-1283
0.78333	-1284
0.784	-1284
0.78467	-1285
0.78533	-1286
0.786	-1286
0.78667	-1287
0.78733	-1287
0.788	-1288
0.78867	-1288
0.78933	-1288
0.79	-1289
0.79067	-1289
0.79133	-1290
0.792	-1290
0.79267	-1291
0.79333	-1292
0.794	-1292
0.79467	-1293
0.79533	-1294
0.796	-1294
0.79667	-1295
0.79733	-1295
0.798	-1296
0.79867	-1296
0.79933	-1296
0.8	-1296
0.80067	-1296
0.80133	-1296
0.802	-1295
0.80267	-1296
0.80333	-1296
0.804	-1297
0.80467	-1297
0.80533	-1298
0.806	-1298
0.80667	-1299
0.80733	-1300
0.808	-1301
0.80867	-1301
0.80933	-1301
0.81	-1301
0.81067	-1301
0.81133	-1301
0.812	-1301
0.81267	-1302
0.81333	-1302
0.814	-1302
0.81467	-1302
0.81533	-1302
0.816	-1302
0.81667	-1301
0.81733	-1301
0.818	-1300
0.81867	-1300
0.81933	-1300
0.82	-1300
0.82067	-1300
0.82133	-1300
0.822	-1300
0.82267	-1300
0.82333	-1300
0.824	-1300
0.82467	-1300
0.82533	-1300
0.826	-1301
0.82667	-1301
0.82733	-1301
0.828	-1301
0.82867	-1301
0.82933	-1301
0.83	-1302
0.83067	-1302
0.83133	-1302
0.832	-1302
0.83267	-1302
0.83333	-1302
0.834	-1302
0.83467	-1303
0.83533	-1303
0.836	-1303
0.83667	-1303
0.83733	-1304
0.838	-1304
0.83867	-1304
0.83933	-1305
0.84	-1306
0.84067	-1306
0.84133	-1307
0.842	-1307
0.84267	-1308
0.84333	-1308
0.844	-1308
0.84467	-1309
0.84533	-1309
0.846	-1309
0.84667	-1309
0.84733	-1309
0.848	-1309
0.84867	-1310
0.84933	-1310
0.85	-1310
0.85067	-1310
0.85133	-1310
0.852	-1311
0.85267	-1311
0.85333	-1311
0.854	-1312
0.85467	-1312
0.85533	-1313
0.856	-1313
0.85667	-1313
0.85733	-1313
0.858	-1314
0.85867	-1314
0.85933	-1315
0.86	-1315
0.86067	-1316
0.86133	-1316
0.862	-1317
0.86267	-1318
0.86333	-1318
0.864	-1319
0.86467	-1319
0.86533	-1320
0.866	-1320
0.86667	-1320
0.86733	-1320
0.868	-1320
0.86867	-1320
0.86933	-1321
0.87	-1321
0.87067	-1322
0.87133	-1323
0.872	-1323
0.87267	-1324
0.87333	-1324
0.874	-1324
0.87467	-1325
0.87533	-1325
0.876	-1325
0.87667	-1326
0.87733	-1326
0.878	-1327
0.87867	-1327
0.87933	-1327
0.88	-1327
0.88067	-1327
0.88133	-1327
0.882	-1327
0.88267	-1327
0.88333	-1327
0.884	-1327
0.88467	-1327
0.88533	-1328
0.886	-1328
0.88667	-1328
0.88733	-1328
0.888	-1328
0.88867	-1328
0.88933	-1328
0.89	-1329
0.89067	-1330
0.89133	-1330
0.892	-1330
0.89267	-1331
0.89333	-1331
0.894	-1331
0.89467	-1331
0.89533	-1331
0.896	-1331
0.89667	-1331
0.89733	-1331
0.898	-1331
0.89867	-1331
0.89933	-1331
0.9	-1331
0.90067	-1332
0.90133	-1332
0.902	-1332
0.90267	-1332
0.90333	-1333
0.904	-1333
0.90467	-1333
0.90533	-1332
0.906	-1332
0.90667	-1332
0.90733	-1332
0.908	-1332
0.90867	-1332
0.90933	-1332
0.91	-1331
0.91067	-1331
0.91133	-1331
0.912	-1331
0.91267	-1331
0.91333	-1331
0.914	-1331
0.91467	-1331
0.91533	-1331
0.916	-1332
0.91667	-1332
0.91733	-1332
0.918	-1332
0.91867	-1332
0.91933	-1332
0.92	-1331
0.92067	-1331
0.92133	-1331
0.922	-1331
0.92267	-1331
0.92333	-1331
0.924	-1331
0.92467	-1331
0.92533	-1331
0.926	-1331
0.92667	-1331
0.92733	-1331
0.928	-1332
0.92867	-1332
0.92933	-1332
0.93	-1333
0.93067	-1333
0.93133	-1333
0.932	-1332
0.93267	-1332
0.93333	-1332
0.934	-1331
0.93467	-1330
0.93533	-1329
0.936	-1329
0.93667	-1329
0.93733	-1328
0.938	-1328
0.93867	-1328
0.93933	-1328
0.94	-1327
0.94067	-1327
0.94133	-1327
0.942	-1327
0.94267	-1327
0.94333	-1327
0.944	-1327
0.94467	-1327
0.94533	-1327
0.946	-1328
0.94667	-1328
0.94733	-1329
0.948	-1329
0.94867	-1329
0.94933	-1330
0.95	-1331
0.95067	-1331
0.95133	-1332
0.952	-1332
0.95267	-1332
0.95333	-1332
0.954	-1333
0.95467	-1333
0.95533	-1333
0.956	-1334
0.95667	-1334
0.95733	-1335
0.958	-1335
0.95867	-1336
0.95933	-1336
0.96	-1337
0.96067	-1337
0.96133	-1336
0.962	-1336
0.96267	-1336
0.96333	-1337
0.964	-1337
0.96467	-1337
0.96533	-1337
0.966	-1337
0.96667	-1338
0.96733	-1338
0.968	-1338
0.96867	-1337
0.96933	-1337
0.97	-1337
0.97067	-1337
0.97133	-1337
0.972	-1338
0.97267	-1338
0.97333	-1338
0.974	-1338
0.97467	-1339
0.97533	-1339
0.976	-1339
0.97667	-1339
0.97733	-1339
0.978	-1340
0.97867	-1340
0.97933	-1341
0.98	-1341
0.98067	-1341
0.98133	-1341
0.982	-1341
0.98267	-1342
0.98333	-1342
0.984	-1343
0.98467	-1343
0.98533	-1343
0.986	-1343
0.98667	-1343
0.98733	-1343
0.988	-1343
0.98867	-1343
0.98933	-1344
0.99	-1344
0.99067	-1345
0.99133	-1346
0.992	-1346
0.99267	-1347
0.99333	-1347
0.994	-1348
0.99467	-1348
0.99533	-1349
0.996	-1349
0.99667	-1350
0.99733	-1350
0.998	-1350
0.99867	-1351
0.99933	-1351
1	-1352
1.00067	-1351
1.00133	-1351
1.002	-1350
1.00267	-1350
1.00333	-1350
1.004	-1349
1.00467	-1349
1.00533	-1350
1.006	-1350
1.00667	-1350
1.00733	-1350
1.008	-1350
1.00867	-1350
1.00933	-1350
1.01	-1350
1.01067	-1349
1.01133	-1349
1.012	-1349
1.01267	-1348
1.01333	-1348
1.014	-1348
1.01467	-1349
1.01533	-1349
1.016	-1349
1.01667	-1349
1.01733	-1349
1.018	-1350
1.01867	-1349
1.01933	-1350
1.02	-1350
1.02067	-1350
1.02133	-1350
1.022	-1351
1.02267	-1351
1.02333	-1352
1.024	-1352
1.02467	-1353
1.02533	-1353
1.026	-1354
1.02667	-1354
1.02733	-1354
1.028	-1355
1.02867	-1355
1.02933	-1355
1.03	-1355
1.03067	-1356
1.03133	-1356
1.032	-1356
1.03267	-1355
1.03333	-1355
1.034	-1355
1.03467	-1355
1.03533	-1355
1.036	-1355
1.03667	-1356
1.03733	-1356
1.038	-1356
1.03867	-1357
1.03933	-1357
1.04	-1358
1.04067	-1359
1.04133	-1359
1.042	-1359
1.04267	-1359
1.04333	-1359
1.044	-1359
1.04467	-1359
1.04533	-1359
1.046	-1359
1.04667	-1359
1.04733	-1359
1.048	-1360
1.04867	-1360
1.04933	-1361
1.05	-1361
1.05067	-1362
1.05133	-1363
1.052	-1363
1.05267	-1364
1.05333	-1364
1.054	-1364
1.05467	-1365
1.05533	-1365
1.056	-1365
1.05667	-1366
1.05733	-1366
1.058	-1367
1.05867	-1368
1.05933	-1369
1.06	-1370
1.06067	-1370
1.06133	-1371
1.062	-1372
1.06267	-1373
1.06333	-1374
1.064	-1375
1.06467	-1376
1.06533	-1377
1.066	-1377
1.06667	-1378
1.06733	-1379
1.068	-1379
1.06867	-1380
1.06933	-1380
1.07	-1381
1.07067	-1381
1.07133	-1381
1.072	-1382
1.07267	-1382
1.07333	-1383
1.074	-1383
1.07467	-1383
1.07533	-1384
1.076	-1384
1.07667	-1384
1.07733	-1384
1.078	-1384
1.07867	-1384
1.07933	-1384
1.08	-1384
1.08067	-1384
1.08133	-1385
1.082	-1385
1.08267	-1385
1.08333	-1386
1.084	-1387
1.08467	-1387
1.08533	-1388
1.086	-1388
1.08667	-1388
1.08733	-1388
1.088	-1388
1.08867	-1388
1.08933	-1388
1.09	-1388
1.09067	-1388
1.09133	-1388
1.092	-1388
1.09267	-1388
1.09333	-1388
1.094	-1388
1.09467	-1387
1.09533	-1387
1.096	-1388
1.09667	-1388
1.09733	-1388
1.098	-1388
1.09867	-1388
1.09933	-1388
1.1	-1388
1.10067	-1389
1.10133	-1389
1.102	-1388
1.10267	-1388
1.10333	-1388
1.104	-1389
1.10467	-1389
1.10533	-1389
1.106	-1389
1.10667	-1389
1.10733	-1388
1.108	-1388
1.10867	-1388
1.10933	-1389
1.11	-1389
1.11067	-1389
1.11133	-1389
1.112	-1389
1.11267	-1390
1.11333	-1390
1.114	-1391
1.11467	-1391
1.11533	-1392
1.116	-1392
1.11667	-1392
1.11733	-1391
1.118	-1391
1.11867	-1391
1.11933	-1391
1.12	-1391
1.12067	-1390
1.12133	-1390
1.122	-1390
1.12267	-1390
1.12333	-1390
1.124	-1391
1.12467	-1391
1.12533	-1391
1.126	-1392
1.12667	-1392
1.12733	-1393
1.128	-1393
1.12867	-1393
1.12933	-1394
1.13	-1394
1.13067	-1394
1.13133	-1395
1.132	-1395
1.13267	-1395
1.13333	-1396
1.134	-1396
1.13467	-1396
1.13533	-1396
1.136	-1395
1.13667	-1395
1.13733	-1394
1.138	-1394
1.13867	-1394
1.13933	-1394
1.14	-1394
1.14067	-1394
1.14133	-1394
1.142	-1394
1.14267	-1394
1.14333	-1394
1.144	-1394
1.14467	-1394
1.14533	-1395
1.146	-1395
1.14667	-1395
1.14733	-1395
1.148	-1396
1.14867	-1396
1.14933	-1396
1.15	-1396
1.15067	-1396
1.15133	-1396
1.152	-1396
1.15267	-1396
1.15333	-1396
1.154	-1396
1.15467	-1396
1.15533	-1396
1.156	-1396
1.15667	-1396
1.15733	-1396
1.158	-1397
1.15867	-1397
1.15933	-1398
1.16	-1398
1.16067	-1398
1.16133	-1398
1.162	-1399
1.16267	-1399
1.16333	-1399
1.164	-1399
1.16467	-1399
1.16533	-1399
1.166	-1399
1.16667	-1399
1.16733	-1399
1.168	-1398
1.16867	-1398
1.16933	-1398
1.17	-1397
1.17067	-1397
1.17133	-1397
1.172	-1396
1.17267	-1396
1.17333	-1396
1.174	-1396
1.17467	-1396
1.17533	-1396
1.176	-1396
1.17667	-1396
1.17733	-1396
1.178	-1395
1.17867	-1396
1.17933	-1395
1.18	-1395
1.18067	-1395
1.18133	-1395
1.182	-1395
1.18267	-1395
1.18333	-1394
1.184	-1394
1.18467	-1393
1.18533	-1393
1.186	-1393
1.18667	-1393
1.18733	-1393
1.188	-1392
1.18867	-1392
1.18933	-1392
1.19	-1392
1.19067	-1392
1.19133	-1393
1.192	-1393
1.19267	-1393
1.19333	-1394
1.194	-1394
1.19467	-1394
1.19533	-1395
1.196	-1395
1.19667	-1395
1.19733	-1395
1.198	-1396
1.19867	-1396
1.19933	-1397
1.2	-1397
1.20067	-1397
1.20133	-1397
1.202	-1397
1.20267	-1398
1.20333	-1398
1.204	-1398
1.20467	-1398
1.20533	-1398
1.206	-1398
1.20667	-1398
1.20733	-1399
1.208	-1399
1.20867	-1399
1.20933	-1399
1.21	-1399
1.21067	-1399
1.21133	-1398
1.212	-1398
1.21267	-1398
1.21333	-1398
1.214	-1398
1.21467	-1398
1.21533	-1398
1.216	-1398
1.21667	-1398
1.21733	-1398
1.218	-1398
1.21867	-1397
1.21933	-1397
1.22	-1396
1.22067	-1396
1.22133	-1396
1.222	-1395
1.22267	-1395
1.22333	-1395
1.224	-1395
1.22467	-1395
1.22533	-1394
1.226	-1394
1.22667	-1394
1.22733	-1394
1.228	-1394
1.22867	-1394
1.22933	-1394
1.23	-1394
1.23067	-1393
1.23133	-1393
1.232	-1393
1.23267	-1393
1.23333	-1393
1.234	-1394
1.23467	-1394
1.23533	-1394
1.236	-1394
1.23667	-1394
1.23733	-1394
1.238	-1394
1.23867	-1394
1.23933	-1394
1.24	-1395
1.24067	-1395
1.24133	-1395
1.242	-1396
1.24267	-1397
1.24333	-1397
1.244	-1398
1.24467	-1398
1.24533	-1398
1.246	-1399
1.24667	-1399
1.24733	-1399
1.248	-1399
1.24867	-1399
1.24933	-1400
1.25	-1400
1.25067	-1400
1.25133	-1400
1.252	-1400
1.25267	-1400
1.25333	-1401
1.254	-1401
1.25467	-1401
1.25533	-1401
1.256	-1402
1.25667	-1402
1.25733	-1402
1.258	-1402
1.25867	-1403
1.25933	-1403
1.26	-1403
1.26067	-1403
1.26133	-1404
1.262	-1404
1.26267	-1405
1.26333	-1405
1.264	-1405
1.26467	-1405
1.26533	-1406
1.266	-1406
1.26667	-1407
1.26733	-1407
1.268	-1407
1.26867	-1407
1.26933	-1407
1.27	-1407
1.27067	-1407
1.27133	-1407
1.272	-1407
1.27267	-1407
1.27333	-1407
1.274	-1407
1.27467	-1407
1.27533	-1406
1.276	-1406
1.27667	-1406
1.27733	-1405
1.278	-1405
1.27867	-1405
1.27933	-1405
1.28	-1404
1.28067	-1404
1.28133	-1404
1.282	-1404
1.28267	-1404
1.28333	-1404
1.284	-1403
1.28467	-1403
1.28533	-1403
1.286	-1402
1.28667	-1402
1.28733	-1401
1.288	-1401
1.28867	-1400
1.28933	-1400
1.29	-1399
1.29067	-1399
1.29133	-1399
1.292	-1399
1.29267	-1399
1.29333	-1400
1.294	-1400
1.29467	-1400
1.29533	-1401
1.296	-1401
1.29667	-1402
1.29733	-1402
1.298	-1402
1.29867	-1402
1.29933	-1402
1.3	-1402
1.30067	-1402
1.30133	-1402
1.302	-1402
1.30267	-1402
1.30333	-1402
1.304	-1402
1.30467	-1401
1.30533	-1402
1.306	-1402
1.30667	-1402
1.30733	-1402
1.308	-1402
1.30867	-1402
1.30933	-1402
1.31	-1402
1.31067	-1402
1.31133	-1402
1.312	-1403
1.31267	-1403
1.31333	-1404
1.314	-1404
1.31467	-1405
1.31533	-1406
1.316	-1406
1.31667	-1406
1.31733	-1406
1.318	-1406
1.31867	-1406
1.31933	-1405
1.32	-1405
1.32067	-1404
1.32133	-1402
1.322	-1401
1.32267	-1400
1.32333	-1399
1.324	-1399
1.32467	-1398
1.32533	-1398
1.326	-1398
1.32667	-1398
1.32733	-1398
1.328	-1398
1.32867	-1397
1.32933	-1397
1.33	-1397
1.33067	-1397
1.33133	-1398
1.332	-1398
[truncated: 17,273 more rows]
