# Supplementary material for: Dual engineering of thermodynamics and kinetics in covalent organic frameworks for separation
Source: Nat Commun. 2026 Mar 10;17:3896. doi: 10.1038/s41467-026-70311-8 (PMC13125621; doi:10.1038/s41467-026-70311-8)
Supplement: Supplementary file 3 — Source Data [file 41467_2026_70311_MOESM3_ESM.zip › 676225_2_data_set_12367526_twyvxw/Source data for figures/Supplementary Figure S24a.xlsx]

## Sheet: Sheet1
Time (min)	Intensity (μV)
0	74
6.7E-4	75
0.00133	75
0.002	76
0.00267	76
0.00333	76
0.004	76
0.00467	76
0.00533	76
0.006	76
0.00667	76
0.00733	77
0.008	77
0.00867	78
0.00933	79
0.01	79
0.01067	80
0.01133	81
0.012	81
0.01267	82
0.01333	83
0.014	83
0.01467	84
0.01533	85
0.016	86
0.01667	87
0.01733	88
0.018	88
0.01867	89
0.01933	89
0.02	90
0.02067	91
0.02133	92
0.022	93
0.02267	94
0.02333	94
0.024	94
0.02467	94
0.02533	94
0.026	94
0.02667	94
0.02733	94
0.028	94
0.02867	95
0.02933	95
0.03	95
0.03067	96
0.03133	96
0.032	97
0.03267	97
0.03333	97
0.034	98
0.03467	98
0.03533	99
0.036	100
0.03667	100
0.03733	100
0.038	101
0.03867	101
0.03933	102
0.04	102
0.04067	103
0.04133	103
0.042	104
0.04267	104
0.04333	105
0.044	105
0.04467	106
0.04533	106
0.046	106
0.04667	107
0.04733	107
0.048	108
0.04867	108
0.04933	109
0.05	109
0.05067	109
0.05133	109
0.052	109
0.05267	110
0.05333	110
0.054	110
0.05467	111
0.05533	111
0.056	112
0.05667	112
0.05733	112
0.058	112
0.05867	112
0.05933	112
0.06	113
0.06067	113
0.06133	114
0.062	115
0.06267	116
0.06333	116
0.064	117
0.06467	117
0.06533	118
0.066	118
0.06667	118
0.06733	119
0.068	119
0.06867	120
0.06933	120
0.07	119
0.07067	119
0.07133	119
0.072	118
0.07267	118
0.07333	118
0.074	117
0.07467	117
0.07533	117
0.076	117
0.07667	118
0.07733	118
0.078	119
0.07867	120
0.07933	121
0.08	122
0.08067	123
0.08133	124
0.082	124
0.08267	125
0.08333	126
0.084	127
0.08467	128
0.08533	129
0.086	130
0.08667	131
0.08733	131
0.088	132
0.08867	133
0.08933	134
0.09	134
0.09067	135
0.09133	135
0.092	135
0.09267	136
0.09333	136
0.094	135
0.09467	135
0.09533	134
0.096	134
0.09667	134
0.09733	134
0.098	134
0.09867	135
0.09933	135
0.1	136
0.10067	137
0.10133	138
0.102	139
0.10267	140
0.10333	141
0.104	141
0.10467	142
0.10533	142
0.106	142
0.10667	142
0.10733	142
0.108	142
0.10867	142
0.10933	143
0.11	143
0.11067	143
0.11133	143
0.112	143
0.11267	144
0.11333	145
0.114	145
0.11467	146
0.11533	147
0.116	149
0.11667	150
0.11733	152
0.118	153
0.11867	154
0.11933	156
0.12	157
0.12067	158
0.12133	159
0.122	160
0.12267	160
0.12333	161
0.124	161
0.12467	161
0.12533	161
0.126	161
0.12667	161
0.12733	161
0.128	161
0.12867	160
0.12933	159
0.13	159
0.13067	158
0.13133	158
0.132	159
0.13267	159
0.13333	159
0.134	158
0.13467	158
0.13533	157
0.136	157
0.13667	157
0.13733	157
0.138	156
0.13867	156
0.13933	155
0.14	155
0.14067	154
0.14133	154
0.142	154
0.14267	154
0.14333	154
0.144	154
0.14467	154
0.14533	154
0.146	154
0.14667	154
0.14733	154
0.148	154
0.14867	154
0.14933	154
0.15	155
0.15067	155
0.15133	156
0.152	156
0.15267	157
0.15333	157
0.154	157
0.15467	157
0.15533	157
0.156	157
0.15667	158
0.15733	159
0.158	160
0.15867	162
0.15933	163
0.16	165
0.16067	166
0.16133	168
0.162	169
0.16267	170
0.16333	172
0.164	173
0.16467	173
0.16533	174
0.166	174
0.16667	174
0.16733	175
0.168	176
0.16867	176
0.16933	177
0.17	177
0.17067	177
0.17133	177
0.172	177
0.17267	177
0.17333	177
0.174	178
0.17467	179
0.17533	179
0.176	179
0.17667	179
0.17733	178
0.178	178
0.17867	177
0.17933	176
0.18	176
0.18067	175
0.18133	175
0.182	174
0.18267	174
0.18333	174
0.184	174
0.18467	174
0.18533	174
0.186	174
0.18667	174
0.18733	173
0.188	173
0.18867	173
0.18933	173
0.19	172
0.19067	173
0.19133	173
0.192	173
0.19267	174
0.19333	174
0.194	175
0.19467	175
0.19533	176
0.196	176
0.19667	177
0.19733	177
0.198	177
0.19867	177
0.19933	177
0.2	178
0.20067	178
0.20133	179
0.202	179
0.20267	180
0.20333	181
0.204	182
0.20467	183
0.20533	184
0.206	184
0.20667	185
0.20733	185
0.208	186
0.20867	186
0.20933	187
0.21	187
0.21067	188
0.21133	189
0.212	189
0.21267	189
0.21333	189
0.214	189
0.21467	190
0.21533	190
0.216	191
0.21667	192
0.21733	193
0.218	193
0.21867	193
0.21933	193
0.22	193
0.22067	193
0.22133	193
0.222	194
0.22267	194
0.22333	195
0.224	195
0.22467	196
0.22533	196
0.226	196
0.22667	195
0.22733	195
0.228	196
0.22867	197
0.22933	198
0.23	199
0.23067	200
0.23133	201
0.232	202
0.23267	202
0.23333	203
0.234	203
0.23467	204
0.23533	204
0.236	204
0.23667	204
0.23733	203
0.238	203
0.23867	203
0.23933	202
0.24	202
0.24067	202
0.24133	202
0.242	202
0.24267	202
0.24333	203
0.244	203
0.24467	204
0.24533	205
0.246	205
0.24667	206
0.24733	206
0.248	207
0.24867	207
0.24933	208
0.25	209
0.25067	210
0.25133	211
0.252	211
0.25267	211
0.25333	212
0.254	213
0.25467	213
0.25533	213
0.256	214
0.25667	213
0.25733	213
0.258	213
0.25867	213
0.25933	213
0.26	214
0.26067	214
0.26133	215
0.262	216
0.26267	217
0.26333	217
0.264	217
0.26467	217
0.26533	217
0.266	217
0.26667	217
0.26733	218
0.268	218
0.26867	218
0.26933	218
0.27	217
0.27067	217
0.27133	217
0.272	217
0.27267	217
0.27333	217
0.274	218
0.27467	217
0.27533	217
0.276	217
0.27667	217
0.27733	217
0.278	217
0.27867	217
0.27933	216
0.28	216
0.28067	215
0.28133	214
0.282	213
0.28267	212
0.28333	211
0.284	210
0.28467	209
0.28533	210
0.286	210
0.28667	210
0.28733	211
0.288	212
0.28867	213
0.28933	213
0.29	214
0.29067	215
0.29133	216
0.292	217
0.29267	217
0.29333	218
0.294	219
0.29467	220
0.29533	221
0.296	221
0.29667	222
0.29733	223
0.298	224
0.29867	225
0.29933	225
0.3	226
0.30067	226
0.30133	226
0.302	226
0.30267	226
0.30333	226
0.304	225
0.30467	225
0.30533	225
0.306	224
0.30667	224
0.30733	223
0.308	222
0.30867	221
0.30933	221
0.31	221
0.31067	221
0.31133	221
0.312	221
0.31267	222
0.31333	222
0.314	222
0.31467	223
0.31533	223
0.316	223
0.31667	223
0.31733	223
0.318	223
0.31867	222
0.31933	222
0.32	221
0.32067	220
0.32133	220
0.322	220
0.32267	220
0.32333	219
0.324	219
0.32467	219
0.32533	219
0.326	218
0.32667	218
0.32733	218
0.328	217
0.32867	217
0.32933	217
0.33	217
0.33067	217
0.33133	218
0.332	218
0.33267	217
0.33333	217
0.334	216
0.33467	216
0.33533	215
0.336	215
0.33667	215
0.33733	214
0.338	214
0.33867	214
0.33933	213
0.34	213
0.34067	212
0.34133	212
0.342	212
0.34267	212
0.34333	212
0.344	212
0.34467	212
0.34533	212
0.346	211
0.34667	211
0.34733	211
0.348	210
0.34867	210
0.34933	211
0.35	211
0.35067	211
0.35133	211
0.352	211
0.35267	211
0.35333	212
0.354	212
0.35467	212
0.35533	212
0.356	212
0.35667	213
0.35733	213
0.358	214
0.35867	214
0.35933	214
0.36	215
0.36067	215
0.36133	215
0.362	215
0.36267	214
0.36333	214
0.364	213
0.36467	213
0.36533	213
0.366	213
0.36667	213
0.36733	213
0.368	213
0.36867	213
0.36933	212
0.37	211
0.37067	211
0.37133	210
0.372	209
0.37267	209
0.37333	208
0.374	208
0.37467	208
0.37533	207
0.376	207
0.37667	206
0.37733	205
0.378	205
0.37867	204
0.37933	204
0.38	204
0.38067	203
0.38133	203
0.382	202
0.38267	202
0.38333	202
0.384	202
0.38467	203
0.38533	203
0.386	204
0.38667	204
0.38733	204
0.388	205
0.38867	205
0.38933	206
0.39	206
0.39067	206
0.39133	207
0.392	207
0.39267	208
0.39333	208
0.394	209
0.39467	209
0.39533	208
0.396	209
0.39667	209
0.39733	209
0.398	210
0.39867	210
0.39933	210
0.4	210
0.40067	210
0.40133	210
0.402	210
0.40267	210
0.40333	210
0.404	210
0.40467	210
0.40533	210
0.406	210
0.40667	209
0.40733	208
0.408	208
0.40867	207
0.40933	206
0.41	206
0.41067	205
0.41133	205
0.412	204
0.41267	204
0.41333	204
0.414	203
0.41467	203
0.41533	203
0.416	203
0.41667	203
0.41733	202
0.418	202
0.41867	202
0.41933	203
0.42	203
0.42067	203
0.42133	204
0.422	204
0.42267	205
0.42333	205
0.424	205
0.42467	205
0.42533	204
0.426	204
0.42667	203
0.42733	203
0.428	202
0.42867	201
0.42933	201
0.43	201
0.43067	202
0.43133	202
0.432	202
0.43267	202
0.43333	202
0.434	202
0.43467	202
0.43533	203
0.436	204
0.43667	204
0.43733	205
0.438	206
0.43867	207
0.43933	207
0.44	208
0.44067	209
0.44133	209
0.442	209
0.44267	210
0.44333	210
0.444	210
0.44467	210
0.44533	210
0.446	210
0.44667	209
0.44733	208
0.448	207
0.44867	206
0.44933	206
0.45	205
0.45067	205
0.45133	204
0.452	204
0.45267	203
0.45333	203
0.454	202
0.45467	202
0.45533	202
0.456	201
0.45667	201
0.45733	201
0.458	200
0.45867	200
0.45933	201
0.46	201
0.46067	201
0.46133	201
0.462	201
0.46267	201
0.46333	201
0.464	201
0.46467	201
0.46533	201
0.466	201
0.46667	202
0.46733	202
0.468	203
0.46867	203
0.46933	203
0.47	203
0.47067	202
0.47133	202
0.472	201
0.47267	201
0.47333	201
0.474	200
0.47467	200
0.47533	200
0.476	200
0.47667	199
0.47733	199
0.478	199
0.47867	199
0.47933	198
0.48	198
0.48067	197
0.48133	197
0.482	196
0.48267	195
0.48333	194
0.484	193
0.48467	192
0.48533	191
0.486	190
0.48667	190
0.48733	190
0.488	189
0.48867	189
0.48933	188
0.49	188
0.49067	187
0.49133	187
0.492	187
0.49267	187
0.49333	187
0.494	187
0.49467	187
0.49533	187
0.496	187
0.49667	187
0.49733	188
0.498	188
0.49867	189
0.49933	189
0.5	189
0.50067	189
0.50133	189
0.502	189
0.50267	189
0.50333	189
0.504	190
0.50467	190
0.50533	191
0.506	191
0.50667	191
0.50733	192
0.508	192
0.50867	193
0.50933	193
0.51	194
0.51067	195
0.51133	195
0.512	195
0.51267	196
0.51333	196
0.514	196
0.51467	197
0.51533	197
0.516	197
0.51667	197
0.51733	197
0.518	197
0.51867	197
0.51933	196
0.52	195
0.52067	195
0.52133	194
0.522	193
0.52267	192
0.52333	191
0.524	191
0.52467	190
0.52533	190
0.526	190
0.52667	189
0.52733	189
0.528	189
0.52867	190
0.52933	191
0.53	194
0.53067	197
0.53133	202
0.532	208
0.53267	214
0.53333	220
0.534	225
0.53467	230
0.53533	235
0.536	240
0.53667	244
0.53733	249
0.538	253
0.53867	257
0.53933	259
0.54	261
0.54067	263
0.54133	264
0.542	265
0.54267	265
0.54333	266
0.544	266
0.54467	266
0.54533	267
0.546	267
0.54667	268
0.54733	268
0.548	267
0.54867	266
0.54933	265
0.55	264
0.55067	262
0.55133	261
0.552	259
0.55267	257
0.55333	255
0.554	254
0.55467	252
0.55533	251
0.556	249
0.55667	247
0.55733	245
0.558	243
0.55867	241
0.55933	239
0.56	237
0.56067	236
0.56133	235
0.562	235
0.56267	234
0.56333	233
0.564	232
0.56467	231
0.56533	230
0.566	229
0.56667	228
0.56733	226
0.568	225
0.56867	223
0.56933	222
0.57	221
0.57067	220
0.57133	219
0.572	217
0.57267	216
0.57333	214
0.574	212
0.57467	210
0.57533	208
0.576	207
0.57667	206
0.57733	205
0.578	204
0.57867	204
0.57933	203
0.58	203
0.58067	202
0.58133	202
0.582	201
0.58267	200
0.58333	199
0.584	198
0.58467	197
0.58533	196
0.586	195
0.58667	194
0.58733	194
0.588	193
0.58867	192
0.58933	192
0.59	191
0.59067	191
0.59133	191
0.592	191
0.59267	192
0.59333	193
0.594	193
0.59467	193
0.59533	194
0.596	194
0.59667	194
0.59733	194
0.598	194
0.59867	194
0.59933	194
0.6	194
0.60067	193
0.60133	193
0.602	192
0.60267	192
0.60333	192
0.604	191
0.60467	191
0.60533	190
0.606	190
0.60667	190
0.60733	189
0.608	188
0.60867	187
0.60933	186
0.61	185
0.61067	185
0.61133	185
0.612	184
0.61267	183
0.61333	182
0.614	181
0.61467	181
0.61533	181
0.616	180
0.61667	180
0.61733	179
0.618	178
0.61867	178
0.61933	177
0.62	176
0.62067	175
0.62133	175
0.622	175
0.62267	175
0.62333	175
0.624	175
0.62467	175
0.62533	175
0.626	175
0.62667	175
0.62733	175
0.628	175
0.62867	175
0.62933	175
0.63	175
0.63067	175
0.63133	175
0.632	175
0.63267	175
0.63333	175
0.634	176
0.63467	177
0.63533	178
0.636	178
0.63667	179
0.63733	179
0.638	180
0.63867	180
0.63933	182
0.64	183
0.64067	183
0.64133	184
0.642	184
0.64267	185
0.64333	186
0.644	186
0.64467	187
0.64533	187
0.646	187
0.64667	187
0.64733	187
0.648	187
0.64867	187
0.64933	187
0.65	187
0.65067	186
0.65133	186
0.652	186
0.65267	186
0.65333	185
0.654	185
0.65467	184
0.65533	183
0.656	182
0.65667	182
0.65733	181
0.658	180
0.65867	180
0.65933	179
0.66	178
0.66067	178
0.66133	177
0.662	177
0.66267	177
0.66333	176
0.664	176
0.66467	175
0.66533	175
0.666	174
0.66667	173
0.66733	173
0.668	172
0.66867	171
0.66933	171
0.67	172
0.67067	172
0.67133	173
0.672	173
0.67267	173
0.67333	173
0.674	173
0.67467	173
0.67533	173
0.676	173
0.67667	173
0.67733	172
0.678	173
0.67867	173
0.67933	172
0.68	172
0.68067	172
0.68133	171
0.682	170
0.68267	170
0.68333	169
0.684	169
0.68467	169
0.68533	169
0.686	169
0.68667	169
0.68733	169
0.688	169
0.68867	168
0.68933	168
0.69	167
0.69067	167
0.69133	167
0.692	167
0.69267	167
0.69333	167
0.694	168
0.69467	168
0.69533	169
0.696	170
0.69667	170
0.69733	171
0.698	172
0.69867	173
0.69933	173
0.7	174
0.70067	174
0.70133	174
0.702	175
0.70267	176
0.70333	176
0.704	176
0.70467	177
0.70533	177
0.706	178
0.70667	178
0.70733	179
0.708	179
0.70867	180
0.70933	180
0.71	180
0.71067	180
0.71133	180
0.712	181
0.71267	181
0.71333	181
0.714	181
0.71467	181
0.71533	181
0.716	180
0.71667	180
0.71733	180
0.718	179
0.71867	179
0.71933	179
0.72	179
0.72067	179
0.72133	179
0.722	178
0.72267	178
0.72333	177
0.724	177
0.72467	177
0.72533	177
0.726	177
0.72667	178
0.72733	178
0.728	178
0.72867	179
0.72933	179
0.73	180
0.73067	181
0.73133	182
0.732	183
0.73267	184
0.73333	184
0.734	185
0.73467	185
0.73533	186
0.736	187
0.73667	187
0.73733	188
0.738	189
0.73867	189
0.73933	190
0.74	191
0.74067	191
0.74133	191
0.742	191
0.74267	191
0.74333	190
0.744	190
0.74467	190
0.74533	190
0.746	190
0.74667	189
0.74733	188
0.748	187
0.74867	186
0.74933	184
0.75	183
0.75067	181
0.75133	179
0.752	178
0.75267	176
0.75333	175
0.754	174
0.75467	173
0.75533	172
0.756	171
0.75667	169
0.75733	168
0.758	167
0.75867	166
0.75933	165
0.76	164
0.76067	163
0.76133	162
0.762	161
0.76267	161
0.76333	160
0.764	160
0.76467	159
0.76533	158
0.766	157
0.76667	156
0.76733	156
0.768	155
0.76867	154
0.76933	153
0.77	153
0.77067	152
0.77133	151
0.772	150
0.77267	149
0.77333	148
0.774	147
0.77467	146
0.77533	146
0.776	146
0.77667	146
0.77733	146
0.778	146
0.77867	146
0.77933	147
0.78	147
0.78067	147
0.78133	147
0.782	148
0.78267	148
0.78333	148
0.784	148
0.78467	148
0.78533	148
0.786	148
0.78667	148
0.78733	148
0.788	148
0.78867	148
0.78933	148
0.79	148
0.79067	148
0.79133	148
0.792	147
0.79267	147
0.79333	147
0.794	146
0.79467	146
0.79533	146
0.796	145
0.79667	145
0.79733	144
0.798	144
0.79867	143
0.79933	142
0.8	142
0.80067	141
0.80133	141
0.802	140
0.80267	140
0.80333	141
0.804	141
0.80467	141
0.80533	141
0.806	142
0.80667	142
0.80733	142
0.808	142
0.80867	142
0.80933	142
0.81	142
0.81067	142
0.81133	142
0.812	141
0.81267	142
0.81333	141
0.814	141
0.81467	140
0.81533	140
0.816	140
0.81667	140
0.81733	140
0.818	140
0.81867	140
0.81933	139
0.82	139
0.82067	139
0.82133	138
0.822	138
0.82267	137
0.82333	136
0.824	135
0.82467	134
0.82533	133
0.826	132
0.82667	131
0.82733	130
0.828	129
0.82867	128
0.82933	128
0.83	128
0.83067	127
0.83133	127
0.832	126
0.83267	126
0.83333	126
0.834	126
0.83467	126
0.83533	126
0.836	126
0.83667	126
0.83733	125
0.838	125
0.83867	124
0.83933	124
0.84	123
0.84067	122
0.84133	121
0.842	121
0.84267	121
0.84333	121
0.844	121
0.84467	121
0.84533	121
0.846	121
0.84667	122
0.84733	122
0.848	123
0.84867	123
0.84933	124
0.85	125
0.85067	126
0.85133	127
0.852	128
0.85267	129
0.85333	130
0.854	132
0.85467	134
0.85533	136
0.856	138
0.85667	141
0.85733	145
0.858	149
0.85867	154
0.85933	160
0.86	167
0.86067	174
0.86133	182
0.862	192
0.86267	203
0.86333	215
0.864	229
0.86467	244
0.86533	260
0.866	279
0.86667	300
0.86733	324
0.868	350
0.86867	379
0.86933	411
0.87	446
0.87067	484
0.87133	526
0.872	571
0.87267	621
0.87333	675
0.874	733
0.87467	795
0.87533	862
0.876	933
0.87667	1009
0.87733	1090
0.878	1175
0.87867	1266
0.87933	1361
0.88	1461
0.88067	1566
0.88133	1675
0.882	1790
0.88267	1909
0.88333	2031
0.884	2157
0.88467	2287
0.88533	2420
0.886	2555
0.88667	2692
0.88733	2831
0.888	2970
0.88867	3110
0.88933	3249
0.89	3387
0.89067	3524
0.89133	3659
0.892	3790
0.89267	3918
0.89333	4042
0.894	4161
0.89467	4274
0.89533	4382
0.896	4483
0.89667	4577
0.89733	4664
0.898	4742
0.89867	4813
0.89933	4874
0.9	4927
0.90067	4972
0.90133	5008
0.902	5034
0.90267	5051
0.90333	5058
0.904	5056
0.90467	5045
0.90533	5025
0.906	4995
0.90667	4957
0.90733	4911
0.908	4858
0.90867	4797
0.90933	4728
0.91	4653
0.91067	4571
0.91133	4483
0.912	4390
0.91267	4292
0.91333	4189
0.914	4082
0.91467	3972
0.91533	3859
0.916	3743
0.91667	3626
0.91733	3507
0.918	3387
0.91867	3267
0.91933	3148
0.92	3028
0.92067	2909
0.92133	2792
0.922	2676
0.92267	2561
0.92333	2450
0.924	2340
0.92467	2233
0.92533	2129
0.926	2027
0.92667	1929
0.92733	1833
0.928	1741
0.92867	1653
0.92933	1567
0.93	1486
0.93067	1408
0.93133	1333
0.932	1262
0.93267	1194
0.93333	1129
0.934	1068
0.93467	1010
0.93533	955
0.936	902
0.93667	852
0.93733	805
0.938	761
0.93867	719
0.93933	679
0.94	641
0.94067	606
0.94133	573
0.942	542
0.94267	513
0.94333	486
0.944	461
0.94467	437
0.94533	415
0.946	395
0.94667	376
0.94733	358
0.948	342
0.94867	327
0.94933	313
0.95	300
0.95067	289
0.95133	278
0.952	267
0.95267	257
0.95333	248
0.954	239
0.95467	232
0.95533	225
0.956	219
0.95667	213
0.95733	208
0.958	203
0.95867	198
0.95933	194
0.96	190
0.96067	187
0.96133	183
0.962	181
0.96267	178
0.96333	176
0.964	173
0.96467	171
0.96533	169
0.966	167
0.96667	165
0.96733	162
0.968	160
0.96867	158
0.96933	156
0.97	153
0.97067	152
0.97133	149
0.972	147
0.97267	145
0.97333	143
0.974	141
0.97467	139
0.97533	138
0.976	136
0.97667	135
0.97733	134
0.978	133
0.97867	132
0.97933	131
0.98	130
0.98067	130
0.98133	129
0.982	129
0.98267	128
0.98333	128
0.984	127
0.98467	126
0.98533	125
0.986	125
0.98667	124
0.98733	124
0.988	123
0.98867	122
0.98933	122
0.99	121
0.99067	120
0.99133	119
0.992	117
0.99267	116
0.99333	115
0.994	115
0.99467	114
0.99533	113
0.996	113
0.99667	112
0.99733	112
0.998	111
0.99867	111
0.99933	110
1	110
1.00067	109
1.00133	109
1.002	108
1.00267	108
1.00333	108
1.004	108
1.00467	107
1.00533	107
1.006	106
1.00667	105
1.00733	104
1.008	103
1.00867	102
1.00933	101
1.01	101
1.01067	100
1.01133	100
1.012	100
1.01267	99
1.01333	98
1.014	97
1.01467	97
1.01533	96
1.016	95
1.01667	95
1.01733	94
1.018	94
1.01867	93
1.01933	94
1.02	94
1.02067	94
1.02133	94
1.022	94
1.02267	95
1.02333	95
1.024	96
1.02467	96
1.02533	96
1.026	97
1.02667	96
1.02733	96
1.028	95
1.02867	95
1.02933	94
1.03	94
1.03067	93
1.03133	93
1.032	93
1.03267	93
1.03333	93
1.034	93
1.03467	93
1.03533	93
1.036	94
1.03667	95
1.03733	95
1.038	96
1.03867	96
1.03933	97
1.04	99
1.04067	100
1.04133	101
1.042	102
1.04267	103
1.04333	103
1.044	104
1.04467	105
1.04533	105
1.046	105
1.04667	105
1.04733	106
1.048	106
1.04867	107
1.04933	107
1.05	107
1.05067	107
1.05133	107
1.052	107
1.05267	106
1.05333	107
1.054	107
1.05467	107
1.05533	108
1.056	109
1.05667	110
1.05733	111
1.058	111
1.05867	112
1.05933	112
1.06	112
1.06067	112
1.06133	112
1.062	112
1.06267	111
1.06333	111
1.064	110
1.06467	109
1.06533	108
1.066	107
1.06667	107
1.06733	106
1.068	105
1.06867	104
1.06933	103
1.07	102
1.07067	102
1.07133	101
1.072	101
1.07267	100
1.07333	100
1.074	100
1.07467	100
1.07533	99
1.076	98
1.07667	98
1.07733	97
1.078	96
1.07867	95
1.07933	95
1.08	95
1.08067	94
1.08133	93
1.082	93
1.08267	93
1.08333	93
1.084	92
1.08467	91
1.08533	90
1.086	89
1.08667	89
1.08733	88
1.088	89
1.08867	88
1.08933	88
1.09	88
1.09067	88
1.09133	88
1.092	88
1.09267	88
1.09333	89
1.094	89
1.09467	89
1.09533	89
1.096	89
1.09667	89
1.09733	89
1.098	89
1.09867	89
1.09933	89
1.1	89
1.10067	88
1.10133	88
1.102	89
1.10267	89
1.10333	89
1.104	89
1.10467	89
1.10533	89
1.106	89
1.10667	89
1.10733	89
1.108	88
1.10867	88
1.10933	88
1.11	88
1.11067	88
1.11133	87
1.112	87
1.11267	86
1.11333	86
1.114	85
1.11467	85
1.11533	85
1.116	84
1.11667	84
1.11733	84
1.118	83
1.11867	83
1.11933	83
1.12	82
1.12067	82
1.12133	83
1.122	83
1.12267	83
1.12333	83
1.124	83
1.12467	83
1.12533	84
1.126	84
1.12667	86
1.12733	87
1.128	89
1.12867	90
1.12933	92
1.13	93
1.13067	95
1.13133	96
1.132	98
1.13267	100
1.13333	102
1.134	105
1.13467	108
1.13533	111
1.136	115
1.13667	119
1.13733	124
1.138	130
1.13867	136
1.13933	143
1.14	150
1.14067	159
1.14133	168
1.142	179
1.14267	190
1.14333	204
1.144	218
1.14467	234
1.14533	252
1.146	272
1.14667	294
1.14733	318
1.148	345
1.14867	373
1.14933	404
1.15	438
1.15067	474
1.15133	514
1.152	556
1.15267	602
1.15333	652
1.154	704
1.15467	760
1.15533	820
1.156	883
1.15667	949
1.15733	1018
1.158	1091
1.15867	1167
1.15933	1246
1.16	1329
1.16067	1414
1.16133	1503
1.162	1594
1.16267	1687
1.16333	1783
1.164	1881
1.16467	1980
1.16533	2080
1.166	2182
1.16667	2283
1.16733	2385
1.168	2487
1.16867	2589
1.16933	2690
1.17	2790
1.17067	2888
1.17133	2985
1.172	3079
1.17267	3172
1.17333	3262
1.174	3348
1.17467	3432
1.17533	3512
1.176	3588
1.17667	3660
1.17733	3728
1.178	3792
1.17867	3852
1.17933	3907
1.18	3957
1.18067	4002
1.18133	4043
1.182	4078
1.18267	4109
1.18333	4135
1.184	4156
1.18467	4173
1.18533	4185
1.186	4192
1.18667	4194
1.18733	4192
1.188	4186
1.18867	4175
1.18933	4160
1.19	4141
1.19067	4117
1.19133	4089
1.192	4058
1.19267	4023
1.19333	3985
1.194	3945
1.19467	3901
1.19533	3855
1.196	3806
1.19667	3754
1.19733	3701
1.198	3646
1.19867	3589
1.19933	3531
1.2	3472
1.20067	3412
1.20133	3351
1.202	3289
1.20267	3227
1.20333	3165
1.204	3103
1.20467	3040
1.20533	2978
1.206	2916
1.20667	2854
1.20733	2792
1.208	2731
1.20867	2671
1.20933	2611
1.21	2553
1.21067	2495
1.21133	2438
1.212	2382
1.21267	2328
1.21333	2274
1.214	2221
1.21467	2169
1.21533	2118
1.216	2069
1.21667	2020
1.21733	1973
1.218	1927
1.21867	1882
1.21933	1838
1.22	1796
1.22067	1755
1.22133	1715
1.222	1675
1.22267	1638
1.22333	1601
1.224	1565
1.22467	1531
1.22533	1498
1.226	1465
1.22667	1434
1.22733	1403
1.228	1374
1.22867	1345
1.22933	1318
1.23	1291
1.23067	1265
1.23133	1239
1.232	1214
1.23267	1189
1.23333	1165
1.234	1142
1.23467	1120
1.23533	1098
1.236	1076
1.23667	1056
1.23733	1036
1.238	1016
1.23867	997
1.23933	978
1.24	959
1.24067	940
1.24133	922
1.242	904
1.24267	887
1.24333	870
1.244	853
1.24467	836
1.24533	820
1.246	804
1.24667	787
1.24733	771
1.248	755
1.24867	739
1.24933	723
1.25	708
1.25067	693
1.25133	678
1.252	664
1.25267	649
1.25333	635
1.254	621
1.25467	608
1.25533	595
1.256	583
1.25667	570
1.25733	558
1.258	546
1.25867	534
1.25933	522
1.26	511
1.26067	499
1.26133	488
1.262	477
1.26267	467
1.26333	457
1.264	447
1.26467	437
1.26533	427
1.266	418
1.26667	408
1.26733	399
1.268	389
1.26867	380
1.26933	370
1.27	361
1.27067	352
1.27133	343
1.272	334
1.27267	325
1.27333	317
1.274	310
1.27467	302
1.27533	295
1.276	287
1.27667	280
1.27733	273
1.278	266
1.27867	259
1.27933	253
1.28	246
1.28067	241
1.28133	235
1.282	230
1.28267	224
1.28333	220
1.284	216
1.28467	212
1.28533	208
1.286	205
1.28667	201
1.28733	199
1.288	196
1.28867	193
1.28933	190
1.29	188
1.29067	186
1.29133	183
1.292	180
1.29267	177
1.29333	174
1.294	172
1.29467	170
1.29533	168
1.296	166
1.29667	165
1.29733	163
1.298	161
1.29867	160
1.29933	159
1.3	158
1.30067	156
1.30133	154
1.302	153
1.30267	151
1.30333	149
1.304	148
1.30467	146
1.30533	145
1.306	144
1.30667	143
1.30733	142
1.308	141
1.30867	139
1.30933	137
1.31	136
1.31067	134
1.31133	133
1.312	131
1.31267	129
1.31333	127
1.314	126
1.31467	124
1.31533	123
1.316	122
1.31667	122
1.31733	121
1.318	121
1.31867	121
1.31933	122
1.32	121
1.32067	121
1.32133	121
1.322	121
1.32267	121
1.32333	121
1.324	121
1.32467	121
1.32533	120
1.326	120
1.32667	121
1.32733	121
1.328	120
1.32867	120
1.32933	120
1.33	120
1.33067	120
1.33133	120
1.332	120
[truncated: 1,808 more rows]
