# Supplementary material for: Dual engineering of thermodynamics and kinetics in covalent organic frameworks for separation
Source: Nat Commun. 2026 Mar 10;17:3896. doi: 10.1038/s41467-026-70311-8 (PMC13125621; doi:10.1038/s41467-026-70311-8)
Supplement: Supplementary file 3 — Source Data [file 41467_2026_70311_MOESM3_ESM.zip › 676225_2_data_set_12367526_twyvxw/Source data for figures/Supplementary Figure S24b.xlsx]

## Sheet: Sheet1
Time (min)	Intensity (μV)
0	-105
6.7E-4	-106
0.00133	-107
0.002	-107
0.00267	-107
0.00333	-108
0.004	-109
0.00467	-110
0.00533	-111
0.006	-112
0.00667	-112
0.00733	-112
0.008	-112
0.00867	-112
0.00933	-112
0.01	-112
0.01067	-112
0.01133	-112
0.012	-112
0.01267	-112
0.01333	-113
0.014	-113
0.01467	-114
0.01533	-114
0.016	-115
0.01667	-115
0.01733	-116
0.018	-116
0.01867	-117
0.01933	-117
0.02	-117
0.02067	-117
0.02133	-118
0.022	-118
0.02267	-118
0.02333	-119
0.024	-120
0.02467	-122
0.02533	-123
0.026	-124
0.02667	-125
0.02733	-126
0.028	-126
0.02867	-126
0.02933	-127
0.03	-127
0.03067	-127
0.03133	-127
0.032	-127
0.03267	-127
0.03333	-127
0.034	-127
0.03467	-128
0.03533	-128
0.036	-128
0.03667	-128
0.03733	-128
0.038	-128
0.03867	-127
0.03933	-126
0.04	-125
0.04067	-125
0.04133	-124
0.042	-124
0.04267	-124
0.04333	-124
0.044	-124
0.04467	-123
0.04533	-123
0.046	-122
0.04667	-122
0.04733	-122
0.048	-122
0.04867	-122
0.04933	-121
0.05	-120
0.05067	-119
0.05133	-118
0.052	-117
0.05267	-117
0.05333	-116
0.054	-116
0.05467	-115
0.05533	-115
0.056	-115
0.05667	-115
0.05733	-115
0.058	-114
0.05867	-114
0.05933	-114
0.06	-113
0.06067	-112
0.06133	-111
0.062	-111
0.06267	-111
0.06333	-111
0.064	-111
0.06467	-111
0.06533	-110
0.066	-110
0.06667	-109
0.06733	-110
0.068	-110
0.06867	-110
0.06933	-111
0.07	-111
0.07067	-111
0.07133	-111
0.072	-111
0.07267	-112
0.07333	-113
0.074	-113
0.07467	-113
0.07533	-113
0.076	-114
0.07667	-115
0.07733	-116
0.078	-116
0.07867	-117
0.07933	-118
0.08	-119
0.08067	-120
0.08133	-120
0.082	-121
0.08267	-122
0.08333	-123
0.084	-124
0.08467	-125
0.08533	-126
0.086	-127
0.08667	-128
0.08733	-129
0.088	-129
0.08867	-130
0.08933	-131
0.09	-131
0.09067	-132
0.09133	-132
0.092	-132
0.09267	-132
0.09333	-132
0.094	-131
0.09467	-131
0.09533	-130
0.096	-130
0.09667	-129
0.09733	-128
0.098	-128
0.09867	-127
0.09933	-126
0.1	-125
0.10067	-125
0.10133	-125
0.102	-124
0.10267	-124
0.10333	-124
0.104	-124
0.10467	-125
0.10533	-125
0.106	-125
0.10667	-125
0.10733	-125
0.108	-126
0.10867	-126
0.10933	-127
0.11	-127
0.11067	-128
0.11133	-128
0.112	-128
0.11267	-128
0.11333	-129
0.114	-129
0.11467	-129
0.11533	-128
0.116	-128
0.11667	-129
0.11733	-129
0.118	-130
0.11867	-131
0.11933	-131
0.12	-131
0.12067	-131
0.12133	-131
0.122	-131
0.12267	-130
0.12333	-130
0.124	-130
0.12467	-130
0.12533	-130
0.126	-129
0.12667	-129
0.12733	-129
0.128	-130
0.12867	-130
0.12933	-131
0.13	-131
0.13067	-131
0.13133	-132
0.132	-132
0.13267	-132
0.13333	-131
0.134	-131
0.13467	-131
0.13533	-131
0.136	-131
0.13667	-130
0.13733	-130
0.138	-130
0.13867	-130
0.13933	-130
0.14	-129
0.14067	-129
0.14133	-129
0.142	-129
0.14267	-129
0.14333	-130
0.144	-130
0.14467	-130
0.14533	-131
0.146	-131
0.14667	-131
0.14733	-132
0.148	-132
0.14867	-132
0.14933	-131
0.15	-131
0.15067	-131
0.15133	-131
0.152	-131
0.15267	-131
0.15333	-131
0.154	-131
0.15467	-132
0.15533	-132
0.156	-132
0.15667	-132
0.15733	-132
0.158	-132
0.15867	-132
0.15933	-131
0.16	-131
0.16067	-130
0.16133	-130
0.162	-130
0.16267	-131
0.16333	-131
0.164	-131
0.16467	-131
0.16533	-131
0.166	-132
0.16667	-132
0.16733	-133
0.168	-133
0.16867	-132
0.16933	-131
0.17	-130
0.17067	-129
0.17133	-128
0.172	-128
0.17267	-127
0.17333	-128
0.174	-127
0.17467	-127
0.17533	-127
0.176	-126
0.17667	-126
0.17733	-126
0.178	-125
0.17867	-125
0.17933	-125
0.18	-126
0.18067	-126
0.18133	-127
0.182	-127
0.18267	-127
0.18333	-127
0.184	-127
0.18467	-127
0.18533	-128
0.186	-128
0.18667	-129
0.18733	-129
0.188	-129
0.18867	-129
0.18933	-129
0.19	-129
0.19067	-128
0.19133	-128
0.192	-128
0.19267	-128
0.19333	-128
0.194	-128
0.19467	-128
0.19533	-129
0.196	-129
0.19667	-130
0.19733	-130
0.198	-131
0.19867	-132
0.19933	-133
0.2	-133
0.20067	-133
0.20133	-133
0.202	-133
0.20267	-133
0.20333	-133
0.204	-133
0.20467	-132
0.20533	-132
0.206	-132
0.20667	-132
0.20733	-131
0.208	-131
0.20867	-130
0.20933	-130
0.21	-130
0.21067	-130
0.21133	-130
0.212	-130
0.21267	-130
0.21333	-131
0.214	-131
0.21467	-131
0.21533	-131
0.216	-131
0.21667	-131
0.21733	-131
0.218	-131
0.21867	-131
0.21933	-131
0.22	-131
0.22067	-131
0.22133	-131
0.222	-132
0.22267	-133
0.22333	-133
0.224	-133
0.22467	-134
0.22533	-134
0.226	-134
0.22667	-134
0.22733	-134
0.228	-134
0.22867	-134
0.22933	-134
0.23	-134
0.23067	-133
0.23133	-133
0.232	-133
0.23267	-133
0.23333	-133
0.234	-133
0.23467	-132
0.23533	-132
0.236	-132
0.23667	-132
0.23733	-132
0.238	-132
0.23867	-132
0.23933	-132
0.24	-132
0.24067	-132
0.24133	-131
0.242	-132
0.24267	-132
0.24333	-133
0.244	-133
0.24467	-134
0.24533	-134
0.246	-135
0.24667	-136
0.24733	-136
0.248	-137
0.24867	-138
0.24933	-139
0.25	-140
0.25067	-140
0.25133	-141
0.252	-141
0.25267	-141
0.25333	-141
0.254	-141
0.25467	-142
0.25533	-142
0.256	-143
0.25667	-143
0.25733	-144
0.258	-145
0.25867	-145
0.25933	-146
0.26	-147
0.26067	-147
0.26133	-147
0.262	-146
0.26267	-146
0.26333	-146
0.264	-146
0.26467	-146
0.26533	-146
0.266	-146
0.26667	-146
0.26733	-147
0.268	-147
0.26867	-147
0.26933	-148
0.27	-147
0.27067	-147
0.27133	-147
0.272	-147
0.27267	-147
0.27333	-147
0.274	-147
0.27467	-147
0.27533	-147
0.276	-148
0.27667	-148
0.27733	-148
0.278	-148
0.27867	-149
0.27933	-149
0.28	-149
0.28067	-149
0.28133	-149
0.282	-149
0.28267	-149
0.28333	-148
0.284	-148
0.28467	-148
0.28533	-148
0.286	-148
0.28667	-148
0.28733	-148
0.288	-148
0.28867	-148
0.28933	-148
0.29	-148
0.29067	-149
0.29133	-149
0.292	-150
0.29267	-150
0.29333	-151
0.294	-151
0.29467	-152
0.29533	-153
0.296	-153
0.29667	-154
0.29733	-154
0.298	-155
0.29867	-155
0.29933	-155
0.3	-155
0.30067	-156
0.30133	-157
0.302	-157
0.30267	-158
0.30333	-158
0.304	-158
0.30467	-158
0.30533	-159
0.306	-158
0.30667	-158
0.30733	-158
0.308	-158
0.30867	-158
0.30933	-159
0.31	-159
0.31067	-159
0.31133	-160
0.312	-160
0.31267	-161
0.31333	-162
0.314	-162
0.31467	-162
0.31533	-162
0.316	-162
0.31667	-162
0.31733	-162
0.318	-162
0.31867	-162
0.31933	-161
0.32	-161
0.32067	-160
0.32133	-160
0.322	-160
0.32267	-161
0.32333	-162
0.324	-162
0.32467	-163
0.32533	-163
0.326	-164
0.32667	-164
0.32733	-164
0.328	-165
0.32867	-165
0.32933	-165
0.33	-166
0.33067	-166
0.33133	-166
0.332	-166
0.33267	-166
0.33333	-166
0.334	-166
0.33467	-166
0.33533	-166
0.336	-166
0.33667	-166
0.33733	-166
0.338	-166
0.33867	-166
0.33933	-166
0.34	-166
0.34067	-166
0.34133	-166
0.342	-166
0.34267	-167
0.34333	-168
0.344	-168
0.34467	-169
0.34533	-170
0.346	-171
0.34667	-171
0.34733	-172
0.348	-172
0.34867	-172
0.34933	-173
0.35	-173
0.35067	-173
0.35133	-173
0.352	-173
0.35267	-173
0.35333	-174
0.354	-174
0.35467	-174
0.35533	-174
0.356	-175
0.35667	-175
0.35733	-175
0.358	-176
0.35867	-176
0.35933	-177
0.36	-177
0.36067	-178
0.36133	-178
0.362	-179
0.36267	-179
0.36333	-179
0.364	-180
0.36467	-180
0.36533	-181
0.366	-181
0.36667	-182
0.36733	-183
0.368	-183
0.36867	-184
0.36933	-184
0.37	-184
0.37067	-184
0.37133	-183
0.372	-183
0.37267	-183
0.37333	-182
0.374	-182
0.37467	-183
0.37533	-183
0.376	-184
0.37667	-184
0.37733	-183
0.378	-183
0.37867	-182
0.37933	-181
0.38	-180
0.38067	-180
0.38133	-180
0.382	-179
0.38267	-179
0.38333	-179
0.384	-178
0.38467	-178
0.38533	-177
0.386	-177
0.38667	-177
0.38733	-177
0.388	-177
0.38867	-178
0.38933	-178
0.39	-179
0.39067	-179
0.39133	-179
0.392	-179
0.39267	-179
0.39333	-180
0.394	-181
0.39467	-181
0.39533	-181
0.396	-181
0.39667	-181
0.39733	-181
0.398	-180
0.39867	-180
0.39933	-180
0.4	-180
0.40067	-180
0.40133	-180
0.402	-180
0.40267	-179
0.40333	-179
0.404	-179
0.40467	-179
0.40533	-179
0.406	-179
0.40667	-179
0.40733	-179
0.408	-179
0.40867	-178
0.40933	-178
0.41	-177
0.41067	-177
0.41133	-176
0.412	-176
0.41267	-176
0.41333	-177
0.414	-177
0.41467	-177
0.41533	-178
0.416	-178
0.41667	-179
0.41733	-179
0.418	-180
0.41867	-180
0.41933	-181
0.42	-181
0.42067	-181
0.42133	-182
0.422	-182
0.42267	-182
0.42333	-182
0.424	-182
0.42467	-183
0.42533	-183
0.426	-184
0.42667	-185
0.42733	-186
0.428	-186
0.42867	-186
0.42933	-187
0.43	-187
0.43067	-188
0.43133	-189
0.432	-191
0.43267	-192
0.43333	-193
0.434	-194
0.43467	-195
0.43533	-195
0.436	-196
0.43667	-196
0.43733	-196
0.438	-195
0.43867	-195
0.43933	-195
0.44	-194
0.44067	-193
0.44133	-193
0.442	-193
0.44267	-193
0.44333	-193
0.444	-194
0.44467	-194
0.44533	-195
0.446	-195
0.44667	-196
0.44733	-196
0.448	-196
0.44867	-196
0.44933	-196
0.45	-196
0.45067	-196
0.45133	-196
0.452	-196
0.45267	-196
0.45333	-196
0.454	-196
0.45467	-195
0.45533	-195
0.456	-195
0.45667	-195
0.45733	-195
0.458	-195
0.45867	-194
0.45933	-194
0.46	-194
0.46067	-194
0.46133	-193
0.462	-193
0.46267	-193
0.46333	-193
0.464	-193
0.46467	-192
0.46533	-191
0.466	-191
0.46667	-191
0.46733	-191
0.468	-191
0.46867	-191
0.46933	-191
0.47	-191
0.47067	-191
0.47133	-192
0.472	-192
0.47267	-192
0.47333	-193
0.474	-194
0.47467	-195
0.47533	-196
0.476	-197
0.47667	-198
0.47733	-200
0.478	-201
0.47867	-202
0.47933	-204
0.48	-205
0.48067	-205
0.48133	-206
0.482	-206
0.48267	-206
0.48333	-206
0.484	-207
0.48467	-207
0.48533	-207
0.486	-207
0.48667	-207
0.48733	-207
0.488	-208
0.48867	-208
0.48933	-208
0.49	-208
0.49067	-208
0.49133	-208
0.492	-208
0.49267	-208
0.49333	-208
0.494	-208
0.49467	-208
0.49533	-208
0.496	-208
0.49667	-208
0.49733	-208
0.498	-209
0.49867	-209
0.49933	-210
0.5	-210
0.50067	-211
0.50133	-212
0.502	-213
0.50267	-213
0.50333	-214
0.504	-214
0.50467	-214
0.50533	-214
0.506	-214
0.50667	-214
0.50733	-215
0.508	-216
0.50867	-216
0.50933	-217
0.51	-217
0.51067	-218
0.51133	-218
0.512	-218
0.51267	-218
0.51333	-218
0.514	-218
0.51467	-218
0.51533	-219
0.516	-219
0.51667	-219
0.51733	-219
0.518	-219
0.51867	-219
0.51933	-220
0.52	-220
0.52067	-220
0.52133	-220
0.522	-220
0.52267	-220
0.52333	-220
0.524	-221
0.52467	-222
0.52533	-222
0.526	-223
0.52667	-223
0.52733	-223
0.528	-223
0.52867	-223
0.52933	-222
0.53	-222
0.53067	-222
0.53133	-221
0.532	-221
0.53267	-221
0.53333	-221
0.534	-222
0.53467	-222
0.53533	-222
0.536	-223
0.53667	-224
0.53733	-224
0.538	-225
0.53867	-225
0.53933	-225
0.54	-225
0.54067	-225
0.54133	-225
0.542	-226
0.54267	-226
0.54333	-226
0.544	-225
0.54467	-225
0.54533	-224
0.546	-224
0.54667	-224
0.54733	-224
0.548	-224
0.54867	-224
0.54933	-224
0.55	-224
0.55067	-224
0.55133	-224
0.552	-223
0.55267	-223
0.55333	-223
0.554	-223
0.55467	-223
0.55533	-222
0.556	-222
0.55667	-222
0.55733	-222
0.558	-222
0.55867	-222
0.55933	-222
0.56	-222
0.56067	-222
0.56133	-222
0.562	-221
0.56267	-221
0.56333	-221
0.564	-221
0.56467	-221
0.56533	-221
0.566	-221
0.56667	-222
0.56733	-222
0.568	-222
0.56867	-223
0.56933	-223
0.57	-224
0.57067	-225
0.57133	-225
0.572	-226
0.57267	-226
0.57333	-226
0.574	-225
0.57467	-225
0.57533	-225
0.576	-225
0.57667	-225
0.57733	-226
0.578	-226
0.57867	-227
0.57933	-228
0.58	-229
0.58067	-230
0.58133	-230
0.582	-231
0.58267	-231
0.58333	-231
0.584	-232
0.58467	-233
0.58533	-233
0.586	-233
0.58667	-233
0.58733	-234
0.588	-234
0.58867	-234
0.58933	-234
0.59	-234
0.59067	-233
0.59133	-233
0.592	-233
0.59267	-232
0.59333	-232
0.594	-232
0.59467	-232
0.59533	-233
0.596	-233
0.59667	-234
0.59733	-234
0.598	-234
0.59867	-234
0.59933	-234
0.6	-234
0.60067	-234
0.60133	-233
0.602	-233
0.60267	-233
0.60333	-233
0.604	-233
0.60467	-233
0.60533	-234
0.606	-234
0.60667	-234
0.60733	-233
0.608	-232
0.60867	-231
0.60933	-231
0.61	-230
0.61067	-230
0.61133	-229
0.612	-229
0.61267	-228
0.61333	-228
0.614	-228
0.61467	-228
0.61533	-227
0.616	-227
0.61667	-226
0.61733	-225
0.618	-224
0.61867	-224
0.61933	-224
0.62	-225
0.62067	-225
0.62133	-226
0.622	-227
0.62267	-228
0.62333	-229
0.624	-230
0.62467	-231
0.62533	-231
0.626	-231
0.62667	-231
0.62733	-231
0.628	-231
0.62867	-231
0.62933	-231
0.63	-231
0.63067	-232
0.63133	-231
0.632	-231
0.63267	-230
0.63333	-229
0.634	-228
0.63467	-228
0.63533	-227
0.636	-227
0.63667	-226
0.63733	-225
0.638	-225
0.63867	-225
0.63933	-224
0.64	-224
0.64067	-224
0.64133	-224
0.642	-224
0.64267	-224
0.64333	-224
0.644	-223
0.64467	-223
0.64533	-223
0.646	-222
0.64667	-222
0.64733	-222
0.648	-222
0.64867	-223
0.64933	-223
0.65	-223
0.65067	-224
0.65133	-225
0.652	-225
0.65267	-225
0.65333	-226
0.654	-226
0.65467	-226
0.65533	-226
0.656	-226
0.65667	-226
0.65733	-227
0.658	-227
0.65867	-227
0.65933	-227
0.66	-226
0.66067	-226
0.66133	-226
0.662	-225
0.66267	-224
0.66333	-223
0.664	-223
0.66467	-222
0.66533	-221
0.666	-221
0.66667	-220
0.66733	-220
0.668	-220
0.66867	-220
0.66933	-220
0.67	-221
0.67067	-221
0.67133	-222
0.672	-222
0.67267	-222
0.67333	-223
0.674	-224
0.67467	-225
0.67533	-225
0.676	-227
0.67667	-227
0.67733	-228
0.678	-229
0.67867	-229
0.67933	-229
0.68	-228
0.68067	-228
0.68133	-228
0.682	-228
0.68267	-228
0.68333	-228
0.684	-228
0.68467	-228
0.68533	-228
0.686	-229
0.68667	-229
0.68733	-230
0.688	-230
0.68867	-230
0.68933	-231
0.69	-231
0.69067	-231
0.69133	-232
0.692	-232
0.69267	-232
0.69333	-233
0.694	-233
0.69467	-233
0.69533	-233
0.696	-234
0.69667	-234
0.69733	-234
0.698	-234
0.69867	-234
0.69933	-234
0.7	-234
0.70067	-234
0.70133	-234
0.702	-234
0.70267	-234
0.70333	-234
0.704	-234
0.70467	-233
0.70533	-232
0.706	-232
0.70667	-231
0.70733	-231
0.708	-231
0.70867	-231
0.70933	-230
0.71	-230
0.71067	-231
0.71133	-231
0.712	-232
0.71267	-232
0.71333	-232
0.714	-232
0.71467	-232
0.71533	-232
0.716	-232
0.71667	-232
0.71733	-231
0.718	-231
0.71867	-231
0.71933	-232
0.72	-233
0.72067	-233
0.72133	-234
0.722	-234
0.72267	-234
0.72333	-235
0.724	-235
0.72467	-236
0.72533	-236
0.726	-237
0.72667	-237
0.72733	-238
0.728	-239
0.72867	-240
0.72933	-240
0.73	-241
0.73067	-242
0.73133	-243
0.732	-244
0.73267	-245
0.73333	-246
0.734	-246
0.73467	-247
0.73533	-248
0.736	-249
0.73667	-250
0.73733	-251
0.738	-253
0.73867	-254
0.73933	-255
0.74	-256
0.74067	-256
0.74133	-256
0.742	-256
0.74267	-256
0.74333	-255
0.744	-256
0.74467	-256
0.74533	-256
0.746	-255
0.74667	-255
0.74733	-255
0.748	-254
0.74867	-253
0.74933	-253
0.75	-253
0.75067	-252
0.75133	-252
0.752	-252
0.75267	-252
0.75333	-252
0.754	-251
0.75467	-251
0.75533	-251
0.756	-251
0.75667	-252
0.75733	-252
0.758	-252
0.75867	-252
0.75933	-252
0.76	-251
0.76067	-251
0.76133	-250
0.762	-250
0.76267	-249
0.76333	-249
0.764	-249
0.76467	-248
0.76533	-248
0.766	-247
0.76667	-247
0.76733	-246
0.768	-246
0.76867	-246
0.76933	-246
0.77	-247
0.77067	-247
0.77133	-246
0.772	-246
0.77267	-245
0.77333	-244
0.774	-244
0.77467	-243
0.77533	-243
0.776	-243
0.77667	-243
0.77733	-242
0.778	-243
0.77867	-243
0.77933	-244
0.78	-244
0.78067	-244
0.78133	-244
0.782	-245
0.78267	-245
0.78333	-245
0.784	-245
0.78467	-245
0.78533	-246
0.786	-246
0.78667	-247
0.78733	-248
0.788	-248
0.78867	-248
0.78933	-249
0.79	-249
0.79067	-249
0.79133	-249
0.792	-248
0.79267	-248
0.79333	-248
0.794	-248
0.79467	-248
0.79533	-249
0.796	-249
0.79667	-250
0.79733	-250
0.798	-250
0.79867	-250
0.79933	-249
0.8	-249
0.80067	-249
0.80133	-248
0.802	-247
0.80267	-247
0.80333	-247
0.804	-246
0.80467	-246
0.80533	-245
0.806	-244
0.80667	-244
0.80733	-243
0.808	-242
0.80867	-242
0.80933	-242
0.81	-242
0.81067	-242
0.81133	-243
0.812	-243
0.81267	-244
0.81333	-245
0.814	-245
0.81467	-246
0.81533	-247
0.816	-248
0.81667	-248
0.81733	-249
0.818	-249
0.81867	-249
0.81933	-250
0.82	-250
0.82067	-251
0.82133	-252
0.822	-252
0.82267	-253
0.82333	-254
0.824	-254
0.82467	-255
0.82533	-256
0.826	-257
0.82667	-257
0.82733	-256
0.828	-256
0.82867	-255
0.82933	-255
0.83	-254
0.83067	-254
0.83133	-254
0.832	-254
0.83267	-254
0.83333	-255
0.834	-255
0.83467	-255
0.83533	-256
0.836	-257
0.83667	-257
0.83733	-257
0.838	-257
0.83867	-257
0.83933	-257
0.84	-257
0.84067	-256
0.84133	-256
0.842	-256
0.84267	-255
0.84333	-255
0.844	-255
0.84467	-255
0.84533	-255
0.846	-255
0.84667	-255
0.84733	-256
0.848	-256
0.84867	-257
0.84933	-258
0.85	-258
0.85067	-259
0.85133	-260
0.852	-260
0.85267	-260
0.85333	-261
0.854	-261
0.85467	-261
0.85533	-262
0.856	-262
0.85667	-262
0.85733	-263
0.858	-262
0.85867	-262
0.85933	-262
0.86	-262
0.86067	-262
0.86133	-262
0.862	-262
0.86267	-261
0.86333	-261
0.864	-261
0.86467	-261
0.86533	-261
0.866	-261
0.86667	-262
0.86733	-263
0.868	-264
0.86867	-264
0.86933	-265
0.87	-265
0.87067	-264
0.87133	-264
0.872	-264
0.87267	-263
0.87333	-263
0.874	-263
0.87467	-262
0.87533	-262
0.876	-261
0.87667	-261
0.87733	-261
0.878	-262
0.87867	-263
0.87933	-264
0.88	-264
0.88067	-265
0.88133	-266
0.882	-267
0.88267	-267
0.88333	-267
0.884	-267
0.88467	-267
0.88533	-267
0.886	-268
0.88667	-268
0.88733	-268
0.888	-267
0.88867	-267
0.88933	-267
0.89	-266
0.89067	-266
0.89133	-266
0.892	-266
0.89267	-267
0.89333	-267
0.894	-268
0.89467	-269
0.89533	-270
0.896	-271
0.89667	-271
0.89733	-271
0.898	-271
0.89867	-272
0.89933	-272
0.9	-272
0.90067	-271
0.90133	-271
0.902	-272
0.90267	-272
0.90333	-272
0.904	-272
0.90467	-272
0.90533	-272
0.906	-271
0.90667	-270
0.90733	-270
0.908	-270
0.90867	-270
0.90933	-270
0.91	-271
0.91067	-271
0.91133	-272
0.912	-272
0.91267	-272
0.91333	-271
0.914	-271
0.91467	-271
0.91533	-271
0.916	-271
0.91667	-271
0.91733	-271
0.918	-271
0.91867	-271
0.91933	-271
0.92	-272
0.92067	-272
0.92133	-272
0.922	-271
0.92267	-271
0.92333	-271
0.924	-270
0.92467	-270
0.92533	-269
0.926	-268
0.92667	-268
0.92733	-267
0.928	-267
0.92867	-266
0.92933	-265
0.93	-264
0.93067	-264
0.93133	-264
0.932	-263
0.93267	-262
0.93333	-262
0.934	-261
0.93467	-260
0.93533	-260
0.936	-260
0.93667	-260
0.93733	-259
0.938	-259
0.93867	-260
0.93933	-260
0.94	-261
0.94067	-261
0.94133	-262
0.942	-262
0.94267	-263
0.94333	-263
0.944	-264
0.94467	-264
0.94533	-264
0.946	-264
0.94667	-265
0.94733	-265
0.948	-265
0.94867	-265
0.94933	-265
0.95	-266
0.95067	-266
0.95133	-267
0.952	-268
0.95267	-268
0.95333	-269
0.954	-269
0.95467	-270
0.95533	-271
0.956	-271
0.95667	-271
0.95733	-272
0.958	-272
0.95867	-273
0.95933	-274
0.96	-275
0.96067	-275
0.96133	-275
0.962	-274
0.96267	-274
0.96333	-274
0.964	-274
0.96467	-274
0.96533	-274
0.966	-274
0.96667	-273
0.96733	-273
0.968	-273
0.96867	-272
0.96933	-271
0.97	-271
0.97067	-270
0.97133	-270
0.972	-270
0.97267	-270
0.97333	-270
0.974	-270
0.97467	-270
0.97533	-269
0.976	-269
0.97667	-268
0.97733	-268
0.978	-267
0.97867	-267
0.97933	-267
0.98	-267
0.98067	-267
0.98133	-267
0.982	-268
0.98267	-267
0.98333	-267
0.984	-267
0.98467	-267
0.98533	-267
0.986	-267
0.98667	-267
0.98733	-267
0.988	-267
0.98867	-268
0.98933	-268
0.99	-268
0.99067	-267
0.99133	-267
0.992	-267
0.99267	-266
0.99333	-265
0.994	-265
0.99467	-265
0.99533	-264
0.996	-264
0.99667	-264
0.99733	-264
0.998	-265
0.99867	-265
0.99933	-265
1	-265
1.00067	-265
1.00133	-266
1.002	-266
1.00267	-267
1.00333	-267
1.004	-267
1.00467	-267
1.00533	-267
1.006	-267
1.00667	-267
1.00733	-267
1.008	-267
1.00867	-267
1.00933	-267
1.01	-267
1.01067	-267
1.01133	-267
1.012	-268
1.01267	-268
1.01333	-268
1.014	-268
1.01467	-269
1.01533	-269
1.016	-269
1.01667	-269
1.01733	-269
1.018	-269
1.01867	-269
1.01933	-269
1.02	-269
1.02067	-269
1.02133	-269
1.022	-268
1.02267	-268
1.02333	-268
1.024	-268
1.02467	-268
1.02533	-268
1.026	-269
1.02667	-269
1.02733	-270
1.028	-270
1.02867	-270
1.02933	-270
1.03	-271
1.03067	-271
1.03133	-271
1.032	-271
1.03267	-271
1.03333	-272
1.034	-272
1.03467	-273
1.03533	-273
1.036	-274
1.03667	-274
1.03733	-274
1.038	-275
1.03867	-275
1.03933	-276
1.04	-276
1.04067	-276
1.04133	-277
1.042	-277
1.04267	-277
1.04333	-277
1.044	-277
1.04467	-277
1.04533	-278
1.046	-278
1.04667	-279
1.04733	-280
1.048	-280
1.04867	-281
1.04933	-282
1.05	-283
1.05067	-283
1.05133	-283
1.052	-283
1.05267	-283
1.05333	-283
1.054	-283
1.05467	-283
1.05533	-284
1.056	-284
1.05667	-284
1.05733	-285
1.058	-286
1.05867	-286
1.05933	-287
1.06	-287
1.06067	-287
1.06133	-286
1.062	-286
1.06267	-286
1.06333	-286
1.064	-286
1.06467	-286
1.06533	-287
1.066	-288
1.06667	-289
1.06733	-290
1.068	-291
1.06867	-292
1.06933	-293
1.07	-294
1.07067	-294
1.07133	-295
1.072	-295
1.07267	-295
1.07333	-295
1.074	-295
1.07467	-296
1.07533	-296
1.076	-296
1.07667	-297
1.07733	-298
1.078	-299
1.07867	-300
1.07933	-301
1.08	-301
1.08067	-301
1.08133	-301
1.082	-301
1.08267	-301
1.08333	-300
1.084	-300
1.08467	-300
1.08533	-299
1.086	-299
1.08667	-298
1.08733	-297
1.088	-297
1.08867	-296
1.08933	-296
1.09	-296
1.09067	-296
1.09133	-296
1.092	-296
1.09267	-296
1.09333	-296
1.094	-296
1.09467	-297
1.09533	-298
1.096	-299
1.09667	-300
1.09733	-300
1.098	-301
1.09867	-301
1.09933	-301
1.1	-301
1.10067	-302
1.10133	-302
1.102	-303
1.10267	-304
1.10333	-304
1.104	-304
1.10467	-304
1.10533	-304
1.106	-304
1.10667	-305
1.10733	-305
1.108	-306
1.10867	-307
1.10933	-308
1.11	-308
1.11067	-309
1.11133	-310
1.112	-311
1.11267	-312
1.11333	-312
1.114	-313
1.11467	-314
1.11533	-314
1.116	-314
1.11667	-314
1.11733	-314
1.118	-314
1.11867	-315
1.11933	-315
1.12	-316
1.12067	-316
1.12133	-317
1.122	-318
1.12267	-319
1.12333	-320
1.124	-321
1.12467	-322
1.12533	-323
1.126	-323
1.12667	-324
1.12733	-325
1.128	-325
1.12867	-325
1.12933	-324
1.13	-324
1.13067	-323
1.13133	-322
1.132	-322
1.13267	-321
1.13333	-320
1.134	-319
1.13467	-318
1.13533	-316
1.136	-315
1.13667	-313
1.13733	-312
1.138	-311
1.13867	-310
1.13933	-309
1.14	-309
1.14067	-308
1.14133	-307
1.142	-307
1.14267	-306
1.14333	-305
1.144	-304
1.14467	-304
1.14533	-303
1.146	-303
1.14667	-302
1.14733	-302
1.148	-302
1.14867	-302
1.14933	-302
1.15	-301
1.15067	-301
1.15133	-302
1.152	-302
1.15267	-302
1.15333	-303
1.154	-303
1.15467	-303
1.15533	-304
1.156	-304
1.15667	-305
1.15733	-306
1.158	-306
1.15867	-306
1.15933	-306
1.16	-305
1.16067	-305
1.16133	-305
1.162	-305
1.16267	-305
1.16333	-305
1.164	-305
1.16467	-304
1.16533	-304
1.166	-304
1.16667	-304
1.16733	-304
1.168	-305
1.16867	-305
1.16933	-306
1.17	-306
1.17067	-306
1.17133	-306
1.172	-305
1.17267	-305
1.17333	-304
1.174	-303
1.17467	-303
1.17533	-302
1.176	-302
1.17667	-302
1.17733	-302
1.178	-301
1.17867	-301
1.17933	-301
1.18	-300
1.18067	-299
1.18133	-299
1.182	-298
1.18267	-298
1.18333	-298
1.184	-297
1.18467	-296
1.18533	-296
1.186	-296
1.18667	-296
1.18733	-296
1.188	-296
1.18867	-296
1.18933	-296
1.19	-296
1.19067	-295
1.19133	-295
1.192	-295
1.19267	-294
1.19333	-294
1.194	-294
1.19467	-294
1.19533	-294
1.196	-294
1.19667	-294
1.19733	-294
1.198	-294
1.19867	-294
1.19933	-294
1.2	-294
1.20067	-293
1.20133	-293
1.202	-293
1.20267	-293
1.20333	-293
1.204	-293
1.20467	-293
1.20533	-293
1.206	-293
1.20667	-293
1.20733	-293
1.208	-293
1.20867	-294
1.20933	-294
1.21	-294
1.21067	-295
1.21133	-295
1.212	-296
1.21267	-296
1.21333	-297
1.214	-298
1.21467	-299
1.21533	-300
1.216	-301
1.21667	-302
1.21733	-303
1.218	-304
1.21867	-305
1.21933	-306
1.22	-306
1.22067	-307
1.22133	-307
1.222	-308
1.22267	-308
1.22333	-308
1.224	-309
1.22467	-310
1.22533	-310
1.226	-311
1.22667	-311
1.22733	-311
1.228	-311
1.22867	-310
1.22933	-310
1.23	-309
1.23067	-308
1.23133	-308
1.232	-308
1.23267	-307
1.23333	-307
1.234	-307
1.23467	-307
1.23533	-306
1.236	-306
1.23667	-306
1.23733	-306
1.238	-306
1.23867	-306
1.23933	-306
1.24	-305
1.24067	-305
1.24133	-304
1.242	-304
1.24267	-303
1.24333	-303
1.244	-303
1.24467	-303
1.24533	-303
1.246	-303
1.24667	-303
1.24733	-303
1.248	-303
1.24867	-302
1.24933	-302
1.25	-301
1.25067	-301
1.25133	-301
1.252	-300
1.25267	-300
1.25333	-299
1.254	-299
1.25467	-299
1.25533	-299
1.256	-299
1.25667	-299
1.25733	-300
1.258	-300
1.25867	-300
1.25933	-301
1.26	-301
1.26067	-301
1.26133	-301
1.262	-302
1.26267	-302
1.26333	-302
1.264	-302
1.26467	-302
1.26533	-302
1.266	-302
1.26667	-302
1.26733	-302
1.268	-302
1.26867	-303
1.26933	-303
1.27	-303
1.27067	-303
1.27133	-303
1.272	-303
1.27267	-303
1.27333	-303
1.274	-304
1.27467	-304
1.27533	-304
1.276	-305
1.27667	-305
1.27733	-305
1.278	-305
1.27867	-305
1.27933	-305
1.28	-305
1.28067	-305
1.28133	-305
1.282	-306
1.28267	-306
1.28333	-306
1.284	-306
1.28467	-306
1.28533	-306
1.286	-306
1.28667	-306
1.28733	-306
1.288	-306
1.28867	-307
1.28933	-307
1.29	-307
1.29067	-307
1.29133	-307
1.292	-307
1.29267	-307
1.29333	-307
1.294	-308
1.29467	-307
1.29533	-307
1.296	-307
1.29667	-307
1.29733	-307
1.298	-307
1.29867	-307
1.29933	-307
1.3	-307
1.30067	-307
1.30133	-308
1.302	-308
1.30267	-309
1.30333	-309
1.304	-309
1.30467	-310
1.30533	-310
1.306	-310
1.30667	-310
1.30733	-311
1.308	-311
1.30867	-312
1.30933	-312
1.31	-313
1.31067	-313
1.31133	-313
1.312	-313
1.31267	-313
1.31333	-313
1.314	-313
1.31467	-313
1.31533	-313
1.316	-314
1.31667	-315
1.31733	-315
1.318	-315
1.31867	-315
1.31933	-315
1.32	-315
1.32067	-315
1.32133	-315
1.322	-316
1.32267	-316
1.32333	-316
1.324	-316
1.32467	-316
1.32533	-316
1.326	-316
1.32667	-315
1.32733	-315
1.328	-314
1.32867	-314
1.32933	-314
1.33	-314
1.33067	-314
1.33133	-313
1.332	-313
[truncated: 21,715 more rows]
