# Supplementary material for: Dual engineering of thermodynamics and kinetics in covalent organic frameworks for separation
Source: Nat Commun. 2026 Mar 10;17:3896. doi: 10.1038/s41467-026-70311-8 (PMC13125621; doi:10.1038/s41467-026-70311-8)
Supplement: Supplementary file 3 — Source Data [file 41467_2026_70311_MOESM3_ESM.zip › 676225_2_data_set_12367526_twyvxw/Source data for figures/Supplementary Figure S24c.xlsx]

## Sheet: Sheet1
Time (min)	Intensity (μV)
0	1191
6.7E-4	1189
0.00133	1187
0.002	1186
0.00267	1184
0.00333	1182
0.004	1181
0.00467	1180
0.00533	1179
0.006	1177
0.00667	1176
0.00733	1175
0.008	1174
0.00867	1174
0.00933	1173
0.01	1173
0.01067	1172
0.01133	1172
0.012	1171
0.01267	1170
0.01333	1170
0.014	1169
0.01467	1168
0.01533	1167
0.016	1166
0.01667	1165
0.01733	1165
0.018	1164
0.01867	1164
0.01933	1165
0.02	1165
0.02067	1166
0.02133	1167
0.022	1168
0.02267	1168
0.02333	1169
0.024	1170
0.02467	1171
0.02533	1172
0.026	1174
0.02667	1175
0.02733	1177
0.028	1178
0.02867	1179
0.02933	1180
0.03	1181
0.03067	1182
0.03133	1182
0.032	1183
0.03267	1184
0.03333	1185
0.034	1186
0.03467	1187
0.03533	1189
0.036	1190
0.03667	1191
0.03733	1191
0.038	1192
0.03867	1192
0.03933	1193
0.04	1193
0.04067	1194
0.04133	1195
0.042	1196
0.04267	1197
0.04333	1197
0.044	1198
0.04467	1199
0.04533	1199
0.046	1200
0.04667	1200
0.04733	1201
0.048	1203
0.04867	1204
0.04933	1205
0.05	1207
0.05067	1208
0.05133	1209
0.052	1210
0.05267	1212
0.05333	1212
0.054	1213
0.05467	1214
0.05533	1215
0.056	1216
0.05667	1217
0.05733	1218
0.058	1219
0.05867	1219
0.05933	1220
0.06	1220
0.06067	1220
0.06133	1220
0.062	1220
0.06267	1219
0.06333	1219
0.064	1218
0.06467	1217
0.06533	1217
0.066	1217
0.06667	1217
0.06733	1217
0.068	1218
0.06867	1218
0.06933	1218
0.07	1218
0.07067	1218
0.07133	1218
0.072	1217
0.07267	1217
0.07333	1217
0.074	1217
0.07467	1217
0.07533	1217
0.076	1217
0.07667	1218
0.07733	1218
0.078	1218
0.07867	1218
0.07933	1218
0.08	1218
0.08067	1218
0.08133	1218
0.082	1218
0.08267	1217
0.08333	1217
0.084	1217
0.08467	1217
0.08533	1216
0.086	1216
0.08667	1216
0.08733	1215
0.088	1215
0.08867	1215
0.08933	1215
0.09	1215
0.09067	1215
0.09133	1214
0.092	1214
0.09267	1213
0.09333	1213
0.094	1213
0.09467	1212
0.09533	1212
0.096	1212
0.09667	1212
0.09733	1212
0.098	1213
0.09867	1213
0.09933	1213
0.1	1213
0.10067	1213
0.10133	1214
0.102	1214
0.10267	1214
0.10333	1214
0.104	1215
0.10467	1215
0.10533	1215
0.106	1216
0.10667	1217
0.10733	1218
0.108	1218
0.10867	1218
0.10933	1218
0.11	1218
0.11067	1219
0.11133	1219
0.112	1219
0.11267	1219
0.11333	1219
0.114	1219
0.11467	1219
0.11533	1219
0.116	1219
0.11667	1218
0.11733	1218
0.118	1218
0.11867	1217
0.11933	1216
0.12	1215
0.12067	1214
0.12133	1214
0.122	1213
0.12267	1213
0.12333	1212
0.124	1212
0.12467	1211
0.12533	1211
0.126	1211
0.12667	1211
0.12733	1211
0.128	1211
0.12867	1212
0.12933	1212
0.13	1212
0.13067	1212
0.13133	1213
0.132	1213
0.13267	1213
0.13333	1213
0.134	1213
0.13467	1213
0.13533	1213
0.136	1213
0.13667	1214
0.13733	1215
0.138	1215
0.13867	1216
0.13933	1216
0.14	1216
0.14067	1216
0.14133	1215
0.142	1214
0.14267	1212
0.14333	1211
0.144	1210
0.14467	1208
0.14533	1207
0.146	1205
0.14667	1204
0.14733	1202
0.148	1201
0.14867	1199
0.14933	1198
0.15	1196
0.15067	1195
0.15133	1194
0.152	1193
0.15267	1192
0.15333	1190
0.154	1189
0.15467	1188
0.15533	1187
0.156	1186
0.15667	1186
0.15733	1186
0.158	1186
0.15867	1185
0.15933	1185
0.16	1186
0.16067	1186
0.16133	1186
0.162	1186
0.16267	1187
0.16333	1187
0.164	1187
0.16467	1187
0.16533	1187
0.166	1187
0.16667	1187
0.16733	1187
0.168	1187
0.16867	1186
0.16933	1186
0.17	1185
0.17067	1185
0.17133	1185
0.172	1184
0.17267	1183
0.17333	1183
0.174	1182
0.17467	1182
0.17533	1182
0.176	1181
0.17667	1181
0.17733	1181
0.178	1181
0.17867	1181
0.17933	1181
0.18	1181
0.18067	1181
0.18133	1181
0.182	1180
0.18267	1180
0.18333	1180
0.184	1180
0.18467	1180
0.18533	1181
0.186	1181
0.18667	1181
0.18733	1181
0.188	1181
0.18867	1181
0.18933	1180
0.19	1180
0.19067	1179
0.19133	1178
0.192	1177
0.19267	1177
0.19333	1177
0.194	1177
0.19467	1177
0.19533	1177
0.196	1178
0.19667	1179
0.19733	1179
0.198	1180
0.19867	1181
0.19933	1181
0.2	1182
0.20067	1182
0.20133	1183
0.202	1183
0.20267	1183
0.20333	1183
0.204	1184
0.20467	1184
0.20533	1185
0.206	1186
0.20667	1186
0.20733	1187
0.208	1187
0.20867	1188
0.20933	1188
0.21	1189
0.21067	1189
0.21133	1189
0.212	1189
0.21267	1190
0.21333	1190
0.214	1191
0.21467	1192
0.21533	1193
0.216	1194
0.21667	1195
0.21733	1196
0.218	1196
0.21867	1196
0.21933	1196
0.22	1195
0.22067	1195
0.22133	1194
0.222	1194
0.22267	1193
0.22333	1193
0.224	1193
0.22467	1193
0.22533	1194
0.226	1195
0.22667	1196
0.22733	1197
0.228	1198
0.22867	1198
0.22933	1199
0.23	1200
0.23067	1201
0.23133	1202
0.232	1203
0.23267	1203
0.23333	1204
0.234	1205
0.23467	1205
0.23533	1205
0.236	1204
0.23667	1204
0.23733	1203
0.238	1202
0.23867	1201
0.23933	1200
0.24	1198
0.24067	1196
0.24133	1194
0.242	1193
0.24267	1191
0.24333	1190
0.244	1189
0.24467	1188
0.24533	1187
0.246	1186
0.24667	1185
0.24733	1184
0.248	1183
0.24867	1183
0.24933	1182
0.25	1182
0.25067	1181
0.25133	1180
0.252	1180
0.25267	1179
0.25333	1179
0.254	1178
0.25467	1177
0.25533	1176
0.256	1175
0.25667	1174
0.25733	1173
0.258	1172
0.25867	1171
0.25933	1170
0.26	1169
0.26067	1168
0.26133	1166
0.262	1165
0.26267	1164
0.26333	1164
0.264	1163
0.26467	1162
0.26533	1161
0.266	1160
0.26667	1159
0.26733	1158
0.268	1157
0.26867	1157
0.26933	1156
0.27	1156
0.27067	1155
0.27133	1155
0.272	1154
0.27267	1154
0.27333	1154
0.274	1154
0.27467	1155
0.27533	1155
0.276	1154
0.27667	1155
0.27733	1154
0.278	1154
0.27867	1154
0.27933	1154
0.28	1153
0.28067	1153
0.28133	1153
0.282	1153
0.28267	1153
0.28333	1153
0.284	1153
0.28467	1152
0.28533	1152
0.286	1152
0.28667	1152
0.28733	1152
0.288	1151
0.28867	1151
0.28933	1151
0.29	1151
0.29067	1151
0.29133	1150
0.292	1150
0.29267	1149
0.29333	1149
0.294	1148
0.29467	1148
0.29533	1147
0.296	1146
0.29667	1146
0.29733	1146
0.298	1146
0.29867	1146
0.29933	1146
0.3	1146
0.30067	1146
0.30133	1147
0.302	1147
0.30267	1148
0.30333	1148
0.304	1148
0.30467	1148
0.30533	1148
0.306	1149
0.30667	1148
0.30733	1148
0.308	1148
0.30867	1148
0.30933	1148
0.31	1148
0.31067	1148
0.31133	1148
0.312	1148
0.31267	1149
0.31333	1149
0.314	1150
0.31467	1150
0.31533	1151
0.316	1151
0.31667	1151
0.31733	1151
0.318	1150
0.31867	1150
0.31933	1150
0.32	1151
0.32067	1151
0.32133	1152
0.322	1152
0.32267	1152
0.32333	1152
0.324	1151
0.32467	1151
0.32533	1151
0.326	1152
0.32667	1152
0.32733	1152
0.328	1152
0.32867	1152
0.32933	1151
0.33	1151
0.33067	1151
0.33133	1151
0.332	1152
0.33267	1152
0.33333	1152
0.334	1151
0.33467	1151
0.33533	1151
0.336	1151
0.33667	1151
0.33733	1150
0.338	1150
0.33867	1150
0.33933	1149
0.34	1149
0.34067	1149
0.34133	1149
0.342	1149
0.34267	1149
0.34333	1149
0.344	1150
0.34467	1150
0.34533	1150
0.346	1151
0.34667	1151
0.34733	1151
0.348	1152
0.34867	1152
0.34933	1152
0.35	1152
0.35067	1153
0.35133	1153
0.352	1152
0.35267	1153
0.35333	1153
0.354	1153
0.35467	1153
0.35533	1152
0.356	1152
0.35667	1151
0.35733	1151
0.358	1150
0.35867	1150
0.35933	1151
0.36	1151
0.36067	1150
0.36133	1150
0.362	1150
0.36267	1150
0.36333	1150
0.364	1150
0.36467	1150
0.36533	1150
0.366	1150
0.36667	1149
0.36733	1149
0.368	1149
0.36867	1149
0.36933	1149
0.37	1149
0.37067	1150
0.37133	1151
0.372	1152
0.37267	1153
0.37333	1153
0.374	1155
0.37467	1156
0.37533	1158
0.376	1159
0.37667	1161
0.37733	1162
0.378	1162
0.37867	1163
0.37933	1163
0.38	1163
0.38067	1164
0.38133	1164
0.382	1165
0.38267	1165
0.38333	1165
0.384	1166
0.38467	1165
0.38533	1166
0.386	1166
0.38667	1167
0.38733	1168
0.388	1170
0.38867	1171
0.38933	1173
0.39	1174
0.39067	1175
0.39133	1176
0.392	1177
0.39267	1177
0.39333	1178
0.394	1178
0.39467	1178
0.39533	1179
0.396	1179
0.39667	1179
0.39733	1179
0.398	1180
0.39867	1181
0.39933	1181
0.4	1182
0.40067	1182
0.40133	1182
0.402	1181
0.40267	1181
0.40333	1181
0.404	1182
0.40467	1183
0.40533	1184
0.406	1185
0.40667	1187
0.40733	1188
0.408	1190
0.40867	1191
0.40933	1193
0.41	1194
0.41067	1195
0.41133	1197
0.412	1198
0.41267	1200
0.41333	1201
0.414	1202
0.41467	1203
0.41533	1205
0.416	1206
0.41667	1207
0.41733	1208
0.418	1209
0.41867	1210
0.41933	1211
0.42	1212
0.42067	1213
0.42133	1214
0.422	1215
0.42267	1216
0.42333	1217
0.424	1218
0.42467	1219
0.42533	1220
0.426	1222
0.42667	1223
0.42733	1224
0.428	1225
0.42867	1226
0.42933	1227
0.43	1228
0.43067	1229
0.43133	1231
0.432	1232
0.43267	1232
0.43333	1233
0.434	1233
0.43467	1233
0.43533	1233
0.436	1233
0.43667	1233
0.43733	1233
0.438	1233
0.43867	1233
0.43933	1233
0.44	1233
0.44067	1234
0.44133	1234
0.442	1233
0.44267	1232
0.44333	1231
0.444	1230
0.44467	1229
0.44533	1228
0.446	1228
0.44667	1228
0.44733	1227
0.448	1227
0.44867	1227
0.44933	1227
0.45	1227
0.45067	1227
0.45133	1227
0.452	1227
0.45267	1228
0.45333	1228
0.454	1228
0.45467	1229
0.45533	1229
0.456	1228
0.45667	1228
0.45733	1228
0.458	1228
0.45867	1228
0.45933	1228
0.46	1228
0.46067	1228
0.46133	1228
0.462	1229
0.46267	1229
0.46333	1230
0.464	1230
0.46467	1231
0.46533	1231
0.466	1231
0.46667	1230
0.46733	1230
0.468	1230
0.46867	1229
0.46933	1229
0.47	1229
0.47067	1229
0.47133	1228
0.472	1229
0.47267	1229
0.47333	1229
0.474	1229
0.47467	1230
0.47533	1230
0.476	1232
0.47667	1232
0.47733	1233
0.478	1233
0.47867	1234
0.47933	1234
0.48	1235
0.48067	1235
0.48133	1236
0.482	1237
0.48267	1237
0.48333	1237
0.484	1238
0.48467	1238
0.48533	1238
0.486	1239
0.48667	1238
0.48733	1238
0.488	1238
0.48867	1238
0.48933	1238
0.49	1239
0.49067	1239
0.49133	1239
0.492	1239
0.49267	1240
0.49333	1240
0.494	1240
0.49467	1240
0.49533	1239
0.496	1238
0.49667	1238
0.49733	1238
0.498	1238
0.49867	1238
0.49933	1239
0.5	1239
0.50067	1239
0.50133	1239
0.502	1240
0.50267	1241
0.50333	1241
0.504	1242
0.50467	1242
0.50533	1242
0.506	1243
0.50667	1243
0.50733	1243
0.508	1242
0.50867	1242
0.50933	1242
0.51	1242
0.51067	1242
0.51133	1243
0.512	1243
0.51267	1243
0.51333	1243
0.514	1242
0.51467	1242
0.51533	1242
0.516	1242
0.51667	1242
0.51733	1241
0.518	1241
0.51867	1241
0.51933	1241
0.52	1241
0.52067	1241
0.52133	1242
0.522	1243
0.52267	1243
0.52333	1244
0.524	1244
0.52467	1244
0.52533	1245
0.526	1245
0.52667	1245
0.52733	1246
0.528	1246
0.52867	1247
0.52933	1247
0.53	1248
0.53067	1248
0.53133	1249
0.532	1249
0.53267	1249
0.53333	1250
0.534	1251
0.53467	1251
0.53533	1252
0.536	1252
0.53667	1252
0.53733	1252
0.538	1252
0.53867	1252
0.53933	1252
0.54	1252
0.54067	1252
0.54133	1252
0.542	1252
0.54267	1251
0.54333	1251
0.544	1251
0.54467	1250
0.54533	1250
0.546	1249
0.54667	1249
0.54733	1248
0.548	1247
0.54867	1247
0.54933	1247
0.55	1247
0.55067	1247
0.55133	1247
0.552	1247
0.55267	1247
0.55333	1247
0.554	1247
0.55467	1247
0.55533	1246
0.556	1246
0.55667	1246
0.55733	1245
0.558	1246
0.55867	1247
0.55933	1247
0.56	1248
0.56067	1249
0.56133	1249
0.562	1250
0.56267	1250
0.56333	1251
0.564	1251
0.56467	1252
0.56533	1252
0.566	1252
0.56667	1253
0.56733	1253
0.568	1253
0.56867	1253
0.56933	1254
0.57	1254
0.57067	1254
0.57133	1255
0.572	1256
0.57267	1256
0.57333	1257
0.574	1257
0.57467	1257
0.57533	1257
0.576	1257
0.57667	1256
0.57733	1256
0.578	1256
0.57867	1255
0.57933	1255
0.58	1254
0.58067	1254
0.58133	1254
0.582	1254
0.58267	1254
0.58333	1254
0.584	1253
0.58467	1253
0.58533	1252
0.586	1252
0.58667	1251
0.58733	1250
0.588	1249
0.58867	1248
0.58933	1248
0.59	1247
0.59067	1247
0.59133	1247
0.592	1247
0.59267	1247
0.59333	1246
0.594	1246
0.59467	1246
0.59533	1246
0.596	1246
0.59667	1246
0.59733	1246
0.598	1246
0.59867	1245
0.59933	1245
0.6	1245
0.60067	1245
0.60133	1245
0.602	1245
0.60267	1245
0.60333	1244
0.604	1244
0.60467	1244
0.60533	1243
0.606	1242
0.60667	1241
0.60733	1240
0.608	1239
0.60867	1238
0.60933	1237
0.61	1236
0.61067	1235
0.61133	1235
0.612	1234
0.61267	1233
0.61333	1233
0.614	1232
0.61467	1232
0.61533	1232
0.616	1232
0.61667	1232
0.61733	1232
0.618	1232
0.61867	1232
0.61933	1232
0.62	1232
0.62067	1232
0.62133	1232
0.622	1233
0.62267	1233
0.62333	1233
0.624	1233
0.62467	1234
0.62533	1235
0.626	1235
0.62667	1236
0.62733	1236
0.628	1236
0.62867	1237
0.62933	1237
0.63	1237
0.63067	1237
0.63133	1237
0.632	1237
0.63267	1237
0.63333	1237
0.634	1237
0.63467	1237
0.63533	1237
0.636	1237
0.63667	1237
0.63733	1237
0.638	1238
0.63867	1238
0.63933	1238
0.64	1239
0.64067	1239
0.64133	1240
0.642	1241
0.64267	1242
0.64333	1242
0.644	1243
0.64467	1244
0.64533	1244
0.646	1245
0.64667	1245
0.64733	1246
0.648	1246
0.64867	1247
0.64933	1247
0.65	1248
0.65067	1249
0.65133	1250
0.652	1251
0.65267	1252
0.65333	1253
0.654	1254
0.65467	1256
0.65533	1257
0.656	1258
0.65667	1260
0.65733	1261
0.658	1263
0.65867	1264
0.65933	1264
0.66	1265
0.66067	1265
0.66133	1266
0.662	1266
0.66267	1266
0.66333	1266
0.664	1266
0.66467	1266
0.66533	1265
0.666	1265
0.66667	1265
0.66733	1265
0.668	1265
0.66867	1265
0.66933	1265
0.67	1266
0.67067	1266
0.67133	1266
0.672	1266
0.67267	1266
0.67333	1267
0.674	1267
0.67467	1267
0.67533	1267
0.676	1267
0.67667	1267
0.67733	1267
0.678	1266
0.67867	1266
0.67933	1265
0.68	1264
0.68067	1263
0.68133	1262
0.682	1261
0.68267	1260
0.68333	1259
0.684	1258
0.68467	1257
0.68533	1257
0.686	1257
0.68667	1257
0.68733	1258
0.688	1258
0.68867	1259
0.68933	1259
0.69	1259
0.69067	1259
0.69133	1259
0.692	1260
0.69267	1260
0.69333	1261
0.694	1261
0.69467	1261
0.69533	1260
0.696	1260
0.69667	1260
0.69733	1259
0.698	1259
0.69867	1259
0.69933	1259
0.7	1259
0.70067	1259
0.70133	1258
0.702	1258
0.70267	1257
0.70333	1257
0.704	1256
0.70467	1256
0.70533	1256
0.706	1255
0.70667	1255
0.70733	1255
0.708	1256
0.70867	1256
0.70933	1257
0.71	1257
0.71067	1257
0.71133	1257
0.712	1257
0.71267	1258
0.71333	1259
0.714	1259
0.71467	1260
0.71533	1260
0.716	1260
0.71667	1261
0.71733	1261
0.718	1261
0.71867	1261
0.71933	1261
0.72	1261
0.72067	1261
0.72133	1261
0.722	1261
0.72267	1261
0.72333	1261
0.724	1261
0.72467	1261
0.72533	1261
0.726	1261
0.72667	1260
0.72733	1260
0.728	1260
0.72867	1260
0.72933	1260
0.73	1261
0.73067	1262
0.73133	1262
0.732	1263
0.73267	1264
0.73333	1265
0.734	1266
0.73467	1267
0.73533	1268
0.736	1270
0.73667	1271
0.73733	1272
0.738	1273
0.73867	1274
0.73933	1274
0.74	1275
0.74067	1275
0.74133	1275
0.742	1275
0.74267	1275
0.74333	1275
0.744	1275
0.74467	1274
0.74533	1274
0.746	1274
0.74667	1275
0.74733	1275
0.748	1275
0.74867	1276
0.74933	1276
0.75	1277
0.75067	1277
0.75133	1278
0.752	1278
0.75267	1279
0.75333	1279
0.754	1280
0.75467	1281
0.75533	1282
0.756	1283
0.75667	1284
0.75733	1284
0.758	1285
0.75867	1285
0.75933	1285
0.76	1285
0.76067	1285
0.76133	1285
0.762	1285
0.76267	1285
0.76333	1286
0.764	1286
0.76467	1286
0.76533	1286
0.766	1286
0.76667	1286
0.76733	1287
0.768	1287
0.76867	1286
0.76933	1287
0.77	1286
0.77067	1287
0.77133	1287
0.772	1288
0.77267	1288
0.77333	1289
0.774	1289
0.77467	1290
0.77533	1290
0.776	1291
0.77667	1291
0.77733	1291
0.778	1291
0.77867	1292
0.77933	1292
0.78	1292
0.78067	1292
0.78133	1292
0.782	1292
0.78267	1292
0.78333	1292
0.784	1292
0.78467	1292
0.78533	1292
0.786	1293
0.78667	1293
0.78733	1293
0.788	1294
0.78867	1294
0.78933	1295
0.79	1295
0.79067	1295
0.79133	1296
0.792	1297
0.79267	1297
0.79333	1299
0.794	1300
0.79467	1300
0.79533	1301
0.796	1302
0.79667	1303
0.79733	1303
0.798	1304
0.79867	1304
0.79933	1304
0.8	1304
0.80067	1304
0.80133	1304
0.802	1304
0.80267	1304
0.80333	1304
0.804	1304
0.80467	1304
0.80533	1304
0.806	1304
0.80667	1305
0.80733	1305
0.808	1305
0.80867	1306
0.80933	1306
0.81	1306
0.81067	1307
0.81133	1307
0.812	1308
0.81267	1308
0.81333	1309
0.814	1310
0.81467	1311
0.81533	1311
0.816	1312
0.81667	1313
0.81733	1314
0.818	1315
0.81867	1316
0.81933	1316
0.82	1317
0.82067	1318
0.82133	1319
0.822	1320
0.82267	1320
0.82333	1321
0.824	1321
0.82467	1321
0.82533	1320
0.826	1320
0.82667	1320
0.82733	1320
0.828	1320
0.82867	1320
0.82933	1319
0.83	1319
0.83067	1319
0.83133	1320
0.832	1320
0.83267	1320
0.83333	1320
0.834	1320
0.83467	1320
0.83533	1320
0.836	1320
0.83667	1320
0.83733	1319
0.838	1319
0.83867	1319
0.83933	1319
0.84	1319
0.84067	1319
0.84133	1319
0.842	1319
0.84267	1319
0.84333	1319
0.844	1319
0.84467	1319
0.84533	1319
0.846	1319
0.84667	1318
0.84733	1318
0.848	1317
0.84867	1316
0.84933	1315
0.85	1315
0.85067	1314
0.85133	1314
0.852	1314
0.85267	1314
0.85333	1314
0.854	1314
0.85467	1313
0.85533	1313
0.856	1313
0.85667	1312
0.85733	1312
0.858	1312
0.85867	1311
0.85933	1311
0.86	1311
0.86067	1311
0.86133	1311
0.862	1310
0.86267	1310
0.86333	1310
0.864	1310
0.86467	1310
0.86533	1310
0.866	1310
0.86667	1310
0.86733	1310
0.868	1310
0.86867	1311
0.86933	1311
0.87	1311
0.87067	1311
0.87133	1311
0.872	1311
0.87267	1311
0.87333	1311
0.874	1311
0.87467	1311
0.87533	1311
0.876	1311
0.87667	1311
0.87733	1311
0.878	1311
0.87867	1311
0.87933	1311
0.88	1311
0.88067	1312
0.88133	1311
0.882	1311
0.88267	1312
0.88333	1312
0.884	1313
0.88467	1313
0.88533	1314
0.886	1314
0.88667	1315
0.88733	1315
0.888	1315
0.88867	1316
0.88933	1316
0.89	1317
0.89067	1317
0.89133	1318
0.892	1318
0.89267	1318
0.89333	1318
0.894	1317
0.89467	1317
0.89533	1318
0.896	1318
0.89667	1318
0.89733	1318
0.898	1318
0.89867	1318
0.89933	1317
0.9	1317
0.90067	1318
0.90133	1318
0.902	1318
0.90267	1319
0.90333	1319
0.904	1320
0.90467	1320
0.90533	1320
0.906	1320
0.90667	1321
0.90733	1321
0.908	1322
0.90867	1322
0.90933	1323
0.91	1324
0.91067	1324
0.91133	1325
0.912	1325
0.91267	1325
0.91333	1325
0.914	1325
0.91467	1325
0.91533	1325
0.916	1325
0.91667	1325
0.91733	1325
0.918	1325
0.91867	1325
0.91933	1325
0.92	1325
0.92067	1325
0.92133	1325
0.922	1325
0.92267	1325
0.92333	1326
0.924	1326
0.92467	1327
0.92533	1327
0.926	1327
0.92667	1328
0.92733	1328
0.928	1328
0.92867	1329
0.92933	1329
0.93	1330
0.93067	1331
0.93133	1331
0.932	1332
0.93267	1333
0.93333	1334
0.934	1335
0.93467	1335
0.93533	1336
0.936	1337
0.93667	1338
0.93733	1339
0.938	1340
0.93867	1341
0.93933	1342
0.94	1342
0.94067	1343
0.94133	1343
0.942	1344
0.94267	1344
0.94333	1344
0.944	1344
0.94467	1344
0.94533	1344
0.946	1343
0.94667	1343
0.94733	1342
0.948	1342
0.94867	1341
0.94933	1341
0.95	1341
0.95067	1340
0.95133	1340
0.952	1339
0.95267	1339
0.95333	1339
0.954	1339
0.95467	1339
0.95533	1339
0.956	1339
0.95667	1339
0.95733	1339
0.958	1339
0.95867	1339
0.95933	1339
0.96	1339
0.96067	1339
0.96133	1340
0.962	1340
0.96267	1340
0.96333	1340
0.964	1339
0.96467	1339
0.96533	1339
0.966	1340
0.96667	1340
0.96733	1341
0.968	1341
0.96867	1341
0.96933	1342
0.97	1342
0.97067	1341
0.97133	1341
0.972	1341
0.97267	1342
0.97333	1342
0.974	1342
0.97467	1343
0.97533	1343
0.976	1342
0.97667	1342
0.97733	1341
0.978	1341
0.97867	1341
0.97933	1342
0.98	1343
0.98067	1343
0.98133	1343
0.982	1344
0.98267	1344
0.98333	1345
0.984	1345
0.98467	1345
0.98533	1345
0.986	1345
0.98667	1345
0.98733	1345
0.988	1345
0.98867	1346
0.98933	1347
0.99	1348
0.99067	1350
0.99133	1351
0.992	1352
0.99267	1352
0.99333	1353
0.994	1354
0.99467	1355
0.99533	1355
0.996	1356
0.99667	1356
0.99733	1356
0.998	1356
0.99867	1356
0.99933	1356
1	1356
1.00067	1356
1.00133	1356
1.002	1356
1.00267	1356
1.00333	1357
1.004	1357
1.00467	1357
1.00533	1357
1.006	1357
1.00667	1357
1.00733	1356
1.008	1356
1.00867	1355
1.00933	1354
1.01	1353
1.01067	1352
1.01133	1351
1.012	1349
1.01267	1348
1.01333	1347
1.014	1346
1.01467	1345
1.01533	1344
1.016	1343
1.01667	1342
1.01733	1342
1.018	1341
1.01867	1341
1.01933	1341
1.02	1342
1.02067	1343
1.02133	1343
1.022	1344
1.02267	1345
1.02333	1345
1.024	1346
1.02467	1347
1.02533	1348
1.026	1349
1.02667	1349
1.02733	1350
1.028	1351
1.02867	1352
1.02933	1353
1.03	1353
1.03067	1354
1.03133	1354
1.032	1355
1.03267	1355
1.03333	1356
1.034	1357
1.03467	1357
1.03533	1358
1.036	1359
1.03667	1360
1.03733	1360
1.038	1361
1.03867	1361
1.03933	1361
1.04	1362
1.04067	1363
1.04133	1363
1.042	1364
1.04267	1364
1.04333	1365
1.044	1365
1.04467	1364
1.04533	1363
1.046	1363
1.04667	1363
1.04733	1362
1.048	1362
1.04867	1362
1.04933	1361
1.05	1361
1.05067	1361
1.05133	1361
1.052	1361
1.05267	1361
1.05333	1361
1.054	1360
1.05467	1360
1.05533	1360
1.056	1359
1.05667	1359
1.05733	1359
1.058	1359
1.05867	1359
1.05933	1359
1.06	1360
1.06067	1360
1.06133	1361
1.062	1362
1.06267	1363
1.06333	1364
1.064	1366
1.06467	1367
1.06533	1368
1.066	1368
1.06667	1368
1.06733	1369
1.068	1369
1.06867	1370
1.06933	1371
1.07	1371
1.07067	1371
1.07133	1371
1.072	1371
1.07267	1371
1.07333	1371
1.074	1372
1.07467	1372
1.07533	1373
1.076	1373
1.07667	1374
1.07733	1375
1.078	1375
1.07867	1375
1.07933	1375
1.08	1375
1.08067	1375
1.08133	1375
1.082	1375
1.08267	1376
1.08333	1376
1.084	1377
1.08467	1377
1.08533	1378
1.086	1378
1.08667	1379
1.08733	1379
1.088	1380
1.08867	1380
1.08933	1381
1.09	1381
1.09067	1381
1.09133	1381
1.092	1381
1.09267	1380
1.09333	1380
1.094	1379
1.09467	1378
1.09533	1378
1.096	1378
1.09667	1378
1.09733	1378
1.098	1378
1.09867	1379
1.09933	1379
1.1	1379
1.10067	1379
1.10133	1378
1.102	1378
1.10267	1378
1.10333	1378
1.104	1378
1.10467	1378
1.10533	1378
1.106	1378
1.10667	1378
1.10733	1379
1.108	1379
1.10867	1379
1.10933	1380
1.11	1380
1.11067	1380
1.11133	1380
1.112	1380
1.11267	1379
1.11333	1379
1.114	1379
1.11467	1379
1.11533	1379
1.116	1378
1.11667	1378
1.11733	1378
1.118	1378
1.11867	1378
1.11933	1378
1.12	1378
1.12067	1378
1.12133	1379
1.122	1379
1.12267	1379
1.12333	1379
1.124	1380
1.12467	1380
1.12533	1381
1.126	1381
1.12667	1382
1.12733	1382
1.128	1382
1.12867	1383
1.12933	1383
1.13	1383
1.13067	1383
1.13133	1383
1.132	1383
1.13267	1383
1.13333	1383
1.134	1383
1.13467	1383
1.13533	1383
1.136	1384
1.13667	1384
1.13733	1384
1.138	1384
1.13867	1385
1.13933	1385
1.14	1385
1.14067	1385
1.14133	1385
1.142	1385
1.14267	1385
1.14333	1385
1.144	1386
1.14467	1386
1.14533	1387
1.146	1387
1.14667	1388
1.14733	1388
1.148	1389
1.14867	1389
1.14933	1390
1.15	1391
1.15067	1392
1.15133	1393
1.152	1394
1.15267	1395
1.15333	1396
1.154	1397
1.15467	1398
1.15533	1399
1.156	1399
1.15667	1400
1.15733	1401
1.158	1401
1.15867	1402
1.15933	1402
1.16	1403
1.16067	1403
1.16133	1404
1.162	1404
1.16267	1404
1.16333	1404
1.164	1404
1.16467	1405
1.16533	1405
1.166	1405
1.16667	1406
1.16733	1406
1.168	1407
1.16867	1407
1.16933	1408
1.17	1408
1.17067	1408
1.17133	1409
1.172	1409
1.17267	1409
1.17333	1408
1.174	1408
1.17467	1408
1.17533	1408
1.176	1408
1.17667	1408
1.17733	1408
1.178	1408
1.17867	1409
1.17933	1409
1.18	1408
1.18067	1408
1.18133	1408
1.182	1407
1.18267	1407
1.18333	1407
1.184	1408
1.18467	1408
1.18533	1409
1.186	1409
1.18667	1410
1.18733	1411
1.188	1412
1.18867	1412
1.18933	1413
1.19	1414
1.19067	1415
1.19133	1416
1.192	1417
1.19267	1418
1.19333	1419
1.194	1419
1.19467	1420
1.19533	1420
1.196	1421
1.19667	1421
1.19733	1421
1.198	1422
1.19867	1422
1.19933	1422
1.2	1422
1.20067	1422
1.20133	1423
1.202	1423
1.20267	1424
1.20333	1424
1.204	1424
1.20467	1425
1.20533	1425
1.206	1426
1.20667	1427
1.20733	1427
1.208	1427
1.20867	1428
1.20933	1428
1.21	1427
1.21067	1427
1.21133	1427
1.212	1427
1.21267	1426
1.21333	1426
1.214	1425
1.21467	1423
1.21533	1422
1.216	1421
1.21667	1420
1.21733	1419
1.218	1418
1.21867	1416
1.21933	1415
1.22	1413
1.22067	1412
1.22133	1411
1.222	1410
1.22267	1410
1.22333	1409
1.224	1409
1.22467	1409
1.22533	1409
1.226	1409
1.22667	1409
1.22733	1409
1.228	1409
1.22867	1409
1.22933	1409
1.23	1408
1.23067	1408
1.23133	1408
1.232	1407
1.23267	1407
1.23333	1407
1.234	1407
1.23467	1407
1.23533	1408
1.236	1408
1.23667	1409
1.23733	1409
1.238	1409
1.23867	1409
1.23933	1410
1.24	1410
1.24067	1410
1.24133	1410
1.242	1409
1.24267	1409
1.24333	1408
1.244	1408
1.24467	1408
1.24533	1407
1.246	1407
1.24667	1406
1.24733	1406
1.248	1405
1.24867	1404
1.24933	1403
1.25	1401
1.25067	1399
1.25133	1398
1.252	1397
1.25267	1396
1.25333	1395
1.254	1394
1.25467	1394
1.25533	1394
1.256	1394
1.25667	1395
1.25733	1395
1.258	1396
1.25867	1397
1.25933	1397
1.26	1398
1.26067	1399
1.26133	1400
1.262	1401
1.26267	1401
1.26333	1402
1.264	1403
1.26467	1404
1.26533	1405
1.266	1407
1.26667	1408
1.26733	1409
1.268	1411
1.26867	1412
1.26933	1413
1.27	1414
1.27067	1415
1.27133	1416
1.272	1417
1.27267	1418
1.27333	1419
1.274	1420
1.27467	1421
1.27533	1422
1.276	1422
1.27667	1423
1.27733	1424
1.278	1425
1.27867	1425
1.27933	1426
1.28	1426
1.28067	1427
1.28133	1427
1.282	1427
1.28267	1428
1.28333	1428
1.284	1429
1.28467	1429
1.28533	1430
1.286	1430
1.28667	1430
1.28733	1431
1.288	1431
1.28867	1431
1.28933	1432
1.29	1432
1.29067	1433
1.29133	1433
1.292	1433
1.29267	1433
1.29333	1433
1.294	1433
1.29467	1434
1.29533	1434
1.296	1435
1.29667	1435
1.29733	1436
1.298	1437
1.29867	1438
1.29933	1439
1.3	1440
1.30067	1441
1.30133	1442
1.302	1443
1.30267	1443
1.30333	1443
1.304	1444
1.30467	1444
1.30533	1445
1.306	1446
1.30667	1447
1.30733	1447
1.308	1448
1.30867	1449
1.30933	1449
1.31	1449
1.31067	1449
1.31133	1448
1.312	1448
1.31267	1447
1.31333	1447
1.314	1446
1.31467	1446
1.31533	1446
1.316	1446
1.31667	1445
1.31733	1444
1.318	1443
1.31867	1443
1.31933	1442
1.32	1441
1.32067	1442
1.32133	1442
1.322	1442
1.32267	1442
1.32333	1443
1.324	1443
1.32467	1443
1.32533	1443
1.326	1443
1.32667	1442
1.32733	1442
1.328	1441
1.32867	1441
1.32933	1440
1.33	1439
1.33067	1439
1.33133	1439
1.332	1439
[truncated: 14,040 more rows]
