# Supplementary material for: Dual engineering of thermodynamics and kinetics in covalent organic frameworks for separation
Source: Nat Commun. 2026 Mar 10;17:3896. doi: 10.1038/s41467-026-70311-8 (PMC13125621; doi:10.1038/s41467-026-70311-8)
Supplement: Supplementary file 3 — Source Data [file 41467_2026_70311_MOESM3_ESM.zip › 676225_2_data_set_12367526_twyvxw/Source data for figures/Supplementary Figure S24d.xlsx]

## Sheet: Sheet1
Time (min)	Intensity (μV)
0	994
6.7E-4	994
0.00133	994
0.002	993
0.00267	993
0.00333	994
0.004	994
0.00467	994
0.00533	994
0.006	994
0.00667	994
0.00733	994
0.008	994
0.00867	993
0.00933	993
0.01	992
0.01067	992
0.01133	992
0.012	992
0.01267	992
0.01333	992
0.014	991
0.01467	991
0.01533	991
0.016	991
0.01667	992
0.01733	993
0.018	993
0.01867	994
0.01933	994
0.02	994
0.02067	995
0.02133	995
0.022	995
0.02267	995
0.02333	995
0.024	995
0.02467	995
0.02533	995
0.026	995
0.02667	994
0.02733	994
0.028	994
0.02867	994
0.02933	994
0.03	994
0.03067	994
0.03133	994
0.032	994
0.03267	994
0.03333	994
0.034	994
0.03467	994
0.03533	993
0.036	993
0.03667	993
0.03733	994
0.038	994
0.03867	994
0.03933	995
0.04	995
0.04067	996
0.04133	997
0.042	997
0.04267	998
0.04333	998
0.044	999
0.04467	999
0.04533	999
0.046	999
0.04667	999
0.04733	999
0.048	999
0.04867	999
0.04933	999
0.05	998
0.05067	998
0.05133	997
0.052	995
0.05267	995
0.05333	994
0.054	994
0.05467	994
0.05533	994
0.056	994
0.05667	994
0.05733	994
0.058	993
0.05867	993
0.05933	993
0.06	992
0.06067	991
0.06133	990
0.062	990
0.06267	989
0.06333	988
0.064	988
0.06467	988
0.06533	988
0.066	989
0.06667	989
0.06733	988
0.068	989
0.06867	989
0.06933	988
0.07	988
0.07067	988
0.07133	987
0.072	987
0.07267	986
0.07333	986
0.074	986
0.07467	986
0.07533	985
0.076	985
0.07667	984
0.07733	984
0.078	984
0.07867	984
0.07933	984
0.08	984
0.08067	984
0.08133	984
0.082	984
0.08267	984
0.08333	984
0.084	984
0.08467	984
0.08533	984
0.086	985
0.08667	985
0.08733	986
0.088	986
0.08867	986
0.08933	986
0.09	986
0.09067	987
0.09133	987
0.092	988
0.09267	988
0.09333	989
0.094	989
0.09467	990
0.09533	990
0.096	990
0.09667	990
0.09733	990
0.098	991
0.09867	991
0.09933	992
0.1	992
0.10067	992
0.10133	992
0.102	991
0.10267	990
0.10333	989
0.104	989
0.10467	988
0.10533	986
0.106	985
0.10667	983
0.10733	982
0.108	980
0.10867	979
0.10933	978
0.11	977
0.11067	976
0.11133	976
0.112	976
0.11267	976
0.11333	977
0.114	978
0.11467	979
0.11533	979
0.116	980
0.11667	981
0.11733	981
0.118	981
0.11867	981
0.11933	982
0.12	982
0.12067	983
0.12133	983
0.122	983
0.12267	984
0.12333	984
0.124	984
0.12467	984
0.12533	984
0.126	983
0.12667	983
0.12733	983
0.128	983
0.12867	983
0.12933	983
0.13	983
0.13067	983
0.13133	983
0.132	983
0.13267	983
0.13333	983
0.134	983
0.13467	984
0.13533	984
0.136	984
0.13667	984
0.13733	984
0.138	984
0.13867	984
0.13933	984
0.14	985
0.14067	985
0.14133	986
0.142	986
0.14267	986
0.14333	985
0.144	985
0.14467	985
0.14533	984
0.146	983
0.14667	982
0.14733	981
0.148	980
0.14867	979
0.14933	978
0.15	977
0.15067	976
0.15133	976
0.152	976
0.15267	976
0.15333	976
0.154	976
0.15467	976
0.15533	976
0.156	976
0.15667	976
0.15733	976
0.158	976
0.15867	976
0.15933	975
0.16	975
0.16067	974
0.16133	974
0.162	974
0.16267	974
0.16333	974
0.164	974
0.16467	974
0.16533	974
0.166	974
0.16667	974
0.16733	974
0.168	974
0.16867	974
0.16933	975
0.17	975
0.17067	976
0.17133	976
0.172	976
0.17267	976
0.17333	976
0.174	977
0.17467	977
0.17533	978
0.176	978
0.17667	978
0.17733	979
0.178	979
0.17867	979
0.17933	979
0.18	979
0.18067	979
0.18133	978
0.182	978
0.18267	978
0.18333	978
0.184	978
0.18467	977
0.18533	977
0.186	976
0.18667	975
0.18733	975
0.188	974
0.18867	975
0.18933	975
0.19	975
0.19067	975
0.19133	975
0.192	975
0.19267	974
0.19333	974
0.194	973
0.19467	972
0.19533	972
0.196	971
0.19667	971
0.19733	971
0.198	971
0.19867	972
0.19933	972
0.2	972
0.20067	973
0.20133	973
0.202	973
0.20267	973
0.20333	972
0.204	972
0.20467	971
0.20533	971
0.206	971
0.20667	971
0.20733	970
0.208	970
0.20867	970
0.20933	970
0.21	970
0.21067	970
0.21133	970
0.212	970
0.21267	969
0.21333	970
0.214	970
0.21467	970
0.21533	970
0.216	971
0.21667	972
0.21733	973
0.218	974
0.21867	975
0.21933	976
0.22	976
0.22067	977
0.22133	978
0.222	978
0.22267	978
0.22333	978
0.224	978
0.22467	978
0.22533	979
0.226	979
0.22667	979
0.22733	979
0.228	980
0.22867	980
0.22933	980
0.23	980
0.23067	981
0.23133	980
0.232	980
0.23267	980
0.23333	981
0.234	981
0.23467	981
0.23533	981
0.236	981
0.23667	982
0.23733	982
0.238	982
0.23867	982
0.23933	982
0.24	982
0.24067	981
0.24133	981
0.242	981
0.24267	980
0.24333	980
0.244	980
0.24467	980
0.24533	979
0.246	979
0.24667	979
0.24733	979
0.248	978
0.24867	978
0.24933	978
0.25	978
0.25067	978
0.25133	978
0.252	978
0.25267	979
0.25333	979
0.254	978
0.25467	978
0.25533	979
0.256	979
0.25667	980
0.25733	980
0.258	980
0.25867	980
0.25933	980
0.26	980
0.26067	980
0.26133	979
0.262	979
0.26267	979
0.26333	979
0.264	979
0.26467	979
0.26533	979
0.266	979
0.26667	979
0.26733	979
0.268	979
0.26867	979
0.26933	979
0.27	978
0.27067	978
0.27133	978
0.272	978
0.27267	978
0.27333	979
0.274	979
0.27467	980
0.27533	980
0.276	980
0.27667	981
0.27733	981
0.278	981
0.27867	981
0.27933	981
0.28	981
0.28067	981
0.28133	982
0.282	982
0.28267	982
0.28333	982
0.284	982
0.28467	982
0.28533	982
0.286	982
0.28667	982
0.28733	983
0.288	983
0.28867	983
0.28933	983
0.29	983
0.29067	982
0.29133	982
0.292	982
0.29267	982
0.29333	982
0.294	982
0.29467	982
0.29533	982
0.296	981
0.29667	982
0.29733	982
0.298	983
0.29867	984
0.29933	984
0.3	984
0.30067	984
0.30133	984
0.302	984
0.30267	984
0.30333	985
0.304	985
0.30467	985
0.30533	985
0.306	985
0.30667	985
0.30733	985
0.308	985
0.30867	985
0.30933	984
0.31	983
0.31067	982
0.31133	981
0.312	980
0.31267	979
0.31333	979
0.314	979
0.31467	979
0.31533	978
0.316	978
0.31667	978
0.31733	978
0.318	977
0.31867	976
0.31933	976
0.32	975
0.32067	975
0.32133	974
0.322	974
0.32267	974
0.32333	975
0.324	976
0.32467	976
0.32533	977
0.326	977
0.32667	977
0.32733	978
0.328	978
0.32867	978
0.32933	979
0.33	979
0.33067	979
0.33133	979
0.332	978
0.33267	978
0.33333	978
0.334	978
0.33467	977
0.33533	977
0.336	977
0.33667	976
0.33733	976
0.338	976
0.33867	975
0.33933	975
0.34	974
0.34067	974
0.34133	974
0.342	974
0.34267	974
0.34333	974
0.344	974
0.34467	974
0.34533	973
0.346	973
0.34667	972
0.34733	972
0.348	972
0.34867	972
0.34933	973
0.35	973
0.35067	973
0.35133	973
0.352	974
0.35267	974
0.35333	975
0.354	975
0.35467	975
0.35533	975
0.356	975
0.35667	975
0.35733	974
0.358	974
0.35867	975
0.35933	974
0.36	974
0.36067	973
0.36133	973
0.362	973
0.36267	972
0.36333	972
0.364	971
0.36467	971
0.36533	971
0.366	970
0.36667	970
0.36733	970
0.368	970
0.36867	969
0.36933	969
0.37	969
0.37067	968
0.37133	967
0.372	967
0.37267	966
0.37333	966
0.374	965
0.37467	965
0.37533	964
0.376	964
0.37667	963
0.37733	963
0.378	962
0.37867	961
0.37933	960
0.38	959
0.38067	958
0.38133	957
0.382	957
0.38267	956
0.38333	956
0.384	956
0.38467	956
0.38533	957
0.386	957
0.38667	957
0.38733	956
0.388	956
0.38867	956
0.38933	956
0.39	956
0.39067	956
0.39133	957
0.392	957
0.39267	957
0.39333	958
0.394	958
0.39467	958
0.39533	959
0.396	959
0.39667	959
0.39733	959
0.398	959
0.39867	959
0.39933	960
0.4	961
0.40067	961
0.40133	961
0.402	962
0.40267	962
0.40333	961
0.404	961
0.40467	961
0.40533	961
0.406	961
0.40667	961
0.40733	961
0.408	962
0.40867	962
0.40933	963
0.41	963
0.41067	963
0.41133	963
0.412	963
0.41267	963
0.41333	964
0.414	964
0.41467	963
0.41533	963
0.416	963
0.41667	963
0.41733	963
0.418	963
0.41867	963
0.41933	963
0.42	963
0.42067	963
0.42133	963
0.422	964
0.42267	964
0.42333	964
0.424	964
0.42467	963
0.42533	963
0.426	963
0.42667	963
0.42733	963
0.428	963
0.42867	962
0.42933	962
0.43	962
0.43067	962
0.43133	962
0.432	962
0.43267	961
0.43333	961
0.434	961
0.43467	960
0.43533	960
0.436	961
0.43667	961
0.43733	961
0.438	961
0.43867	962
0.43933	962
0.44	962
0.44067	963
0.44133	963
0.442	964
0.44267	965
0.44333	966
0.444	966
0.44467	967
0.44533	967
0.446	968
0.44667	968
0.44733	968
0.448	969
0.44867	969
0.44933	969
0.45	970
0.45067	970
0.45133	970
0.452	969
0.45267	969
0.45333	969
0.454	968
0.45467	968
0.45533	967
0.456	966
0.45667	965
0.45733	964
0.458	964
0.45867	964
0.45933	963
0.46	963
0.46067	963
0.46133	963
0.462	964
0.46267	964
0.46333	965
0.464	965
0.46467	966
0.46533	967
0.466	968
0.46667	968
0.46733	969
0.468	970
0.46867	971
0.46933	972
0.47	972
0.47067	972
0.47133	972
0.472	973
0.47267	973
0.47333	974
0.474	974
0.47467	974
0.47533	974
0.476	974
0.47667	974
0.47733	974
0.478	974
0.47867	974
0.47933	974
0.48	974
0.48067	973
0.48133	973
0.482	974
0.48267	974
0.48333	973
0.484	972
0.48467	972
0.48533	972
0.486	972
0.48667	972
0.48733	973
0.488	973
0.48867	973
0.48933	973
0.49	973
0.49067	973
0.49133	972
0.492	972
0.49267	971
0.49333	970
0.494	970
0.49467	969
0.49533	969
0.496	969
0.49667	969
0.49733	969
0.498	969
0.49867	969
0.49933	969
0.5	969
0.50067	970
0.50133	970
0.502	970
0.50267	970
0.50333	970
0.504	970
0.50467	971
0.50533	971
0.506	972
0.50667	973
0.50733	973
0.508	973
0.50867	974
0.50933	974
0.51	974
0.51067	974
0.51133	974
0.512	974
0.51267	974
0.51333	974
0.514	974
0.51467	973
0.51533	973
0.516	973
0.51667	973
0.51733	974
0.518	974
0.51867	974
0.51933	974
0.52	973
0.52067	973
0.52133	973
0.522	973
0.52267	973
0.52333	973
0.524	973
0.52467	973
0.52533	973
0.526	974
0.52667	973
0.52733	973
0.528	973
0.52867	972
0.52933	971
0.53	970
0.53067	970
0.53133	969
0.532	969
0.53267	969
0.53333	969
0.534	968
0.53467	968
0.53533	968
0.536	968
0.53667	968
0.53733	968
0.538	968
0.53867	968
0.53933	968
0.54	967
0.54067	967
0.54133	967
0.542	966
0.54267	966
0.54333	966
0.544	966
0.54467	966
0.54533	966
0.546	967
0.54667	967
0.54733	967
0.548	968
0.54867	968
0.54933	968
0.55	967
0.55067	967
0.55133	967
0.552	966
0.55267	966
0.55333	965
0.554	965
0.55467	964
0.55533	964
0.556	964
0.55667	964
0.55733	964
0.558	964
0.55867	964
0.55933	964
0.56	963
0.56067	963
0.56133	963
0.562	963
0.56267	963
0.56333	963
0.564	962
0.56467	962
0.56533	962
0.566	962
0.56667	962
0.56733	962
0.568	961
0.56867	961
0.56933	961
0.57	961
0.57067	960
0.57133	959
0.572	959
0.57267	958
0.57333	957
0.574	956
0.57467	955
0.57533	954
0.576	954
0.57667	953
0.57733	952
0.578	951
0.57867	950
0.57933	949
0.58	949
0.58067	949
0.58133	949
0.582	950
0.58267	950
0.58333	951
0.584	951
0.58467	952
0.58533	952
0.586	952
0.58667	952
0.58733	952
0.588	953
0.58867	952
0.58933	952
0.59	952
0.59067	951
0.59133	951
0.592	951
0.59267	951
0.59333	951
0.594	952
0.59467	952
0.59533	953
0.596	953
0.59667	954
0.59733	954
0.598	953
0.59867	953
0.59933	953
0.6	953
0.60067	953
0.60133	952
0.602	953
0.60267	953
0.60333	952
0.604	952
0.60467	952
0.60533	952
0.606	953
0.60667	953
0.60733	953
0.608	954
0.60867	955
0.60933	956
0.61	957
0.61067	958
0.61133	959
0.612	959
0.61267	960
0.61333	960
0.614	960
0.61467	960
0.61533	960
0.616	959
0.61667	959
0.61733	959
0.618	958
0.61867	958
0.61933	957
0.62	957
0.62067	956
0.62133	956
0.622	955
0.62267	955
0.62333	955
0.624	954
0.62467	954
0.62533	953
0.626	952
0.62667	951
0.62733	951
0.628	950
0.62867	950
0.62933	949
0.63	948
0.63067	948
0.63133	948
0.632	948
0.63267	947
0.63333	947
0.634	947
0.63467	947
0.63533	947
0.636	947
0.63667	948
0.63733	948
0.638	948
0.63867	948
0.63933	948
0.64	948
0.64067	949
0.64133	950
0.642	951
0.64267	951
0.64333	952
0.644	953
0.64467	953
0.64533	954
0.646	954
0.64667	954
0.64733	954
0.648	954
0.64867	954
0.64933	954
0.65	954
0.65067	954
0.65133	953
0.652	953
0.65267	952
0.65333	953
0.654	953
0.65467	954
0.65533	954
0.656	955
0.65667	955
0.65733	955
0.658	955
0.65867	955
0.65933	955
0.66	955
0.66067	955
0.66133	955
0.662	955
0.66267	956
0.66333	955
0.664	955
0.66467	955
0.66533	955
0.666	955
0.66667	955
0.66733	955
0.668	955
0.66867	955
0.66933	954
0.67	954
0.67067	954
0.67133	954
0.672	955
0.67267	955
0.67333	956
0.674	957
0.67467	957
0.67533	958
0.676	958
0.67667	958
0.67733	958
0.678	958
0.67867	957
0.67933	957
0.68	956
0.68067	956
0.68133	957
0.682	957
0.68267	957
0.68333	958
0.684	958
0.68467	959
0.68533	959
0.686	960
0.68667	960
0.68733	961
0.688	962
0.68867	962
0.68933	963
0.69	963
0.69067	963
0.69133	963
0.692	962
0.69267	962
0.69333	962
0.694	961
0.69467	960
0.69533	959
0.696	958
0.69667	957
0.69733	957
0.698	956
0.69867	955
0.69933	954
0.7	953
0.70067	952
0.70133	951
0.702	951
0.70267	951
0.70333	951
0.704	950
0.70467	950
0.70533	950
0.706	949
0.70667	949
0.70733	949
0.708	949
0.70867	950
0.70933	949
0.71	949
0.71067	949
0.71133	949
0.712	949
0.71267	949
0.71333	949
0.714	949
0.71467	949
0.71533	949
0.716	948
0.71667	948
0.71733	947
0.718	947
0.71867	947
0.71933	947
0.72	947
0.72067	947
0.72133	948
0.722	948
0.72267	949
0.72333	949
0.724	949
0.72467	949
0.72533	950
0.726	950
0.72667	951
0.72733	951
0.728	951
0.72867	951
0.72933	951
0.73	951
0.73067	951
0.73133	951
0.732	951
0.73267	951
0.73333	951
0.734	951
0.73467	950
0.73533	950
0.736	949
0.73667	949
0.73733	949
0.738	949
0.73867	948
0.73933	948
0.74	948
0.74067	948
0.74133	948
0.742	949
0.74267	950
0.74333	950
0.744	951
0.74467	952
0.74533	953
0.746	954
0.74667	954
0.74733	954
0.748	954
0.74867	955
0.74933	955
0.75	956
0.75067	956
0.75133	955
0.752	955
0.75267	955
0.75333	955
0.754	956
0.75467	956
0.75533	957
0.756	957
0.75667	957
0.75733	957
0.758	957
0.75867	958
0.75933	958
0.76	958
0.76067	959
0.76133	958
0.762	958
0.76267	958
0.76333	957
0.764	957
0.76467	957
0.76533	956
0.766	956
0.76667	957
0.76733	957
0.768	957
0.76867	957
0.76933	957
0.77	957
0.77067	957
0.77133	958
0.772	958
0.77267	958
0.77333	958
0.774	958
0.77467	958
0.77533	958
0.776	958
0.77667	958
0.77733	958
0.778	958
0.77867	958
0.77933	958
0.78	959
0.78067	959
0.78133	959
0.782	959
0.78267	959
0.78333	958
0.784	957
0.78467	957
0.78533	956
0.786	956
0.78667	955
0.78733	955
0.788	954
0.78867	954
0.78933	953
0.79	953
0.79067	952
0.79133	952
0.792	951
0.79267	951
0.79333	951
0.794	951
0.79467	951
0.79533	951
0.796	952
0.79667	953
0.79733	953
0.798	952
0.79867	952
0.79933	951
0.8	951
0.80067	952
0.80133	951
0.802	951
0.80267	950
0.80333	949
0.804	948
0.80467	946
0.80533	945
0.806	944
0.80667	944
0.80733	943
0.808	942
0.80867	942
0.80933	942
0.81	941
0.81067	941
0.81133	941
0.812	941
0.81267	941
0.81333	941
0.814	941
0.81467	941
0.81533	941
0.816	941
0.81667	941
0.81733	941
0.818	941
0.81867	941
0.81933	942
0.82	942
0.82067	942
0.82133	942
0.822	942
0.82267	941
0.82333	941
0.824	941
0.82467	941
0.82533	942
0.826	942
0.82667	943
0.82733	943
0.828	943
0.82867	943
0.82933	943
0.83	943
0.83067	943
0.83133	943
0.832	943
0.83267	943
0.83333	943
0.834	943
0.83467	943
0.83533	943
0.836	943
0.83667	943
0.83733	943
0.838	943
0.83867	943
0.83933	943
0.84	943
0.84067	943
0.84133	943
0.842	943
0.84267	942
0.84333	942
0.844	941
0.84467	941
0.84533	941
0.846	941
0.84667	941
0.84733	941
0.848	942
0.84867	942
0.84933	942
0.85	943
0.85067	943
0.85133	943
0.852	944
0.85267	944
0.85333	944
0.854	944
0.85467	944
0.85533	944
0.856	943
0.85667	943
0.85733	943
0.858	942
0.85867	942
0.85933	942
0.86	942
0.86067	942
0.86133	941
0.862	941
0.86267	941
0.86333	941
0.864	941
0.86467	942
0.86533	942
0.866	943
0.86667	944
0.86733	945
0.868	946
0.86867	947
0.86933	949
0.87	949
0.87067	950
0.87133	950
0.872	950
0.87267	951
0.87333	951
0.874	951
0.87467	951
0.87533	951
0.876	951
0.87667	952
0.87733	952
0.878	953
0.87867	954
0.87933	954
0.88	955
0.88067	955
0.88133	956
0.882	956
0.88267	956
0.88333	957
0.884	957
0.88467	958
0.88533	958
0.886	959
0.88667	959
0.88733	959
0.888	959
0.88867	958
0.88933	958
0.89	958
0.89067	957
0.89133	957
0.892	957
0.89267	958
0.89333	958
0.894	958
0.89467	958
0.89533	957
0.896	957
0.89667	956
0.89733	956
0.898	956
0.89867	956
0.89933	956
0.9	957
0.90067	957
0.90133	956
0.902	956
0.90267	955
0.90333	955
0.904	954
0.90467	954
0.90533	954
0.906	953
0.90667	953
0.90733	952
0.908	952
0.90867	951
0.90933	951
0.91	950
0.91067	949
0.91133	949
0.912	948
0.91267	947
0.91333	946
0.914	945
0.91467	944
0.91533	943
0.916	943
0.91667	942
0.91733	942
0.918	942
0.91867	941
0.91933	941
0.92	941
0.92067	940
0.92133	940
0.922	940
0.92267	940
0.92333	939
0.924	939
0.92467	939
0.92533	939
0.926	938
0.92667	938
0.92733	938
0.928	939
0.92867	939
0.92933	939
0.93	939
0.93067	940
0.93133	940
0.932	940
0.93267	941
0.93333	941
0.934	941
0.93467	941
0.93533	941
0.936	941
0.93667	942
0.93733	942
0.938	942
0.93867	942
0.93933	942
0.94	943
0.94067	943
0.94133	943
0.942	943
0.94267	943
0.94333	943
0.944	943
0.94467	943
0.94533	943
0.946	943
0.94667	943
0.94733	943
0.948	944
0.94867	944
0.94933	943
0.95	943
0.95067	942
0.95133	942
0.952	942
0.95267	942
0.95333	943
0.954	943
0.95467	943
0.95533	943
0.956	944
0.95667	945
0.95733	946
0.958	946
0.95867	946
0.95933	946
0.96	946
0.96067	946
0.96133	947
0.962	947
0.96267	948
0.96333	947
0.964	947
0.96467	947
0.96533	948
0.966	948
0.96667	948
0.96733	948
0.968	949
0.96867	949
0.96933	949
0.97	949
0.97067	949
0.97133	950
0.972	950
0.97267	951
0.97333	951
0.974	950
0.97467	950
0.97533	950
0.976	950
0.97667	951
0.97733	951
0.978	951
0.97867	951
0.97933	951
0.98	951
0.98067	951
0.98133	951
0.982	951
0.98267	951
0.98333	951
0.984	951
0.98467	951
0.98533	950
0.986	950
0.98667	951
0.98733	951
0.988	951
0.98867	952
0.98933	952
0.99	952
0.99067	952
0.99133	952
0.992	952
0.99267	952
0.99333	952
0.994	952
0.99467	952
0.99533	953
0.996	954
0.99667	954
0.99733	955
0.998	956
0.99867	956
0.99933	957
1	957
1.00067	957
1.00133	957
1.002	956
1.00267	956
1.00333	956
1.004	956
1.00467	957
1.00533	957
1.006	957
1.00667	958
1.00733	958
1.008	958
1.00867	958
1.00933	958
1.01	959
1.01067	959
1.01133	959
1.012	959
1.01267	960
1.01333	960
1.014	960
1.01467	960
1.01533	961
1.016	961
1.01667	961
1.01733	961
1.018	961
1.01867	962
1.01933	962
1.02	962
1.02067	961
1.02133	961
1.022	961
1.02267	961
1.02333	961
1.024	961
1.02467	961
1.02533	961
1.026	961
1.02667	961
1.02733	961
1.028	961
1.02867	961
1.02933	961
1.03	960
1.03067	959
1.03133	959
1.032	959
1.03267	959
1.03333	959
1.034	958
1.03467	958
1.03533	958
1.036	958
1.03667	957
1.03733	957
1.038	957
1.03867	957
1.03933	956
1.04	956
1.04067	956
1.04133	957
1.042	957
1.04267	957
1.04333	956
1.044	956
1.04467	955
1.04533	954
1.046	954
1.04667	953
1.04733	953
1.048	952
1.04867	951
1.04933	950
1.05	949
1.05067	949
1.05133	948
1.052	948
1.05267	948
1.05333	947
1.054	947
1.05467	946
1.05533	945
1.056	945
1.05667	944
1.05733	943
1.058	943
1.05867	944
1.05933	944
1.06	944
1.06067	945
1.06133	945
1.062	946
1.06267	946
1.06333	946
1.064	946
1.06467	946
1.06533	946
1.066	946
1.06667	946
1.06733	946
1.068	947
1.06867	947
1.06933	948
1.07	948
1.07067	949
1.07133	950
1.072	951
1.07267	951
1.07333	952
1.074	952
1.07467	953
1.07533	953
1.076	953
1.07667	954
1.07733	955
1.078	955
1.07867	956
1.07933	956
1.08	956
1.08067	957
1.08133	957
1.082	957
1.08267	958
1.08333	958
1.084	959
1.08467	959
1.08533	959
1.086	959
1.08667	959
1.08733	960
1.088	960
1.08867	961
1.08933	961
1.09	962
1.09067	962
1.09133	963
1.092	963
1.09267	963
1.09333	963
1.094	963
1.09467	963
1.09533	963
1.096	963
1.09667	962
1.09733	962
1.098	962
1.09867	963
1.09933	963
1.1	963
1.10067	963
1.10133	963
1.102	962
1.10267	962
1.10333	962
1.104	962
1.10467	961
1.10533	960
1.106	960
1.10667	960
1.10733	960
1.108	960
1.10867	960
1.10933	960
1.11	960
1.11067	960
1.11133	959
1.112	959
1.11267	958
1.11333	958
1.114	957
1.11467	957
1.11533	956
1.116	956
1.11667	956
1.11733	956
1.118	957
1.11867	957
1.11933	958
1.12	958
1.12067	959
1.12133	959
1.122	960
1.12267	960
1.12333	960
1.124	960
1.12467	961
1.12533	961
1.126	962
1.12667	962
1.12733	962
1.128	962
1.12867	962
1.12933	961
1.13	961
1.13067	961
1.13133	961
1.132	961
1.13267	961
1.13333	961
1.134	961
1.13467	961
1.13533	961
1.136	961
1.13667	961
1.13733	961
1.138	961
1.13867	961
1.13933	961
1.14	961
1.14067	961
1.14133	961
1.142	962
1.14267	962
1.14333	962
1.144	962
1.14467	962
1.14533	962
1.146	962
1.14667	962
1.14733	963
1.148	963
1.14867	964
1.14933	964
1.15	964
1.15067	964
1.15133	964
1.152	964
1.15267	964
1.15333	964
1.154	964
1.15467	963
1.15533	963
1.156	963
1.15667	963
1.15733	962
1.158	962
1.15867	962
1.15933	961
1.16	961
1.16067	961
1.16133	961
1.162	961
1.16267	961
1.16333	961
1.164	961
1.16467	961
1.16533	961
1.166	961
1.16667	962
1.16733	962
1.168	963
1.16867	964
1.16933	964
1.17	964
1.17067	964
1.17133	963
1.172	963
1.17267	962
1.17333	962
1.174	961
1.17467	961
1.17533	960
1.176	960
1.17667	960
1.17733	960
1.178	960
1.17867	961
1.17933	961
1.18	961
1.18067	961
1.18133	961
1.182	961
1.18267	961
1.18333	960
1.184	960
1.18467	959
1.18533	958
1.186	957
1.18667	956
1.18733	955
1.188	955
1.18867	954
1.18933	954
1.19	953
1.19067	952
1.19133	952
1.192	952
1.19267	952
1.19333	952
1.194	952
1.19467	952
1.19533	952
1.196	953
1.19667	953
1.19733	953
1.198	953
1.19867	953
1.19933	953
1.2	953
1.20067	953
1.20133	953
1.202	952
1.20267	952
1.20333	951
1.204	951
1.20467	950
1.20533	950
1.206	949
1.20667	949
1.20733	949
1.208	949
1.20867	949
1.20933	949
1.21	949
1.21067	949
1.21133	949
1.212	948
1.21267	948
1.21333	948
1.214	948
1.21467	948
1.21533	948
1.216	948
1.21667	949
1.21733	949
1.218	949
1.21867	949
1.21933	950
1.22	950
1.22067	950
1.22133	951
1.222	951
1.22267	950
1.22333	950
1.224	949
1.22467	949
1.22533	948
1.226	948
1.22667	947
1.22733	947
1.228	947
1.22867	947
1.22933	947
1.23	947
1.23067	948
1.23133	948
1.232	948
1.23267	949
1.23333	949
1.234	949
1.23467	949
1.23533	949
1.236	949
1.23667	950
1.23733	950
1.238	950
1.23867	950
1.23933	950
1.24	950
1.24067	949
1.24133	949
1.242	949
1.24267	949
1.24333	949
1.244	950
1.24467	950
1.24533	949
1.246	949
1.24667	949
1.24733	949
1.248	949
1.24867	949
1.24933	949
1.25	949
1.25067	949
1.25133	948
1.252	948
1.25267	948
1.25333	948
1.254	948
1.25467	947
1.25533	947
1.256	946
1.25667	946
1.25733	946
1.258	945
1.25867	945
1.25933	944
1.26	944
1.26067	944
1.26133	943
1.262	943
1.26267	943
1.26333	942
1.264	941
1.26467	941
1.26533	941
1.266	941
1.26667	941
1.26733	940
1.268	940
1.26867	941
1.26933	941
1.27	941
1.27067	941
1.27133	941
1.272	941
1.27267	941
1.27333	941
1.274	940
1.27467	939
1.27533	939
1.276	939
1.27667	939
1.27733	939
1.278	939
1.27867	938
1.27933	938
1.28	938
1.28067	938
1.28133	939
1.282	939
1.28267	939
1.28333	939
1.284	940
1.28467	940
1.28533	941
1.286	941
1.28667	941
1.28733	942
1.288	943
1.28867	943
1.28933	943
1.29	944
1.29067	944
1.29133	944
1.292	945
1.29267	945
1.29333	945
1.294	945
1.29467	945
1.29533	944
1.296	944
1.29667	943
1.29733	943
1.298	943
1.29867	942
1.29933	942
1.3	941
1.30067	940
1.30133	939
1.302	938
1.30267	937
1.30333	937
1.304	936
1.30467	936
1.30533	936
1.306	936
1.30667	936
1.30733	936
1.308	936
1.30867	936
1.30933	936
1.31	937
1.31067	937
1.31133	937
1.312	937
1.31267	937
1.31333	937
1.314	936
1.31467	936
1.31533	935
1.316	935
1.31667	935
1.31733	936
1.318	936
1.31867	936
1.31933	936
1.32	936
1.32067	936
1.32133	936
1.322	936
1.32267	935
1.32333	935
1.324	935
1.32467	934
1.32533	934
1.326	934
1.32667	934
1.32733	934
1.328	933
1.32867	933
1.32933	933
1.33	933
1.33067	934
1.33133	934
1.332	935
[truncated: 2,646 more rows]
