# Supplementary material for: Dual engineering of thermodynamics and kinetics in covalent organic frameworks for separation
Source: Nat Commun. 2026 Mar 10;17:3896. doi: 10.1038/s41467-026-70311-8 (PMC13125621; doi:10.1038/s41467-026-70311-8)
Supplement: Supplementary file 3 — Source Data [file 41467_2026_70311_MOESM3_ESM.zip › 676225_2_data_set_12367526_twyvxw/Source data for figures/Supplementary Figure S24f.xlsx]

## Sheet: Sheet1
Time (min)	Intensity (μV)
0	-222
6.7E-4	-223
0.00133	-224
0.002	-224
0.00267	-224
0.00333	-224
0.004	-225
0.00467	-225
0.00533	-225
0.006	-224
0.00667	-224
0.00733	-223
0.008	-223
0.00867	-223
0.00933	-223
0.01	-223
0.01067	-224
0.01133	-224
0.012	-225
0.01267	-225
0.01333	-226
0.014	-226
0.01467	-227
0.01533	-227
0.016	-228
0.01667	-228
0.01733	-229
0.018	-230
0.01867	-230
0.01933	-230
0.02	-231
0.02067	-232
0.02133	-233
0.022	-233
0.02267	-233
0.02333	-233
0.024	-232
0.02467	-232
0.02533	-232
0.026	-232
0.02667	-233
0.02733	-234
0.028	-234
0.02867	-234
0.02933	-234
0.03	-235
0.03067	-235
0.03133	-235
0.032	-235
0.03267	-235
0.03333	-235
0.034	-234
0.03467	-234
0.03533	-233
0.036	-233
0.03667	-233
0.03733	-232
0.038	-232
0.03867	-232
0.03933	-232
0.04	-232
0.04067	-232
0.04133	-231
0.042	-231
0.04267	-231
0.04333	-231
0.044	-231
0.04467	-231
0.04533	-231
0.046	-231
0.04667	-231
0.04733	-231
0.048	-231
0.04867	-231
0.04933	-230
0.05	-230
0.05067	-230
0.05133	-230
0.052	-230
0.05267	-229
0.05333	-229
0.054	-228
0.05467	-228
0.05533	-228
0.056	-227
0.05667	-227
0.05733	-226
0.058	-226
0.05867	-225
0.05933	-225
0.06	-225
0.06067	-226
0.06133	-226
0.062	-226
0.06267	-227
0.06333	-227
0.064	-227
0.06467	-228
0.06533	-228
0.066	-228
0.06667	-229
0.06733	-230
0.068	-231
0.06867	-231
0.06933	-230
0.07	-230
0.07067	-230
0.07133	-230
0.072	-229
0.07267	-228
0.07333	-228
0.074	-227
0.07467	-226
0.07533	-226
0.076	-226
0.07667	-226
0.07733	-227
0.078	-227
0.07867	-227
0.07933	-227
0.08	-227
0.08067	-227
0.08133	-227
0.082	-227
0.08267	-227
0.08333	-226
0.084	-226
0.08467	-226
0.08533	-226
0.086	-227
0.08667	-227
0.08733	-227
0.088	-228
0.08867	-228
0.08933	-228
0.09	-228
0.09067	-229
0.09133	-229
0.092	-230
0.09267	-230
0.09333	-231
0.094	-231
0.09467	-232
0.09533	-232
0.096	-232
0.09667	-233
0.09733	-233
0.098	-233
0.09867	-232
0.09933	-232
0.1	-232
0.10067	-232
0.10133	-232
0.102	-232
0.10267	-232
0.10333	-232
0.104	-232
0.10467	-232
0.10533	-232
0.106	-233
0.10667	-234
0.10733	-234
0.108	-235
0.10867	-235
0.10933	-235
0.11	-236
0.11067	-237
0.11133	-237
0.112	-238
0.11267	-238
0.11333	-238
0.114	-238
0.11467	-238
0.11533	-238
0.116	-238
0.11667	-237
0.11733	-237
0.118	-236
0.11867	-235
0.11933	-235
0.12	-235
0.12067	-235
0.12133	-234
0.122	-234
0.12267	-233
0.12333	-233
0.124	-233
0.12467	-233
0.12533	-232
0.126	-232
0.12667	-232
0.12733	-232
0.128	-233
0.12867	-233
0.12933	-233
0.13	-233
0.13067	-234
0.13133	-234
0.132	-234
0.13267	-234
0.13333	-234
0.134	-234
0.13467	-234
0.13533	-234
0.136	-234
0.13667	-233
0.13733	-233
0.138	-233
0.13867	-233
0.13933	-233
0.14	-233
0.14067	-233
0.14133	-234
0.142	-234
0.14267	-234
0.14333	-234
0.144	-234
0.14467	-234
0.14533	-234
0.146	-234
0.14667	-234
0.14733	-234
0.148	-235
0.14867	-235
0.14933	-235
0.15	-234
0.15067	-234
0.15133	-234
0.152	-233
0.15267	-233
0.15333	-232
0.154	-232
0.15467	-232
0.15533	-232
0.156	-232
0.15667	-232
0.15733	-231
0.158	-231
0.15867	-231
0.15933	-230
0.16	-230
0.16067	-230
0.16133	-230
0.162	-230
0.16267	-230
0.16333	-231
0.164	-231
0.16467	-231
0.16533	-231
0.166	-231
0.16667	-232
0.16733	-232
0.168	-231
0.16867	-231
0.16933	-231
0.17	-231
0.17067	-230
0.17133	-229
0.172	-228
0.17267	-228
0.17333	-227
0.174	-227
0.17467	-226
0.17533	-226
0.176	-226
0.17667	-225
0.17733	-226
0.178	-226
0.17867	-226
0.17933	-226
0.18	-226
0.18067	-227
0.18133	-227
0.182	-228
0.18267	-228
0.18333	-229
0.184	-229
0.18467	-229
0.18533	-228
0.186	-228
0.18667	-227
0.18733	-227
0.188	-226
0.18867	-227
0.18933	-227
0.19	-227
0.19067	-226
0.19133	-226
0.192	-226
0.19267	-226
0.19333	-226
0.194	-226
0.19467	-226
0.19533	-226
0.196	-225
0.19667	-225
0.19733	-225
0.198	-225
0.19867	-225
0.19933	-225
0.2	-225
0.20067	-225
0.20133	-226
0.202	-226
0.20267	-227
0.20333	-227
0.204	-227
0.20467	-228
0.20533	-228
0.206	-228
0.20667	-228
0.20733	-227
0.208	-227
0.20867	-227
0.20933	-227
0.21	-227
0.21067	-227
0.21133	-227
0.212	-228
0.21267	-228
0.21333	-228
0.214	-228
0.21467	-227
0.21533	-227
0.216	-227
0.21667	-228
0.21733	-228
0.218	-228
0.21867	-228
0.21933	-228
0.22	-229
0.22067	-230
0.22133	-231
0.222	-232
0.22267	-232
0.22333	-232
0.224	-233
0.22467	-232
0.22533	-232
0.226	-231
0.22667	-230
0.22733	-229
0.228	-229
0.22867	-228
0.22933	-228
0.23	-228
0.23067	-228
0.23133	-228
0.232	-229
0.23267	-229
0.23333	-230
0.234	-230
0.23467	-230
0.23533	-231
0.236	-231
0.23667	-231
0.23733	-231
0.238	-231
0.23867	-231
0.23933	-231
0.24	-231
0.24067	-232
0.24133	-232
0.242	-233
0.24267	-233
0.24333	-234
0.244	-234
0.24467	-235
0.24533	-235
0.246	-236
0.24667	-236
0.24733	-236
0.248	-237
0.24867	-237
0.24933	-237
0.25	-237
0.25067	-237
0.25133	-237
0.252	-237
0.25267	-237
0.25333	-238
0.254	-238
0.25467	-239
0.25533	-239
0.256	-240
0.25667	-241
0.25733	-241
0.258	-242
0.25867	-243
0.25933	-243
0.26	-243
0.26067	-244
0.26133	-244
0.262	-244
0.26267	-244
0.26333	-244
0.264	-243
0.26467	-243
0.26533	-243
0.266	-243
0.26667	-244
0.26733	-244
0.268	-244
0.26867	-244
0.26933	-244
0.27	-244
0.27067	-243
0.27133	-242
0.272	-242
0.27267	-241
0.27333	-241
0.274	-241
0.27467	-241
0.27533	-240
0.276	-240
0.27667	-239
0.27733	-239
0.278	-238
0.27867	-237
0.27933	-237
0.28	-237
0.28067	-236
0.28133	-236
0.282	-236
0.28267	-235
0.28333	-235
0.284	-235
0.28467	-235
0.28533	-235
0.286	-235
0.28667	-235
0.28733	-235
0.288	-234
0.28867	-234
0.28933	-234
0.29	-234
0.29067	-233
0.29133	-232
0.292	-231
0.29267	-230
0.29333	-229
0.294	-228
0.29467	-227
0.29533	-226
0.296	-226
0.29667	-225
0.29733	-224
0.298	-224
0.29867	-224
0.29933	-224
0.3	-224
0.30067	-224
0.30133	-224
0.302	-224
0.30267	-224
0.30333	-224
0.304	-225
0.30467	-225
0.30533	-225
0.306	-225
0.30667	-225
0.30733	-224
0.308	-224
0.30867	-224
0.30933	-224
0.31	-225
0.31067	-226
0.31133	-226
0.312	-227
0.31267	-227
0.31333	-227
0.314	-227
0.31467	-227
0.31533	-226
0.316	-226
0.31667	-225
0.31733	-225
0.318	-225
0.31867	-225
0.31933	-225
0.32	-226
0.32067	-226
0.32133	-226
0.322	-226
0.32267	-226
0.32333	-226
0.324	-227
0.32467	-227
0.32533	-227
0.326	-227
0.32667	-227
0.32733	-227
0.328	-227
0.32867	-227
0.32933	-227
0.33	-227
0.33067	-227
0.33133	-226
0.332	-226
0.33267	-226
0.33333	-226
0.334	-225
0.33467	-225
0.33533	-225
0.336	-226
0.33667	-226
0.33733	-225
0.338	-225
0.33867	-225
0.33933	-226
0.34	-226
0.34067	-226
0.34133	-226
0.342	-226
0.34267	-227
0.34333	-227
0.344	-227
0.34467	-227
0.34533	-226
0.346	-226
0.34667	-226
0.34733	-226
0.348	-225
0.34867	-225
0.34933	-225
0.35	-225
0.35067	-225
0.35133	-225
0.352	-225
0.35267	-226
0.35333	-226
0.354	-227
0.35467	-227
0.35533	-228
0.356	-228
0.35667	-228
0.35733	-229
0.358	-229
0.35867	-229
0.35933	-229
0.36	-228
0.36067	-228
0.36133	-228
0.362	-228
0.36267	-228
0.36333	-228
0.364	-228
0.36467	-228
0.36533	-228
0.366	-228
0.36667	-228
0.36733	-228
0.368	-229
0.36867	-229
0.36933	-228
0.37	-228
0.37067	-227
0.37133	-227
0.372	-226
0.37267	-226
0.37333	-226
0.374	-226
0.37467	-226
0.37533	-226
0.376	-226
0.37667	-226
0.37733	-226
0.378	-226
0.37867	-226
0.37933	-226
0.38	-227
0.38067	-227
0.38133	-227
0.382	-226
0.38267	-226
0.38333	-225
0.384	-225
0.38467	-225
0.38533	-225
0.386	-226
0.38667	-226
0.38733	-225
0.388	-225
0.38867	-226
0.38933	-226
0.39	-226
0.39067	-226
0.39133	-227
0.392	-227
0.39267	-227
0.39333	-228
0.394	-228
0.39467	-228
0.39533	-229
0.396	-229
0.39667	-229
0.39733	-230
0.398	-230
0.39867	-230
0.39933	-230
0.4	-231
0.40067	-231
0.40133	-231
0.402	-231
0.40267	-232
0.40333	-232
0.404	-232
0.40467	-233
0.40533	-233
0.406	-233
0.40667	-233
0.40733	-233
0.408	-233
0.40867	-233
0.40933	-233
0.41	-233
0.41067	-233
0.41133	-233
0.412	-233
0.41267	-233
0.41333	-234
0.414	-234
0.41467	-234
0.41533	-234
0.416	-235
0.41667	-235
0.41733	-236
0.418	-236
0.41867	-236
0.41933	-235
0.42	-235
0.42067	-234
0.42133	-234
0.422	-234
0.42267	-234
0.42333	-234
0.424	-233
0.42467	-232
0.42533	-231
0.426	-231
0.42667	-230
0.42733	-229
0.428	-228
0.42867	-228
0.42933	-228
0.43	-228
0.43067	-229
0.43133	-229
0.432	-228
0.43267	-228
0.43333	-228
0.434	-228
0.43467	-228
0.43533	-229
0.436	-229
0.43667	-229
0.43733	-229
0.438	-230
0.43867	-230
0.43933	-231
0.44	-232
0.44067	-232
0.44133	-232
0.442	-231
0.44267	-231
0.44333	-230
0.444	-230
0.44467	-229
0.44533	-228
0.446	-228
0.44667	-228
0.44733	-227
0.448	-227
0.44867	-227
0.44933	-226
0.45	-226
0.45067	-226
0.45133	-225
0.452	-224
0.45267	-224
0.45333	-223
0.454	-224
0.45467	-224
0.45533	-224
0.456	-225
0.45667	-225
0.45733	-226
0.458	-227
0.45867	-227
0.45933	-227
0.46	-227
0.46067	-227
0.46133	-226
0.462	-226
0.46267	-225
0.46333	-226
0.464	-226
0.46467	-227
0.46533	-227
0.466	-228
0.46667	-228
0.46733	-228
0.468	-228
0.46867	-229
0.46933	-229
0.47	-230
0.47067	-230
0.47133	-231
0.472	-231
0.47267	-231
0.47333	-231
0.474	-232
0.47467	-232
0.47533	-232
0.476	-232
0.47667	-233
0.47733	-233
0.478	-234
0.47867	-234
0.47933	-234
0.48	-234
0.48067	-234
0.48133	-234
0.482	-235
0.48267	-236
0.48333	-236
0.484	-236
0.48467	-237
0.48533	-238
0.486	-238
0.48667	-239
0.48733	-239
0.488	-240
0.48867	-240
0.48933	-240
0.49	-240
0.49067	-240
0.49133	-239
0.492	-239
0.49267	-239
0.49333	-239
0.494	-239
0.49467	-238
0.49533	-237
0.496	-236
0.49667	-235
0.49733	-234
0.498	-234
0.49867	-233
0.49933	-233
0.5	-233
0.50067	-233
0.50133	-232
0.502	-232
0.50267	-231
0.50333	-231
0.504	-231
0.50467	-230
0.50533	-230
0.506	-230
0.50667	-230
0.50733	-229
0.508	-229
0.50867	-229
0.50933	-228
0.51	-228
0.51067	-228
0.51133	-229
0.512	-229
0.51267	-229
0.51333	-229
0.514	-229
0.51467	-229
0.51533	-230
0.516	-230
0.51667	-231
0.51733	-232
0.518	-232
0.51867	-233
0.51933	-233
0.52	-234
0.52067	-234
0.52133	-234
0.522	-234
0.52267	-234
0.52333	-234
0.524	-233
0.52467	-234
0.52533	-234
0.526	-235
0.52667	-235
0.52733	-235
0.528	-236
0.52867	-237
0.52933	-238
0.53	-238
0.53067	-239
0.53133	-239
0.532	-239
0.53267	-240
0.53333	-240
0.534	-241
0.53467	-241
0.53533	-242
0.536	-242
0.53667	-242
0.53733	-243
0.538	-243
0.53867	-243
0.53933	-243
0.54	-243
0.54067	-243
0.54133	-244
0.542	-244
0.54267	-244
0.54333	-244
0.544	-244
0.54467	-244
0.54533	-243
0.546	-243
0.54667	-243
0.54733	-243
0.548	-243
0.54867	-242
0.54933	-242
0.55	-242
0.55067	-243
0.55133	-243
0.552	-243
0.55267	-244
0.55333	-245
0.554	-245
0.55467	-246
0.55533	-246
0.556	-247
0.55667	-247
0.55733	-248
0.558	-249
0.55867	-249
0.55933	-250
0.56	-251
0.56067	-251
0.56133	-251
0.562	-251
0.56267	-252
0.56333	-252
0.564	-253
0.56467	-253
0.56533	-254
0.566	-254
0.56667	-254
0.56733	-253
0.568	-254
0.56867	-254
0.56933	-254
0.57	-254
0.57067	-254
0.57133	-254
0.572	-254
0.57267	-254
0.57333	-254
0.574	-255
0.57467	-255
0.57533	-255
0.576	-255
0.57667	-254
0.57733	-254
0.578	-253
0.57867	-252
0.57933	-251
0.58	-250
0.58067	-249
0.58133	-249
0.582	-248
0.58267	-247
0.58333	-247
0.584	-246
0.58467	-246
0.58533	-246
0.586	-246
0.58667	-247
0.58733	-247
0.588	-248
0.58867	-248
0.58933	-248
0.59	-248
0.59067	-248
0.59133	-248
0.592	-248
0.59267	-249
0.59333	-249
0.594	-249
0.59467	-249
0.59533	-248
0.596	-248
0.59667	-247
0.59733	-247
0.598	-248
0.59867	-248
0.59933	-249
0.6	-250
0.60067	-251
0.60133	-251
0.602	-252
0.60267	-253
0.60333	-254
0.604	-254
0.60467	-254
0.60533	-254
0.606	-254
0.60667	-254
0.60733	-253
0.608	-252
0.60867	-251
0.60933	-250
0.61	-249
0.61067	-249
0.61133	-248
0.612	-248
0.61267	-248
0.61333	-249
0.614	-249
0.61467	-250
0.61533	-250
0.616	-250
0.61667	-251
0.61733	-251
0.618	-251
0.61867	-252
0.61933	-252
0.62	-253
0.62067	-255
0.62133	-255
0.622	-256
0.62267	-257
0.62333	-257
0.624	-257
0.62467	-257
0.62533	-256
0.626	-256
0.62667	-256
0.62733	-256
0.628	-255
0.62867	-255
0.62933	-254
0.63	-253
0.63067	-253
0.63133	-253
0.632	-253
0.63267	-253
0.63333	-253
0.634	-252
0.63467	-252
0.63533	-252
0.636	-252
0.63667	-252
0.63733	-252
0.638	-252
0.63867	-252
0.63933	-252
0.64	-252
0.64067	-252
0.64133	-252
0.642	-252
0.64267	-252
0.64333	-252
0.644	-252
0.64467	-252
0.64533	-252
0.646	-252
0.64667	-252
0.64733	-252
0.648	-252
0.64867	-252
0.64933	-252
0.65	-252
0.65067	-252
0.65133	-252
0.652	-252
0.65267	-251
0.65333	-251
0.654	-251
0.65467	-250
0.65533	-250
0.656	-249
0.65667	-249
0.65733	-249
0.658	-249
0.65867	-249
0.65933	-250
0.66	-251
0.66067	-251
0.66133	-252
0.662	-252
0.66267	-252
0.66333	-252
0.664	-251
0.66467	-251
0.66533	-251
0.666	-250
0.66667	-249
0.66733	-249
0.668	-248
0.66867	-247
0.66933	-246
0.67	-245
0.67067	-244
0.67133	-243
0.672	-242
0.67267	-242
0.67333	-242
0.674	-241
0.67467	-241
0.67533	-241
0.676	-240
0.67667	-240
0.67733	-240
0.678	-240
0.67867	-240
0.67933	-241
0.68	-241
0.68067	-242
0.68133	-242
0.682	-242
0.68267	-242
0.68333	-242
0.684	-243
0.68467	-243
0.68533	-243
0.686	-243
0.68667	-243
0.68733	-243
0.688	-244
0.68867	-245
0.68933	-245
0.69	-246
0.69067	-246
0.69133	-247
0.692	-248
0.69267	-248
0.69333	-249
0.694	-250
0.69467	-250
0.69533	-251
0.696	-250
0.69667	-250
0.69733	-249
0.698	-248
0.69867	-248
0.69933	-248
0.7	-247
0.70067	-247
0.70133	-246
0.702	-246
0.70267	-247
0.70333	-247
0.704	-247
0.70467	-247
0.70533	-247
0.706	-247
0.70667	-247
0.70733	-247
0.708	-246
0.70867	-246
0.70933	-246
0.71	-246
0.71067	-246
0.71133	-246
0.712	-246
0.71267	-246
0.71333	-246
0.714	-246
0.71467	-247
0.71533	-247
0.716	-248
0.71667	-249
0.71733	-249
0.718	-249
0.71867	-250
0.71933	-250
0.72	-251
0.72067	-252
0.72133	-252
0.722	-253
0.72267	-253
0.72333	-254
0.724	-254
0.72467	-254
0.72533	-254
0.726	-254
0.72667	-254
0.72733	-253
0.728	-252
0.72867	-252
0.72933	-251
0.73	-251
0.73067	-251
0.73133	-250
0.732	-250
0.73267	-250
0.73333	-250
0.734	-250
0.73467	-250
0.73533	-251
0.736	-251
0.73667	-251
0.73733	-250
0.738	-250
0.73867	-251
0.73933	-251
0.74	-252
0.74067	-252
0.74133	-253
0.742	-254
0.74267	-255
0.74333	-256
0.744	-257
0.74467	-258
0.74533	-259
0.746	-259
0.74667	-260
0.74733	-261
0.748	-261
0.74867	-261
0.74933	-261
0.75	-261
0.75067	-261
0.75133	-261
0.752	-260
0.75267	-259
0.75333	-259
0.754	-258
0.75467	-258
0.75533	-257
0.756	-258
0.75667	-258
0.75733	-258
0.758	-258
0.75867	-258
0.75933	-258
0.76	-257
0.76067	-256
0.76133	-256
0.762	-255
0.76267	-254
0.76333	-253
0.764	-253
0.76467	-252
0.76533	-252
0.766	-251
0.76667	-252
0.76733	-251
0.768	-251
0.76867	-250
0.76933	-250
0.77	-250
0.77067	-250
0.77133	-249
0.772	-249
0.77267	-249
0.77333	-249
0.774	-249
0.77467	-249
0.77533	-248
0.776	-248
0.77667	-247
0.77733	-247
0.778	-246
0.77867	-246
0.77933	-246
0.78	-245
0.78067	-245
0.78133	-244
0.782	-244
0.78267	-244
0.78333	-244
0.784	-244
0.78467	-244
0.78533	-244
0.786	-245
0.78667	-245
0.78733	-245
0.788	-246
0.78867	-247
0.78933	-247
0.79	-248
0.79067	-248
0.79133	-248
0.792	-248
0.79267	-248
0.79333	-248
0.794	-248
0.79467	-247
0.79533	-247
0.796	-246
0.79667	-245
0.79733	-244
0.798	-244
0.79867	-244
0.79933	-244
0.8	-244
0.80067	-244
0.80133	-245
0.802	-245
0.80267	-245
0.80333	-246
0.804	-246
0.80467	-246
0.80533	-246
0.806	-246
0.80667	-246
0.80733	-245
0.808	-245
0.80867	-245
0.80933	-245
0.81	-245
0.81067	-245
0.81133	-245
0.812	-245
0.81267	-245
0.81333	-245
0.814	-245
0.81467	-245
0.81533	-246
0.816	-246
0.81667	-246
0.81733	-247
0.818	-247
0.81867	-247
0.81933	-247
0.82	-247
0.82067	-247
0.82133	-248
0.822	-248
0.82267	-248
0.82333	-248
0.824	-248
0.82467	-248
0.82533	-248
0.826	-249
0.82667	-249
0.82733	-248
0.828	-248
0.82867	-248
0.82933	-248
0.83	-247
0.83067	-247
0.83133	-248
0.832	-249
0.83267	-250
0.83333	-251
0.834	-251
0.83467	-252
0.83533	-253
0.836	-253
0.83667	-253
0.83733	-253
0.838	-253
0.83867	-252
0.83933	-251
0.84	-251
0.84067	-251
0.84133	-250
0.842	-250
0.84267	-250
0.84333	-250
0.844	-249
0.84467	-249
0.84533	-248
0.846	-248
0.84667	-248
0.84733	-248
0.848	-248
0.84867	-248
0.84933	-248
0.85	-247
0.85067	-247
0.85133	-247
0.852	-247
0.85267	-247
0.85333	-246
0.854	-246
0.85467	-245
0.85533	-244
0.856	-243
0.85667	-242
0.85733	-242
0.858	-241
0.85867	-241
0.85933	-240
0.86	-240
0.86067	-241
0.86133	-241
0.862	-241
0.86267	-242
0.86333	-242
0.864	-243
0.86467	-244
0.86533	-244
0.866	-244
0.86667	-245
0.86733	-245
0.868	-246
0.86867	-246
0.86933	-247
0.87	-248
0.87067	-248
0.87133	-249
0.872	-249
0.87267	-249
0.87333	-249
0.874	-249
0.87467	-249
0.87533	-249
0.876	-249
0.87667	-249
0.87733	-249
0.878	-249
0.87867	-249
0.87933	-248
0.88	-248
0.88067	-248
0.88133	-248
0.882	-249
0.88267	-249
0.88333	-250
0.884	-250
0.88467	-251
0.88533	-251
0.886	-251
0.88667	-251
0.88733	-251
0.888	-252
0.88867	-252
0.88933	-253
0.89	-253
0.89067	-253
0.89133	-253
0.892	-253
0.89267	-254
0.89333	-254
0.894	-254
0.89467	-254
0.89533	-254
0.896	-254
0.89667	-255
0.89733	-256
0.898	-256
0.89867	-256
0.89933	-257
0.9	-258
0.90067	-259
0.90133	-261
0.902	-262
0.90267	-263
0.90333	-264
0.904	-265
0.90467	-266
0.90533	-267
0.906	-268
0.90667	-269
0.90733	-270
0.908	-271
0.90867	-271
0.90933	-271
0.91	-272
0.91067	-271
0.91133	-272
0.912	-272
0.91267	-272
0.91333	-271
0.914	-270
0.91467	-270
0.91533	-270
0.916	-270
0.91667	-270
0.91733	-270
0.918	-269
0.91867	-269
0.91933	-269
0.92	-269
0.92067	-268
0.92133	-267
0.922	-266
0.92267	-265
0.92333	-265
0.924	-264
0.92467	-264
0.92533	-263
0.926	-263
0.92667	-262
0.92733	-262
0.928	-262
0.92867	-261
0.92933	-261
0.93	-260
0.93067	-260
0.93133	-260
0.932	-259
0.93267	-258
0.93333	-258
0.934	-258
0.93467	-257
0.93533	-257
0.936	-257
0.93667	-257
0.93733	-257
0.938	-257
0.93867	-257
0.93933	-257
0.94	-257
0.94067	-257
0.94133	-258
0.942	-257
0.94267	-257
0.94333	-257
0.944	-256
0.94467	-256
0.94533	-255
0.946	-255
0.94667	-256
0.94733	-256
0.948	-255
0.94867	-255
0.94933	-255
0.95	-255
0.95067	-255
0.95133	-255
0.952	-255
0.95267	-255
0.95333	-255
0.954	-255
0.95467	-255
0.95533	-255
0.956	-256
0.95667	-256
0.95733	-256
0.958	-257
0.95867	-257
0.95933	-258
0.96	-259
0.96067	-259
0.96133	-260
0.962	-260
0.96267	-261
0.96333	-261
0.964	-261
0.96467	-262
0.96533	-262
0.966	-263
0.96667	-263
0.96733	-263
0.968	-263
0.96867	-263
0.96933	-263
0.97	-263
0.97067	-264
0.97133	-264
0.972	-264
0.97267	-264
0.97333	-264
0.974	-263
0.97467	-263
0.97533	-262
0.976	-261
0.97667	-260
0.97733	-259
0.978	-258
0.97867	-258
0.97933	-257
0.98	-257
0.98067	-256
0.98133	-256
0.982	-256
0.98267	-256
0.98333	-256
0.984	-256
0.98467	-256
0.98533	-256
0.986	-256
0.98667	-256
0.98733	-256
0.988	-257
0.98867	-257
0.98933	-258
0.99	-258
0.99067	-259
0.99133	-259
0.992	-260
0.99267	-260
0.99333	-260
0.994	-261
0.99467	-262
0.99533	-262
0.996	-263
0.99667	-263
0.99733	-263
0.998	-263
0.99867	-263
0.99933	-263
1	-263
1.00067	-263
1.00133	-263
1.002	-263
1.00267	-263
1.00333	-263
1.004	-263
1.00467	-263
1.00533	-263
1.006	-262
1.00667	-262
1.00733	-262
1.008	-262
1.00867	-262
1.00933	-262
1.01	-262
1.01067	-262
1.01133	-262
1.012	-262
1.01267	-261
1.01333	-260
1.014	-260
1.01467	-259
1.01533	-259
1.016	-258
1.01667	-258
1.01733	-258
1.018	-258
1.01867	-258
1.01933	-258
1.02	-258
1.02067	-257
1.02133	-257
1.022	-257
1.02267	-257
1.02333	-257
1.024	-257
1.02467	-258
1.02533	-258
1.026	-259
1.02667	-259
1.02733	-260
1.028	-260
1.02867	-261
1.02933	-262
1.03	-262
1.03067	-262
1.03133	-261
1.032	-261
1.03267	-261
1.03333	-261
1.034	-261
1.03467	-261
1.03533	-260
1.036	-260
1.03667	-260
1.03733	-260
1.038	-260
1.03867	-259
1.03933	-258
1.04	-257
1.04067	-256
1.04133	-256
1.042	-255
1.04267	-254
1.04333	-253
1.044	-253
1.04467	-252
1.04533	-252
1.046	-252
1.04667	-251
1.04733	-251
1.048	-251
1.04867	-251
1.04933	-250
1.05	-250
1.05067	-251
1.05133	-250
1.052	-250
1.05267	-250
1.05333	-250
1.054	-249
1.05467	-249
1.05533	-250
1.056	-250
1.05667	-250
1.05733	-250
1.058	-250
1.05867	-250
1.05933	-250
1.06	-251
1.06067	-251
1.06133	-251
1.062	-251
1.06267	-250
1.06333	-250
1.064	-250
1.06467	-249
1.06533	-248
1.066	-248
1.06667	-247
1.06733	-247
1.068	-247
1.06867	-248
1.06933	-248
1.07	-248
1.07067	-248
1.07133	-248
1.072	-248
1.07267	-248
1.07333	-248
1.074	-248
1.07467	-248
1.07533	-249
1.076	-249
1.07667	-249
1.07733	-250
1.078	-250
1.07867	-251
1.07933	-251
1.08	-252
1.08067	-252
1.08133	-252
1.082	-252
1.08267	-252
1.08333	-251
1.084	-251
1.08467	-250
1.08533	-250
1.086	-250
1.08667	-250
1.08733	-251
1.088	-251
1.08867	-252
1.08933	-252
1.09	-253
1.09067	-253
1.09133	-253
1.092	-253
1.09267	-253
1.09333	-253
1.094	-253
1.09467	-254
1.09533	-254
1.096	-255
1.09667	-255
1.09733	-256
1.098	-257
1.09867	-257
1.09933	-257
1.1	-256
1.10067	-256
1.10133	-255
1.102	-255
1.10267	-255
1.10333	-255
1.104	-255
1.10467	-255
1.10533	-254
1.106	-254
1.10667	-253
1.10733	-253
1.108	-253
1.10867	-253
1.10933	-252
1.11	-252
1.11067	-252
1.11133	-252
1.112	-252
1.11267	-252
1.11333	-252
1.114	-252
1.11467	-252
1.11533	-252
1.116	-252
1.11667	-252
1.11733	-252
1.118	-251
1.11867	-251
1.11933	-250
1.12	-250
1.12067	-249
1.12133	-249
1.122	-248
1.12267	-248
1.12333	-247
1.124	-246
1.12467	-246
1.12533	-245
1.126	-245
1.12667	-244
1.12733	-243
1.128	-243
1.12867	-243
1.12933	-243
1.13	-243
1.13067	-243
1.13133	-243
1.132	-243
1.13267	-243
1.13333	-242
1.134	-242
1.13467	-242
1.13533	-241
1.136	-241
1.13667	-241
1.13733	-241
1.138	-241
1.13867	-241
1.13933	-240
1.14	-239
1.14067	-239
1.14133	-238
1.142	-238
1.14267	-238
1.14333	-238
1.144	-238
1.14467	-238
1.14533	-238
1.146	-238
1.14667	-238
1.14733	-238
1.148	-237
1.14867	-237
1.14933	-237
1.15	-237
1.15067	-237
1.15133	-237
1.152	-237
1.15267	-237
1.15333	-238
1.154	-238
1.15467	-237
1.15533	-237
1.156	-236
1.15667	-236
1.15733	-236
1.158	-235
1.15867	-235
1.15933	-234
1.16	-233
1.16067	-233
1.16133	-232
1.162	-231
1.16267	-231
1.16333	-230
1.164	-229
1.16467	-228
1.16533	-227
1.166	-227
1.16667	-227
1.16733	-227
1.168	-227
1.16867	-227
1.16933	-227
1.17	-228
1.17067	-228
1.17133	-228
1.172	-228
1.17267	-228
1.17333	-228
1.174	-228
1.17467	-227
1.17533	-227
1.176	-226
1.17667	-226
1.17733	-225
1.178	-225
1.17867	-224
1.17933	-223
1.18	-223
1.18067	-222
1.18133	-222
1.182	-221
1.18267	-222
1.18333	-222
1.184	-221
1.18467	-221
1.18533	-220
1.186	-219
1.18667	-218
1.18733	-218
1.188	-218
1.18867	-217
1.18933	-216
1.19	-216
1.19067	-215
1.19133	-215
1.192	-215
1.19267	-214
1.19333	-213
1.194	-213
1.19467	-212
1.19533	-212
1.196	-211
1.19667	-211
1.19733	-210
1.198	-209
1.19867	-209
1.19933	-208
1.2	-207
1.20067	-206
1.20133	-205
1.202	-205
1.20267	-205
1.20333	-204
1.204	-203
1.20467	-202
1.20533	-201
1.206	-200
1.20667	-200
1.20733	-200
1.208	-199
1.20867	-200
1.20933	-199
1.21	-199
1.21067	-199
1.21133	-198
1.212	-198
1.21267	-198
1.21333	-197
1.214	-197
1.21467	-196
1.21533	-196
1.216	-195
1.21667	-194
1.21733	-193
1.218	-192
1.21867	-191
1.21933	-190
1.22	-190
1.22067	-189
1.22133	-188
1.222	-187
1.22267	-186
1.22333	-186
1.224	-185
1.22467	-184
1.22533	-183
1.226	-183
1.22667	-182
1.22733	-182
1.228	-182
1.22867	-182
1.22933	-181
1.23	-181
1.23067	-180
1.23133	-179
1.232	-178
1.23267	-177
1.23333	-176
1.234	-175
1.23467	-175
1.23533	-174
1.236	-174
1.23667	-174
1.23733	-174
1.238	-174
1.23867	-174
1.23933	-174
1.24	-173
1.24067	-173
1.24133	-172
1.242	-171
1.24267	-170
1.24333	-169
1.244	-168
1.24467	-167
1.24533	-166
1.246	-165
1.24667	-165
1.24733	-163
1.248	-162
1.24867	-161
1.24933	-161
1.25	-160
1.25067	-159
1.25133	-159
1.252	-158
1.25267	-158
1.25333	-157
1.254	-156
1.25467	-155
1.25533	-155
1.256	-155
1.25667	-155
1.25733	-154
1.258	-154
1.25867	-154
1.25933	-154
1.26	-154
1.26067	-154
1.26133	-154
1.262	-153
1.26267	-153
1.26333	-152
1.264	-152
1.26467	-152
1.26533	-152
1.266	-151
1.26667	-151
1.26733	-151
1.268	-151
1.26867	-151
1.26933	-151
1.27	-151
1.27067	-152
1.27133	-152
1.272	-152
1.27267	-152
1.27333	-153
1.274	-153
1.27467	-154
1.27533	-155
1.276	-155
1.27667	-156
1.27733	-156
1.278	-157
1.27867	-157
1.27933	-157
1.28	-157
1.28067	-157
1.28133	-156
1.282	-155
1.28267	-155
1.28333	-155
1.284	-155
1.28467	-155
1.28533	-155
1.286	-155
1.28667	-155
1.28733	-155
1.288	-155
1.28867	-155
1.28933	-154
1.29	-154
1.29067	-153
1.29133	-153
1.292	-153
1.29267	-152
1.29333	-152
1.294	-152
1.29467	-151
1.29533	-151
1.296	-150
1.29667	-149
1.29733	-149
1.298	-148
1.29867	-147
1.29933	-146
1.3	-145
1.30067	-144
1.30133	-143
1.302	-142
1.30267	-141
1.30333	-140
1.304	-138
1.30467	-136
1.30533	-135
1.306	-133
1.30667	-132
1.30733	-132
1.308	-131
1.30867	-131
1.30933	-130
1.31	-130
1.31067	-130
1.31133	-130
1.312	-130
1.31267	-130
1.31333	-131
1.314	-131
1.31467	-131
1.31533	-131
1.316	-130
1.31667	-130
1.31733	-129
1.318	-129
1.31867	-129
1.31933	-128
1.32	-128
1.32067	-128
1.32133	-128
1.322	-127
1.32267	-127
1.32333	-127
1.324	-126
1.32467	-126
1.32533	-126
1.326	-126
1.32667	-127
1.32733	-127
1.328	-127
1.32867	-126
1.32933	-126
1.33	-126
1.33067	-126
1.33133	-126
1.332	-125
[truncated: 3,124 more rows]
