# Supplementary material for: Dual engineering of thermodynamics and kinetics in covalent organic frameworks for separation
Source: Nat Commun. 2026 Mar 10;17:3896. doi: 10.1038/s41467-026-70311-8 (PMC13125621; doi:10.1038/s41467-026-70311-8)
Supplement: Supplementary file 3 — Source Data [file 41467_2026_70311_MOESM3_ESM.zip › 676225_2_data_set_12367526_twyvxw/Source data for figures/Supplementary Figure S24g.xlsx]

## Sheet: Sheet1
Time (min)	Intensity (μV)
0	-103
6.7E-4	-103
0.00133	-103
0.002	-103
0.00267	-102
0.00333	-103
0.004	-103
0.00467	-102
0.00533	-103
0.006	-102
0.00667	-103
0.00733	-102
0.008	-102
0.00867	-102
0.00933	-102
0.01	-102
0.01067	-102
0.01133	-102
0.012	-102
0.01267	-102
0.01333	-102
0.014	-102
0.01467	-103
0.01533	-103
0.016	-103
0.01667	-103
0.01733	-103
0.018	-103
0.01867	-103
0.01933	-104
0.02	-104
0.02067	-105
0.02133	-105
0.022	-106
0.02267	-106
0.02333	-106
0.024	-106
0.02467	-106
0.02533	-106
0.026	-106
0.02667	-106
0.02733	-106
0.028	-106
0.02867	-106
0.02933	-106
0.03	-106
0.03067	-106
0.03133	-106
0.032	-106
0.03267	-107
0.03333	-107
0.034	-107
0.03467	-107
0.03533	-107
0.036	-108
0.03667	-108
0.03733	-108
0.038	-108
0.03867	-109
0.03933	-109
0.04	-109
0.04067	-110
0.04133	-110
0.042	-110
0.04267	-110
0.04333	-110
0.044	-110
0.04467	-110
0.04533	-110
0.046	-110
0.04667	-110
0.04733	-110
0.048	-109
0.04867	-109
0.04933	-108
0.05	-108
0.05067	-108
0.05133	-107
0.052	-106
0.05267	-106
0.05333	-105
0.054	-104
0.05467	-104
0.05533	-103
0.056	-103
0.05667	-103
0.05733	-102
0.058	-102
0.05867	-101
0.05933	-100
0.06	-100
0.06067	-99
0.06133	-99
0.062	-98
0.06267	-98
0.06333	-98
0.064	-98
0.06467	-98
0.06533	-99
0.066	-99
0.06667	-99
0.06733	-99
0.068	-100
0.06867	-100
0.06933	-101
0.07	-101
0.07067	-101
0.07133	-101
0.072	-101
0.07267	-101
0.07333	-101
0.074	-101
0.07467	-101
0.07533	-101
0.076	-101
0.07667	-101
0.07733	-101
0.078	-101
0.07867	-101
0.07933	-101
0.08	-101
0.08067	-101
0.08133	-101
0.082	-101
0.08267	-101
0.08333	-101
0.084	-101
0.08467	-101
0.08533	-102
0.086	-102
0.08667	-103
0.08733	-103
0.088	-103
0.08867	-103
0.08933	-103
0.09	-103
0.09067	-103
0.09133	-103
0.092	-103
0.09267	-103
0.09333	-104
0.094	-104
0.09467	-105
0.09533	-105
0.096	-106
0.09667	-106
0.09733	-106
0.098	-106
0.09867	-106
0.09933	-105
0.1	-105
0.10067	-105
0.10133	-105
0.102	-105
0.10267	-105
0.10333	-105
0.104	-105
0.10467	-105
0.10533	-105
0.106	-105
0.10667	-104
0.10733	-104
0.108	-104
0.10867	-104
0.10933	-104
0.11	-104
0.11067	-104
0.11133	-104
0.112	-104
0.11267	-104
0.11333	-104
0.114	-104
0.11467	-104
0.11533	-105
0.116	-105
0.11667	-105
0.11733	-106
0.118	-106
0.11867	-107
0.11933	-107
0.12	-107
0.12067	-108
0.12133	-108
0.122	-108
0.12267	-109
0.12333	-109
0.124	-110
0.12467	-110
0.12533	-110
0.126	-111
0.12667	-111
0.12733	-111
0.128	-111
0.12867	-110
0.12933	-110
0.13	-110
0.13067	-110
0.13133	-110
0.132	-110
0.13267	-109
0.13333	-109
0.134	-108
0.13467	-108
0.13533	-108
0.136	-108
0.13667	-108
0.13733	-107
0.138	-107
0.13867	-107
0.13933	-106
0.14	-106
0.14067	-105
0.14133	-104
0.142	-103
0.14267	-102
0.14333	-101
0.144	-100
0.14467	-99
0.14533	-98
0.146	-98
0.14667	-97
0.14733	-97
0.148	-97
0.14867	-97
0.14933	-97
0.15	-97
0.15067	-98
0.15133	-98
0.152	-98
0.15267	-98
0.15333	-98
0.154	-99
0.15467	-99
0.15533	-99
0.156	-99
0.15667	-100
0.15733	-100
0.158	-99
0.15867	-99
0.15933	-99
0.16	-99
0.16067	-98
0.16133	-98
0.162	-98
0.16267	-97
0.16333	-97
0.164	-96
0.16467	-96
0.16533	-95
0.166	-94
0.16667	-94
0.16733	-94
0.168	-94
0.16867	-94
0.16933	-94
0.17	-94
0.17067	-94
0.17133	-95
0.172	-94
0.17267	-94
0.17333	-94
0.174	-94
0.17467	-94
0.17533	-94
0.176	-95
0.17667	-95
0.17733	-95
0.178	-94
0.17867	-94
0.17933	-93
0.18	-92
0.18067	-91
0.18133	-91
0.182	-90
0.18267	-90
0.18333	-89
0.184	-89
0.18467	-89
0.18533	-89
0.186	-90
0.18667	-90
0.18733	-90
0.188	-91
0.18867	-92
0.18933	-93
0.19	-93
0.19067	-94
0.19133	-94
0.192	-94
0.19267	-94
0.19333	-94
0.194	-94
0.19467	-94
0.19533	-95
0.196	-94
0.19667	-94
0.19733	-93
0.198	-93
0.19867	-92
0.19933	-92
0.2	-91
0.20067	-90
0.20133	-90
0.202	-89
0.20267	-89
0.20333	-89
0.204	-88
0.20467	-88
0.20533	-88
0.206	-88
0.20667	-88
0.20733	-88
0.208	-88
0.20867	-89
0.20933	-89
0.21	-89
0.21067	-89
0.21133	-89
0.212	-89
0.21267	-89
0.21333	-89
0.214	-89
0.21467	-89
0.21533	-89
0.216	-89
0.21667	-88
0.21733	-88
0.218	-88
0.21867	-88
0.21933	-88
0.22	-88
0.22067	-88
0.22133	-88
0.222	-88
0.22267	-89
0.22333	-89
0.224	-90
0.22467	-90
0.22533	-91
0.226	-91
0.22667	-92
0.22733	-92
0.228	-92
0.22867	-92
0.22933	-92
0.23	-92
0.23067	-92
0.23133	-92
0.232	-92
0.23267	-92
0.23333	-92
0.234	-93
0.23467	-93
0.23533	-93
0.236	-93
0.23667	-93
0.23733	-92
0.238	-92
0.23867	-92
0.23933	-92
0.24	-92
0.24067	-92
0.24133	-92
0.242	-92
0.24267	-91
0.24333	-90
0.244	-90
0.24467	-89
0.24533	-89
0.246	-88
0.24667	-87
0.24733	-86
0.248	-86
0.24867	-85
0.24933	-85
0.25	-85
0.25067	-85
0.25133	-85
0.252	-85
0.25267	-84
0.25333	-84
0.254	-84
0.25467	-83
0.25533	-83
0.256	-82
0.25667	-81
0.25733	-81
0.258	-80
0.25867	-80
0.25933	-80
0.26	-80
0.26067	-80
0.26133	-81
0.262	-81
0.26267	-81
0.26333	-82
0.264	-82
0.26467	-82
0.26533	-82
0.266	-81
0.26667	-81
0.26733	-81
0.268	-81
0.26867	-81
0.26933	-81
0.27	-81
0.27067	-82
0.27133	-82
0.272	-82
0.27267	-82
0.27333	-82
0.274	-82
0.27467	-83
0.27533	-83
0.276	-84
0.27667	-84
0.27733	-84
0.278	-85
0.27867	-85
0.27933	-85
0.28	-85
0.28067	-85
0.28133	-85
0.282	-85
0.28267	-86
0.28333	-86
0.284	-86
0.28467	-86
0.28533	-86
0.286	-86
0.28667	-86
0.28733	-86
0.288	-86
0.28867	-86
0.28933	-87
0.29	-87
0.29067	-87
0.29133	-88
0.292	-88
0.29267	-89
0.29333	-89
0.294	-90
0.29467	-90
0.29533	-90
0.296	-90
0.29667	-90
0.29733	-90
0.298	-90
0.29867	-90
0.29933	-89
0.3	-88
0.30067	-87
0.30133	-87
0.302	-86
0.30267	-85
0.30333	-85
0.304	-84
0.30467	-84
0.30533	-84
0.306	-84
0.30667	-84
0.30733	-84
0.308	-83
0.30867	-83
0.30933	-83
0.31	-83
0.31067	-83
0.31133	-84
0.312	-84
0.31267	-84
0.31333	-84
0.314	-84
0.31467	-84
0.31533	-84
0.316	-83
0.31667	-83
0.31733	-82
0.318	-82
0.31867	-81
0.31933	-81
0.32	-80
0.32067	-79
0.32133	-79
0.322	-79
0.32267	-79
0.32333	-79
0.324	-79
0.32467	-79
0.32533	-79
0.326	-79
0.32667	-79
0.32733	-79
0.328	-78
0.32867	-78
0.32933	-78
0.33	-78
0.33067	-78
0.33133	-78
0.332	-78
0.33267	-77
0.33333	-77
0.334	-76
0.33467	-76
0.33533	-75
0.336	-75
0.33667	-75
0.33733	-75
0.338	-75
0.33867	-75
0.33933	-75
0.34	-75
0.34067	-74
0.34133	-74
0.342	-74
0.34267	-74
0.34333	-74
0.344	-75
0.34467	-75
0.34533	-76
0.346	-76
0.34667	-77
0.34733	-78
0.348	-79
0.34867	-79
0.34933	-80
0.35	-81
0.35067	-82
0.35133	-82
0.352	-82
0.35267	-83
0.35333	-83
0.354	-83
0.35467	-83
0.35533	-84
0.356	-84
0.35667	-84
0.35733	-84
0.358	-84
0.35867	-84
0.35933	-84
0.36	-84
0.36067	-84
0.36133	-84
0.362	-84
0.36267	-84
0.36333	-84
0.364	-84
0.36467	-84
0.36533	-84
0.366	-84
0.36667	-84
0.36733	-83
0.368	-83
0.36867	-83
0.36933	-83
0.37	-82
0.37067	-82
0.37133	-81
0.372	-81
0.37267	-81
0.37333	-80
0.374	-80
0.37467	-79
0.37533	-79
0.376	-79
0.37667	-79
0.37733	-79
0.378	-79
0.37867	-78
0.37933	-78
0.38	-78
0.38067	-78
0.38133	-79
0.382	-80
0.38267	-80
0.38333	-81
0.384	-82
0.38467	-82
0.38533	-83
0.386	-83
0.38667	-83
0.38733	-83
0.388	-84
0.38867	-84
0.38933	-84
0.39	-85
0.39067	-85
0.39133	-85
0.392	-86
0.39267	-86
0.39333	-86
0.394	-86
0.39467	-86
0.39533	-86
0.396	-86
0.39667	-86
0.39733	-86
0.398	-86
0.39867	-86
0.39933	-85
0.4	-85
0.40067	-85
0.40133	-84
0.402	-84
0.40267	-84
0.40333	-84
0.404	-84
0.40467	-85
0.40533	-84
0.406	-84
0.40667	-84
0.40733	-85
0.408	-85
0.40867	-84
0.40933	-84
0.41	-84
0.41067	-83
0.41133	-83
0.412	-83
0.41267	-83
0.41333	-83
0.414	-83
0.41467	-83
0.41533	-83
0.416	-82
0.41667	-82
0.41733	-81
0.418	-81
0.41867	-81
0.41933	-81
0.42	-81
0.42067	-81
0.42133	-82
0.422	-82
0.42267	-82
0.42333	-83
0.424	-84
0.42467	-85
0.42533	-85
0.426	-86
0.42667	-86
0.42733	-86
0.428	-87
0.42867	-87
0.42933	-87
0.43	-87
0.43067	-87
0.43133	-87
0.432	-87
0.43267	-87
0.43333	-87
0.434	-87
0.43467	-87
0.43533	-87
0.436	-87
0.43667	-88
0.43733	-88
0.438	-88
0.43867	-88
0.43933	-88
0.44	-88
0.44067	-89
0.44133	-90
0.442	-91
0.44267	-92
0.44333	-93
0.444	-93
0.44467	-94
0.44533	-94
0.446	-94
0.44667	-94
0.44733	-94
0.448	-94
0.44867	-93
0.44933	-93
0.45	-92
0.45067	-91
0.45133	-91
0.452	-91
0.45267	-91
0.45333	-91
0.454	-91
0.45467	-91
0.45533	-91
0.456	-91
0.45667	-91
0.45733	-91
0.458	-91
0.45867	-91
0.45933	-91
0.46	-91
0.46067	-91
0.46133	-91
0.462	-90
0.46267	-90
0.46333	-89
0.464	-89
0.46467	-89
0.46533	-89
0.466	-89
0.46667	-88
0.46733	-88
0.468	-88
0.46867	-88
0.46933	-88
0.47	-88
0.47067	-89
0.47133	-89
0.472	-89
0.47267	-89
0.47333	-89
0.474	-89
0.47467	-90
0.47533	-90
0.476	-90
0.47667	-90
0.47733	-90
0.478	-89
0.47867	-89
0.47933	-89
0.48	-89
0.48067	-90
0.48133	-90
0.482	-90
0.48267	-90
0.48333	-90
0.484	-90
0.48467	-89
0.48533	-89
0.486	-89
0.48667	-89
0.48733	-90
0.488	-91
0.48867	-92
0.48933	-93
0.49	-93
0.49067	-94
0.49133	-95
0.492	-96
0.49267	-96
0.49333	-96
0.494	-96
0.49467	-96
0.49533	-96
0.496	-96
0.49667	-96
0.49733	-96
0.498	-97
0.49867	-97
0.49933	-97
0.5	-97
0.50067	-97
0.50133	-98
0.502	-98
0.50267	-98
0.50333	-98
0.504	-98
0.50467	-98
0.50533	-98
0.506	-98
0.50667	-98
0.50733	-98
0.508	-98
0.50867	-98
0.50933	-97
0.51	-96
0.51067	-96
0.51133	-95
0.512	-94
0.51267	-93
0.51333	-93
0.514	-92
0.51467	-92
0.51533	-91
0.516	-91
0.51667	-90
0.51733	-90
0.518	-90
0.51867	-90
0.51933	-90
0.52	-90
0.52067	-90
0.52133	-90
0.522	-90
0.52267	-91
0.52333	-91
0.524	-91
0.52467	-91
0.52533	-92
0.526	-92
0.52667	-93
0.52733	-93
0.528	-93
0.52867	-94
0.52933	-94
0.53	-94
0.53067	-94
0.53133	-94
0.532	-94
0.53267	-94
0.53333	-94
0.534	-94
0.53467	-94
0.53533	-93
0.536	-93
0.53667	-93
0.53733	-93
0.538	-93
0.53867	-93
0.53933	-92
0.54	-92
0.54067	-91
0.54133	-91
0.542	-90
0.54267	-90
0.54333	-90
0.544	-89
0.54467	-89
0.54533	-89
0.546	-89
0.54667	-88
0.54733	-88
0.548	-88
0.54867	-88
0.54933	-88
0.55	-88
0.55067	-88
0.55133	-88
0.552	-88
0.55267	-88
0.55333	-88
0.554	-88
0.55467	-87
0.55533	-87
0.556	-86
0.55667	-86
0.55733	-85
0.558	-85
0.55867	-85
0.55933	-86
0.56	-86
0.56067	-86
0.56133	-86
0.562	-85
0.56267	-85
0.56333	-84
0.564	-84
0.56467	-83
0.56533	-82
0.566	-82
0.56667	-82
0.56733	-81
0.568	-81
0.56867	-81
0.56933	-81
0.57	-81
0.57067	-82
0.57133	-82
0.572	-82
0.57267	-82
0.57333	-82
0.574	-82
0.57467	-81
0.57533	-81
0.576	-81
0.57667	-81
0.57733	-81
0.578	-81
0.57867	-82
0.57933	-82
0.58	-82
0.58067	-82
0.58133	-83
0.582	-83
0.58267	-84
0.58333	-84
0.584	-84
0.58467	-84
0.58533	-85
0.586	-85
0.58667	-85
0.58733	-86
0.588	-86
0.58867	-86
0.58933	-86
0.59	-87
0.59067	-87
0.59133	-87
0.592	-87
0.59267	-87
0.59333	-87
0.594	-87
0.59467	-87
0.59533	-87
0.596	-88
0.59667	-89
0.59733	-89
0.598	-90
0.59867	-90
0.59933	-91
0.6	-92
0.60067	-92
0.60133	-93
0.602	-94
0.60267	-94
0.60333	-94
0.604	-94
0.60467	-94
0.60533	-95
0.606	-95
0.60667	-96
0.60733	-97
0.608	-97
0.60867	-98
0.60933	-99
0.61	-99
0.61067	-100
0.61133	-100
0.612	-101
0.61267	-101
0.61333	-100
0.614	-100
0.61467	-99
0.61533	-99
0.616	-98
0.61667	-98
0.61733	-99
0.618	-99
0.61867	-98
0.61933	-98
0.62	-98
0.62067	-98
0.62133	-97
0.622	-97
0.62267	-97
0.62333	-98
0.624	-98
0.62467	-98
0.62533	-98
0.626	-98
0.62667	-99
0.62733	-99
0.628	-98
0.62867	-98
0.62933	-98
0.63	-98
0.63067	-98
0.63133	-98
0.632	-98
0.63267	-99
0.63333	-98
0.634	-98
0.63467	-98
0.63533	-98
0.636	-98
0.63667	-98
0.63733	-98
0.638	-98
0.63867	-98
0.63933	-98
0.64	-98
0.64067	-97
0.64133	-97
0.642	-97
0.64267	-96
0.64333	-96
0.644	-95
0.64467	-95
0.64533	-94
0.646	-94
0.64667	-94
0.64733	-94
0.648	-94
0.64867	-93
0.64933	-93
0.65	-93
0.65067	-93
0.65133	-93
0.652	-92
0.65267	-92
0.65333	-92
0.654	-91
0.65467	-91
0.65533	-91
0.656	-91
0.65667	-91
0.65733	-91
0.658	-91
0.65867	-91
0.65933	-91
0.66	-92
0.66067	-92
0.66133	-92
0.662	-93
0.66267	-93
0.66333	-92
0.664	-92
0.66467	-92
0.66533	-91
0.666	-91
0.66667	-92
0.66733	-92
0.668	-91
0.66867	-91
0.66933	-91
0.67	-90
0.67067	-89
0.67133	-88
0.672	-87
0.67267	-86
0.67333	-85
0.674	-84
0.67467	-83
0.67533	-82
0.676	-82
0.67667	-81
0.67733	-81
0.678	-80
0.67867	-80
0.67933	-80
0.68	-80
0.68067	-80
0.68133	-81
0.682	-81
0.68267	-81
0.68333	-81
0.684	-82
0.68467	-82
0.68533	-82
0.686	-83
0.68667	-83
0.68733	-84
0.688	-85
0.68867	-85
0.68933	-86
0.69	-86
0.69067	-87
0.69133	-87
0.692	-88
0.69267	-88
0.69333	-87
0.694	-87
0.69467	-87
0.69533	-87
0.696	-87
0.69667	-88
0.69733	-88
0.698	-89
0.69867	-89
0.69933	-89
0.7	-88
0.70067	-86
0.70133	-85
0.702	-84
0.70267	-82
0.70333	-81
0.704	-81
0.70467	-80
0.70533	-79
0.706	-79
0.70667	-79
0.70733	-78
0.708	-78
0.70867	-77
0.70933	-76
0.71	-76
0.71067	-76
0.71133	-75
0.712	-75
0.71267	-75
0.71333	-76
0.714	-76
0.71467	-76
0.71533	-77
0.716	-77
0.71667	-78
0.71733	-78
0.718	-79
0.71867	-79
0.71933	-79
0.72	-79
0.72067	-79
0.72133	-80
0.722	-80
0.72267	-80
0.72333	-81
0.724	-81
0.72467	-81
0.72533	-81
0.726	-81
0.72667	-81
0.72733	-81
0.728	-81
0.72867	-81
0.72933	-81
0.73	-80
0.73067	-80
0.73133	-79
0.732	-79
0.73267	-78
0.73333	-78
0.734	-78
0.73467	-77
0.73533	-76
0.736	-76
0.73667	-75
0.73733	-75
0.738	-74
0.73867	-74
0.73933	-74
0.74	-74
0.74067	-74
0.74133	-74
0.742	-75
0.74267	-75
0.74333	-75
0.744	-75
0.74467	-75
0.74533	-75
0.746	-75
0.74667	-75
0.74733	-75
0.748	-75
0.74867	-76
0.74933	-76
0.75	-76
0.75067	-75
0.75133	-75
0.752	-75
0.75267	-74
0.75333	-74
0.754	-74
0.75467	-74
0.75533	-74
0.756	-74
0.75667	-74
0.75733	-74
0.758	-74
0.75867	-74
0.75933	-74
0.76	-74
0.76067	-74
0.76133	-73
0.762	-73
0.76267	-73
0.76333	-72
0.764	-72
0.76467	-72
0.76533	-72
0.766	-72
0.76667	-71
0.76733	-71
0.768	-71
0.76867	-72
0.76933	-72
0.77	-73
0.77067	-74
0.77133	-75
0.772	-75
0.77267	-76
0.77333	-76
0.774	-76
0.77467	-77
0.77533	-77
0.776	-77
0.77667	-78
0.77733	-78
0.778	-79
0.77867	-79
0.77933	-79
0.78	-79
0.78067	-78
0.78133	-78
0.782	-79
0.78267	-79
0.78333	-79
0.784	-79
0.78467	-79
0.78533	-79
0.786	-79
0.78667	-79
0.78733	-79
0.788	-79
0.78867	-78
0.78933	-78
0.79	-77
0.79067	-77
0.79133	-76
0.792	-76
0.79267	-76
0.79333	-75
0.794	-75
0.79467	-75
0.79533	-75
0.796	-75
0.79667	-76
0.79733	-76
0.798	-77
0.79867	-77
0.79933	-77
0.8	-77
0.80067	-76
0.80133	-76
0.802	-76
0.80267	-76
0.80333	-76
0.804	-76
0.80467	-76
0.80533	-75
0.806	-75
0.80667	-75
0.80733	-75
0.808	-75
0.80867	-75
0.80933	-75
0.81	-75
0.81067	-74
0.81133	-74
0.812	-74
0.81267	-73
0.81333	-73
0.814	-73
0.81467	-72
0.81533	-72
0.816	-71
0.81667	-71
0.81733	-71
0.818	-70
0.81867	-70
0.81933	-69
0.82	-69
0.82067	-69
0.82133	-69
0.822	-69
0.82267	-69
0.82333	-69
0.824	-69
0.82467	-69
0.82533	-70
0.826	-70
0.82667	-71
0.82733	-71
0.828	-71
0.82867	-72
0.82933	-72
0.83	-73
0.83067	-74
0.83133	-74
0.832	-74
0.83267	-74
0.83333	-74
0.834	-74
0.83467	-74
0.83533	-74
0.836	-74
0.83667	-74
0.83733	-73
0.838	-73
0.83867	-73
0.83933	-72
0.84	-71
0.84067	-71
0.84133	-70
0.842	-70
0.84267	-69
0.84333	-69
0.844	-69
0.84467	-69
0.84533	-68
0.846	-68
0.84667	-67
0.84733	-66
0.848	-66
0.84867	-65
0.84933	-65
0.85	-64
0.85067	-64
0.85133	-64
0.852	-64
0.85267	-64
0.85333	-65
0.854	-65
0.85467	-65
0.85533	-65
0.856	-65
0.85667	-66
0.85733	-67
0.858	-68
0.85867	-68
0.85933	-69
0.86	-70
0.86067	-70
0.86133	-70
0.862	-71
0.86267	-71
0.86333	-71
0.864	-71
0.86467	-71
0.86533	-71
0.866	-71
0.86667	-71
0.86733	-71
0.868	-71
0.86867	-70
0.86933	-71
0.87	-71
0.87067	-71
0.87133	-72
0.872	-72
0.87267	-72
0.87333	-72
0.874	-73
0.87467	-72
0.87533	-72
0.876	-72
0.87667	-72
0.87733	-72
0.878	-72
0.87867	-72
0.87933	-72
0.88	-72
0.88067	-71
0.88133	-71
0.882	-70
0.88267	-70
0.88333	-70
0.884	-70
0.88467	-70
0.88533	-69
0.886	-70
0.88667	-70
0.88733	-70
0.888	-71
0.88867	-71
0.88933	-71
0.89	-71
0.89067	-71
0.89133	-70
0.892	-70
0.89267	-69
0.89333	-69
0.894	-69
0.89467	-69
0.89533	-69
0.896	-70
0.89667	-70
0.89733	-70
0.898	-70
0.89867	-70
0.89933	-70
0.9	-70
0.90067	-70
0.90133	-70
0.902	-71
0.90267	-71
0.90333	-71
0.904	-71
0.90467	-71
0.90533	-71
0.906	-71
0.90667	-71
0.90733	-71
0.908	-71
0.90867	-71
0.90933	-71
0.91	-71
0.91067	-71
0.91133	-71
0.912	-71
0.91267	-70
0.91333	-71
0.914	-71
0.91467	-71
0.91533	-71
0.916	-71
0.91667	-71
0.91733	-71
0.918	-71
0.91867	-71
0.91933	-70
0.92	-70
0.92067	-69
0.92133	-69
0.922	-69
0.92267	-69
0.92333	-69
0.924	-69
0.92467	-69
0.92533	-69
0.926	-69
0.92667	-69
0.92733	-69
0.928	-69
0.92867	-69
0.92933	-69
0.93	-69
0.93067	-69
0.93133	-69
0.932	-68
0.93267	-68
0.93333	-68
0.934	-67
0.93467	-67
0.93533	-67
0.936	-66
0.93667	-66
0.93733	-66
0.938	-66
0.93867	-66
0.93933	-66
0.94	-66
0.94067	-66
0.94133	-66
0.942	-67
0.94267	-66
0.94333	-66
0.944	-67
0.94467	-67
0.94533	-67
0.946	-67
0.94667	-67
0.94733	-67
0.948	-67
0.94867	-67
0.94933	-67
0.95	-67
0.95067	-67
0.95133	-67
0.952	-68
0.95267	-68
0.95333	-68
0.954	-68
0.95467	-68
0.95533	-68
0.956	-68
0.95667	-67
0.95733	-66
0.958	-65
0.95867	-64
0.95933	-63
0.96	-62
0.96067	-62
0.96133	-61
0.962	-61
0.96267	-60
0.96333	-59
0.964	-59
0.96467	-58
0.96533	-58
0.966	-58
0.96667	-58
0.96733	-58
0.968	-58
0.96867	-59
0.96933	-59
0.97	-59
0.97067	-59
0.97133	-59
0.972	-59
0.97267	-60
0.97333	-59
0.974	-59
0.97467	-59
0.97533	-59
0.976	-59
0.97667	-59
0.97733	-59
0.978	-59
0.97867	-58
0.97933	-58
0.98	-58
0.98067	-58
0.98133	-58
0.982	-58
0.98267	-57
0.98333	-57
0.984	-57
0.98467	-56
0.98533	-56
0.986	-56
0.98667	-56
0.98733	-57
0.988	-57
0.98867	-57
0.98933	-56
0.99	-56
0.99067	-56
0.99133	-57
0.992	-57
0.99267	-57
0.99333	-57
0.994	-58
0.99467	-58
0.99533	-59
0.996	-59
0.99667	-60
0.99733	-60
0.998	-61
0.99867	-61
0.99933	-61
1	-62
1.00067	-62
1.00133	-62
1.002	-62
1.00267	-62
1.00333	-62
1.004	-61
1.00467	-61
1.00533	-61
1.006	-61
1.00667	-61
1.00733	-61
1.008	-61
1.00867	-60
1.00933	-60
1.01	-60
1.01067	-60
1.01133	-60
1.012	-60
1.01267	-60
1.01333	-61
1.014	-61
1.01467	-61
1.01533	-61
1.016	-61
1.01667	-60
1.01733	-60
1.018	-59
1.01867	-59
1.01933	-58
1.02	-58
1.02067	-58
1.02133	-57
1.022	-57
1.02267	-57
1.02333	-56
1.024	-56
1.02467	-55
1.02533	-55
1.026	-56
1.02667	-56
1.02733	-56
1.028	-56
1.02867	-56
1.02933	-57
1.03	-57
1.03067	-57
1.03133	-58
1.032	-58
1.03267	-58
1.03333	-58
1.034	-58
1.03467	-58
1.03533	-58
1.036	-59
1.03667	-59
1.03733	-59
1.038	-60
1.03867	-60
1.03933	-61
1.04	-61
1.04067	-61
1.04133	-61
1.042	-61
1.04267	-61
1.04333	-61
1.044	-61
1.04467	-61
1.04533	-61
1.046	-61
1.04667	-60
1.04733	-60
1.048	-60
1.04867	-59
1.04933	-59
1.05	-59
1.05067	-59
1.05133	-58
1.052	-58
1.05267	-58
1.05333	-58
1.054	-57
1.05467	-57
1.05533	-57
1.056	-57
1.05667	-57
1.05733	-58
1.058	-58
1.05867	-58
1.05933	-58
1.06	-58
1.06067	-58
1.06133	-58
1.062	-58
1.06267	-58
1.06333	-58
1.064	-57
1.06467	-57
1.06533	-57
1.066	-57
1.06667	-57
1.06733	-56
1.068	-56
1.06867	-56
1.06933	-56
1.07	-55
1.07067	-55
1.07133	-55
1.072	-55
1.07267	-55
1.07333	-55
1.074	-55
1.07467	-56
1.07533	-56
1.076	-57
1.07667	-57
1.07733	-56
1.078	-56
1.07867	-56
1.07933	-57
1.08	-57
1.08067	-57
1.08133	-57
1.082	-57
1.08267	-57
1.08333	-58
1.084	-58
1.08467	-58
1.08533	-58
1.086	-58
1.08667	-58
1.08733	-57
1.088	-57
1.08867	-56
1.08933	-56
1.09	-56
1.09067	-55
1.09133	-55
1.092	-55
1.09267	-55
1.09333	-55
1.094	-55
1.09467	-56
1.09533	-56
1.096	-56
1.09667	-56
1.09733	-56
1.098	-56
1.09867	-56
1.09933	-56
1.1	-55
1.10067	-55
1.10133	-55
1.102	-54
1.10267	-54
1.10333	-53
1.104	-52
1.10467	-52
1.10533	-51
1.106	-50
1.10667	-49
1.10733	-49
1.108	-48
1.10867	-48
1.10933	-48
1.11	-48
1.11067	-48
1.11133	-48
1.112	-48
1.11267	-48
1.11333	-49
1.114	-49
1.11467	-49
1.11533	-49
1.116	-49
1.11667	-49
1.11733	-49
1.118	-50
1.11867	-50
1.11933	-51
1.12	-51
1.12067	-51
1.12133	-52
1.122	-52
1.12267	-52
1.12333	-53
1.124	-53
1.12467	-53
1.12533	-52
1.126	-52
1.12667	-52
1.12733	-51
1.128	-50
1.12867	-49
1.12933	-49
1.13	-48
1.13067	-48
1.13133	-47
1.132	-47
1.13267	-47
1.13333	-46
1.134	-46
1.13467	-46
1.13533	-46
1.136	-46
1.13667	-46
1.13733	-46
1.138	-46
1.13867	-46
1.13933	-46
1.14	-47
1.14067	-47
1.14133	-47
1.142	-47
1.14267	-48
1.14333	-48
1.144	-49
1.14467	-49
1.14533	-50
1.146	-50
1.14667	-51
1.14733	-52
1.148	-53
1.14867	-54
1.14933	-56
1.15	-57
1.15067	-59
1.15133	-60
1.152	-62
1.15267	-63
1.15333	-64
1.154	-65
1.15467	-66
1.15533	-67
1.156	-67
1.15667	-68
1.15733	-68
1.158	-68
1.15867	-68
1.15933	-68
1.16	-68
1.16067	-68
1.16133	-68
1.162	-68
1.16267	-69
1.16333	-69
1.164	-70
1.16467	-70
1.16533	-70
1.166	-70
1.16667	-71
1.16733	-71
1.168	-71
1.16867	-72
1.16933	-72
1.17	-73
1.17067	-73
1.17133	-72
1.172	-72
1.17267	-72
1.17333	-71
1.174	-71
1.17467	-70
1.17533	-69
1.176	-69
1.17667	-68
1.17733	-67
1.178	-66
1.17867	-65
1.17933	-63
1.18	-62
1.18067	-61
1.18133	-60
1.182	-60
1.18267	-59
1.18333	-59
1.184	-59
1.18467	-58
1.18533	-58
1.186	-57
1.18667	-57
1.18733	-56
1.188	-56
1.18867	-56
1.18933	-56
1.19	-56
1.19067	-56
1.19133	-57
1.192	-56
1.19267	-56
1.19333	-56
1.194	-57
1.19467	-57
1.19533	-58
1.196	-59
1.19667	-60
1.19733	-61
1.198	-62
1.19867	-64
1.19933	-65
1.2	-66
1.20067	-67
1.20133	-68
1.202	-69
1.20267	-69
1.20333	-70
1.204	-71
1.20467	-71
1.20533	-71
1.206	-71
1.20667	-72
1.20733	-72
1.208	-73
1.20867	-73
1.20933	-74
1.21	-74
1.21067	-74
1.21133	-74
1.212	-75
1.21267	-76
1.21333	-76
1.214	-77
1.21467	-78
1.21533	-79
1.216	-80
1.21667	-80
1.21733	-81
1.218	-81
1.21867	-82
1.21933	-82
1.22	-82
1.22067	-83
1.22133	-83
1.222	-82
1.22267	-82
1.22333	-82
1.224	-82
1.22467	-82
1.22533	-81
1.226	-81
1.22667	-80
1.22733	-80
1.228	-79
1.22867	-79
1.22933	-78
1.23	-77
1.23067	-75
1.23133	-74
1.232	-73
1.23267	-72
1.23333	-71
1.234	-69
1.23467	-68
1.23533	-67
1.236	-66
1.23667	-65
1.23733	-64
1.238	-63
1.23867	-62
1.23933	-61
1.24	-61
1.24067	-60
1.24133	-60
1.242	-60
1.24267	-60
1.24333	-59
1.244	-60
1.24467	-60
1.24533	-60
1.246	-61
1.24667	-62
1.24733	-64
1.248	-65
1.24867	-66
1.24933	-67
1.25	-69
1.25067	-71
1.25133	-72
1.252	-74
1.25267	-75
1.25333	-76
1.254	-77
1.25467	-78
1.25533	-79
1.256	-80
1.25667	-81
1.25733	-82
1.258	-83
1.25867	-84
1.25933	-84
1.26	-85
1.26067	-85
1.26133	-85
1.262	-86
1.26267	-86
1.26333	-87
1.264	-87
1.26467	-87
1.26533	-88
1.266	-88
1.26667	-89
1.26733	-90
1.268	-90
1.26867	-91
1.26933	-92
1.27	-93
1.27067	-93
1.27133	-94
1.272	-94
1.27267	-94
1.27333	-93
1.274	-93
1.27467	-93
1.27533	-93
1.276	-93
1.27667	-93
1.27733	-93
1.278	-93
1.27867	-94
1.27933	-94
1.28	-95
1.28067	-95
1.28133	-95
1.282	-95
1.28267	-95
1.28333	-95
1.284	-95
1.28467	-95
1.28533	-95
1.286	-96
1.28667	-96
1.28733	-96
1.288	-96
1.28867	-97
1.28933	-97
1.29	-98
1.29067	-98
1.29133	-99
1.292	-99
1.29267	-100
1.29333	-100
1.294	-101
1.29467	-101
1.29533	-101
1.296	-101
1.29667	-101
1.29733	-101
1.298	-100
1.29867	-100
1.29933	-100
1.3	-99
1.30067	-99
1.30133	-99
1.302	-98
1.30267	-98
1.30333	-97
1.304	-97
1.30467	-97
1.30533	-97
1.306	-97
1.30667	-97
1.30733	-97
1.308	-97
1.30867	-97
1.30933	-97
1.31	-98
1.31067	-98
1.31133	-98
1.312	-98
1.31267	-98
1.31333	-99
1.314	-99
1.31467	-100
1.31533	-101
1.316	-102
1.31667	-103
1.31733	-103
1.318	-103
1.31867	-103
1.31933	-103
1.32	-103
1.32067	-103
1.32133	-104
1.322	-104
1.32267	-104
1.32333	-104
1.324	-104
1.32467	-104
1.32533	-104
1.326	-103
1.32667	-104
1.32733	-103
1.328	-103
1.32867	-103
1.32933	-104
1.33	-104
1.33067	-104
1.33133	-104
1.332	-104
[truncated: 9,977 more rows]
