# Supplementary material for: Dual engineering of thermodynamics and kinetics in covalent organic frameworks for separation
Source: Nat Commun. 2026 Mar 10;17:3896. doi: 10.1038/s41467-026-70311-8 (PMC13125621; doi:10.1038/s41467-026-70311-8)
Supplement: Supplementary file 3 — Source Data [file 41467_2026_70311_MOESM3_ESM.zip › 676225_2_data_set_12367526_twyvxw/Source data for figures/Supplementary Figure S24h.xlsx]

## Sheet: Sheet1
Time (min)	Intensity (μV)
0	-4147
6.7E-4	-4147
0.00133	-4148
0.002	-4148
0.00267	-4149
0.00333	-4150
0.004	-4151
0.00467	-4153
0.00533	-4154
0.006	-4155
0.00667	-4157
0.00733	-4158
0.008	-4160
0.00867	-4162
0.00933	-4163
0.01	-4165
0.01067	-4166
0.01133	-4167
0.012	-4168
0.01267	-4169
0.01333	-4170
0.014	-4170
0.01467	-4171
0.01533	-4172
0.016	-4173
0.01667	-4173
0.01733	-4174
0.018	-4176
0.01867	-4177
0.01933	-4179
0.02	-4180
0.02067	-4182
0.02133	-4183
0.022	-4184
0.02267	-4186
0.02333	-4187
0.024	-4189
0.02467	-4190
0.02533	-4192
0.026	-4194
0.02667	-4195
0.02733	-4196
0.028	-4197
0.02867	-4198
0.02933	-4198
0.03	-4199
0.03067	-4199
0.03133	-4200
0.032	-4200
0.03267	-4201
0.03333	-4201
0.034	-4201
0.03467	-4202
0.03533	-4202
0.036	-4202
0.03667	-4203
0.03733	-4203
0.038	-4203
0.03867	-4204
0.03933	-4205
0.04	-4206
0.04067	-4207
0.04133	-4208
0.042	-4209
0.04267	-4210
0.04333	-4212
0.044	-4213
0.04467	-4214
0.04533	-4216
0.046	-4217
0.04667	-4218
0.04733	-4219
0.048	-4220
0.04867	-4221
0.04933	-4223
0.05	-4224
0.05067	-4226
0.05133	-4228
0.052	-4229
0.05267	-4231
0.05333	-4232
0.054	-4233
0.05467	-4234
0.05533	-4235
0.056	-4236
0.05667	-4238
0.05733	-4239
0.058	-4240
0.05867	-4241
0.05933	-4242
0.06	-4243
0.06067	-4244
0.06133	-4245
0.062	-4247
0.06267	-4249
0.06333	-4251
0.064	-4253
0.06467	-4255
0.06533	-4257
0.066	-4259
0.06667	-4261
0.06733	-4263
0.068	-4265
0.06867	-4266
0.06933	-4268
0.07	-4269
0.07067	-4270
0.07133	-4271
0.072	-4272
0.07267	-4273
0.07333	-4275
0.074	-4276
0.07467	-4277
0.07533	-4277
0.076	-4278
0.07667	-4279
0.07733	-4280
0.078	-4280
0.07867	-4280
0.07933	-4280
0.08	-4280
0.08067	-4280
0.08133	-4280
0.082	-4280
0.08267	-4280
0.08333	-4280
0.084	-4280
0.08467	-4280
0.08533	-4281
0.086	-4282
0.08667	-4282
0.08733	-4283
0.088	-4283
0.08867	-4284
0.08933	-4284
0.09	-4285
0.09067	-4285
0.09133	-4286
0.092	-4286
0.09267	-4287
0.09333	-4287
0.094	-4287
0.09467	-4288
0.09533	-4288
0.096	-4289
0.09667	-4289
0.09733	-4290
0.098	-4291
0.09867	-4292
0.09933	-4293
0.1	-4294
0.10067	-4294
0.10133	-4295
0.102	-4296
0.10267	-4296
0.10333	-4297
0.104	-4297
0.10467	-4298
0.10533	-4298
0.106	-4298
0.10667	-4299
0.10733	-4299
0.108	-4300
0.10867	-4300
0.10933	-4301
0.11	-4301
0.11067	-4301
0.11133	-4302
0.112	-4302
0.11267	-4302
0.11333	-4303
0.114	-4304
0.11467	-4304
0.11533	-4305
0.116	-4305
0.11667	-4306
0.11733	-4307
0.118	-4307
0.11867	-4308
0.11933	-4309
0.12	-4310
0.12067	-4311
0.12133	-4312
0.122	-4313
0.12267	-4314
0.12333	-4315
0.124	-4316
0.12467	-4317
0.12533	-4318
0.126	-4319
0.12667	-4320
0.12733	-4320
0.128	-4321
0.12867	-4321
0.12933	-4322
0.13	-4322
0.13067	-4323
0.13133	-4324
0.132	-4326
0.13267	-4327
0.13333	-4328
0.134	-4329
0.13467	-4331
0.13533	-4332
0.136	-4333
0.13667	-4335
0.13733	-4336
0.138	-4337
0.13867	-4339
0.13933	-4340
0.14	-4341
0.14067	-4343
0.14133	-4344
0.142	-4344
0.14267	-4345
0.14333	-4345
0.144	-4346
0.14467	-4346
0.14533	-4347
0.146	-4347
0.14667	-4348
0.14733	-4349
0.148	-4351
0.14867	-4352
0.14933	-4353
0.15	-4354
0.15067	-4355
0.15133	-4357
0.152	-4358
0.15267	-4360
0.15333	-4361
0.154	-4362
0.15467	-4364
0.15533	-4365
0.156	-4366
0.15667	-4367
0.15733	-4368
0.158	-4368
0.15867	-4368
0.15933	-4369
0.16	-4369
0.16067	-4370
0.16133	-4371
0.162	-4372
0.16267	-4373
0.16333	-4374
0.164	-4375
0.16467	-4376
0.16533	-4377
0.166	-4378
0.16667	-4379
0.16733	-4380
0.168	-4380
0.16867	-4381
0.16933	-4382
0.17	-4382
0.17067	-4383
0.17133	-4384
0.172	-4385
0.17267	-4387
0.17333	-4388
0.174	-4390
0.17467	-4391
0.17533	-4392
0.176	-4394
0.17667	-4395
0.17733	-4396
0.178	-4397
0.17867	-4398
0.17933	-4399
0.18	-4401
0.18067	-4403
0.18133	-4404
0.182	-4406
0.18267	-4408
0.18333	-4410
0.184	-4411
0.18467	-4413
0.18533	-4415
0.186	-4416
0.18667	-4418
0.18733	-4419
0.188	-4420
0.18867	-4421
0.18933	-4423
0.19	-4424
0.19067	-4425
0.19133	-4426
0.192	-4427
0.19267	-4429
0.19333	-4430
0.194	-4431
0.19467	-4433
0.19533	-4434
0.196	-4435
0.19667	-4436
0.19733	-4437
0.198	-4438
0.19867	-4439
0.19933	-4440
0.2	-4441
0.20067	-4443
0.20133	-4443
0.202	-4444
0.20267	-4445
0.20333	-4445
0.204	-4446
0.20467	-4446
0.20533	-4447
0.206	-4448
0.20667	-4449
0.20733	-4451
0.208	-4452
0.20867	-4454
0.20933	-4457
0.21	-4459
0.21067	-4462
0.21133	-4464
0.212	-4467
0.21267	-4470
0.21333	-4472
0.214	-4475
0.21467	-4477
0.21533	-4478
0.216	-4480
0.21667	-4482
0.21733	-4484
0.218	-4486
0.21867	-4489
0.21933	-4490
0.22	-4492
0.22067	-4494
0.22133	-4495
0.222	-4496
0.22267	-4497
0.22333	-4497
0.224	-4498
0.22467	-4498
0.22533	-4498
0.226	-4499
0.22667	-4499
0.22733	-4500
0.228	-4501
0.22867	-4502
0.22933	-4503
0.23	-4504
0.23067	-4506
0.23133	-4507
0.232	-4509
0.23267	-4511
0.23333	-4513
0.234	-4515
0.23467	-4517
0.23533	-4519
0.236	-4521
0.23667	-4523
0.23733	-4525
0.238	-4527
0.23867	-4529
0.23933	-4531
0.24	-4534
0.24067	-4536
0.24133	-4539
0.242	-4541
0.24267	-4544
0.24333	-4546
0.244	-4548
0.24467	-4550
0.24533	-4552
0.246	-4555
0.24667	-4557
0.24733	-4559
0.248	-4561
0.24867	-4563
0.24933	-4564
0.25	-4565
0.25067	-4566
0.25133	-4566
0.252	-4566
0.25267	-4566
0.25333	-4566
0.254	-4565
0.25467	-4565
0.25533	-4564
0.256	-4563
0.25667	-4562
0.25733	-4561
0.258	-4560
0.25867	-4559
0.25933	-4557
0.26	-4556
0.26067	-4554
0.26133	-4553
0.262	-4551
0.26267	-4551
0.26333	-4550
0.264	-4550
0.26467	-4550
0.26533	-4550
0.266	-4550
0.26667	-4549
0.26733	-4549
0.268	-4549
0.26867	-4549
0.26933	-4549
0.27	-4548
0.27067	-4548
0.27133	-4548
0.272	-4549
0.27267	-4549
0.27333	-4549
0.274	-4549
0.27467	-4549
0.27533	-4549
0.276	-4550
0.27667	-4550
0.27733	-4551
0.278	-4552
0.27867	-4552
0.27933	-4552
0.28	-4553
0.28067	-4553
0.28133	-4554
0.282	-4556
0.28267	-4557
0.28333	-4558
0.284	-4560
0.28467	-4561
0.28533	-4562
0.286	-4564
0.28667	-4565
0.28733	-4566
0.288	-4568
0.28867	-4569
0.28933	-4571
0.29	-4572
0.29067	-4574
0.29133	-4576
0.292	-4578
0.29267	-4580
0.29333	-4582
0.294	-4584
0.29467	-4586
0.29533	-4588
0.296	-4590
0.29667	-4592
0.29733	-4593
0.298	-4595
0.29867	-4597
0.29933	-4598
0.3	-4600
0.30067	-4601
0.30133	-4602
0.302	-4603
0.30267	-4604
0.30333	-4605
0.304	-4606
0.30467	-4608
0.30533	-4609
0.306	-4610
0.30667	-4610
0.30733	-4611
0.308	-4613
0.30867	-4614
0.30933	-4615
0.31	-4616
0.31067	-4617
0.31133	-4618
0.312	-4619
0.31267	-4620
0.31333	-4621
0.314	-4622
0.31467	-4623
0.31533	-4624
0.316	-4625
0.31667	-4626
0.31733	-4627
0.318	-4628
0.31867	-4630
0.31933	-4631
0.32	-4633
0.32067	-4634
0.32133	-4636
0.322	-4638
0.32267	-4639
0.32333	-4641
0.324	-4643
0.32467	-4645
0.32533	-4647
0.326	-4649
0.32667	-4651
0.32733	-4653
0.328	-4654
0.32867	-4655
0.32933	-4657
0.33	-4658
0.33067	-4659
0.33133	-4660
0.332	-4661
0.33267	-4662
0.33333	-4662
0.334	-4663
0.33467	-4663
0.33533	-4664
0.336	-4664
0.33667	-4664
0.33733	-4663
0.338	-4663
0.33867	-4662
0.33933	-4662
0.34	-4662
0.34067	-4661
0.34133	-4661
0.342	-4661
0.34267	-4660
0.34333	-4660
0.344	-4659
0.34467	-4659
0.34533	-4659
0.346	-4658
0.34667	-4658
0.34733	-4658
0.348	-4657
0.34867	-4657
0.34933	-4658
0.35	-4658
0.35067	-4658
0.35133	-4659
0.352	-4659
0.35267	-4659
0.35333	-4659
0.354	-4659
0.35467	-4659
0.35533	-4659
0.356	-4658
0.35667	-4657
0.35733	-4657
0.358	-4657
0.35867	-4657
0.35933	-4657
0.36	-4658
0.36067	-4658
0.36133	-4658
0.362	-4659
0.36267	-4659
0.36333	-4658
0.364	-4658
0.36467	-4659
0.36533	-4659
0.366	-4659
0.36667	-4660
0.36733	-4660
0.368	-4660
0.36867	-4659
0.36933	-4659
0.37	-4659
0.37067	-4659
0.37133	-4659
0.372	-4659
0.37267	-4660
0.37333	-4660
0.374	-4661
0.37467	-4662
0.37533	-4662
0.376	-4663
0.37667	-4663
0.37733	-4664
0.378	-4664
0.37867	-4665
0.37933	-4665
0.38	-4665
0.38067	-4666
0.38133	-4666
0.382	-4666
0.38267	-4667
0.38333	-4667
0.384	-4667
0.38467	-4668
0.38533	-4668
0.386	-4668
0.38667	-4669
0.38733	-4670
0.388	-4671
0.38867	-4672
0.38933	-4673
0.39	-4674
0.39067	-4675
0.39133	-4675
0.392	-4676
0.39267	-4676
0.39333	-4677
0.394	-4677
0.39467	-4677
0.39533	-4677
0.396	-4676
0.39667	-4676
0.39733	-4675
0.398	-4674
0.39867	-4674
0.39933	-4674
0.4	-4675
0.40067	-4675
0.40133	-4676
0.402	-4677
0.40267	-4677
0.40333	-4678
0.404	-4679
0.40467	-4679
0.40533	-4680
0.406	-4681
0.40667	-4682
0.40733	-4683
0.408	-4684
0.40867	-4685
0.40933	-4686
0.41	-4687
0.41067	-4688
0.41133	-4689
0.412	-4690
0.41267	-4691
0.41333	-4691
0.414	-4692
0.41467	-4692
0.41533	-4692
0.416	-4693
0.41667	-4694
0.41733	-4694
0.418	-4696
0.41867	-4697
0.41933	-4697
0.42	-4698
0.42067	-4699
0.42133	-4700
0.422	-4701
0.42267	-4702
0.42333	-4702
0.424	-4703
0.42467	-4703
0.42533	-4704
0.426	-4705
0.42667	-4706
0.42733	-4707
0.428	-4707
0.42867	-4708
0.42933	-4709
0.43	-4710
0.43067	-4711
0.43133	-4712
0.432	-4712
0.43267	-4713
0.43333	-4713
0.434	-4713
0.43467	-4713
0.43533	-4714
0.436	-4714
0.43667	-4715
0.43733	-4715
0.438	-4716
0.43867	-4717
0.43933	-4718
0.44	-4718
0.44067	-4719
0.44133	-4720
0.442	-4721
0.44267	-4722
0.44333	-4723
0.444	-4724
0.44467	-4725
0.44533	-4726
0.446	-4726
0.44667	-4727
0.44733	-4727
0.448	-4727
0.44867	-4727
0.44933	-4728
0.45	-4728
0.45067	-4729
0.45133	-4730
0.452	-4731
0.45267	-4732
0.45333	-4733
0.454	-4734
0.45467	-4735
0.45533	-4736
0.456	-4737
0.45667	-4737
0.45733	-4738
0.458	-4739
0.45867	-4739
0.45933	-4739
0.46	-4740
0.46067	-4740
0.46133	-4740
0.462	-4741
0.46267	-4741
0.46333	-4741
0.464	-4742
0.46467	-4742
0.46533	-4742
0.466	-4743
0.46667	-4743
0.46733	-4744
0.468	-4744
0.46867	-4744
0.46933	-4745
0.47	-4746
0.47067	-4746
0.47133	-4747
0.472	-4748
0.47267	-4749
0.47333	-4749
0.474	-4750
0.47467	-4750
0.47533	-4750
0.476	-4750
0.47667	-4750
0.47733	-4750
0.478	-4750
0.47867	-4750
0.47933	-4751
0.48	-4752
0.48067	-4752
0.48133	-4753
0.482	-4753
0.48267	-4753
0.48333	-4754
0.484	-4754
0.48467	-4755
0.48533	-4756
0.486	-4757
0.48667	-4757
0.48733	-4757
0.488	-4758
0.48867	-4759
0.48933	-4759
0.49	-4759
0.49067	-4760
0.49133	-4760
0.492	-4760
0.49267	-4761
0.49333	-4761
0.494	-4761
0.49467	-4762
0.49533	-4762
0.496	-4763
0.49667	-4764
0.49733	-4764
0.498	-4764
0.49867	-4764
0.49933	-4765
0.5	-4765
0.50067	-4766
0.50133	-4766
0.502	-4767
0.50267	-4768
0.50333	-4769
0.504	-4770
0.50467	-4770
0.50533	-4771
0.506	-4772
0.50667	-4773
0.50733	-4773
0.508	-4774
0.50867	-4775
0.50933	-4775
0.51	-4776
0.51067	-4777
0.51133	-4779
0.512	-4780
0.51267	-4782
0.51333	-4783
0.514	-4785
0.51467	-4786
0.51533	-4787
0.516	-4789
0.51667	-4790
0.51733	-4792
0.518	-4793
0.51867	-4794
0.51933	-4796
0.52	-4797
0.52067	-4798
0.52133	-4800
0.522	-4801
0.52267	-4802
0.52333	-4803
0.524	-4804
0.52467	-4804
0.52533	-4804
0.526	-4805
0.52667	-4805
0.52733	-4805
0.528	-4805
0.52867	-4805
0.52933	-4806
0.53	-4806
0.53067	-4806
0.53133	-4805
0.532	-4805
0.53267	-4805
0.53333	-4805
0.534	-4805
0.53467	-4805
0.53533	-4805
0.536	-4805
0.53667	-4805
0.53733	-4805
0.538	-4805
0.53867	-4804
0.53933	-4804
0.54	-4804
0.54067	-4804
0.54133	-4804
0.542	-4803
0.54267	-4803
0.54333	-4803
0.544	-4802
0.54467	-4801
0.54533	-4800
0.546	-4799
0.54667	-4798
0.54733	-4797
0.548	-4796
0.54867	-4796
0.54933	-4796
0.55	-4795
0.55067	-4795
0.55133	-4795
0.552	-4796
0.55267	-4796
0.55333	-4796
0.554	-4796
0.55467	-4797
0.55533	-4797
0.556	-4797
0.55667	-4797
0.55733	-4798
0.558	-4798
0.55867	-4798
0.55933	-4798
0.56	-4798
0.56067	-4797
0.56133	-4797
0.562	-4797
0.56267	-4796
0.56333	-4796
0.564	-4796
0.56467	-4796
0.56533	-4796
0.566	-4795
0.56667	-4795
0.56733	-4795
0.568	-4795
0.56867	-4794
0.56933	-4794
0.57	-4793
0.57067	-4793
0.57133	-4793
0.572	-4793
0.57267	-4792
0.57333	-4792
0.574	-4791
0.57467	-4791
0.57533	-4790
0.576	-4791
0.57667	-4791
0.57733	-4791
0.578	-4790
0.57867	-4790
0.57933	-4790
0.58	-4791
0.58067	-4791
0.58133	-4791
0.582	-4791
0.58267	-4790
0.58333	-4790
0.584	-4790
0.58467	-4791
0.58533	-4791
0.586	-4791
0.58667	-4792
0.58733	-4793
0.588	-4794
0.58867	-4795
0.58933	-4796
0.59	-4796
0.59067	-4797
0.59133	-4799
0.592	-4800
0.59267	-4801
0.59333	-4803
0.594	-4804
0.59467	-4806
0.59533	-4808
0.596	-4809
0.59667	-4811
0.59733	-4813
0.598	-4814
0.59867	-4816
0.59933	-4818
0.6	-4819
0.60067	-4822
0.60133	-4823
0.602	-4825
0.60267	-4827
0.60333	-4828
0.604	-4830
0.60467	-4831
0.60533	-4832
0.606	-4834
0.60667	-4835
0.60733	-4837
0.608	-4838
0.60867	-4840
0.60933	-4841
0.61	-4842
0.61067	-4844
0.61133	-4845
0.612	-4846
0.61267	-4847
0.61333	-4847
0.614	-4848
0.61467	-4849
0.61533	-4851
0.616	-4852
0.61667	-4853
0.61733	-4854
0.618	-4856
0.61867	-4857
0.61933	-4858
0.62	-4859
0.62067	-4860
0.62133	-4861
0.622	-4862
0.62267	-4863
0.62333	-4864
0.624	-4865
0.62467	-4866
0.62533	-4866
0.626	-4867
0.62667	-4868
0.62733	-4869
0.628	-4870
0.62867	-4871
0.62933	-4872
0.63	-4873
0.63067	-4874
0.63133	-4875
0.632	-4875
0.63267	-4875
0.63333	-4876
0.634	-4875
0.63467	-4875
0.63533	-4874
0.636	-4874
0.63667	-4873
0.63733	-4872
0.638	-4871
0.63867	-4870
0.63933	-4870
0.64	-4870
0.64067	-4869
0.64133	-4869
0.642	-4868
0.64267	-4868
0.64333	-4867
0.644	-4866
0.64467	-4866
0.64533	-4865
0.646	-4865
0.64667	-4865
0.64733	-4864
0.648	-4864
0.64867	-4864
0.64933	-4863
0.65	-4863
0.65067	-4862
0.65133	-4862
0.652	-4862
0.65267	-4862
0.65333	-4862
0.654	-4861
0.65467	-4861
0.65533	-4861
0.656	-4861
0.65667	-4860
0.65733	-4860
0.658	-4860
0.65867	-4860
0.65933	-4860
0.66	-4860
0.66067	-4860
0.66133	-4860
0.662	-4859
0.66267	-4859
0.66333	-4859
0.664	-4859
0.66467	-4858
0.66533	-4858
0.666	-4858
0.66667	-4858
0.66733	-4857
0.668	-4857
0.66867	-4858
0.66933	-4858
0.67	-4858
0.67067	-4859
0.67133	-4859
0.672	-4860
0.67267	-4860
0.67333	-4860
0.674	-4860
0.67467	-4860
0.67533	-4861
0.676	-4861
0.67667	-4861
0.67733	-4861
0.678	-4861
0.67867	-4861
0.67933	-4862
0.68	-4862
0.68067	-4862
0.68133	-4862
0.682	-4862
0.68267	-4863
0.68333	-4863
0.684	-4864
0.68467	-4866
0.68533	-4867
0.686	-4869
0.68667	-4870
0.68733	-4871
0.688	-4872
0.68867	-4874
0.68933	-4875
0.69	-4876
0.69067	-4877
0.69133	-4878
0.692	-4879
0.69267	-4880
0.69333	-4881
0.694	-4881
0.69467	-4882
0.69533	-4883
0.696	-4883
0.69667	-4884
0.69733	-4884
0.698	-4885
0.69867	-4886
0.69933	-4887
0.7	-4887
0.70067	-4888
0.70133	-4889
0.702	-4890
0.70267	-4891
0.70333	-4891
0.704	-4892
0.70467	-4892
0.70533	-4892
0.706	-4893
0.70667	-4893
0.70733	-4893
0.708	-4893
0.70867	-4894
0.70933	-4894
0.71	-4894
0.71067	-4894
0.71133	-4893
0.712	-4893
0.71267	-4893
0.71333	-4893
0.714	-4893
0.71467	-4894
0.71533	-4895
0.716	-4896
0.71667	-4897
0.71733	-4898
0.718	-4899
0.71867	-4901
0.71933	-4902
0.72	-4903
0.72067	-4905
0.72133	-4906
0.722	-4908
0.72267	-4909
0.72333	-4910
0.724	-4910
0.72467	-4911
0.72533	-4912
0.726	-4912
0.72667	-4913
0.72733	-4913
0.728	-4914
0.72867	-4915
0.72933	-4916
0.73	-4916
0.73067	-4917
0.73133	-4917
0.732	-4918
0.73267	-4919
0.73333	-4920
0.734	-4921
0.73467	-4923
0.73533	-4924
0.736	-4924
0.73667	-4925
0.73733	-4926
0.738	-4926
0.73867	-4926
0.73933	-4927
0.74	-4928
0.74067	-4929
0.74133	-4930
0.742	-4931
0.74267	-4932
0.74333	-4932
0.744	-4933
0.74467	-4934
0.74533	-4934
0.746	-4935
0.74667	-4936
0.74733	-4936
0.748	-4936
0.74867	-4936
0.74933	-4936
0.75	-4936
0.75067	-4937
0.75133	-4937
0.752	-4938
0.75267	-4939
0.75333	-4939
0.754	-4940
0.75467	-4941
0.75533	-4941
0.756	-4942
0.75667	-4942
0.75733	-4942
0.758	-4942
0.75867	-4943
0.75933	-4943
0.76	-4944
0.76067	-4944
0.76133	-4945
0.762	-4945
0.76267	-4946
0.76333	-4946
0.764	-4947
0.76467	-4947
0.76533	-4948
0.766	-4948
0.76667	-4948
0.76733	-4948
0.768	-4948
0.76867	-4948
0.76933	-4949
0.77	-4949
0.77067	-4949
0.77133	-4949
0.772	-4949
0.77267	-4949
0.77333	-4949
0.774	-4949
0.77467	-4949
0.77533	-4949
0.776	-4949
0.77667	-4949
0.77733	-4949
0.778	-4949
0.77867	-4949
0.77933	-4948
0.78	-4948
0.78067	-4948
0.78133	-4948
0.782	-4948
0.78267	-4948
0.78333	-4948
0.784	-4949
0.78467	-4949
0.78533	-4949
0.786	-4949
0.78667	-4948
0.78733	-4948
0.788	-4948
0.78867	-4948
0.78933	-4948
0.79	-4948
0.79067	-4948
0.79133	-4948
0.792	-4949
0.79267	-4950
0.79333	-4950
0.794	-4950
0.79467	-4951
0.79533	-4951
0.796	-4952
0.79667	-4953
0.79733	-4954
0.798	-4954
0.79867	-4955
0.79933	-4956
0.8	-4957
0.80067	-4958
0.80133	-4959
0.802	-4960
0.80267	-4961
0.80333	-4962
0.804	-4963
0.80467	-4964
0.80533	-4965
0.806	-4966
0.80667	-4967
0.80733	-4967
0.808	-4968
0.80867	-4968
0.80933	-4969
0.81	-4969
0.81067	-4970
0.81133	-4971
0.812	-4971
0.81267	-4972
0.81333	-4973
0.814	-4973
0.81467	-4974
0.81533	-4974
0.816	-4975
0.81667	-4976
0.81733	-4976
0.818	-4976
0.81867	-4976
0.81933	-4976
0.82	-4976
0.82067	-4976
0.82133	-4976
0.822	-4976
0.82267	-4976
0.82333	-4976
0.824	-4976
0.82467	-4977
0.82533	-4977
0.826	-4978
0.82667	-4978
0.82733	-4979
0.828	-4980
0.82867	-4980
0.82933	-4980
0.83	-4981
0.83067	-4981
0.83133	-4982
0.832	-4982
0.83267	-4983
0.83333	-4984
0.834	-4984
0.83467	-4985
0.83533	-4985
0.836	-4985
0.83667	-4986
0.83733	-4985
0.838	-4985
0.83867	-4985
0.83933	-4985
0.84	-4986
0.84067	-4986
0.84133	-4986
0.842	-4987
0.84267	-4988
0.84333	-4989
0.844	-4990
0.84467	-4991
0.84533	-4992
0.846	-4993
0.84667	-4994
0.84733	-4995
0.848	-4995
0.84867	-4996
0.84933	-4996
0.85	-4997
0.85067	-4997
0.85133	-4998
0.852	-4998
0.85267	-4998
0.85333	-4998
0.854	-4998
0.85467	-4998
0.85533	-4998
0.856	-4998
0.85667	-4999
0.85733	-5000
0.858	-5001
0.85867	-5001
0.85933	-5002
0.86	-5002
0.86067	-5002
0.86133	-5002
0.862	-5002
0.86267	-5001
0.86333	-5001
0.864	-5001
0.86467	-5001
0.86533	-5001
0.866	-5001
0.86667	-5000
0.86733	-5000
0.868	-5000
0.86867	-5000
0.86933	-5000
0.87	-5001
0.87067	-5001
0.87133	-5002
0.872	-5003
0.87267	-5004
0.87333	-5005
0.874	-5006
0.87467	-5008
0.87533	-5009
0.876	-5011
0.87667	-5013
0.87733	-5015
0.878	-5016
0.87867	-5016
0.87933	-5017
0.88	-5017
0.88067	-5018
0.88133	-5018
0.882	-5019
0.88267	-5020
0.88333	-5020
0.884	-5021
0.88467	-5021
0.88533	-5022
0.886	-5023
0.88667	-5024
0.88733	-5024
0.888	-5024
0.88867	-5025
0.88933	-5025
0.89	-5025
0.89067	-5025
0.89133	-5025
0.892	-5026
0.89267	-5026
0.89333	-5026
0.894	-5026
0.89467	-5026
0.89533	-5026
0.896	-5026
0.89667	-5026
0.89733	-5026
0.898	-5026
0.89867	-5026
0.89933	-5025
0.9	-5025
0.90067	-5025
0.90133	-5026
0.902	-5026
0.90267	-5027
0.90333	-5027
0.904	-5027
0.90467	-5028
0.90533	-5029
0.906	-5029
0.90667	-5029
0.90733	-5030
0.908	-5030
0.90867	-5030
0.90933	-5031
0.91	-5031
0.91067	-5031
0.91133	-5031
0.912	-5031
0.91267	-5032
0.91333	-5032
0.914	-5032
0.91467	-5032
0.91533	-5032
0.916	-5031
0.91667	-5032
0.91733	-5032
0.918	-5033
0.91867	-5033
0.91933	-5033
0.92	-5033
0.92067	-5034
0.92133	-5034
0.922	-5034
0.92267	-5034
0.92333	-5034
0.924	-5034
0.92467	-5034
0.92533	-5034
0.926	-5034
0.92667	-5034
0.92733	-5034
0.928	-5034
0.92867	-5034
0.92933	-5034
0.93	-5034
0.93067	-5033
0.93133	-5033
0.932	-5034
0.93267	-5034
0.93333	-5034
0.934	-5033
0.93467	-5033
0.93533	-5033
0.936	-5034
0.93667	-5034
0.93733	-5034
0.938	-5034
0.93867	-5034
0.93933	-5035
0.94	-5036
0.94067	-5036
0.94133	-5037
0.942	-5038
0.94267	-5038
0.94333	-5039
0.944	-5039
0.94467	-5040
0.94533	-5040
0.946	-5041
0.94667	-5041
0.94733	-5042
0.948	-5043
0.94867	-5043
0.94933	-5044
0.95	-5045
0.95067	-5045
0.95133	-5046
0.952	-5046
0.95267	-5046
0.95333	-5046
0.954	-5046
0.95467	-5046
0.95533	-5045
0.956	-5045
0.95667	-5044
0.95733	-5044
0.958	-5043
0.95867	-5042
0.95933	-5042
0.96	-5041
0.96067	-5041
0.96133	-5041
0.962	-5041
0.96267	-5040
0.96333	-5041
0.964	-5041
0.96467	-5042
0.96533	-5042
0.966	-5042
0.96667	-5043
0.96733	-5043
0.968	-5043
0.96867	-5044
0.96933	-5044
0.97	-5044
0.97067	-5044
0.97133	-5044
0.972	-5044
0.97267	-5043
0.97333	-5043
0.974	-5043
0.97467	-5043
0.97533	-5044
0.976	-5044
0.97667	-5044
0.97733	-5044
0.978	-5045
0.97867	-5045
0.97933	-5046
0.98	-5047
0.98067	-5047
0.98133	-5047
0.982	-5048
0.98267	-5048
0.98333	-5049
0.984	-5049
0.98467	-5049
0.98533	-5050
0.986	-5050
0.98667	-5050
0.98733	-5050
0.988	-5051
0.98867	-5052
0.98933	-5052
0.99	-5053
0.99067	-5053
0.99133	-5054
0.992	-5054
0.99267	-5054
0.99333	-5055
0.994	-5055
0.99467	-5056
0.99533	-5057
0.996	-5057
0.99667	-5058
0.99733	-5059
0.998	-5059
0.99867	-5060
0.99933	-5060
1	-5061
1.00067	-5061
1.00133	-5062
1.002	-5062
1.00267	-5063
1.00333	-5063
1.004	-5063
1.00467	-5064
1.00533	-5064
1.006	-5064
1.00667	-5064
1.00733	-5064
1.008	-5065
1.00867	-5066
1.00933	-5067
1.01	-5068
1.01067	-5068
1.01133	-5069
1.012	-5069
1.01267	-5070
1.01333	-5070
1.014	-5071
1.01467	-5070
1.01533	-5070
1.016	-5070
1.01667	-5070
1.01733	-5070
1.018	-5070
1.01867	-5070
1.01933	-5069
1.02	-5069
1.02067	-5068
1.02133	-5068
1.022	-5068
1.02267	-5067
1.02333	-5067
1.024	-5067
1.02467	-5068
1.02533	-5068
1.026	-5068
1.02667	-5068
1.02733	-5068
1.028	-5068
1.02867	-5068
1.02933	-5068
1.03	-5068
1.03067	-5069
1.03133	-5069
1.032	-5069
1.03267	-5069
1.03333	-5069
1.034	-5069
1.03467	-5069
1.03533	-5069
1.036	-5069
1.03667	-5069
1.03733	-5070
1.038	-5070
1.03867	-5071
1.03933	-5071
1.04	-5072
1.04067	-5072
1.04133	-5073
1.042	-5074
1.04267	-5074
1.04333	-5075
1.044	-5075
1.04467	-5076
1.04533	-5076
1.046	-5076
1.04667	-5076
1.04733	-5076
1.048	-5076
1.04867	-5076
1.04933	-5077
1.05	-5076
1.05067	-5076
1.05133	-5076
1.052	-5076
1.05267	-5075
1.05333	-5075
1.054	-5076
1.05467	-5076
1.05533	-5075
1.056	-5075
1.05667	-5075
1.05733	-5075
1.058	-5075
1.05867	-5076
1.05933	-5076
1.06	-5076
1.06067	-5076
1.06133	-5076
1.062	-5076
1.06267	-5076
1.06333	-5077
1.064	-5076
1.06467	-5076
1.06533	-5076
1.066	-5076
1.06667	-5076
1.06733	-5076
1.068	-5076
1.06867	-5076
1.06933	-5075
1.07	-5075
1.07067	-5075
1.07133	-5075
1.072	-5075
1.07267	-5076
1.07333	-5077
1.074	-5078
1.07467	-5078
1.07533	-5079
1.076	-5080
1.07667	-5081
1.07733	-5082
1.078	-5083
1.07867	-5083
1.07933	-5083
1.08	-5084
1.08067	-5084
1.08133	-5084
1.082	-5084
1.08267	-5085
1.08333	-5085
1.084	-5085
1.08467	-5086
1.08533	-5086
1.086	-5085
1.08667	-5085
1.08733	-5085
1.088	-5085
1.08867	-5085
1.08933	-5085
1.09	-5085
1.09067	-5084
1.09133	-5085
1.092	-5085
1.09267	-5085
1.09333	-5084
1.094	-5084
1.09467	-5084
1.09533	-5083
1.096	-5083
1.09667	-5083
1.09733	-5082
1.098	-5082
1.09867	-5081
1.09933	-5081
1.1	-5081
1.10067	-5081
1.10133	-5081
1.102	-5081
1.10267	-5082
1.10333	-5082
1.104	-5083
1.10467	-5084
1.10533	-5085
1.106	-5086
1.10667	-5087
1.10733	-5088
1.108	-5089
1.10867	-5090
1.10933	-5091
1.11	-5092
1.11067	-5093
1.11133	-5093
1.112	-5094
1.11267	-5094
1.11333	-5094
1.114	-5094
1.11467	-5094
1.11533	-5094
1.116	-5094
1.11667	-5094
1.11733	-5094
1.118	-5094
1.11867	-5095
1.11933	-5095
1.12	-5095
1.12067	-5095
1.12133	-5095
1.122	-5095
1.12267	-5095
1.12333	-5095
1.124	-5095
1.12467	-5095
1.12533	-5095
1.126	-5095
1.12667	-5095
1.12733	-5095
1.128	-5096
1.12867	-5096
1.12933	-5096
1.13	-5096
1.13067	-5096
1.13133	-5096
1.132	-5096
1.13267	-5096
1.13333	-5096
1.134	-5096
1.13467	-5096
1.13533	-5096
1.136	-5096
1.13667	-5096
1.13733	-5096
1.138	-5096
1.13867	-5096
1.13933	-5096
1.14	-5096
1.14067	-5097
1.14133	-5097
1.142	-5097
1.14267	-5097
1.14333	-5097
1.144	-5096
1.14467	-5096
1.14533	-5096
1.146	-5096
1.14667	-5095
1.14733	-5096
1.148	-5096
1.14867	-5096
1.14933	-5097
1.15	-5098
1.15067	-5099
1.15133	-5099
1.152	-5100
1.15267	-5101
1.15333	-5101
1.154	-5102
1.15467	-5104
1.15533	-5105
1.156	-5106
1.15667	-5107
1.15733	-5108
1.158	-5109
1.15867	-5109
1.15933	-5110
1.16	-5111
1.16067	-5112
1.16133	-5112
1.162	-5112
1.16267	-5112
1.16333	-5113
1.164	-5113
1.16467	-5113
1.16533	-5113
1.166	-5112
1.16667	-5112
1.16733	-5112
1.168	-5113
1.16867	-5113
1.16933	-5114
1.17	-5114
1.17067	-5114
1.17133	-5115
1.172	-5115
1.17267	-5115
1.17333	-5116
1.174	-5116
1.17467	-5116
1.17533	-5116
1.176	-5116
1.17667	-5116
1.17733	-5116
1.178	-5116
1.17867	-5115
1.17933	-5115
1.18	-5115
1.18067	-5115
1.18133	-5115
1.182	-5115
1.18267	-5115
1.18333	-5115
1.184	-5115
1.18467	-5115
1.18533	-5116
1.186	-5116
1.18667	-5116
1.18733	-5116
1.188	-5117
1.18867	-5117
1.18933	-5118
1.19	-5118
1.19067	-5119
1.19133	-5119
1.192	-5119
1.19267	-5120
1.19333	-5120
1.194	-5120
1.19467	-5120
1.19533	-5120
1.196	-5119
1.19667	-5119
1.19733	-5118
1.198	-5117
1.19867	-5117
1.19933	-5116
1.2	-5116
1.20067	-5116
1.20133	-5116
1.202	-5116
1.20267	-5117
1.20333	-5117
1.204	-5118
1.20467	-5119
1.20533	-5119
1.206	-5120
1.20667	-5120
1.20733	-5121
1.208	-5122
1.20867	-5123
1.20933	-5124
1.21	-5124
1.21067	-5125
1.21133	-5125
1.212	-5126
1.21267	-5127
1.21333	-5127
1.214	-5128
1.21467	-5130
1.21533	-5131
1.216	-5132
1.21667	-5133
1.21733	-5134
1.218	-5136
1.21867	-5138
1.21933	-5139
1.22	-5141
1.22067	-5143
1.22133	-5145
1.222	-5146
1.22267	-5147
1.22333	-5148
1.224	-5149
1.22467	-5150
1.22533	-5151
1.226	-5152
1.22667	-5152
1.22733	-5153
1.228	-5153
1.22867	-5153
1.22933	-5153
1.23	-5152
1.23067	-5152
1.23133	-5152
1.232	-5152
1.23267	-5152
1.23333	-5152
1.234	-5151
1.23467	-5151
1.23533	-5150
1.236	-5150
1.23667	-5150
1.23733	-5151
1.238	-5151
1.23867	-5150
1.23933	-5150
1.24	-5151
1.24067	-5150
1.24133	-5150
1.242	-5151
1.24267	-5151
1.24333	-5151
1.244	-5151
1.24467	-5152
1.24533	-5152
1.246	-5152
1.24667	-5152
1.24733	-5152
1.248	-5152
1.24867	-5152
1.24933	-5152
1.25	-5152
1.25067	-5151
1.25133	-5151
1.252	-5151
1.25267	-5151
1.25333	-5151
1.254	-5152
1.25467	-5152
1.25533	-5152
1.256	-5152
1.25667	-5152
1.25733	-5151
1.258	-5150
1.25867	-5149
1.25933	-5148
1.26	-5147
1.26067	-5146
1.26133	-5146
1.262	-5145
1.26267	-5145
1.26333	-5145
1.264	-5145
1.26467	-5146
1.26533	-5146
1.266	-5146
1.26667	-5146
1.26733	-5147
1.268	-5148
1.26867	-5148
1.26933	-5149
1.27	-5149
1.27067	-5150
1.27133	-5150
1.272	-5151
1.27267	-5152
1.27333	-5153
1.274	-5154
1.27467	-5155
1.27533	-5155
1.276	-5156
1.27667	-5156
1.27733	-5157
1.278	-5157
1.27867	-5157
1.27933	-5157
1.28	-5157
1.28067	-5157
1.28133	-5157
1.282	-5158
1.28267	-5159
1.28333	-5160
1.284	-5161
1.28467	-5161
1.28533	-5162
1.286	-5162
1.28667	-5162
1.28733	-5162
1.288	-5162
1.28867	-5162
1.28933	-5162
1.29	-5162
1.29067	-5162
1.29133	-5162
1.292	-5162
1.29267	-5161
1.29333	-5160
1.294	-5160
1.29467	-5159
1.29533	-5158
1.296	-5158
1.29667	-5157
1.29733	-5157
1.298	-5156
1.29867	-5155
1.29933	-5154
1.3	-5154
1.30067	-5153
1.30133	-5153
1.302	-5152
1.30267	-5152
1.30333	-5151
1.304	-5151
1.30467	-5150
1.30533	-5149
1.306	-5149
1.30667	-5148
1.30733	-5148
1.308	-5148
1.30867	-5147
1.30933	-5147
1.31	-5147
1.31067	-5147
1.31133	-5146
1.312	-5146
1.31267	-5146
1.31333	-5146
1.314	-5147
1.31467	-5147
1.31533	-5147
1.316	-5148
1.31667	-5148
1.31733	-5148
1.318	-5149
1.31867	-5149
1.31933	-5150
1.32	-5150
1.32067	-5150
1.32133	-5150
1.322	-5150
1.32267	-5151
1.32333	-5151
1.324	-5151
1.32467	-5151
1.32533	-5151
1.326	-5150
1.32667	-5150
1.32733	-5150
1.328	-5150
1.32867	-5150
1.32933	-5150
1.33	-5150
1.33067	-5150
1.33133	-5149
1.332	-5149
[truncated: 20,291 more rows]
