# Supplementary material for: Dual engineering of thermodynamics and kinetics in covalent organic frameworks for separation
Source: Nat Commun. 2026 Mar 10;17:3896. doi: 10.1038/s41467-026-70311-8 (PMC13125621; doi:10.1038/s41467-026-70311-8)
Supplement: Supplementary file 3 — Source Data [file 41467_2026_70311_MOESM3_ESM.zip › 676225_2_data_set_12367526_twyvxw/Source data for figures/Supplementary Figure S24i.xlsx]

## Sheet: Sheet1
Time (min)	Intensity (μV)
0	-2351
6.7E-4	-2351
0.00133	-2351
0.002	-2351
0.00267	-2351
0.00333	-2351
0.004	-2352
0.00467	-2352
0.00533	-2352
0.006	-2353
0.00667	-2353
0.00733	-2354
0.008	-2354
0.00867	-2354
0.00933	-2355
0.01	-2355
0.01067	-2356
0.01133	-2356
0.012	-2356
0.01267	-2356
0.01333	-2357
0.014	-2357
0.01467	-2357
0.01533	-2357
0.016	-2357
0.01667	-2358
0.01733	-2358
0.018	-2358
0.01867	-2358
0.01933	-2358
0.02	-2358
0.02067	-2358
0.02133	-2358
0.022	-2358
0.02267	-2358
0.02333	-2357
0.024	-2357
0.02467	-2356
0.02533	-2356
0.026	-2356
0.02667	-2356
0.02733	-2356
0.028	-2356
0.02867	-2356
0.02933	-2355
0.03	-2355
0.03067	-2355
0.03133	-2355
0.032	-2355
0.03267	-2354
0.03333	-2354
0.034	-2354
0.03467	-2354
0.03533	-2354
0.036	-2354
0.03667	-2354
0.03733	-2354
0.038	-2354
0.03867	-2354
0.03933	-2354
0.04	-2354
0.04067	-2354
0.04133	-2354
0.042	-2354
0.04267	-2354
0.04333	-2354
0.044	-2354
0.04467	-2355
0.04533	-2355
0.046	-2355
0.04667	-2356
0.04733	-2356
0.048	-2356
0.04867	-2357
0.04933	-2357
0.05	-2357
0.05067	-2357
0.05133	-2357
0.052	-2358
0.05267	-2358
0.05333	-2358
0.054	-2359
0.05467	-2359
0.05533	-2359
0.056	-2360
0.05667	-2360
0.05733	-2360
0.058	-2360
0.05867	-2359
0.05933	-2359
0.06	-2359
0.06067	-2359
0.06133	-2358
0.062	-2358
0.06267	-2358
0.06333	-2357
0.064	-2357
0.06467	-2357
0.06533	-2357
0.066	-2358
0.06667	-2358
0.06733	-2358
0.068	-2358
0.06867	-2358
0.06933	-2359
0.07	-2359
0.07067	-2360
0.07133	-2361
0.072	-2361
0.07267	-2362
0.07333	-2363
0.074	-2363
0.07467	-2364
0.07533	-2365
0.076	-2366
0.07667	-2366
0.07733	-2367
0.078	-2368
0.07867	-2368
0.07933	-2369
0.08	-2369
0.08067	-2370
0.08133	-2370
0.082	-2370
0.08267	-2369
0.08333	-2369
0.084	-2369
0.08467	-2369
0.08533	-2369
0.086	-2369
0.08667	-2370
0.08733	-2370
0.088	-2370
0.08867	-2370
0.08933	-2370
0.09	-2370
0.09067	-2369
0.09133	-2369
0.092	-2368
0.09267	-2368
0.09333	-2367
0.094	-2367
0.09467	-2366
0.09533	-2366
0.096	-2365
0.09667	-2365
0.09733	-2365
0.098	-2365
0.09867	-2365
0.09933	-2364
0.1	-2364
0.10067	-2364
0.10133	-2364
0.102	-2365
0.10267	-2365
0.10333	-2365
0.104	-2365
0.10467	-2365
0.10533	-2365
0.106	-2365
0.10667	-2364
0.10733	-2364
0.108	-2364
0.10867	-2364
0.10933	-2364
0.11	-2365
0.11067	-2364
0.11133	-2365
0.112	-2365
0.11267	-2365
0.11333	-2366
0.114	-2366
0.11467	-2367
0.11533	-2367
0.116	-2367
0.11667	-2367
0.11733	-2367
0.118	-2367
0.11867	-2367
0.11933	-2366
0.12	-2366
0.12067	-2366
0.12133	-2366
0.122	-2366
0.12267	-2366
0.12333	-2367
0.124	-2367
0.12467	-2367
0.12533	-2368
0.126	-2368
0.12667	-2368
0.12733	-2369
0.128	-2369
0.12867	-2369
0.12933	-2370
0.13	-2370
0.13067	-2371
0.13133	-2372
0.132	-2372
0.13267	-2373
0.13333	-2373
0.134	-2374
0.13467	-2375
0.13533	-2375
0.136	-2376
0.13667	-2376
0.13733	-2377
0.138	-2377
0.13867	-2377
0.13933	-2377
0.14	-2377
0.14067	-2378
0.14133	-2378
0.142	-2379
0.14267	-2379
0.14333	-2379
0.144	-2379
0.14467	-2379
0.14533	-2379
0.146	-2379
0.14667	-2379
0.14733	-2379
0.148	-2379
0.14867	-2379
0.14933	-2379
0.15	-2379
0.15067	-2379
0.15133	-2379
0.152	-2379
0.15267	-2379
0.15333	-2379
0.154	-2379
0.15467	-2378
0.15533	-2378
0.156	-2378
0.15667	-2378
0.15733	-2378
0.158	-2377
0.15867	-2376
0.15933	-2376
0.16	-2376
0.16067	-2376
0.16133	-2375
0.162	-2375
0.16267	-2374
0.16333	-2374
0.164	-2374
0.16467	-2374
0.16533	-2373
0.166	-2373
0.16667	-2373
0.16733	-2373
0.168	-2372
0.16867	-2372
0.16933	-2372
0.17	-2372
0.17067	-2372
0.17133	-2372
0.172	-2372
0.17267	-2372
0.17333	-2372
0.174	-2372
0.17467	-2372
0.17533	-2373
0.176	-2373
0.17667	-2373
0.17733	-2374
0.178	-2374
0.17867	-2374
0.17933	-2374
0.18	-2374
0.18067	-2374
0.18133	-2374
0.182	-2374
0.18267	-2374
0.18333	-2374
0.184	-2374
0.18467	-2373
0.18533	-2373
0.186	-2372
0.18667	-2372
0.18733	-2371
0.188	-2371
0.18867	-2371
0.18933	-2371
0.19	-2371
0.19067	-2371
0.19133	-2372
0.192	-2372
0.19267	-2373
0.19333	-2373
0.194	-2374
0.19467	-2374
0.19533	-2375
0.196	-2376
0.19667	-2377
0.19733	-2377
0.198	-2377
0.19867	-2378
0.19933	-2378
0.2	-2377
0.20067	-2377
0.20133	-2377
0.202	-2376
0.20267	-2376
0.20333	-2375
0.204	-2375
0.20467	-2374
0.20533	-2373
0.206	-2373
0.20667	-2373
0.20733	-2373
0.208	-2374
0.20867	-2374
0.20933	-2374
0.21	-2375
0.21067	-2375
0.21133	-2375
0.212	-2375
0.21267	-2375
0.21333	-2375
0.214	-2374
0.21467	-2374
0.21533	-2374
0.216	-2374
0.21667	-2374
0.21733	-2375
0.218	-2375
0.21867	-2376
0.21933	-2376
0.22	-2376
0.22067	-2377
0.22133	-2377
0.222	-2377
0.22267	-2377
0.22333	-2378
0.224	-2378
0.22467	-2378
0.22533	-2378
0.226	-2378
0.22667	-2378
0.22733	-2378
0.228	-2379
0.22867	-2379
0.22933	-2379
0.23	-2379
0.23067	-2379
0.23133	-2379
0.232	-2380
0.23267	-2380
0.23333	-2381
0.234	-2382
0.23467	-2382
0.23533	-2383
0.236	-2383
0.23667	-2383
0.23733	-2383
0.238	-2383
0.23867	-2383
0.23933	-2383
0.24	-2383
0.24067	-2382
0.24133	-2382
0.242	-2382
0.24267	-2381
0.24333	-2381
0.244	-2381
0.24467	-2381
0.24533	-2380
0.246	-2380
0.24667	-2380
0.24733	-2380
0.248	-2380
0.24867	-2380
0.24933	-2380
0.25	-2381
0.25067	-2381
0.25133	-2381
0.252	-2381
0.25267	-2381
0.25333	-2381
0.254	-2381
0.25467	-2381
0.25533	-2381
0.256	-2381
0.25667	-2382
0.25733	-2382
0.258	-2383
0.25867	-2383
0.25933	-2384
0.26	-2385
0.26067	-2385
0.26133	-2386
0.262	-2386
0.26267	-2386
0.26333	-2385
0.264	-2385
0.26467	-2385
0.26533	-2384
0.266	-2384
0.26667	-2384
0.26733	-2384
0.268	-2384
0.26867	-2385
0.26933	-2385
0.27	-2385
0.27067	-2385
0.27133	-2386
0.272	-2386
0.27267	-2386
0.27333	-2387
0.274	-2387
0.27467	-2387
0.27533	-2387
0.276	-2387
0.27667	-2387
0.27733	-2387
0.278	-2387
0.27867	-2387
0.27933	-2387
0.28	-2387
0.28067	-2388
0.28133	-2388
0.282	-2388
0.28267	-2388
0.28333	-2388
0.284	-2387
0.28467	-2387
0.28533	-2387
0.286	-2387
0.28667	-2387
0.28733	-2387
0.288	-2386
0.28867	-2386
0.28933	-2386
0.29	-2385
0.29067	-2385
0.29133	-2385
0.292	-2385
0.29267	-2386
0.29333	-2386
0.294	-2387
0.29467	-2387
0.29533	-2387
0.296	-2387
0.29667	-2387
0.29733	-2387
0.298	-2388
0.29867	-2388
0.29933	-2387
0.3	-2387
0.30067	-2387
0.30133	-2387
0.302	-2387
0.30267	-2387
0.30333	-2387
0.304	-2388
0.30467	-2388
0.30533	-2389
0.306	-2389
0.30667	-2390
0.30733	-2390
0.308	-2391
0.30867	-2391
0.30933	-2391
0.31	-2391
0.31067	-2392
0.31133	-2392
0.312	-2392
0.31267	-2392
0.31333	-2393
0.314	-2392
0.31467	-2393
0.31533	-2392
0.316	-2392
0.31667	-2392
0.31733	-2392
0.318	-2393
0.31867	-2393
0.31933	-2392
0.32	-2392
0.32067	-2392
0.32133	-2392
0.322	-2392
0.32267	-2392
0.32333	-2392
0.324	-2392
0.32467	-2392
0.32533	-2392
0.326	-2391
0.32667	-2391
0.32733	-2391
0.328	-2392
0.32867	-2392
0.32933	-2392
0.33	-2393
0.33067	-2394
0.33133	-2394
0.332	-2395
0.33267	-2395
0.33333	-2396
0.334	-2396
0.33467	-2396
0.33533	-2396
0.336	-2395
0.33667	-2396
0.33733	-2395
0.338	-2395
0.33867	-2395
0.33933	-2395
0.34	-2395
0.34067	-2395
0.34133	-2395
0.342	-2395
0.34267	-2395
0.34333	-2396
0.344	-2396
0.34467	-2396
0.34533	-2396
0.346	-2395
0.34667	-2396
0.34733	-2396
0.348	-2396
0.34867	-2397
0.34933	-2397
0.35	-2397
0.35067	-2396
0.35133	-2396
0.352	-2396
0.35267	-2395
0.35333	-2395
0.354	-2395
0.35467	-2396
0.35533	-2396
0.356	-2397
0.35667	-2397
0.35733	-2397
0.358	-2397
0.35867	-2398
0.35933	-2398
0.36	-2398
0.36067	-2399
0.36133	-2400
0.362	-2400
0.36267	-2400
0.36333	-2400
0.364	-2400
0.36467	-2400
0.36533	-2400
0.366	-2400
0.36667	-2400
0.36733	-2400
0.368	-2401
0.36867	-2401
0.36933	-2401
0.37	-2402
0.37067	-2402
0.37133	-2402
0.372	-2402
0.37267	-2402
0.37333	-2402
0.374	-2402
0.37467	-2402
0.37533	-2402
0.376	-2401
0.37667	-2401
0.37733	-2401
0.378	-2401
0.37867	-2401
0.37933	-2401
0.38	-2401
0.38067	-2400
0.38133	-2400
0.382	-2399
0.38267	-2399
0.38333	-2398
0.384	-2398
0.38467	-2397
0.38533	-2397
0.386	-2397
0.38667	-2397
0.38733	-2397
0.388	-2397
0.38867	-2397
0.38933	-2397
0.39	-2398
0.39067	-2398
0.39133	-2399
0.392	-2399
0.39267	-2399
0.39333	-2399
0.394	-2399
0.39467	-2399
0.39533	-2399
0.396	-2399
0.39667	-2399
0.39733	-2400
0.398	-2400
0.39867	-2400
0.39933	-2401
0.4	-2401
0.40067	-2401
0.40133	-2402
0.402	-2402
0.40267	-2402
0.40333	-2403
0.404	-2404
0.40467	-2404
0.40533	-2405
0.406	-2405
0.40667	-2405
0.40733	-2406
0.408	-2406
0.40867	-2406
0.40933	-2407
0.41	-2407
0.41067	-2408
0.41133	-2408
0.412	-2408
0.41267	-2408
0.41333	-2408
0.414	-2408
0.41467	-2408
0.41533	-2408
0.416	-2408
0.41667	-2408
0.41733	-2408
0.418	-2408
0.41867	-2408
0.41933	-2408
0.42	-2408
0.42067	-2408
0.42133	-2408
0.422	-2407
0.42267	-2407
0.42333	-2407
0.424	-2407
0.42467	-2407
0.42533	-2408
0.426	-2408
0.42667	-2408
0.42733	-2408
0.428	-2409
0.42867	-2409
0.42933	-2408
0.43	-2408
0.43067	-2408
0.43133	-2408
0.432	-2408
0.43267	-2408
0.43333	-2408
0.434	-2408
0.43467	-2408
0.43533	-2408
0.436	-2408
0.43667	-2408
0.43733	-2408
0.438	-2408
0.43867	-2408
0.43933	-2407
0.44	-2406
0.44067	-2406
0.44133	-2405
0.442	-2405
0.44267	-2405
0.44333	-2406
0.444	-2406
0.44467	-2405
0.44533	-2405
0.446	-2404
0.44667	-2404
0.44733	-2404
0.448	-2404
0.44867	-2404
0.44933	-2403
0.45	-2403
0.45067	-2403
0.45133	-2403
0.452	-2403
0.45267	-2402
0.45333	-2402
0.454	-2402
0.45467	-2403
0.45533	-2403
0.456	-2403
0.45667	-2403
0.45733	-2404
0.458	-2405
0.45867	-2405
0.45933	-2406
0.46	-2406
0.46067	-2407
0.46133	-2407
0.462	-2407
0.46267	-2407
0.46333	-2407
0.464	-2408
0.46467	-2408
0.46533	-2408
0.466	-2409
0.46667	-2409
0.46733	-2409
0.468	-2409
0.46867	-2409
0.46933	-2409
0.47	-2410
0.47067	-2410
0.47133	-2410
0.472	-2410
0.47267	-2409
0.47333	-2409
0.474	-2409
0.47467	-2408
0.47533	-2408
0.476	-2408
0.47667	-2408
0.47733	-2408
0.478	-2409
0.47867	-2409
0.47933	-2409
0.48	-2409
0.48067	-2409
0.48133	-2409
0.482	-2409
0.48267	-2409
0.48333	-2409
0.484	-2408
0.48467	-2408
0.48533	-2408
0.486	-2408
0.48667	-2407
0.48733	-2407
0.488	-2407
0.48867	-2407
0.48933	-2407
0.49	-2407
0.49067	-2407
0.49133	-2408
0.492	-2408
0.49267	-2409
0.49333	-2409
0.494	-2410
0.49467	-2410
0.49533	-2410
0.496	-2409
0.49667	-2409
0.49733	-2408
0.498	-2408
0.49867	-2407
0.49933	-2407
0.5	-2406
0.50067	-2406
0.50133	-2406
0.502	-2406
0.50267	-2406
0.50333	-2406
0.504	-2406
0.50467	-2406
0.50533	-2406
0.506	-2407
0.50667	-2407
0.50733	-2407
0.508	-2407
0.50867	-2406
0.50933	-2406
0.51	-2406
0.51067	-2406
0.51133	-2406
0.512	-2406
0.51267	-2406
0.51333	-2407
0.514	-2407
0.51467	-2408
0.51533	-2408
0.516	-2408
0.51667	-2409
0.51733	-2410
0.518	-2411
0.51867	-2412
0.51933	-2412
0.52	-2413
0.52067	-2413
0.52133	-2414
0.522	-2414
0.52267	-2414
0.52333	-2414
0.524	-2413
0.52467	-2413
0.52533	-2413
0.526	-2413
0.52667	-2412
0.52733	-2412
0.528	-2412
0.52867	-2411
0.52933	-2411
0.53	-2411
0.53067	-2410
0.53133	-2410
0.532	-2409
0.53267	-2409
0.53333	-2409
0.534	-2409
0.53467	-2409
0.53533	-2410
0.536	-2410
0.53667	-2410
0.53733	-2410
0.538	-2410
0.53867	-2410
0.53933	-2411
0.54	-2411
0.54067	-2412
0.54133	-2412
0.542	-2412
0.54267	-2412
0.54333	-2412
0.544	-2412
0.54467	-2412
0.54533	-2412
0.546	-2412
0.54667	-2412
0.54733	-2413
0.548	-2413
0.54867	-2413
0.54933	-2413
0.55	-2413
0.55067	-2413
0.55133	-2413
0.552	-2413
0.55267	-2413
0.55333	-2413
0.554	-2413
0.55467	-2413
0.55533	-2414
0.556	-2414
0.55667	-2414
0.55733	-2414
0.558	-2414
0.55867	-2414
0.55933	-2414
0.56	-2414
0.56067	-2415
0.56133	-2415
0.562	-2414
0.56267	-2414
0.56333	-2414
0.564	-2414
0.56467	-2413
0.56533	-2413
0.566	-2413
0.56667	-2413
0.56733	-2413
0.568	-2413
0.56867	-2413
0.56933	-2413
0.57	-2413
0.57067	-2413
0.57133	-2412
0.572	-2412
0.57267	-2412
0.57333	-2412
0.574	-2411
0.57467	-2411
0.57533	-2411
0.576	-2411
0.57667	-2411
0.57733	-2411
0.578	-2412
0.57867	-2412
0.57933	-2412
0.58	-2412
0.58067	-2412
0.58133	-2412
0.582	-2412
0.58267	-2412
0.58333	-2412
0.584	-2413
0.58467	-2413
0.58533	-2413
0.586	-2413
0.58667	-2412
0.58733	-2412
0.588	-2412
0.58867	-2412
0.58933	-2411
0.59	-2411
0.59067	-2411
0.59133	-2411
0.592	-2411
0.59267	-2411
0.59333	-2412
0.594	-2411
0.59467	-2411
0.59533	-2411
0.596	-2411
0.59667	-2411
0.59733	-2411
0.598	-2411
0.59867	-2411
0.59933	-2411
0.6	-2411
0.60067	-2411
0.60133	-2411
0.602	-2411
0.60267	-2412
0.60333	-2412
0.604	-2412
0.60467	-2412
0.60533	-2413
0.606	-2414
0.60667	-2414
0.60733	-2415
0.608	-2416
0.60867	-2416
0.60933	-2417
0.61	-2418
0.61067	-2419
0.61133	-2419
0.612	-2420
0.61267	-2421
0.61333	-2422
0.614	-2422
0.61467	-2423
0.61533	-2423
0.616	-2424
0.61667	-2424
0.61733	-2424
0.618	-2425
0.61867	-2425
0.61933	-2425
0.62	-2425
0.62067	-2425
0.62133	-2425
0.622	-2425
0.62267	-2425
0.62333	-2425
0.624	-2424
0.62467	-2424
0.62533	-2424
0.626	-2424
0.62667	-2424
0.62733	-2423
0.628	-2423
0.62867	-2423
0.62933	-2423
0.63	-2423
0.63067	-2422
0.63133	-2422
0.632	-2421
0.63267	-2421
0.63333	-2421
0.634	-2420
0.63467	-2420
0.63533	-2420
0.636	-2420
0.63667	-2420
0.63733	-2420
0.638	-2420
0.63867	-2420
0.63933	-2419
0.64	-2419
0.64067	-2419
0.64133	-2419
0.642	-2419
0.64267	-2420
0.64333	-2420
0.644	-2420
0.64467	-2420
0.64533	-2420
0.646	-2421
0.64667	-2421
0.64733	-2422
0.648	-2422
0.64867	-2422
0.64933	-2423
0.65	-2423
0.65067	-2424
0.65133	-2424
0.652	-2423
0.65267	-2423
0.65333	-2423
0.654	-2424
0.65467	-2424
0.65533	-2424
0.656	-2423
0.65667	-2423
0.65733	-2423
0.658	-2423
0.65867	-2423
0.65933	-2423
0.66	-2422
0.66067	-2422
0.66133	-2422
0.662	-2421
0.66267	-2421
0.66333	-2421
0.664	-2420
0.66467	-2420
0.66533	-2419
0.666	-2418
0.66667	-2418
0.66733	-2418
0.668	-2417
0.66867	-2417
0.66933	-2417
0.67	-2417
0.67067	-2417
0.67133	-2417
0.672	-2417
0.67267	-2417
0.67333	-2417
0.674	-2417
0.67467	-2417
0.67533	-2417
0.676	-2417
0.67667	-2417
0.67733	-2417
0.678	-2418
0.67867	-2418
0.67933	-2418
0.68	-2418
0.68067	-2418
0.68133	-2418
0.682	-2419
0.68267	-2419
0.68333	-2419
0.684	-2419
0.68467	-2419
0.68533	-2419
0.686	-2420
0.68667	-2420
0.68733	-2420
0.688	-2420
0.68867	-2420
0.68933	-2421
0.69	-2421
0.69067	-2421
0.69133	-2422
0.692	-2422
0.69267	-2423
0.69333	-2423
0.694	-2424
0.69467	-2424
0.69533	-2425
0.696	-2425
0.69667	-2425
0.69733	-2425
0.698	-2425
0.69867	-2425
0.69933	-2425
0.7	-2424
0.70067	-2424
0.70133	-2425
0.702	-2425
0.70267	-2425
0.70333	-2425
0.704	-2425
0.70467	-2426
0.70533	-2426
0.706	-2426
0.70667	-2426
0.70733	-2426
0.708	-2426
0.70867	-2426
0.70933	-2426
0.71	-2426
0.71067	-2427
0.71133	-2427
0.712	-2428
0.71267	-2428
0.71333	-2429
0.714	-2429
0.71467	-2429
0.71533	-2430
0.716	-2430
0.71667	-2431
0.71733	-2431
0.718	-2431
0.71867	-2431
0.71933	-2431
0.72	-2431
0.72067	-2431
0.72133	-2431
0.722	-2431
0.72267	-2431
0.72333	-2431
0.724	-2431
0.72467	-2430
0.72533	-2430
0.726	-2430
0.72667	-2430
0.72733	-2429
0.728	-2429
0.72867	-2428
0.72933	-2428
0.73	-2427
0.73067	-2426
0.73133	-2425
0.732	-2425
0.73267	-2424
0.73333	-2423
0.734	-2423
0.73467	-2422
0.73533	-2423
0.736	-2423
0.73667	-2423
0.73733	-2424
0.738	-2424
0.73867	-2424
0.73933	-2425
0.74	-2425
0.74067	-2426
0.74133	-2426
0.742	-2427
0.74267	-2427
0.74333	-2427
0.744	-2428
0.74467	-2428
0.74533	-2429
0.746	-2430
0.74667	-2430
0.74733	-2431
0.748	-2431
0.74867	-2432
0.74933	-2432
0.75	-2433
0.75067	-2434
0.75133	-2434
0.752	-2434
0.75267	-2433
0.75333	-2432
0.754	-2432
0.75467	-2431
0.75533	-2431
0.756	-2431
0.75667	-2431
0.75733	-2431
0.758	-2430
0.75867	-2430
0.75933	-2429
0.76	-2429
0.76067	-2428
0.76133	-2428
0.762	-2428
0.76267	-2428
0.76333	-2428
0.764	-2428
0.76467	-2428
0.76533	-2428
0.766	-2427
0.76667	-2426
0.76733	-2426
0.768	-2425
0.76867	-2425
0.76933	-2425
0.77	-2424
0.77067	-2424
0.77133	-2424
0.772	-2423
0.77267	-2423
0.77333	-2423
0.774	-2423
0.77467	-2423
0.77533	-2423
0.776	-2423
0.77667	-2423
0.77733	-2423
0.778	-2423
0.77867	-2423
0.77933	-2423
0.78	-2423
0.78067	-2423
0.78133	-2423
0.782	-2423
0.78267	-2423
0.78333	-2423
0.784	-2424
0.78467	-2424
0.78533	-2424
0.786	-2425
0.78667	-2425
0.78733	-2426
0.788	-2426
0.78867	-2427
0.78933	-2427
0.79	-2428
0.79067	-2428
0.79133	-2429
0.792	-2429
0.79267	-2430
0.79333	-2430
0.794	-2431
0.79467	-2431
0.79533	-2432
0.796	-2432
0.79667	-2432
0.79733	-2433
0.798	-2433
0.79867	-2433
0.79933	-2434
0.8	-2434
0.80067	-2434
0.80133	-2434
0.802	-2435
0.80267	-2435
0.80333	-2436
0.804	-2437
0.80467	-2437
0.80533	-2438
0.806	-2438
0.80667	-2439
0.80733	-2439
0.808	-2440
0.80867	-2440
0.80933	-2440
0.81	-2440
0.81067	-2440
0.81133	-2440
0.812	-2439
0.81267	-2439
0.81333	-2439
0.814	-2439
0.81467	-2439
0.81533	-2439
0.816	-2439
0.81667	-2439
0.81733	-2439
0.818	-2439
0.81867	-2439
0.81933	-2439
0.82	-2439
0.82067	-2440
0.82133	-2440
0.822	-2441
0.82267	-2441
0.82333	-2441
0.824	-2442
0.82467	-2442
0.82533	-2442
0.826	-2442
0.82667	-2443
0.82733	-2443
0.828	-2443
0.82867	-2443
0.82933	-2443
0.83	-2444
0.83067	-2444
0.83133	-2444
0.832	-2444
0.83267	-2445
0.83333	-2445
0.834	-2445
0.83467	-2445
0.83533	-2445
0.836	-2445
0.83667	-2445
0.83733	-2444
0.838	-2444
0.83867	-2444
0.83933	-2444
0.84	-2443
0.84067	-2443
0.84133	-2443
0.842	-2443
0.84267	-2443
0.84333	-2443
0.844	-2444
0.84467	-2444
0.84533	-2444
0.846	-2445
0.84667	-2445
0.84733	-2445
0.848	-2445
0.84867	-2445
0.84933	-2444
0.85	-2444
0.85067	-2443
0.85133	-2443
0.852	-2442
0.85267	-2442
0.85333	-2442
0.854	-2441
0.85467	-2441
0.85533	-2440
0.856	-2440
0.85667	-2439
0.85733	-2439
0.858	-2438
0.85867	-2439
0.85933	-2439
0.86	-2439
0.86067	-2439
0.86133	-2439
0.862	-2440
0.86267	-2440
0.86333	-2440
0.864	-2440
0.86467	-2440
0.86533	-2439
0.866	-2439
0.86667	-2439
0.86733	-2439
0.868	-2438
0.86867	-2438
0.86933	-2438
0.87	-2438
0.87067	-2437
0.87133	-2437
0.872	-2437
0.87267	-2437
0.87333	-2437
0.874	-2437
0.87467	-2437
0.87533	-2437
0.876	-2437
0.87667	-2437
0.87733	-2436
0.878	-2436
0.87867	-2437
0.87933	-2437
0.88	-2436
0.88067	-2436
0.88133	-2436
0.882	-2436
0.88267	-2436
0.88333	-2436
0.884	-2435
0.88467	-2435
0.88533	-2434
0.886	-2434
0.88667	-2434
0.88733	-2434
0.888	-2433
0.88867	-2433
0.88933	-2433
0.89	-2433
0.89067	-2433
0.89133	-2433
0.892	-2433
0.89267	-2433
0.89333	-2433
0.894	-2433
0.89467	-2433
0.89533	-2434
0.896	-2434
0.89667	-2434
0.89733	-2434
0.898	-2433
0.89867	-2433
0.89933	-2433
0.9	-2433
0.90067	-2433
0.90133	-2433
0.902	-2433
0.90267	-2433
0.90333	-2433
0.904	-2432
0.90467	-2432
0.90533	-2432
0.906	-2432
0.90667	-2432
0.90733	-2432
0.908	-2432
0.90867	-2432
0.90933	-2432
0.91	-2432
0.91067	-2432
0.91133	-2432
0.912	-2432
0.91267	-2432
0.91333	-2432
0.914	-2432
0.91467	-2432
0.91533	-2432
0.916	-2433
0.91667	-2433
0.91733	-2433
0.918	-2434
0.91867	-2434
0.91933	-2435
0.92	-2435
0.92067	-2435
0.92133	-2436
0.922	-2436
0.92267	-2436
0.92333	-2437
0.924	-2437
0.92467	-2438
0.92533	-2439
0.926	-2439
0.92667	-2439
0.92733	-2440
0.928	-2440
0.92867	-2440
0.92933	-2440
0.93	-2440
0.93067	-2440
0.93133	-2440
0.932	-2440
0.93267	-2440
0.93333	-2439
0.934	-2439
0.93467	-2438
0.93533	-2438
0.936	-2437
0.93667	-2436
0.93733	-2436
0.938	-2436
0.93867	-2435
0.93933	-2435
0.94	-2435
0.94067	-2435
0.94133	-2436
0.942	-2436
0.94267	-2437
0.94333	-2437
0.944	-2437
0.94467	-2438
0.94533	-2439
0.946	-2439
0.94667	-2440
0.94733	-2441
0.948	-2441
0.94867	-2442
0.94933	-2442
0.95	-2442
0.95067	-2442
0.95133	-2442
0.952	-2442
0.95267	-2442
0.95333	-2442
0.954	-2442
0.95467	-2441
0.95533	-2441
0.956	-2441
0.95667	-2441
0.95733	-2441
0.958	-2441
0.95867	-2441
0.95933	-2441
0.96	-2441
0.96067	-2442
0.96133	-2442
0.962	-2442
0.96267	-2442
0.96333	-2442
0.964	-2442
0.96467	-2443
0.96533	-2443
0.966	-2443
0.96667	-2443
0.96733	-2443
0.968	-2443
0.96867	-2443
0.96933	-2443
0.97	-2443
0.97067	-2443
0.97133	-2442
0.972	-2442
0.97267	-2442
0.97333	-2443
0.974	-2443
0.97467	-2444
0.97533	-2444
0.976	-2444
0.97667	-2445
0.97733	-2444
0.978	-2444
0.97867	-2444
0.97933	-2444
0.98	-2444
0.98067	-2445
0.98133	-2445
0.982	-2445
0.98267	-2446
0.98333	-2446
0.984	-2446
0.98467	-2446
0.98533	-2447
0.986	-2447
0.98667	-2447
0.98733	-2447
0.988	-2447
0.98867	-2447
0.98933	-2447
0.99	-2447
0.99067	-2447
0.99133	-2447
0.992	-2447
0.99267	-2447
0.99333	-2447
0.994	-2447
0.99467	-2446
0.99533	-2446
0.996	-2446
0.99667	-2446
0.99733	-2445
0.998	-2445
0.99867	-2445
0.99933	-2445
1	-2444
1.00067	-2444
1.00133	-2445
1.002	-2445
1.00267	-2446
1.00333	-2447
1.004	-2447
1.00467	-2447
1.00533	-2447
1.006	-2446
1.00667	-2446
1.00733	-2446
1.008	-2446
1.00867	-2446
1.00933	-2446
1.01	-2446
1.01067	-2446
1.01133	-2445
1.012	-2445
1.01267	-2445
1.01333	-2445
1.014	-2445
1.01467	-2446
1.01533	-2446
1.016	-2446
1.01667	-2446
1.01733	-2446
1.018	-2446
1.01867	-2445
1.01933	-2445
1.02	-2446
1.02067	-2446
1.02133	-2446
1.022	-2446
1.02267	-2446
1.02333	-2446
1.024	-2446
1.02467	-2447
1.02533	-2447
1.026	-2447
1.02667	-2448
1.02733	-2448
1.028	-2448
1.02867	-2449
1.02933	-2449
1.03	-2449
1.03067	-2449
1.03133	-2448
1.032	-2448
1.03267	-2448
1.03333	-2448
1.034	-2448
1.03467	-2447
1.03533	-2447
1.036	-2446
1.03667	-2446
1.03733	-2445
1.038	-2445
1.03867	-2444
1.03933	-2444
1.04	-2444
1.04067	-2444
1.04133	-2444
1.042	-2444
1.04267	-2444
1.04333	-2444
1.044	-2444
1.04467	-2444
1.04533	-2443
1.046	-2443
1.04667	-2442
1.04733	-2442
1.048	-2442
1.04867	-2441
1.04933	-2441
1.05	-2441
1.05067	-2440
1.05133	-2440
1.052	-2439
1.05267	-2439
1.05333	-2439
1.054	-2438
1.05467	-2438
1.05533	-2438
1.056	-2438
1.05667	-2438
1.05733	-2438
1.058	-2438
1.05867	-2438
1.05933	-2438
1.06	-2438
1.06067	-2438
1.06133	-2437
1.062	-2437
1.06267	-2437
1.06333	-2437
1.064	-2437
1.06467	-2437
1.06533	-2437
1.066	-2437
1.06667	-2437
1.06733	-2437
1.068	-2437
1.06867	-2438
1.06933	-2438
1.07	-2439
1.07067	-2440
1.07133	-2441
1.072	-2441
1.07267	-2442
1.07333	-2442
1.074	-2443
1.07467	-2444
1.07533	-2444
1.076	-2445
1.07667	-2446
1.07733	-2446
1.078	-2447
1.07867	-2447
1.07933	-2447
1.08	-2447
1.08067	-2448
1.08133	-2448
1.082	-2449
1.08267	-2449
1.08333	-2449
1.084	-2450
1.08467	-2450
1.08533	-2450
1.086	-2451
1.08667	-2451
1.08733	-2451
1.088	-2450
1.08867	-2450
1.08933	-2450
1.09	-2450
1.09067	-2450
1.09133	-2450
1.092	-2450
1.09267	-2450
1.09333	-2450
1.094	-2450
1.09467	-2450
1.09533	-2450
1.096	-2450
1.09667	-2450
1.09733	-2450
1.098	-2450
1.09867	-2450
1.09933	-2450
1.1	-2450
1.10067	-2449
1.10133	-2449
1.102	-2449
1.10267	-2449
1.10333	-2449
1.104	-2448
1.10467	-2448
1.10533	-2448
1.106	-2448
1.10667	-2448
1.10733	-2448
1.108	-2449
1.10867	-2449
1.10933	-2449
1.11	-2449
1.11067	-2449
1.11133	-2449
1.112	-2449
1.11267	-2449
1.11333	-2449
1.114	-2449
1.11467	-2449
1.11533	-2449
1.116	-2449
1.11667	-2449
1.11733	-2449
1.118	-2449
1.11867	-2449
1.11933	-2449
1.12	-2449
1.12067	-2450
1.12133	-2450
1.122	-2451
1.12267	-2451
1.12333	-2451
1.124	-2451
1.12467	-2451
1.12533	-2451
1.126	-2451
1.12667	-2451
1.12733	-2451
1.128	-2451
1.12867	-2451
1.12933	-2452
1.13	-2452
1.13067	-2453
1.13133	-2453
1.132	-2453
1.13267	-2453
1.13333	-2453
1.134	-2453
1.13467	-2453
1.13533	-2453
1.136	-2453
1.13667	-2453
1.13733	-2454
1.138	-2454
1.13867	-2454
1.13933	-2454
1.14	-2454
1.14067	-2454
1.14133	-2454
1.142	-2455
1.14267	-2454
1.14333	-2454
1.144	-2454
1.14467	-2454
1.14533	-2453
1.146	-2453
1.14667	-2453
1.14733	-2453
1.148	-2453
1.14867	-2453
1.14933	-2453
1.15	-2453
1.15067	-2454
1.15133	-2454
1.152	-2454
1.15267	-2454
1.15333	-2454
1.154	-2455
1.15467	-2455
1.15533	-2455
1.156	-2455
1.15667	-2455
1.15733	-2455
1.158	-2455
1.15867	-2455
1.15933	-2455
1.16	-2455
1.16067	-2455
1.16133	-2455
1.162	-2454
1.16267	-2454
1.16333	-2454
1.164	-2454
1.16467	-2453
1.16533	-2453
1.166	-2454
1.16667	-2454
1.16733	-2454
1.168	-2454
1.16867	-2454
1.16933	-2454
1.17	-2454
1.17067	-2454
1.17133	-2454
1.172	-2453
1.17267	-2453
1.17333	-2453
1.174	-2453
1.17467	-2453
1.17533	-2452
1.176	-2452
1.17667	-2453
1.17733	-2453
1.178	-2453
1.17867	-2453
1.17933	-2454
1.18	-2454
1.18067	-2455
1.18133	-2455
1.182	-2456
1.18267	-2457
1.18333	-2457
1.184	-2458
1.18467	-2459
1.18533	-2459
1.186	-2459
1.18667	-2459
1.18733	-2459
1.188	-2459
1.18867	-2460
1.18933	-2460
1.19	-2460
1.19067	-2460
1.19133	-2461
1.192	-2461
1.19267	-2461
1.19333	-2461
1.194	-2461
1.19467	-2461
1.19533	-2460
1.196	-2460
1.19667	-2459
1.19733	-2459
1.198	-2458
1.19867	-2458
1.19933	-2457
1.2	-2457
1.20067	-2456
1.20133	-2455
1.202	-2455
1.20267	-2454
1.20333	-2454
1.204	-2453
1.20467	-2453
1.20533	-2453
1.206	-2453
1.20667	-2453
1.20733	-2453
1.208	-2453
1.20867	-2453
1.20933	-2453
1.21	-2453
1.21067	-2453
1.21133	-2453
1.212	-2453
1.21267	-2453
1.21333	-2452
1.214	-2452
1.21467	-2451
1.21533	-2451
1.216	-2451
1.21667	-2450
1.21733	-2450
1.218	-2450
1.21867	-2449
1.21933	-2449
1.22	-2449
1.22067	-2449
1.22133	-2449
1.222	-2450
1.22267	-2450
1.22333	-2451
1.224	-2451
1.22467	-2452
1.22533	-2452
1.226	-2452
1.22667	-2453
1.22733	-2453
1.228	-2453
1.22867	-2454
1.22933	-2454
1.23	-2454
1.23067	-2455
1.23133	-2455
1.232	-2456
1.23267	-2456
1.23333	-2456
1.234	-2457
1.23467	-2457
1.23533	-2457
1.236	-2458
1.23667	-2458
1.23733	-2458
1.238	-2458
1.23867	-2458
1.23933	-2458
1.24	-2458
1.24067	-2458
1.24133	-2458
1.242	-2458
1.24267	-2457
1.24333	-2456
1.244	-2456
1.24467	-2455
1.24533	-2455
1.246	-2454
1.24667	-2454
1.24733	-2454
1.248	-2454
1.24867	-2453
1.24933	-2454
1.25	-2454
1.25067	-2454
1.25133	-2455
1.252	-2455
1.25267	-2455
1.25333	-2455
1.254	-2456
1.25467	-2456
1.25533	-2456
1.256	-2456
1.25667	-2456
1.25733	-2456
1.258	-2456
1.25867	-2456
1.25933	-2456
1.26	-2456
1.26067	-2456
1.26133	-2457
1.262	-2456
1.26267	-2456
1.26333	-2456
1.264	-2456
1.26467	-2456
1.26533	-2456
1.266	-2457
1.26667	-2457
1.26733	-2457
1.268	-2457
1.26867	-2458
1.26933	-2458
1.27	-2458
1.27067	-2458
1.27133	-2458
1.272	-2458
1.27267	-2458
1.27333	-2459
1.274	-2459
1.27467	-2459
1.27533	-2460
1.276	-2460
1.27667	-2461
1.27733	-2461
1.278	-2461
1.27867	-2462
1.27933	-2462
1.28	-2463
1.28067	-2463
1.28133	-2463
1.282	-2464
1.28267	-2464
1.28333	-2464
1.284	-2464
1.28467	-2464
1.28533	-2464
1.286	-2464
1.28667	-2464
1.28733	-2464
1.288	-2464
1.28867	-2464
1.28933	-2464
1.29	-2463
1.29067	-2463
1.29133	-2463
1.292	-2462
1.29267	-2462
1.29333	-2461
1.294	-2461
1.29467	-2461
1.29533	-2461
1.296	-2461
1.29667	-2461
1.29733	-2461
1.298	-2461
1.29867	-2461
1.29933	-2461
1.3	-2461
1.30067	-2462
1.30133	-2462
1.302	-2463
1.30267	-2463
1.30333	-2462
1.304	-2462
1.30467	-2462
1.30533	-2461
1.306	-2461
1.30667	-2461
1.30733	-2461
1.308	-2461
1.30867	-2461
1.30933	-2461
1.31	-2461
1.31067	-2462
1.31133	-2462
1.312	-2463
1.31267	-2464
1.31333	-2465
1.314	-2465
1.31467	-2466
1.31533	-2467
1.316	-2468
1.31667	-2468
1.31733	-2468
1.318	-2468
1.31867	-2468
1.31933	-2468
1.32	-2467
1.32067	-2467
1.32133	-2466
1.322	-2465
1.32267	-2465
1.32333	-2464
1.324	-2464
1.32467	-2464
1.32533	-2463
1.326	-2462
1.32667	-2462
1.32733	-2461
1.328	-2461
1.32867	-2460
1.32933	-2460
1.33	-2460
1.33067	-2459
1.33133	-2458
1.332	-2458
[truncated: 27,209 more rows]
