# Supplementary material for: Dual engineering of thermodynamics and kinetics in covalent organic frameworks for separation
Source: Nat Commun. 2026 Mar 10;17:3896. doi: 10.1038/s41467-026-70311-8 (PMC13125621; doi:10.1038/s41467-026-70311-8)
Supplement: Supplementary file 3 — Source Data [file 41467_2026_70311_MOESM3_ESM.zip › 676225_2_data_set_12367526_twyvxw/Source data for figures/Supplementary Figure S25a.xlsx]

## Sheet: Sheet1
Time (min)	Intensity (μV)
0	-228
6.7E-4	-229
0.00133	-229
0.002	-229
0.00267	-229
0.00333	-229
0.004	-230
0.00467	-230
0.00533	-230
0.006	-230
0.00667	-230
0.00733	-229
0.008	-229
0.00867	-228
0.00933	-227
0.01	-226
0.01067	-225
0.01133	-225
0.012	-224
0.01267	-224
0.01333	-223
0.014	-222
0.01467	-222
0.01533	-222
0.016	-222
0.01667	-221
0.01733	-222
0.018	-222
0.01867	-222
0.01933	-223
0.02	-223
0.02067	-223
0.02133	-223
0.022	-224
0.02267	-224
0.02333	-224
0.024	-225
0.02467	-225
0.02533	-226
0.026	-227
0.02667	-228
0.02733	-228
0.028	-229
0.02867	-229
0.02933	-230
0.03	-230
0.03067	-230
0.03133	-231
0.032	-231
0.03267	-231
0.03333	-230
0.034	-230
0.03467	-229
0.03533	-228
0.036	-227
0.03667	-226
0.03733	-226
0.038	-226
0.03867	-226
0.03933	-226
0.04	-226
0.04067	-226
0.04133	-227
0.042	-227
0.04267	-227
0.04333	-228
0.044	-229
0.04467	-229
0.04533	-230
0.046	-230
0.04667	-229
0.04733	-230
0.048	-230
0.04867	-231
0.04933	-232
0.05	-233
0.05067	-233
0.05133	-234
0.052	-235
0.05267	-235
0.05333	-236
0.054	-236
0.05467	-236
0.05533	-236
0.056	-237
0.05667	-238
0.05733	-238
0.058	-238
0.05867	-237
0.05933	-236
0.06	-236
0.06067	-235
0.06133	-235
0.062	-235
0.06267	-236
0.06333	-237
0.064	-237
0.06467	-238
0.06533	-238
0.066	-239
0.06667	-239
0.06733	-239
0.068	-239
0.06867	-239
0.06933	-239
0.07	-239
0.07067	-240
0.07133	-240
0.072	-241
0.07267	-242
0.07333	-243
0.074	-244
0.07467	-244
0.07533	-244
0.076	-244
0.07667	-244
0.07733	-245
0.078	-245
0.07867	-246
0.07933	-246
0.08	-246
0.08067	-246
0.08133	-246
0.082	-247
0.08267	-248
0.08333	-248
0.084	-248
0.08467	-248
0.08533	-249
0.086	-249
0.08667	-250
0.08733	-250
0.088	-250
0.08867	-250
0.08933	-250
0.09	-250
0.09067	-250
0.09133	-249
0.092	-249
0.09267	-249
0.09333	-249
0.094	-249
0.09467	-249
0.09533	-248
0.096	-248
0.09667	-248
0.09733	-247
0.098	-247
0.09867	-246
0.09933	-245
0.1	-245
0.10067	-245
0.10133	-245
0.102	-245
0.10267	-246
0.10333	-246
0.104	-247
0.10467	-248
0.10533	-248
0.106	-248
0.10667	-249
0.10733	-249
0.108	-250
0.10867	-250
0.10933	-251
0.11	-251
0.11067	-251
0.11133	-251
0.112	-251
0.11267	-251
0.11333	-251
0.114	-251
0.11467	-251
0.11533	-250
0.116	-250
0.11667	-250
0.11733	-249
0.118	-249
0.11867	-249
0.11933	-249
0.12	-248
0.12067	-248
0.12133	-247
0.122	-246
0.12267	-246
0.12333	-245
0.124	-245
0.12467	-245
0.12533	-245
0.126	-245
0.12667	-246
0.12733	-246
0.128	-246
0.12867	-246
0.12933	-246
0.13	-246
0.13067	-247
0.13133	-247
0.132	-247
0.13267	-246
0.13333	-246
0.134	-246
0.13467	-246
0.13533	-245
0.136	-244
0.13667	-244
0.13733	-243
0.138	-242
0.13867	-242
0.13933	-241
0.14	-241
0.14067	-241
0.14133	-242
0.142	-242
0.14267	-242
0.14333	-241
0.144	-241
0.14467	-242
0.14533	-242
0.146	-242
0.14667	-242
0.14733	-242
0.148	-242
0.14867	-243
0.14933	-243
0.15	-243
0.15067	-242
0.15133	-242
0.152	-241
0.15267	-240
0.15333	-240
0.154	-239
0.15467	-239
0.15533	-239
0.156	-238
0.15667	-238
0.15733	-238
0.158	-238
0.15867	-239
0.15933	-239
0.16	-241
0.16067	-242
0.16133	-243
0.162	-244
0.16267	-245
0.16333	-245
0.164	-245
0.16467	-246
0.16533	-246
0.166	-246
0.16667	-246
0.16733	-246
0.168	-245
0.16867	-245
0.16933	-244
0.17	-244
0.17067	-243
0.17133	-243
0.172	-243
0.17267	-243
0.17333	-243
0.174	-244
0.17467	-244
0.17533	-244
0.176	-244
0.17667	-244
0.17733	-244
0.178	-244
0.17867	-243
0.17933	-243
0.18	-243
0.18067	-242
0.18133	-242
0.182	-243
0.18267	-243
0.18333	-244
0.184	-244
0.18467	-243
0.18533	-243
0.186	-244
0.18667	-245
0.18733	-245
0.188	-246
0.18867	-247
0.18933	-247
0.19	-247
0.19067	-248
0.19133	-248
0.192	-249
0.19267	-250
0.19333	-251
0.194	-251
0.19467	-252
0.19533	-253
0.196	-255
0.19667	-256
0.19733	-257
0.198	-259
0.19867	-260
0.19933	-260
0.2	-261
0.20067	-262
0.20133	-263
0.202	-263
0.20267	-265
0.20333	-266
0.204	-266
0.20467	-267
0.20533	-267
0.206	-268
0.20667	-268
0.20733	-269
0.208	-269
0.20867	-270
0.20933	-270
0.21	-270
0.21067	-270
0.21133	-270
0.212	-271
0.21267	-271
0.21333	-272
0.214	-273
0.21467	-274
0.21533	-274
0.216	-274
0.21667	-275
0.21733	-275
0.218	-275
0.21867	-275
0.21933	-276
0.22	-276
0.22067	-276
0.22133	-276
0.222	-277
0.22267	-278
0.22333	-278
0.224	-279
0.22467	-280
0.22533	-282
0.226	-283
0.22667	-284
0.22733	-285
0.228	-286
0.22867	-287
0.22933	-287
0.23	-288
0.23067	-289
0.23133	-289
0.232	-290
0.23267	-290
0.23333	-290
0.234	-290
0.23467	-290
0.23533	-289
0.236	-288
0.23667	-287
0.23733	-286
0.238	-285
0.23867	-284
0.23933	-284
0.24	-283
0.24067	-283
0.24133	-284
0.242	-284
0.24267	-284
0.24333	-284
0.244	-284
0.24467	-285
0.24533	-284
0.246	-284
0.24667	-284
0.24733	-283
0.248	-283
0.24867	-282
0.24933	-282
0.25	-281
0.25067	-281
0.25133	-280
0.252	-280
0.25267	-279
0.25333	-278
0.254	-278
0.25467	-278
0.25533	-278
0.256	-278
0.25667	-277
0.25733	-277
0.258	-276
0.25867	-276
0.25933	-276
0.26	-276
0.26067	-275
0.26133	-275
0.262	-276
0.26267	-276
0.26333	-277
0.264	-277
0.26467	-277
0.26533	-277
0.266	-278
0.26667	-278
0.26733	-279
0.268	-280
0.26867	-280
0.26933	-280
0.27	-280
0.27067	-281
0.27133	-281
0.272	-281
0.27267	-281
0.27333	-281
0.274	-280
0.27467	-280
0.27533	-279
0.276	-278
0.27667	-278
0.27733	-277
0.278	-276
0.27867	-276
0.27933	-275
0.28	-275
0.28067	-274
0.28133	-273
0.282	-273
0.28267	-272
0.28333	-272
0.284	-271
0.28467	-271
0.28533	-270
0.286	-270
0.28667	-270
0.28733	-270
0.288	-270
0.28867	-270
0.28933	-270
0.29	-270
0.29067	-270
0.29133	-269
0.292	-269
0.29267	-269
0.29333	-268
0.294	-268
0.29467	-268
0.29533	-269
0.296	-269
0.29667	-269
0.29733	-269
0.298	-268
0.29867	-268
0.29933	-267
0.3	-267
0.30067	-267
0.30133	-267
0.302	-267
0.30267	-267
0.30333	-267
0.304	-267
0.30467	-267
0.30533	-267
0.306	-267
0.30667	-266
0.30733	-265
0.308	-265
0.30867	-264
0.30933	-264
0.31	-263
0.31067	-263
0.31133	-262
0.312	-261
0.31267	-261
0.31333	-261
0.314	-261
0.31467	-262
0.31533	-261
0.316	-261
0.31667	-262
0.31733	-262
0.318	-262
0.31867	-263
0.31933	-262
0.32	-263
0.32067	-263
0.32133	-263
0.322	-263
0.32267	-263
0.32333	-263
0.324	-264
0.32467	-264
0.32533	-265
0.326	-265
0.32667	-266
0.32733	-266
0.328	-266
0.32867	-266
0.32933	-265
0.33	-265
0.33067	-265
0.33133	-264
0.332	-264
0.33267	-263
0.33333	-262
0.334	-262
0.33467	-261
0.33533	-261
0.336	-260
0.33667	-260
0.33733	-259
0.338	-258
0.33867	-258
0.33933	-257
0.34	-257
0.34067	-257
0.34133	-257
0.342	-257
0.34267	-258
0.34333	-258
0.344	-259
0.34467	-259
0.34533	-259
0.346	-259
0.34667	-260
0.34733	-260
0.348	-261
0.34867	-261
0.34933	-261
0.35	-261
0.35067	-261
0.35133	-261
0.352	-261
0.35267	-261
0.35333	-262
0.354	-263
0.35467	-263
0.35533	-263
0.356	-263
0.35667	-264
0.35733	-263
0.358	-263
0.35867	-263
0.35933	-262
0.36	-262
0.36067	-262
0.36133	-262
0.362	-262
0.36267	-262
0.36333	-262
0.364	-263
0.36467	-263
0.36533	-264
0.366	-265
0.36667	-265
0.36733	-266
0.368	-266
0.36867	-266
0.36933	-265
0.37	-265
0.37067	-264
0.37133	-264
0.372	-264
0.37267	-264
0.37333	-265
0.374	-265
0.37467	-265
0.37533	-266
0.376	-266
0.37667	-266
0.37733	-266
0.378	-266
0.37867	-266
0.37933	-266
0.38	-267
0.38067	-267
0.38133	-267
0.382	-267
0.38267	-266
0.38333	-266
0.384	-266
0.38467	-266
0.38533	-266
0.386	-265
0.38667	-264
0.38733	-264
0.388	-263
0.38867	-263
0.38933	-262
0.39	-262
0.39067	-261
0.39133	-260
0.392	-260
0.39267	-260
0.39333	-260
0.394	-260
0.39467	-260
0.39533	-260
0.396	-260
0.39667	-261
0.39733	-261
0.398	-261
0.39867	-262
0.39933	-262
0.4	-262
0.40067	-262
0.40133	-261
0.402	-261
0.40267	-261
0.40333	-262
0.404	-262
0.40467	-263
0.40533	-263
0.406	-263
0.40667	-263
0.40733	-264
0.408	-264
0.40867	-265
0.40933	-266
0.41	-267
0.41067	-267
0.41133	-268
0.412	-269
0.41267	-270
0.41333	-270
0.414	-271
0.41467	-271
0.41533	-272
0.416	-273
0.41667	-274
0.41733	-274
0.418	-275
0.41867	-275
0.41933	-276
0.42	-276
0.42067	-277
0.42133	-277
0.422	-278
0.42267	-278
0.42333	-278
0.424	-278
0.42467	-278
0.42533	-278
0.426	-278
0.42667	-278
0.42733	-278
0.428	-279
0.42867	-280
0.42933	-281
0.43	-281
0.43067	-282
0.43133	-282
0.432	-282
0.43267	-283
0.43333	-283
0.434	-282
0.43467	-282
0.43533	-281
0.436	-281
0.43667	-280
0.43733	-280
0.438	-280
0.43867	-280
0.43933	-279
0.44	-279
0.44067	-278
0.44133	-277
0.442	-277
0.44267	-276
0.44333	-276
0.444	-276
0.44467	-277
0.44533	-277
0.446	-278
0.44667	-278
0.44733	-279
0.448	-279
0.44867	-279
0.44933	-279
0.45	-279
0.45067	-279
0.45133	-278
0.452	-278
0.45267	-278
0.45333	-278
0.454	-277
0.45467	-277
0.45533	-276
0.456	-276
0.45667	-275
0.45733	-273
0.458	-272
0.45867	-270
0.45933	-269
0.46	-268
0.46067	-267
0.46133	-267
0.462	-266
0.46267	-266
0.46333	-265
0.464	-265
0.46467	-264
0.46533	-264
0.466	-264
0.46667	-264
0.46733	-264
0.468	-265
0.46867	-266
0.46933	-266
0.47	-267
0.47067	-268
0.47133	-269
0.472	-270
0.47267	-271
0.47333	-272
0.474	-274
0.47467	-275
0.47533	-277
0.476	-278
0.47667	-279
0.47733	-280
0.478	-280
0.47867	-280
0.47933	-281
0.48	-281
0.48067	-282
0.48133	-282
0.482	-282
0.48267	-283
0.48333	-283
0.484	-284
0.48467	-285
0.48533	-285
0.486	-286
0.48667	-286
0.48733	-286
0.488	-286
0.48867	-286
0.48933	-286
0.49	-286
0.49067	-286
0.49133	-286
0.492	-285
0.49267	-286
0.49333	-286
0.494	-286
0.49467	-286
0.49533	-286
0.496	-286
0.49667	-285
0.49733	-285
0.498	-285
0.49867	-284
0.49933	-284
0.5	-283
0.50067	-283
0.50133	-283
0.502	-283
0.50267	-282
0.50333	-282
0.504	-282
0.50467	-282
0.50533	-282
0.506	-282
0.50667	-283
0.50733	-283
0.508	-283
0.50867	-282
0.50933	-281
0.51	-281
0.51067	-280
0.51133	-280
0.512	-279
0.51267	-279
0.51333	-278
0.514	-278
0.51467	-277
0.51533	-277
0.516	-276
0.51667	-275
0.51733	-275
0.518	-275
0.51867	-274
0.51933	-274
0.52	-274
0.52067	-274
0.52133	-274
0.522	-274
0.52267	-274
0.52333	-274
0.524	-274
0.52467	-274
0.52533	-274
0.526	-274
0.52667	-274
0.52733	-274
0.528	-274
0.52867	-273
0.52933	-272
0.53	-271
0.53067	-271
0.53133	-270
0.532	-270
0.53267	-271
0.53333	-271
0.534	-271
0.53467	-271
0.53533	-272
0.536	-272
0.53667	-271
0.53733	-271
0.538	-270
0.53867	-270
0.53933	-270
0.54	-270
0.54067	-270
0.54133	-271
0.542	-271
0.54267	-272
0.54333	-272
0.544	-273
0.54467	-273
0.54533	-273
0.546	-273
0.54667	-273
0.54733	-272
0.548	-272
0.54867	-272
0.54933	-272
0.55	-272
0.55067	-272
0.55133	-271
0.552	-271
0.55267	-270
0.55333	-270
0.554	-270
0.55467	-270
0.55533	-270
0.556	-270
0.55667	-270
0.55733	-270
0.558	-270
0.55867	-270
0.55933	-270
0.56	-270
0.56067	-270
0.56133	-270
0.562	-270
0.56267	-270
0.56333	-270
0.564	-270
0.56467	-270
0.56533	-271
0.566	-271
0.56667	-271
0.56733	-271
0.568	-271
0.56867	-271
0.56933	-270
0.57	-270
0.57067	-270
0.57133	-270
0.572	-270
0.57267	-270
0.57333	-270
0.574	-270
0.57467	-270
0.57533	-270
0.576	-270
0.57667	-269
0.57733	-269
0.578	-268
0.57867	-268
0.57933	-268
0.58	-267
0.58067	-267
0.58133	-266
0.582	-266
0.58267	-265
0.58333	-265
0.584	-265
0.58467	-265
0.58533	-264
0.586	-264
0.58667	-265
0.58733	-265
0.588	-266
0.58867	-267
0.58933	-268
0.59	-269
0.59067	-270
0.59133	-270
0.592	-271
0.59267	-271
0.59333	-272
0.594	-273
0.59467	-273
0.59533	-274
0.596	-275
0.59667	-276
0.59733	-277
0.598	-277
0.59867	-277
0.59933	-277
0.6	-277
0.60067	-277
0.60133	-277
0.602	-277
0.60267	-277
0.60333	-277
0.604	-277
0.60467	-277
0.60533	-277
0.606	-276
0.60667	-276
0.60733	-276
0.608	-276
0.60867	-276
0.60933	-276
0.61	-276
0.61067	-277
0.61133	-277
0.612	-277
0.61267	-277
0.61333	-277
0.614	-277
0.61467	-277
0.61533	-276
0.616	-276
0.61667	-276
0.61733	-277
0.618	-277
0.61867	-277
0.61933	-278
0.62	-278
0.62067	-277
0.62133	-276
0.622	-275
0.62267	-275
0.62333	-274
0.624	-274
0.62467	-273
0.62533	-273
0.626	-272
0.62667	-271
0.62733	-270
0.628	-269
0.62867	-268
0.62933	-268
0.63	-267
0.63067	-267
0.63133	-267
0.632	-267
0.63267	-268
0.63333	-268
0.634	-268
0.63467	-267
0.63533	-267
0.636	-267
0.63667	-267
0.63733	-268
0.638	-268
0.63867	-269
0.63933	-268
0.64	-268
0.64067	-268
0.64133	-268
0.642	-268
0.64267	-267
0.64333	-267
0.644	-267
0.64467	-267
0.64533	-266
0.646	-266
0.64667	-266
0.64733	-266
0.648	-266
0.64867	-266
0.64933	-266
0.65	-266
0.65067	-266
0.65133	-266
0.652	-266
0.65267	-266
0.65333	-266
0.654	-266
0.65467	-267
0.65533	-267
0.656	-268
0.65667	-268
0.65733	-268
0.658	-269
0.65867	-269
0.65933	-269
0.66	-270
0.66067	-270
0.66133	-271
0.662	-271
0.66267	-271
0.66333	-272
0.664	-273
0.66467	-274
0.66533	-275
0.666	-275
0.66667	-275
0.66733	-275
0.668	-276
0.66867	-276
0.66933	-276
0.67	-277
0.67067	-277
0.67133	-277
0.672	-277
0.67267	-277
0.67333	-278
0.674	-278
0.67467	-279
0.67533	-279
0.676	-279
0.67667	-279
0.67733	-279
0.678	-279
0.67867	-279
0.67933	-280
0.68	-280
0.68067	-279
0.68133	-279
0.682	-279
0.68267	-279
0.68333	-278
0.684	-278
0.68467	-278
0.68533	-278
0.686	-278
0.68667	-278
0.68733	-278
0.688	-278
0.68867	-278
0.68933	-277
0.69	-277
0.69067	-276
0.69133	-276
0.692	-276
0.69267	-276
0.69333	-277
0.694	-277
0.69467	-277
0.69533	-277
0.696	-277
0.69667	-277
0.69733	-277
0.698	-278
0.69867	-278
0.69933	-278
0.7	-277
0.70067	-277
0.70133	-277
0.702	-276
0.70267	-276
0.70333	-276
0.704	-276
0.70467	-276
0.70533	-276
0.706	-276
0.70667	-276
0.70733	-276
0.708	-276
0.70867	-276
0.70933	-276
0.71	-276
0.71067	-276
0.71133	-276
0.712	-275
0.71267	-275
0.71333	-275
0.714	-275
0.71467	-275
0.71533	-275
0.716	-275
0.71667	-275
0.71733	-275
0.718	-274
0.71867	-274
0.71933	-274
0.72	-274
0.72067	-274
0.72133	-274
0.722	-275
0.72267	-275
0.72333	-276
0.724	-276
0.72467	-277
0.72533	-277
0.726	-277
0.72667	-278
0.72733	-278
0.728	-278
0.72867	-278
0.72933	-279
0.73	-279
0.73067	-279
0.73133	-279
0.732	-279
0.73267	-280
0.73333	-279
0.734	-279
0.73467	-279
0.73533	-279
0.736	-278
0.73667	-278
0.73733	-277
0.738	-277
0.73867	-276
0.73933	-276
0.74	-276
0.74067	-276
0.74133	-276
0.742	-276
0.74267	-276
0.74333	-276
0.744	-276
0.74467	-277
0.74533	-278
0.746	-278
0.74667	-278
0.74733	-278
0.748	-278
0.74867	-277
0.74933	-277
0.75	-277
0.75067	-277
0.75133	-277
0.752	-277
0.75267	-277
0.75333	-277
0.754	-277
0.75467	-277
0.75533	-277
0.756	-276
0.75667	-276
0.75733	-276
0.758	-275
0.75867	-275
0.75933	-276
0.76	-276
0.76067	-276
0.76133	-276
0.762	-277
0.76267	-277
0.76333	-277
0.764	-277
0.76467	-277
0.76533	-277
0.766	-276
0.76667	-275
0.76733	-275
0.768	-275
0.76867	-275
0.76933	-275
0.77	-275
0.77067	-275
0.77133	-275
0.772	-276
0.77267	-276
0.77333	-276
0.774	-277
0.77467	-278
0.77533	-279
0.776	-279
0.77667	-280
0.77733	-280
0.778	-281
0.77867	-281
0.77933	-282
0.78	-282
0.78067	-283
0.78133	-283
0.782	-282
0.78267	-282
0.78333	-281
0.784	-281
0.78467	-281
0.78533	-281
0.786	-281
0.78667	-280
0.78733	-280
0.788	-280
0.78867	-280
0.78933	-280
0.79	-280
0.79067	-281
0.79133	-282
0.792	-282
0.79267	-283
0.79333	-284
0.794	-285
0.79467	-286
0.79533	-286
0.796	-287
0.79667	-287
0.79733	-287
0.798	-288
0.79867	-288
0.79933	-289
0.8	-289
0.80067	-290
0.80133	-290
0.802	-290
0.80267	-290
0.80333	-290
0.804	-290
0.80467	-290
0.80533	-289
0.806	-289
0.80667	-289
0.80733	-289
0.808	-289
0.80867	-289
0.80933	-289
0.81	-288
0.81067	-288
0.81133	-289
0.812	-289
0.81267	-289
0.81333	-290
0.814	-290
0.81467	-290
0.81533	-290
0.816	-290
0.81667	-290
0.81733	-290
0.818	-290
0.81867	-290
0.81933	-290
0.82	-290
0.82067	-290
0.82133	-289
0.822	-290
0.82267	-290
0.82333	-290
0.824	-290
0.82467	-290
0.82533	-291
0.826	-291
0.82667	-291
0.82733	-291
0.828	-291
0.82867	-291
0.82933	-291
0.83	-291
0.83067	-291
0.83133	-292
0.832	-293
0.83267	-294
0.83333	-295
0.834	-295
0.83467	-296
0.83533	-296
0.836	-297
0.83667	-297
0.83733	-297
0.838	-297
0.83867	-297
0.83933	-296
0.84	-296
0.84067	-295
0.84133	-294
0.842	-293
0.84267	-292
0.84333	-291
0.844	-290
0.84467	-289
0.84533	-288
0.846	-287
0.84667	-286
0.84733	-286
0.848	-285
0.84867	-285
0.84933	-284
0.85	-283
0.85067	-283
0.85133	-282
0.852	-282
0.85267	-281
0.85333	-281
0.854	-280
0.85467	-280
0.85533	-280
0.856	-280
0.85667	-280
0.85733	-280
0.858	-280
0.85867	-279
0.85933	-279
0.86	-279
0.86067	-279
0.86133	-279
0.862	-279
0.86267	-278
0.86333	-278
0.864	-278
0.86467	-278
0.86533	-278
0.866	-278
0.86667	-278
0.86733	-279
0.868	-279
0.86867	-279
0.86933	-280
0.87	-281
0.87067	-281
0.87133	-281
0.872	-281
0.87267	-282
0.87333	-282
0.874	-282
0.87467	-283
0.87533	-284
0.876	-285
0.87667	-285
0.87733	-286
0.878	-286
0.87867	-286
0.87933	-286
0.88	-286
0.88067	-286
0.88133	-287
0.882	-287
0.88267	-288
0.88333	-288
0.884	-287
0.88467	-287
0.88533	-287
0.886	-286
0.88667	-286
0.88733	-285
0.888	-284
0.88867	-283
0.88933	-282
0.89	-282
0.89067	-281
0.89133	-280
0.892	-280
0.89267	-279
0.89333	-279
0.894	-278
0.89467	-278
0.89533	-277
0.896	-277
0.89667	-277
0.89733	-276
0.898	-275
0.89867	-275
0.89933	-274
0.9	-274
0.90067	-274
0.90133	-273
0.902	-273
0.90267	-273
0.90333	-273
0.904	-273
0.90467	-273
0.90533	-274
0.906	-274
0.90667	-274
0.90733	-274
0.908	-274
0.90867	-274
0.90933	-273
0.91	-274
0.91067	-274
0.91133	-275
0.912	-275
0.91267	-275
0.91333	-276
0.914	-276
0.91467	-276
0.91533	-277
0.916	-277
0.91667	-277
0.91733	-277
0.918	-278
0.91867	-279
0.91933	-280
0.92	-282
0.92067	-283
0.92133	-284
0.922	-284
0.92267	-285
0.92333	-286
0.924	-286
0.92467	-286
0.92533	-286
0.926	-286
0.92667	-286
0.92733	-285
0.928	-285
0.92867	-284
0.92933	-284
0.93	-283
0.93067	-283
0.93133	-282
0.932	-281
0.93267	-281
0.93333	-281
0.934	-280
0.93467	-280
0.93533	-280
0.936	-280
0.93667	-280
0.93733	-280
0.938	-280
0.93867	-280
0.93933	-281
0.94	-281
0.94067	-281
0.94133	-281
0.942	-281
0.94267	-281
0.94333	-281
0.944	-281
0.94467	-280
0.94533	-280
0.946	-280
0.94667	-279
0.94733	-279
0.948	-279
0.94867	-278
0.94933	-278
0.95	-278
0.95067	-278
0.95133	-279
0.952	-279
0.95267	-279
0.95333	-279
0.954	-279
0.95467	-279
0.95533	-280
0.956	-280
0.95667	-281
0.95733	-281
0.958	-282
0.95867	-282
0.95933	-282
0.96	-282
0.96067	-282
0.96133	-282
0.962	-283
0.96267	-283
0.96333	-284
0.964	-284
0.96467	-284
0.96533	-283
0.966	-283
0.96667	-283
0.96733	-283
0.968	-282
0.96867	-282
0.96933	-281
0.97	-281
0.97067	-280
0.97133	-280
0.972	-280
0.97267	-280
0.97333	-280
0.974	-280
0.97467	-280
0.97533	-279
0.976	-279
0.97667	-280
0.97733	-280
0.978	-280
0.97867	-281
0.97933	-281
0.98	-282
0.98067	-283
0.98133	-283
0.982	-283
0.98267	-283
0.98333	-282
0.984	-281
0.98467	-281
0.98533	-280
0.986	-280
0.98667	-279
0.98733	-278
0.988	-278
0.98867	-277
0.98933	-277
0.99	-276
0.99067	-276
0.99133	-276
0.992	-276
0.99267	-276
0.99333	-275
0.994	-275
0.99467	-275
0.99533	-275
0.996	-275
0.99667	-275
0.99733	-275
0.998	-275
0.99867	-275
0.99933	-275
1	-275
1.00067	-275
1.00133	-275
1.002	-275
1.00267	-275
1.00333	-274
1.004	-273
1.00467	-273
1.00533	-272
1.006	-271
1.00667	-270
1.00733	-270
1.008	-269
1.00867	-268
1.00933	-268
1.01	-267
1.01067	-267
1.01133	-268
1.012	-268
1.01267	-268
1.01333	-268
1.014	-269
1.01467	-269
1.01533	-269
1.016	-269
1.01667	-269
1.01733	-269
1.018	-270
1.01867	-270
1.01933	-270
1.02	-270
1.02067	-271
1.02133	-271
1.022	-271
1.02267	-271
1.02333	-272
1.024	-272
1.02467	-272
1.02533	-271
1.026	-271
1.02667	-271
1.02733	-270
1.028	-270
1.02867	-270
1.02933	-269
1.03	-270
1.03067	-270
1.03133	-269
1.032	-269
1.03267	-268
1.03333	-267
1.034	-267
1.03467	-267
1.03533	-267
1.036	-267
1.03667	-266
1.03733	-266
1.038	-266
1.03867	-266
1.03933	-266
1.04	-266
1.04067	-267
1.04133	-267
1.042	-267
1.04267	-267
1.04333	-266
1.044	-265
1.04467	-265
1.04533	-264
1.046	-264
1.04667	-265
1.04733	-266
1.048	-267
1.04867	-268
1.04933	-269
1.05	-269
1.05067	-270
1.05133	-270
1.052	-271
1.05267	-271
1.05333	-272
1.054	-272
1.05467	-274
1.05533	-275
1.056	-276
1.05667	-276
1.05733	-277
1.058	-277
1.05867	-277
1.05933	-277
1.06	-277
1.06067	-278
1.06133	-277
1.062	-277
1.06267	-277
1.06333	-276
1.064	-276
1.06467	-275
1.06533	-274
1.066	-272
1.06667	-272
1.06733	-271
1.068	-271
1.06867	-271
1.06933	-271
1.07	-271
1.07067	-271
1.07133	-271
1.072	-272
1.07267	-272
1.07333	-272
1.074	-273
1.07467	-273
1.07533	-274
1.076	-274
1.07667	-274
1.07733	-274
1.078	-275
1.07867	-275
1.07933	-274
1.08	-274
1.08067	-273
1.08133	-273
1.082	-273
1.08267	-273
1.08333	-272
1.084	-272
1.08467	-271
1.08533	-271
1.086	-271
1.08667	-270
1.08733	-270
1.088	-269
1.08867	-268
1.08933	-268
1.09	-267
1.09067	-267
1.09133	-267
1.092	-267
1.09267	-268
1.09333	-269
1.094	-269
1.09467	-269
1.09533	-269
1.096	-269
1.09667	-269
1.09733	-269
1.098	-269
1.09867	-270
1.09933	-270
1.1	-271
1.10067	-272
1.10133	-273
1.102	-273
1.10267	-273
1.10333	-274
1.104	-274
1.10467	-274
1.10533	-273
1.106	-273
1.10667	-272
1.10733	-272
1.108	-272
1.10867	-272
1.10933	-272
1.11	-271
1.11067	-271
1.11133	-272
1.112	-272
1.11267	-272
1.11333	-272
1.114	-272
1.11467	-271
1.11533	-271
1.116	-270
1.11667	-270
1.11733	-269
1.118	-269
1.11867	-268
1.11933	-268
1.12	-268
1.12067	-269
1.12133	-269
1.122	-270
1.12267	-270
1.12333	-271
1.124	-271
1.12467	-271
1.12533	-271
1.126	-271
1.12667	-271
1.12733	-270
1.128	-270
1.12867	-270
1.12933	-270
1.13	-269
1.13067	-269
1.13133	-269
1.132	-269
1.13267	-270
1.13333	-270
1.134	-271
1.13467	-272
1.13533	-273
1.136	-274
1.13667	-275
1.13733	-277
1.138	-277
1.13867	-277
1.13933	-278
1.14	-278
1.14067	-278
1.14133	-278
1.142	-278
1.14267	-278
1.14333	-278
1.144	-278
1.14467	-277
1.14533	-277
1.146	-277
1.14667	-277
1.14733	-277
1.148	-276
1.14867	-276
1.14933	-276
1.15	-276
1.15067	-276
1.15133	-276
1.152	-276
1.15267	-276
1.15333	-276
1.154	-276
1.15467	-276
1.15533	-276
1.156	-276
1.15667	-276
1.15733	-276
1.158	-277
1.15867	-277
1.15933	-277
1.16	-278
1.16067	-278
1.16133	-278
1.162	-279
1.16267	-280
1.16333	-280
1.164	-280
1.16467	-280
1.16533	-280
1.166	-280
1.16667	-280
1.16733	-280
1.168	-280
1.16867	-280
1.16933	-280
1.17	-279
1.17067	-279
1.17133	-278
1.172	-278
1.17267	-278
1.17333	-277
1.174	-277
1.17467	-277
1.17533	-277
1.176	-276
1.17667	-276
1.17733	-276
1.178	-275
1.17867	-275
1.17933	-274
1.18	-273
1.18067	-273
1.18133	-272
1.182	-272
1.18267	-272
1.18333	-272
1.184	-272
1.18467	-273
1.18533	-273
1.186	-273
1.18667	-273
1.18733	-273
1.188	-273
1.18867	-273
1.18933	-273
1.19	-273
1.19067	-274
1.19133	-274
1.192	-274
1.19267	-274
1.19333	-274
1.194	-274
1.19467	-274
1.19533	-275
1.196	-275
1.19667	-276
1.19733	-276
1.198	-277
1.19867	-277
1.19933	-277
1.2	-277
1.20067	-278
1.20133	-279
1.202	-279
1.20267	-279
1.20333	-279
1.204	-279
1.20467	-279
1.20533	-279
1.206	-280
1.20667	-280
1.20733	-280
1.208	-280
1.20867	-281
1.20933	-281
1.21	-281
1.21067	-282
1.21133	-281
1.212	-281
1.21267	-281
1.21333	-281
1.214	-281
1.21467	-281
1.21533	-281
1.216	-281
1.21667	-282
1.21733	-282
1.218	-283
1.21867	-284
1.21933	-285
1.22	-285
1.22067	-286
1.22133	-286
1.222	-286
1.22267	-286
1.22333	-286
1.224	-286
1.22467	-286
1.22533	-286
1.226	-286
1.22667	-287
1.22733	-287
1.228	-287
1.22867	-287
1.22933	-288
1.23	-288
1.23067	-288
1.23133	-288
1.232	-288
1.23267	-288
1.23333	-288
1.234	-288
1.23467	-288
1.23533	-288
1.236	-288
1.23667	-287
1.23733	-287
1.238	-286
1.23867	-285
1.23933	-284
1.24	-284
1.24067	-284
1.24133	-283
1.242	-283
1.24267	-283
1.24333	-283
1.244	-283
1.24467	-283
1.24533	-284
1.246	-284
1.24667	-286
1.24733	-286
1.248	-287
1.24867	-288
1.24933	-288
1.25	-288
1.25067	-288
1.25133	-288
1.252	-288
1.25267	-288
1.25333	-288
1.254	-288
1.25467	-288
1.25533	-288
1.256	-288
1.25667	-287
1.25733	-287
1.258	-287
1.25867	-287
1.25933	-288
1.26	-288
1.26067	-288
1.26133	-288
1.262	-288
1.26267	-288
1.26333	-288
1.264	-288
1.26467	-287
1.26533	-287
1.266	-286
1.26667	-285
1.26733	-284
1.268	-284
1.26867	-284
1.26933	-283
1.27	-283
1.27067	-282
1.27133	-282
1.272	-283
1.27267	-282
1.27333	-282
1.274	-282
1.27467	-281
1.27533	-282
1.276	-282
1.27667	-282
1.27733	-282
1.278	-283
1.27867	-283
1.27933	-283
1.28	-283
1.28067	-283
1.28133	-282
1.282	-282
1.28267	-282
1.28333	-282
1.284	-282
1.28467	-283
1.28533	-283
1.286	-283
1.28667	-283
1.28733	-282
1.288	-282
1.28867	-281
1.28933	-280
1.29	-279
1.29067	-279
1.29133	-278
1.292	-278
1.29267	-278
1.29333	-278
1.294	-279
1.29467	-279
1.29533	-279
1.296	-279
1.29667	-279
1.29733	-279
1.298	-279
1.29867	-280
1.29933	-280
1.3	-280
1.30067	-280
1.30133	-280
1.302	-279
1.30267	-279
1.30333	-278
1.304	-278
1.30467	-277
1.30533	-277
1.306	-277
1.30667	-277
1.30733	-278
1.308	-278
1.30867	-278
1.30933	-278
1.31	-278
1.31067	-278
1.31133	-279
1.312	-279
1.31267	-279
1.31333	-279
1.314	-279
1.31467	-279
1.31533	-279
1.316	-278
1.31667	-278
1.31733	-277
1.318	-277
1.31867	-277
1.31933	-276
1.32	-276
1.32067	-276
1.32133	-276
1.322	-277
1.32267	-277
1.32333	-277
1.324	-278
1.32467	-278
1.32533	-278
1.326	-278
1.32667	-278
1.32733	-278
1.328	-278
1.32867	-278
1.32933	-277
1.33	-276
1.33067	-275
1.33133	-274
1.332	-273
[truncated: 8,302 more rows]
