# Supplementary material for: Dual engineering of thermodynamics and kinetics in covalent organic frameworks for separation
Source: Nat Commun. 2026 Mar 10;17:3896. doi: 10.1038/s41467-026-70311-8 (PMC13125621; doi:10.1038/s41467-026-70311-8)
Supplement: Supplementary file 3 — Source Data [file 41467_2026_70311_MOESM3_ESM.zip › 676225_2_data_set_12367526_twyvxw/Source data for figures/Supplementary Figure S25b.xlsx]

## Sheet: Sheet1
Time (min)	Intensity (μV)
0	-21
6.7E-4	-22
0.00133	-22
0.002	-22
0.00267	-23
0.00333	-23
0.004	-24
0.00467	-24
0.00533	-24
0.006	-25
0.00667	-25
0.00733	-25
0.008	-25
0.00867	-25
0.00933	-25
0.01	-26
0.01067	-26
0.01133	-26
0.012	-26
0.01267	-26
0.01333	-26
0.014	-26
0.01467	-26
0.01533	-27
0.016	-27
0.01667	-27
0.01733	-27
0.018	-27
0.01867	-26
0.01933	-26
0.02	-26
0.02067	-26
0.02133	-26
0.022	-26
0.02267	-26
0.02333	-27
0.024	-28
0.02467	-29
0.02533	-29
0.026	-30
0.02667	-30
0.02733	-30
0.028	-30
0.02867	-30
0.02933	-30
0.03	-29
0.03067	-29
0.03133	-29
0.032	-30
0.03267	-30
0.03333	-30
0.034	-30
0.03467	-30
0.03533	-30
0.036	-30
0.03667	-30
0.03733	-31
0.038	-32
0.03867	-32
0.03933	-33
0.04	-33
0.04067	-33
0.04133	-34
0.042	-34
0.04267	-34
0.04333	-33
0.044	-33
0.04467	-32
0.04533	-32
0.046	-31
0.04667	-31
0.04733	-31
0.048	-31
0.04867	-32
0.04933	-33
0.05	-34
0.05067	-34
0.05133	-34
0.052	-34
0.05267	-34
0.05333	-33
0.054	-33
0.05467	-33
0.05533	-33
0.056	-33
0.05667	-34
0.05733	-34
0.058	-35
0.05867	-35
0.05933	-35
0.06	-35
0.06067	-36
0.06133	-37
0.062	-37
0.06267	-37
0.06333	-38
0.064	-38
0.06467	-38
0.06533	-38
0.066	-38
0.06667	-37
0.06733	-37
0.068	-37
0.06867	-37
0.06933	-36
0.07	-36
0.07067	-35
0.07133	-34
0.072	-33
0.07267	-32
0.07333	-32
0.074	-31
0.07467	-31
0.07533	-30
0.076	-30
0.07667	-30
0.07733	-30
0.078	-29
0.07867	-30
0.07933	-30
0.08	-31
0.08067	-31
0.08133	-31
0.082	-32
0.08267	-32
0.08333	-32
0.084	-33
0.08467	-33
0.08533	-33
0.086	-32
0.08667	-32
0.08733	-31
0.088	-32
0.08867	-32
0.08933	-32
0.09	-33
0.09067	-33
0.09133	-33
0.092	-32
0.09267	-32
0.09333	-32
0.094	-32
0.09467	-31
0.09533	-31
0.096	-30
0.09667	-30
0.09733	-30
0.098	-30
0.09867	-30
0.09933	-29
0.1	-29
0.10067	-29
0.10133	-28
0.102	-28
0.10267	-28
0.10333	-28
0.104	-28
0.10467	-29
0.10533	-29
0.106	-29
0.10667	-30
0.10733	-30
0.108	-30
0.10867	-29
0.10933	-29
0.11	-29
0.11067	-29
0.11133	-29
0.112	-29
0.11267	-29
0.11333	-29
0.114	-28
0.11467	-28
0.11533	-28
0.116	-28
0.11667	-28
0.11733	-28
0.118	-27
0.11867	-27
0.11933	-27
0.12	-27
0.12067	-28
0.12133	-28
0.122	-28
0.12267	-28
0.12333	-29
0.124	-29
0.12467	-30
0.12533	-30
0.126	-30
0.12667	-31
0.12733	-31
0.128	-32
0.12867	-33
0.12933	-33
0.13	-34
0.13067	-34
0.13133	-34
0.132	-35
0.13267	-35
0.13333	-35
0.134	-36
0.13467	-36
0.13533	-37
0.136	-37
0.13667	-37
0.13733	-38
0.138	-38
0.13867	-39
0.13933	-39
0.14	-40
0.14067	-40
0.14133	-40
0.142	-41
0.14267	-41
0.14333	-40
0.144	-40
0.14467	-40
0.14533	-40
0.146	-40
0.14667	-40
0.14733	-41
0.148	-41
0.14867	-42
0.14933	-42
0.15	-42
0.15067	-43
0.15133	-44
0.152	-44
0.15267	-45
0.15333	-45
0.154	-44
0.15467	-44
0.15533	-45
0.156	-46
0.15667	-46
0.15733	-47
0.158	-47
0.15867	-47
0.15933	-47
0.16	-48
0.16067	-49
0.16133	-49
0.162	-49
0.16267	-49
0.16333	-49
0.164	-49
0.16467	-48
0.16533	-48
0.166	-47
0.16667	-47
0.16733	-47
0.168	-47
0.16867	-47
0.16933	-47
0.17	-48
0.17067	-49
0.17133	-50
0.172	-50
0.17267	-51
0.17333	-51
0.174	-51
0.17467	-52
0.17533	-52
0.176	-53
0.17667	-53
0.17733	-54
0.178	-54
0.17867	-54
0.17933	-55
0.18	-56
0.18067	-56
0.18133	-57
0.182	-57
0.18267	-57
0.18333	-57
0.184	-57
0.18467	-57
0.18533	-57
0.186	-56
0.18667	-55
0.18733	-55
0.188	-55
0.18867	-55
0.18933	-55
0.19	-56
0.19067	-57
0.19133	-57
0.192	-57
0.19267	-57
0.19333	-57
0.194	-57
0.19467	-57
0.19533	-57
0.196	-57
0.19667	-56
0.19733	-56
0.198	-56
0.19867	-57
0.19933	-57
0.2	-57
0.20067	-57
0.20133	-58
0.202	-58
0.20267	-58
0.20333	-58
0.204	-58
0.20467	-58
0.20533	-58
0.206	-58
0.20667	-59
0.20733	-59
0.208	-59
0.20867	-60
0.20933	-60
0.21	-60
0.21067	-59
0.21133	-58
0.212	-58
0.21267	-57
0.21333	-57
0.214	-57
0.21467	-57
0.21533	-57
0.216	-57
0.21667	-57
0.21733	-56
0.218	-56
0.21867	-56
0.21933	-56
0.22	-57
0.22067	-56
0.22133	-56
0.222	-56
0.22267	-56
0.22333	-55
0.224	-55
0.22467	-55
0.22533	-55
0.226	-56
0.22667	-57
0.22733	-57
0.228	-57
0.22867	-57
0.22933	-57
0.23	-56
0.23067	-56
0.23133	-55
0.232	-55
0.23267	-55
0.23333	-54
0.234	-54
0.23467	-54
0.23533	-55
0.236	-55
0.23667	-56
0.23733	-56
0.238	-56
0.23867	-57
0.23933	-57
0.24	-58
0.24067	-58
0.24133	-58
0.242	-58
0.24267	-58
0.24333	-58
0.244	-58
0.24467	-58
0.24533	-58
0.246	-57
0.24667	-57
0.24733	-57
0.248	-57
0.24867	-57
0.24933	-57
0.25	-58
0.25067	-58
0.25133	-58
0.252	-57
0.25267	-57
0.25333	-56
0.254	-56
0.25467	-56
0.25533	-56
0.256	-57
0.25667	-57
0.25733	-57
0.258	-57
0.25867	-57
0.25933	-57
0.26	-57
0.26067	-57
0.26133	-57
0.262	-57
0.26267	-57
0.26333	-56
0.264	-56
0.26467	-55
0.26533	-55
0.266	-54
0.26667	-54
0.26733	-54
0.268	-54
0.26867	-53
0.26933	-53
0.27	-53
0.27067	-52
0.27133	-52
0.272	-51
0.27267	-50
0.27333	-50
0.274	-50
0.27467	-50
0.27533	-49
0.276	-49
0.27667	-48
0.27733	-48
0.278	-48
0.27867	-48
0.27933	-48
0.28	-48
0.28067	-47
0.28133	-47
0.282	-47
0.28267	-46
0.28333	-45
0.284	-45
0.28467	-44
0.28533	-44
0.286	-44
0.28667	-43
0.28733	-43
0.288	-43
0.28867	-43
0.28933	-43
0.29	-43
0.29067	-44
0.29133	-44
0.292	-45
0.29267	-46
0.29333	-46
0.294	-47
0.29467	-48
0.29533	-48
0.296	-49
0.29667	-49
0.29733	-48
0.298	-48
0.29867	-48
0.29933	-47
0.3	-47
0.30067	-47
0.30133	-47
0.302	-46
0.30267	-46
0.30333	-46
0.304	-46
0.30467	-46
0.30533	-46
0.306	-46
0.30667	-46
0.30733	-46
0.308	-46
0.30867	-46
0.30933	-47
0.31	-47
0.31067	-48
0.31133	-48
0.312	-49
0.31267	-49
0.31333	-51
0.314	-51
0.31467	-52
0.31533	-52
0.316	-52
0.31667	-52
0.31733	-52
0.318	-53
0.31867	-53
0.31933	-53
0.32	-53
0.32067	-54
0.32133	-54
0.322	-54
0.32267	-55
0.32333	-55
0.324	-55
0.32467	-55
0.32533	-54
0.326	-54
0.32667	-54
0.32733	-54
0.328	-53
0.32867	-53
0.32933	-53
0.33	-53
0.33067	-53
0.33133	-53
0.332	-53
0.33267	-53
0.33333	-53
0.334	-53
0.33467	-53
0.33533	-53
0.336	-52
0.33667	-51
0.33733	-51
0.338	-50
0.33867	-50
0.33933	-49
0.34	-49
0.34067	-48
0.34133	-48
0.342	-48
0.34267	-49
0.34333	-49
0.344	-49
0.34467	-50
0.34533	-50
0.346	-51
0.34667	-51
0.34733	-51
0.348	-51
0.34867	-51
0.34933	-52
0.35	-52
0.35067	-52
0.35133	-52
0.352	-53
0.35267	-53
0.35333	-53
0.354	-53
0.35467	-53
0.35533	-53
0.356	-53
0.35667	-52
0.35733	-52
0.358	-51
0.35867	-51
0.35933	-51
0.36	-50
0.36067	-51
0.36133	-51
0.362	-52
0.36267	-52
0.36333	-53
0.364	-53
0.36467	-54
0.36533	-55
0.366	-55
0.36667	-56
0.36733	-56
0.368	-56
0.36867	-56
0.36933	-56
0.37	-55
0.37067	-55
0.37133	-54
0.372	-53
0.37267	-53
0.37333	-53
0.374	-53
0.37467	-53
0.37533	-53
0.376	-53
0.37667	-54
0.37733	-54
0.378	-54
0.37867	-55
0.37933	-55
0.38	-55
0.38067	-55
0.38133	-56
0.382	-56
0.38267	-56
0.38333	-57
0.384	-57
0.38467	-57
0.38533	-57
0.386	-57
0.38667	-56
0.38733	-56
0.388	-56
0.38867	-56
0.38933	-56
0.39	-56
0.39067	-56
0.39133	-56
0.392	-56
0.39267	-56
0.39333	-56
0.394	-56
0.39467	-56
0.39533	-57
0.396	-57
0.39667	-57
0.39733	-57
0.398	-57
0.39867	-57
0.39933	-57
0.4	-57
0.40067	-58
0.40133	-58
0.402	-59
0.40267	-59
0.40333	-58
0.404	-58
0.40467	-58
0.40533	-58
0.406	-58
0.40667	-58
0.40733	-58
0.408	-58
0.40867	-57
0.40933	-57
0.41	-57
0.41067	-56
0.41133	-56
0.412	-56
0.41267	-56
0.41333	-56
0.414	-57
0.41467	-57
0.41533	-57
0.416	-58
0.41667	-58
0.41733	-59
0.418	-59
0.41867	-60
0.41933	-60
0.42	-61
0.42067	-61
0.42133	-62
0.422	-61
0.42267	-61
0.42333	-61
0.424	-61
0.42467	-60
0.42533	-60
0.426	-60
0.42667	-60
0.42733	-60
0.428	-60
0.42867	-60
0.42933	-60
0.43	-60
0.43067	-60
0.43133	-60
0.432	-60
0.43267	-61
0.43333	-61
0.434	-62
0.43467	-62
0.43533	-63
0.436	-63
0.43667	-64
0.43733	-65
0.438	-65
0.43867	-65
0.43933	-65
0.44	-65
0.44067	-66
0.44133	-66
0.442	-66
0.44267	-66
0.44333	-65
0.444	-64
0.44467	-64
0.44533	-63
0.446	-63
0.44667	-62
0.44733	-62
0.448	-62
0.44867	-62
0.44933	-61
0.45	-61
0.45067	-61
0.45133	-61
0.452	-61
0.45267	-61
0.45333	-61
0.454	-61
0.45467	-61
0.45533	-61
0.456	-62
0.45667	-62
0.45733	-63
0.458	-63
0.45867	-64
0.45933	-64
0.46	-64
0.46067	-64
0.46133	-64
0.462	-65
0.46267	-65
0.46333	-66
0.464	-66
0.46467	-66
0.46533	-66
0.466	-66
0.46667	-66
0.46733	-66
0.468	-66
0.46867	-67
0.46933	-67
0.47	-68
0.47067	-69
0.47133	-70
0.472	-70
0.47267	-71
0.47333	-72
0.474	-73
0.47467	-74
0.47533	-74
0.476	-74
0.47667	-75
0.47733	-75
0.478	-76
0.47867	-76
0.47933	-76
0.48	-75
0.48067	-75
0.48133	-74
0.482	-74
0.48267	-74
0.48333	-74
0.484	-74
0.48467	-73
0.48533	-73
0.486	-73
0.48667	-73
0.48733	-73
0.488	-73
0.48867	-73
0.48933	-74
0.49	-74
0.49067	-74
0.49133	-75
0.492	-75
0.49267	-76
0.49333	-76
0.494	-76
0.49467	-77
0.49533	-77
0.496	-78
0.49667	-79
0.49733	-79
0.498	-80
0.49867	-81
0.49933	-81
0.5	-81
0.50067	-81
0.50133	-81
0.502	-82
0.50267	-82
0.50333	-83
0.504	-84
0.50467	-85
0.50533	-85
0.506	-85
0.50667	-84
0.50733	-84
0.508	-83
0.50867	-82
0.50933	-82
0.51	-81
0.51067	-81
0.51133	-80
0.512	-80
0.51267	-79
0.51333	-78
0.514	-78
0.51467	-77
0.51533	-77
0.516	-77
0.51667	-77
0.51733	-77
0.518	-77
0.51867	-77
0.51933	-77
0.52	-77
0.52067	-77
0.52133	-77
0.522	-78
0.52267	-78
0.52333	-79
0.524	-79
0.52467	-79
0.52533	-79
0.526	-79
0.52667	-79
0.52733	-79
0.528	-79
0.52867	-79
0.52933	-80
0.53	-80
0.53067	-80
0.53133	-81
0.532	-81
0.53267	-81
0.53333	-82
0.534	-83
0.53467	-84
0.53533	-84
0.536	-85
0.53667	-86
0.53733	-87
0.538	-88
0.53867	-89
0.53933	-89
0.54	-90
0.54067	-90
0.54133	-91
0.542	-91
0.54267	-91
0.54333	-91
0.544	-91
0.54467	-91
0.54533	-91
0.546	-92
0.54667	-93
0.54733	-93
0.548	-93
0.54867	-94
0.54933	-94
0.55	-94
0.55067	-94
0.55133	-94
0.552	-95
0.55267	-95
0.55333	-95
0.554	-94
0.55467	-94
0.55533	-93
0.556	-92
0.55667	-92
0.55733	-91
0.558	-90
0.55867	-89
0.55933	-89
0.56	-89
0.56067	-89
0.56133	-88
0.562	-89
0.56267	-88
0.56333	-88
0.564	-87
0.56467	-87
0.56533	-87
0.566	-87
0.56667	-87
0.56733	-87
0.568	-87
0.56867	-88
0.56933	-88
0.57	-88
0.57067	-89
0.57133	-89
0.572	-88
0.57267	-87
0.57333	-87
0.574	-86
0.57467	-85
0.57533	-84
0.576	-84
0.57667	-83
0.57733	-83
0.578	-82
0.57867	-82
0.57933	-82
0.58	-81
0.58067	-81
0.58133	-80
0.582	-80
0.58267	-79
0.58333	-79
0.584	-79
0.58467	-79
0.58533	-79
0.586	-80
0.58667	-80
0.58733	-80
0.588	-81
0.58867	-81
0.58933	-81
0.59	-81
0.59067	-81
0.59133	-82
0.592	-82
0.59267	-83
0.59333	-83
0.594	-83
0.59467	-84
0.59533	-84
0.596	-84
0.59667	-84
0.59733	-85
0.598	-86
0.59867	-87
0.59933	-87
0.6	-88
0.60067	-89
0.60133	-90
0.602	-90
0.60267	-91
0.60333	-91
0.604	-92
0.60467	-92
0.60533	-92
0.606	-92
0.60667	-91
0.60733	-91
0.608	-91
0.60867	-91
0.60933	-91
0.61	-91
0.61067	-91
0.61133	-91
0.612	-91
0.61267	-92
0.61333	-92
0.614	-91
0.61467	-91
0.61533	-90
0.616	-90
0.61667	-89
0.61733	-89
0.618	-89
0.61867	-89
0.61933	-88
0.62	-88
0.62067	-88
0.62133	-88
0.622	-87
0.62267	-87
0.62333	-87
0.624	-87
0.62467	-87
0.62533	-87
0.626	-87
0.62667	-87
0.62733	-87
0.628	-87
0.62867	-87
0.62933	-88
0.63	-88
0.63067	-88
0.63133	-88
0.632	-88
0.63267	-88
0.63333	-87
0.634	-86
0.63467	-85
0.63533	-85
0.636	-85
0.63667	-85
0.63733	-85
0.638	-85
0.63867	-85
0.63933	-85
0.64	-85
0.64067	-85
0.64133	-85
0.642	-86
0.64267	-86
0.64333	-86
0.644	-87
0.64467	-87
0.64533	-88
0.646	-89
0.64667	-89
0.64733	-90
0.648	-90
0.64867	-90
0.64933	-90
0.65	-90
0.65067	-90
0.65133	-90
0.652	-90
0.65267	-91
0.65333	-91
0.654	-92
0.65467	-92
0.65533	-92
0.656	-92
0.65667	-92
0.65733	-93
0.658	-94
0.65867	-94
0.65933	-94
0.66	-95
0.66067	-96
0.66133	-96
0.662	-96
0.66267	-97
0.66333	-97
0.664	-98
0.66467	-98
0.66533	-98
0.666	-98
0.66667	-98
0.66733	-98
0.668	-98
0.66867	-99
0.66933	-99
0.67	-100
0.67067	-100
0.67133	-99
0.672	-99
0.67267	-99
0.67333	-98
0.674	-97
0.67467	-97
0.67533	-96
0.676	-95
0.67667	-94
0.67733	-94
0.678	-93
0.67867	-93
0.67933	-93
0.68	-93
0.68067	-93
0.68133	-94
0.682	-94
0.68267	-94
0.68333	-94
0.684	-94
0.68467	-95
0.68533	-95
0.686	-96
0.68667	-96
0.68733	-97
0.688	-98
0.68867	-98
0.68933	-98
0.69	-99
0.69067	-100
0.69133	-100
0.692	-101
0.69267	-102
0.69333	-103
0.694	-104
0.69467	-105
0.69533	-105
0.696	-106
0.69667	-106
0.69733	-107
0.698	-107
0.69867	-107
0.69933	-106
0.7	-106
0.70067	-106
0.70133	-106
0.702	-106
0.70267	-106
0.70333	-106
0.704	-107
0.70467	-107
0.70533	-107
0.706	-107
0.70667	-107
0.70733	-106
0.708	-106
0.70867	-105
0.70933	-104
0.71	-104
0.71067	-104
0.71133	-104
0.712	-104
0.71267	-104
0.71333	-104
0.714	-104
0.71467	-103
0.71533	-103
0.716	-103
0.71667	-104
0.71733	-104
0.718	-104
0.71867	-105
0.71933	-105
0.72	-105
0.72067	-106
0.72133	-106
0.722	-107
0.72267	-108
0.72333	-109
0.724	-110
0.72467	-110
0.72533	-111
0.726	-111
0.72667	-111
0.72733	-111
0.728	-110
0.72867	-110
0.72933	-109
0.73	-109
0.73067	-109
0.73133	-108
0.732	-108
0.73267	-108
0.73333	-107
0.734	-106
0.73467	-106
0.73533	-105
0.736	-105
0.73667	-105
0.73733	-105
0.738	-104
0.73867	-104
0.73933	-105
0.74	-105
0.74067	-105
0.74133	-105
0.742	-106
0.74267	-107
0.74333	-107
0.744	-108
0.74467	-109
0.74533	-110
0.746	-110
0.74667	-111
0.74733	-111
0.748	-111
0.74867	-112
0.74933	-112
0.75	-113
0.75067	-113
0.75133	-113
0.752	-113
0.75267	-113
0.75333	-114
0.754	-114
0.75467	-114
0.75533	-114
0.756	-115
0.75667	-116
0.75733	-117
0.758	-117
0.75867	-118
0.75933	-118
0.76	-118
0.76067	-118
0.76133	-118
0.762	-118
0.76267	-118
0.76333	-118
0.764	-118
0.76467	-118
0.76533	-117
0.766	-117
0.76667	-117
0.76733	-116
0.768	-116
0.76867	-117
0.76933	-117
0.77	-117
0.77067	-117
0.77133	-117
0.772	-117
0.77267	-118
0.77333	-118
0.774	-118
0.77467	-118
0.77533	-118
0.776	-117
0.77667	-117
0.77733	-117
0.778	-117
0.77867	-116
0.77933	-116
0.78	-116
0.78067	-116
0.78133	-116
0.782	-116
0.78267	-116
0.78333	-116
0.784	-116
0.78467	-117
0.78533	-117
0.786	-116
0.78667	-116
0.78733	-116
0.788	-116
0.78867	-116
0.78933	-116
0.79	-116
0.79067	-117
0.79133	-117
0.792	-117
0.79267	-117
0.79333	-117
0.794	-118
0.79467	-118
0.79533	-119
0.796	-120
0.79667	-121
0.79733	-121
0.798	-121
0.79867	-122
0.79933	-122
0.8	-122
0.80067	-122
0.80133	-122
0.802	-122
0.80267	-122
0.80333	-122
0.804	-122
0.80467	-123
0.80533	-123
0.806	-123
0.80667	-123
0.80733	-123
0.808	-123
0.80867	-124
0.80933	-124
0.81	-124
0.81067	-124
0.81133	-124
0.812	-123
0.81267	-123
0.81333	-123
0.814	-123
0.81467	-123
0.81533	-124
0.816	-124
0.81667	-125
0.81733	-126
0.818	-127
0.81867	-127
0.81933	-128
0.82	-129
0.82067	-129
0.82133	-130
0.822	-130
0.82267	-130
0.82333	-130
0.824	-129
0.82467	-129
0.82533	-129
0.826	-129
0.82667	-129
0.82733	-128
0.828	-128
0.82867	-127
0.82933	-127
0.83	-126
0.83067	-126
0.83133	-125
0.832	-125
0.83267	-126
0.83333	-125
0.834	-125
0.83467	-125
0.83533	-125
0.836	-124
0.83667	-124
0.83733	-123
0.838	-123
0.83867	-122
0.83933	-122
0.84	-121
0.84067	-121
0.84133	-121
0.842	-122
0.84267	-122
0.84333	-123
0.844	-123
0.84467	-123
0.84533	-124
0.846	-123
0.84667	-123
0.84733	-123
0.848	-123
0.84867	-122
0.84933	-122
0.85	-122
0.85067	-122
0.85133	-122
0.852	-121
0.85267	-121
0.85333	-121
0.854	-121
0.85467	-120
0.85533	-119
0.856	-119
0.85667	-119
0.85733	-118
0.858	-119
0.85867	-119
0.85933	-119
0.86	-119
0.86067	-119
0.86133	-120
0.862	-121
0.86267	-122
0.86333	-122
0.864	-123
0.86467	-123
0.86533	-124
0.866	-124
0.86667	-124
0.86733	-124
0.868	-124
0.86867	-124
0.86933	-124
0.87	-124
0.87067	-124
0.87133	-123
0.872	-123
0.87267	-122
0.87333	-122
0.874	-121
0.87467	-121
0.87533	-121
0.876	-121
0.87667	-121
0.87733	-122
0.878	-122
0.87867	-122
0.87933	-122
0.88	-123
0.88067	-123
0.88133	-122
0.882	-122
0.88267	-123
0.88333	-123
0.884	-123
0.88467	-123
0.88533	-124
0.886	-124
0.88667	-124
0.88733	-125
0.888	-125
0.88867	-125
0.88933	-125
0.89	-125
0.89067	-125
0.89133	-126
0.892	-127
0.89267	-127
0.89333	-128
0.894	-129
0.89467	-130
0.89533	-130
0.896	-131
0.89667	-131
0.89733	-132
0.898	-132
0.89867	-132
0.89933	-133
0.9	-133
0.90067	-133
0.90133	-134
0.902	-134
0.90267	-134
0.90333	-135
0.904	-135
0.90467	-135
0.90533	-136
0.906	-136
0.90667	-137
0.90733	-137
0.908	-138
0.90867	-138
0.90933	-138
0.91	-138
0.91067	-138
0.91133	-139
0.912	-139
0.91267	-140
0.91333	-141
0.914	-141
0.91467	-141
0.91533	-141
0.916	-141
0.91667	-142
0.91733	-142
0.918	-142
0.91867	-141
0.91933	-141
0.92	-141
0.92067	-140
0.92133	-139
0.922	-139
0.92267	-139
0.92333	-139
0.924	-139
0.92467	-140
0.92533	-140
0.926	-141
0.92667	-142
0.92733	-143
0.928	-143
0.92867	-143
0.92933	-144
0.93	-144
0.93067	-144
0.93133	-144
0.932	-144
0.93267	-144
0.93333	-143
0.934	-142
0.93467	-142
0.93533	-142
0.936	-143
0.93667	-143
0.93733	-144
0.938	-144
0.93867	-145
0.93933	-145
0.94	-146
0.94067	-146
0.94133	-146
0.942	-146
0.94267	-146
0.94333	-146
0.944	-146
0.94467	-145
0.94533	-145
0.946	-145
0.94667	-145
0.94733	-145
0.948	-145
0.94867	-145
0.94933	-145
0.95	-144
0.95067	-144
0.95133	-144
0.952	-143
0.95267	-143
0.95333	-142
0.954	-141
0.95467	-141
0.95533	-141
0.956	-142
0.95667	-142
0.95733	-142
0.958	-142
0.95867	-142
0.95933	-142
0.96	-142
0.96067	-143
0.96133	-143
0.962	-143
0.96267	-144
0.96333	-144
0.964	-145
0.96467	-146
0.96533	-146
0.966	-147
0.96667	-147
0.96733	-147
0.968	-148
0.96867	-149
0.96933	-149
0.97	-149
0.97067	-150
0.97133	-150
0.972	-150
0.97267	-150
0.97333	-150
0.974	-150
0.97467	-150
0.97533	-150
0.976	-150
0.97667	-151
0.97733	-151
0.978	-151
0.97867	-150
0.97933	-150
0.98	-150
0.98067	-151
0.98133	-152
0.982	-152
0.98267	-153
0.98333	-153
0.984	-152
0.98467	-152
0.98533	-151
0.986	-150
0.98667	-150
0.98733	-150
0.988	-150
0.98867	-150
0.98933	-149
0.99	-149
0.99067	-149
0.99133	-149
0.992	-149
0.99267	-148
0.99333	-148
0.994	-147
0.99467	-147
0.99533	-146
0.996	-145
0.99667	-145
0.99733	-144
0.998	-144
0.99867	-144
0.99933	-145
1	-145
1.00067	-146
1.00133	-146
1.002	-146
1.00267	-147
1.00333	-148
1.004	-149
1.00467	-150
1.00533	-151
1.006	-152
1.00667	-153
1.00733	-153
1.008	-154
1.00867	-154
1.00933	-155
1.01	-154
1.01067	-154
1.01133	-154
1.012	-154
1.01267	-154
1.01333	-154
1.014	-153
1.01467	-152
1.01533	-152
1.016	-152
1.01667	-152
1.01733	-152
1.018	-152
1.01867	-153
1.01933	-153
1.02	-153
1.02067	-153
1.02133	-153
1.022	-153
1.02267	-153
1.02333	-153
1.024	-153
1.02467	-153
1.02533	-154
1.026	-154
1.02667	-154
1.02733	-154
1.028	-155
1.02867	-155
1.02933	-155
1.03	-155
1.03067	-155
1.03133	-155
1.032	-155
1.03267	-155
1.03333	-155
1.034	-155
1.03467	-155
1.03533	-155
1.036	-154
1.03667	-154
1.03733	-154
1.038	-153
1.03867	-153
1.03933	-153
1.04	-153
1.04067	-153
1.04133	-153
1.042	-153
1.04267	-153
1.04333	-152
1.044	-152
1.04467	-152
1.04533	-153
1.046	-153
1.04667	-154
1.04733	-155
1.048	-156
1.04867	-157
1.04933	-158
1.05	-158
1.05067	-159
1.05133	-159
1.052	-160
1.05267	-160
1.05333	-161
1.054	-162
1.05467	-163
1.05533	-163
1.056	-164
1.05667	-164
1.05733	-165
1.058	-165
1.05867	-165
1.05933	-166
1.06	-166
1.06067	-166
1.06133	-166
1.062	-166
1.06267	-166
1.06333	-166
1.064	-166
1.06467	-166
1.06533	-166
1.066	-165
1.06667	-165
1.06733	-164
1.068	-164
1.06867	-164
1.06933	-163
1.07	-163
1.07067	-163
1.07133	-163
1.072	-163
1.07267	-163
1.07333	-162
1.074	-161
1.07467	-161
1.07533	-161
1.076	-161
1.07667	-162
1.07733	-162
1.078	-163
1.07867	-164
1.07933	-164
1.08	-164
1.08067	-164
1.08133	-165
1.082	-165
1.08267	-166
1.08333	-167
1.084	-167
1.08467	-167
1.08533	-168
1.086	-167
1.08667	-167
1.08733	-167
1.088	-167
1.08867	-166
1.08933	-166
1.09	-166
1.09067	-166
1.09133	-166
1.092	-165
1.09267	-164
1.09333	-163
1.094	-162
1.09467	-161
1.09533	-160
1.096	-159
1.09667	-159
1.09733	-158
1.098	-158
1.09867	-158
1.09933	-158
1.1	-157
1.10067	-158
1.10133	-158
1.102	-158
1.10267	-158
1.10333	-158
1.104	-159
1.10467	-159
1.10533	-160
1.106	-161
1.10667	-162
1.10733	-163
1.108	-163
1.10867	-164
1.10933	-165
1.11	-165
1.11067	-166
1.11133	-166
1.112	-166
1.11267	-166
1.11333	-167
1.114	-167
1.11467	-168
1.11533	-168
1.116	-168
1.11667	-168
1.11733	-168
1.118	-168
1.11867	-169
1.11933	-169
1.12	-169
1.12067	-170
1.12133	-170
1.122	-170
1.12267	-171
1.12333	-172
1.124	-172
1.12467	-173
1.12533	-174
1.126	-174
1.12667	-175
1.12733	-175
1.128	-176
1.12867	-177
1.12933	-177
1.13	-178
1.13067	-178
1.13133	-178
1.132	-179
1.13267	-179
1.13333	-179
1.134	-180
1.13467	-180
1.13533	-180
1.136	-180
1.13667	-180
1.13733	-180
1.138	-180
1.13867	-180
1.13933	-180
1.14	-180
1.14067	-180
1.14133	-179
1.142	-178
1.14267	-177
1.14333	-176
1.144	-175
1.14467	-175
1.14533	-174
1.146	-173
1.14667	-173
1.14733	-172
1.148	-172
1.14867	-172
1.14933	-172
1.15	-172
1.15067	-171
1.15133	-171
1.152	-170
1.15267	-170
1.15333	-170
1.154	-170
1.15467	-170
1.15533	-170
1.156	-170
1.15667	-171
1.15733	-172
1.158	-173
1.15867	-174
1.15933	-175
1.16	-176
1.16067	-177
1.16133	-178
1.162	-179
1.16267	-179
1.16333	-179
1.164	-180
1.16467	-180
1.16533	-180
1.166	-180
1.16667	-180
1.16733	-180
1.168	-180
1.16867	-179
1.16933	-179
1.17	-179
1.17067	-179
1.17133	-179
1.172	-179
1.17267	-179
1.17333	-178
1.174	-178
1.17467	-178
1.17533	-178
1.176	-178
1.17667	-179
1.17733	-179
1.178	-179
1.17867	-179
1.17933	-179
1.18	-179
1.18067	-178
1.18133	-179
1.182	-179
1.18267	-179
1.18333	-179
1.184	-180
1.18467	-180
1.18533	-180
1.186	-180
1.18667	-179
1.18733	-179
1.188	-180
1.18867	-181
1.18933	-181
1.19	-182
1.19067	-183
1.19133	-184
1.192	-184
1.19267	-185
1.19333	-186
1.194	-186
1.19467	-186
1.19533	-186
1.196	-186
1.19667	-187
1.19733	-187
1.198	-187
1.19867	-187
1.19933	-187
1.2	-187
1.20067	-187
1.20133	-187
1.202	-188
1.20267	-188
1.20333	-189
1.204	-189
1.20467	-189
1.20533	-189
1.206	-189
1.20667	-189
1.20733	-189
1.208	-189
1.20867	-189
1.20933	-188
1.21	-188
1.21067	-188
1.21133	-189
1.212	-188
1.21267	-188
1.21333	-188
1.214	-188
1.21467	-188
1.21533	-189
1.216	-189
1.21667	-189
1.21733	-190
1.218	-190
1.21867	-190
1.21933	-190
1.22	-191
1.22067	-192
1.22133	-192
1.222	-193
1.22267	-193
1.22333	-194
1.224	-195
1.22467	-196
1.22533	-197
1.226	-198
1.22667	-199
1.22733	-200
1.228	-201
1.22867	-202
1.22933	-202
1.23	-203
1.23067	-203
1.23133	-204
1.232	-204
1.23267	-205
1.23333	-205
1.234	-205
1.23467	-205
1.23533	-204
1.236	-204
1.23667	-204
1.23733	-204
1.238	-204
1.23867	-204
1.23933	-204
1.24	-204
1.24067	-205
1.24133	-206
1.242	-206
1.24267	-207
1.24333	-208
1.244	-208
1.24467	-209
1.24533	-209
1.246	-210
1.24667	-210
1.24733	-210
1.248	-210
1.24867	-210
1.24933	-209
1.25	-209
1.25067	-209
1.25133	-209
1.252	-208
1.25267	-208
1.25333	-208
1.254	-207
1.25467	-207
1.25533	-206
1.256	-206
1.25667	-206
1.25733	-205
1.258	-205
1.25867	-204
1.25933	-204
1.26	-204
1.26067	-203
1.26133	-204
1.262	-204
1.26267	-205
1.26333	-205
1.264	-205
1.26467	-205
1.26533	-206
1.266	-206
1.26667	-207
1.26733	-208
1.268	-208
1.26867	-209
1.26933	-209
1.27	-210
1.27067	-210
1.27133	-210
1.272	-210
1.27267	-210
1.27333	-210
1.274	-210
1.27467	-210
1.27533	-209
1.276	-209
1.27667	-209
1.27733	-208
1.278	-208
1.27867	-208
1.27933	-208
1.28	-208
1.28067	-208
1.28133	-208
1.282	-208
1.28267	-209
1.28333	-209
1.284	-209
1.28467	-210
1.28533	-210
1.286	-211
1.28667	-212
1.28733	-212
1.288	-213
1.28867	-214
1.28933	-214
1.29	-215
1.29067	-215
1.29133	-216
1.292	-216
1.29267	-217
1.29333	-217
1.294	-218
1.29467	-219
1.29533	-219
1.296	-219
1.29667	-219
1.29733	-219
1.298	-218
1.29867	-218
1.29933	-217
1.3	-216
1.30067	-216
1.30133	-216
1.302	-216
1.30267	-216
1.30333	-216
1.304	-216
1.30467	-216
1.30533	-216
1.306	-216
1.30667	-217
1.30733	-217
1.308	-218
1.30867	-218
1.30933	-218
1.31	-218
1.31067	-218
1.31133	-218
1.312	-219
1.31267	-219
1.31333	-219
1.314	-219
1.31467	-218
1.31533	-218
1.316	-218
1.31667	-217
1.31733	-216
1.318	-216
1.31867	-216
1.31933	-215
1.32	-215
1.32067	-215
1.32133	-215
1.322	-215
1.32267	-215
1.32333	-215
1.324	-215
1.32467	-215
1.32533	-215
1.326	-215
1.32667	-215
1.32733	-216
1.328	-216
1.32867	-217
1.32933	-217
1.33	-218
1.33067	-219
1.33133	-219
1.332	-220
[truncated: 14,346 more rows]
