# Supplementary material for: Dual engineering of thermodynamics and kinetics in covalent organic frameworks for separation
Source: Nat Commun. 2026 Mar 10;17:3896. doi: 10.1038/s41467-026-70311-8 (PMC13125621; doi:10.1038/s41467-026-70311-8)
Supplement: Supplementary file 3 — Source Data [file 41467_2026_70311_MOESM3_ESM.zip › 676225_2_data_set_12367526_twyvxw/Source data for figures/Supplementary Figure S25c.xlsx]

## Sheet: Sheet1
Time (min)	Intensity (μV)
0	-32
6.7E-4	-33
0.00133	-34
0.002	-35
0.00267	-36
0.00333	-37
0.004	-38
0.00467	-38
0.00533	-38
0.006	-38
0.00667	-38
0.00733	-38
0.008	-38
0.00867	-38
0.00933	-38
0.01	-37
0.01067	-37
0.01133	-36
0.012	-36
0.01267	-36
0.01333	-36
0.014	-36
0.01467	-36
0.01533	-36
0.016	-36
0.01667	-36
0.01733	-36
0.018	-37
0.01867	-37
0.01933	-36
0.02	-36
0.02067	-36
0.02133	-36
0.022	-36
0.02267	-36
0.02333	-36
0.024	-36
0.02467	-36
0.02533	-36
0.026	-35
0.02667	-35
0.02733	-35
0.028	-36
0.02867	-36
0.02933	-36
0.03	-36
0.03067	-35
0.03133	-35
0.032	-35
0.03267	-35
0.03333	-35
0.034	-35
0.03467	-35
0.03533	-35
0.036	-35
0.03667	-36
0.03733	-37
0.038	-37
0.03867	-38
0.03933	-38
0.04	-39
0.04067	-40
0.04133	-41
0.042	-42
0.04267	-42
0.04333	-43
0.044	-44
0.04467	-44
0.04533	-44
0.046	-45
0.04667	-45
0.04733	-44
0.048	-44
0.04867	-44
0.04933	-43
0.05	-43
0.05067	-43
0.05133	-42
0.052	-43
0.05267	-43
0.05333	-44
0.054	-45
0.05467	-45
0.05533	-45
0.056	-45
0.05667	-46
0.05733	-46
0.058	-46
0.05867	-47
0.05933	-46
0.06	-46
0.06067	-46
0.06133	-45
0.062	-45
0.06267	-45
0.06333	-45
0.064	-45
0.06467	-45
0.06533	-45
0.066	-45
0.06667	-45
0.06733	-45
0.068	-45
0.06867	-45
0.06933	-45
0.07	-45
0.07067	-45
0.07133	-45
0.072	-45
0.07267	-45
0.07333	-44
0.074	-44
0.07467	-44
0.07533	-44
0.076	-44
0.07667	-45
0.07733	-46
0.078	-46
0.07867	-47
0.07933	-47
0.08	-48
0.08067	-49
0.08133	-49
0.082	-50
0.08267	-51
0.08333	-51
0.084	-50
0.08467	-50
0.08533	-50
0.086	-50
0.08667	-50
0.08733	-49
0.088	-49
0.08867	-48
0.08933	-48
0.09	-47
0.09067	-47
0.09133	-47
0.092	-47
0.09267	-47
0.09333	-47
0.094	-47
0.09467	-47
0.09533	-47
0.096	-47
0.09667	-47
0.09733	-48
0.098	-48
0.09867	-48
0.09933	-48
0.1	-49
0.10067	-49
0.10133	-50
0.102	-50
0.10267	-51
0.10333	-51
0.104	-53
0.10467	-53
0.10533	-54
0.106	-55
0.10667	-56
0.10733	-56
0.108	-57
0.10867	-57
0.10933	-57
0.11	-57
0.11067	-57
0.11133	-57
0.112	-57
0.11267	-57
0.11333	-57
0.114	-58
0.11467	-58
0.11533	-58
0.116	-59
0.11667	-59
0.11733	-59
0.118	-59
0.11867	-60
0.11933	-60
0.12	-60
0.12067	-60
0.12133	-59
0.122	-59
0.12267	-58
0.12333	-58
0.124	-57
0.12467	-57
0.12533	-56
0.126	-56
0.12667	-56
0.12733	-55
0.128	-56
0.12867	-56
0.12933	-56
0.13	-56
0.13067	-55
0.13133	-55
0.132	-55
0.13267	-55
0.13333	-55
0.134	-55
0.13467	-54
0.13533	-54
0.136	-54
0.13667	-54
0.13733	-54
0.138	-54
0.13867	-54
0.13933	-54
0.14	-54
0.14067	-54
0.14133	-54
0.142	-54
0.14267	-54
0.14333	-54
0.144	-54
0.14467	-54
0.14533	-54
0.146	-54
0.14667	-55
0.14733	-54
0.148	-54
0.14867	-54
0.14933	-54
0.15	-53
0.15067	-53
0.15133	-52
0.152	-52
0.15267	-52
0.15333	-53
0.154	-53
0.15467	-53
0.15533	-53
0.156	-54
0.15667	-54
0.15733	-55
0.158	-56
0.15867	-56
0.15933	-57
0.16	-57
0.16067	-57
0.16133	-57
0.162	-57
0.16267	-57
0.16333	-57
0.164	-57
0.16467	-56
0.16533	-56
0.166	-55
0.16667	-55
0.16733	-54
0.168	-54
0.16867	-54
0.16933	-53
0.17	-53
0.17067	-53
0.17133	-54
0.172	-53
0.17267	-53
0.17333	-52
0.174	-52
0.17467	-52
0.17533	-51
0.176	-50
0.17667	-49
0.17733	-49
0.178	-48
0.17867	-47
0.17933	-47
0.18	-47
0.18067	-47
0.18133	-47
0.182	-47
0.18267	-46
0.18333	-46
0.184	-47
0.18467	-47
0.18533	-47
0.186	-47
0.18667	-47
0.18733	-47
0.188	-47
0.18867	-48
0.18933	-47
0.19	-47
0.19067	-46
0.19133	-46
0.192	-45
0.19267	-44
0.19333	-43
0.194	-42
0.19467	-42
0.19533	-41
0.196	-40
0.19667	-39
0.19733	-38
0.198	-37
0.19867	-36
0.19933	-35
0.2	-35
0.20067	-35
0.20133	-34
0.202	-34
0.20267	-34
0.20333	-35
0.204	-35
0.20467	-35
0.20533	-36
0.206	-36
0.20667	-37
0.20733	-37
0.208	-37
0.20867	-36
0.20933	-36
0.21	-36
0.21067	-35
0.21133	-35
0.212	-35
0.21267	-35
0.21333	-35
0.214	-35
0.21467	-35
0.21533	-36
0.216	-36
0.21667	-36
0.21733	-36
0.218	-36
0.21867	-37
0.21933	-37
0.22	-37
0.22067	-37
0.22133	-38
0.222	-38
0.22267	-39
0.22333	-39
0.224	-39
0.22467	-39
0.22533	-39
0.226	-38
0.22667	-38
0.22733	-38
0.228	-38
0.22867	-39
0.22933	-39
0.23	-39
0.23067	-40
0.23133	-40
0.232	-40
0.23267	-41
0.23333	-42
0.234	-42
0.23467	-43
0.23533	-43
0.236	-44
0.23667	-44
0.23733	-44
0.238	-45
0.23867	-44
0.23933	-45
0.24	-45
0.24067	-45
0.24133	-46
0.242	-46
0.24267	-46
0.24333	-47
0.244	-46
0.24467	-46
0.24533	-46
0.246	-45
0.24667	-46
0.24733	-46
0.248	-46
0.24867	-46
0.24933	-47
0.25	-47
0.25067	-47
0.25133	-48
0.252	-49
0.25267	-50
0.25333	-51
0.254	-51
0.25467	-52
0.25533	-52
0.256	-52
0.25667	-52
0.25733	-52
0.258	-51
0.25867	-51
0.25933	-50
0.26	-50
0.26067	-49
0.26133	-49
0.262	-48
0.26267	-47
0.26333	-47
0.264	-47
0.26467	-47
0.26533	-47
0.266	-47
0.26667	-46
0.26733	-46
0.268	-46
0.26867	-46
0.26933	-46
0.27	-46
0.27067	-47
0.27133	-47
0.272	-47
0.27267	-47
0.27333	-47
0.274	-47
0.27467	-47
0.27533	-47
0.276	-47
0.27667	-48
0.27733	-47
0.278	-48
0.27867	-48
0.27933	-47
0.28	-47
0.28067	-47
0.28133	-47
0.282	-47
0.28267	-47
0.28333	-48
0.284	-48
0.28467	-48
0.28533	-49
0.286	-49
0.28667	-50
0.28733	-51
0.288	-51
0.28867	-51
0.28933	-52
0.29	-51
0.29067	-51
0.29133	-50
0.292	-50
0.29267	-50
0.29333	-51
0.294	-51
0.29467	-51
0.29533	-51
0.296	-51
0.29667	-51
0.29733	-52
0.298	-53
0.29867	-54
0.29933	-55
0.3	-55
0.30067	-55
0.30133	-54
0.302	-54
0.30267	-54
0.30333	-53
0.304	-53
0.30467	-53
0.30533	-52
0.306	-51
0.30667	-51
0.30733	-50
0.308	-49
0.30867	-49
0.30933	-48
0.31	-48
0.31067	-47
0.31133	-47
0.312	-46
0.31267	-46
0.31333	-45
0.314	-45
0.31467	-45
0.31533	-45
0.316	-46
0.31667	-46
0.31733	-46
0.318	-46
0.31867	-45
0.31933	-45
0.32	-45
0.32067	-45
0.32133	-45
0.322	-44
0.32267	-44
0.32333	-44
0.324	-45
0.32467	-45
0.32533	-46
0.326	-46
0.32667	-47
0.32733	-47
0.328	-47
0.32867	-48
0.32933	-49
0.33	-50
0.33067	-50
0.33133	-51
0.332	-52
0.33267	-52
0.33333	-52
0.334	-52
0.33467	-53
0.33533	-53
0.336	-53
0.33667	-53
0.33733	-53
0.338	-53
0.33867	-53
0.33933	-52
0.34	-52
0.34067	-51
0.34133	-51
0.342	-51
0.34267	-51
0.34333	-52
0.344	-53
0.34467	-53
0.34533	-53
0.346	-54
0.34667	-54
0.34733	-55
0.348	-55
0.34867	-56
0.34933	-56
0.35	-57
0.35067	-56
0.35133	-56
0.352	-56
0.35267	-56
0.35333	-56
0.354	-56
0.35467	-56
0.35533	-57
0.356	-57
0.35667	-57
0.35733	-58
0.358	-58
0.35867	-59
0.35933	-59
0.36	-59
0.36067	-60
0.36133	-60
0.362	-61
0.36267	-61
0.36333	-61
0.364	-60
0.36467	-60
0.36533	-60
0.366	-60
0.36667	-60
0.36733	-60
0.368	-60
0.36867	-60
0.36933	-60
0.37	-60
0.37067	-60
0.37133	-60
0.372	-61
0.37267	-61
0.37333	-61
0.374	-61
0.37467	-61
0.37533	-61
0.376	-60
0.37667	-60
0.37733	-59
0.378	-59
0.37867	-59
0.37933	-58
0.38	-58
0.38067	-58
0.38133	-59
0.382	-59
0.38267	-59
0.38333	-60
0.384	-60
0.38467	-60
0.38533	-60
0.386	-60
0.38667	-59
0.38733	-59
0.388	-59
0.38867	-59
0.38933	-59
0.39	-59
0.39067	-59
0.39133	-58
0.392	-58
0.39267	-58
0.39333	-57
0.394	-57
0.39467	-57
0.39533	-58
0.396	-58
0.39667	-58
0.39733	-58
0.398	-57
0.39867	-57
0.39933	-57
0.4	-57
0.40067	-57
0.40133	-57
0.402	-57
0.40267	-57
0.40333	-57
0.404	-57
0.40467	-57
0.40533	-57
0.406	-57
0.40667	-57
0.40733	-57
0.408	-57
0.40867	-57
0.40933	-57
0.41	-57
0.41067	-57
0.41133	-58
0.412	-58
0.41267	-58
0.41333	-58
0.414	-58
0.41467	-59
0.41533	-58
0.416	-58
0.41667	-57
0.41733	-57
0.418	-57
0.41867	-56
0.41933	-56
0.42	-55
0.42067	-55
0.42133	-55
0.422	-56
0.42267	-56
0.42333	-57
0.424	-58
0.42467	-58
0.42533	-59
0.426	-59
0.42667	-59
0.42733	-60
0.428	-60
0.42867	-61
0.42933	-61
0.43	-61
0.43067	-61
0.43133	-61
0.432	-61
0.43267	-60
0.43333	-60
0.434	-59
0.43467	-59
0.43533	-59
0.436	-58
0.43667	-58
0.43733	-58
0.438	-58
0.43867	-59
0.43933	-59
0.44	-59
0.44067	-60
0.44133	-60
0.442	-60
0.44267	-59
0.44333	-58
0.444	-58
0.44467	-58
0.44533	-58
0.446	-58
0.44667	-58
0.44733	-58
0.448	-57
0.44867	-57
0.44933	-57
0.45	-57
0.45067	-56
0.45133	-56
0.452	-56
0.45267	-56
0.45333	-57
0.454	-57
0.45467	-58
0.45533	-58
0.456	-58
0.45667	-58
0.45733	-58
0.458	-58
0.45867	-58
0.45933	-58
0.46	-59
0.46067	-59
0.46133	-60
0.462	-59
0.46267	-59
0.46333	-58
0.464	-58
0.46467	-58
0.46533	-58
0.466	-58
0.46667	-59
0.46733	-60
0.468	-60
0.46867	-60
0.46933	-60
0.47	-60
0.47067	-60
0.47133	-60
0.472	-59
0.47267	-59
0.47333	-58
0.474	-57
0.47467	-57
0.47533	-57
0.476	-57
0.47667	-57
0.47733	-57
0.478	-57
0.47867	-56
0.47933	-56
0.48	-56
0.48067	-56
0.48133	-55
0.482	-55
0.48267	-54
0.48333	-54
0.484	-54
0.48467	-53
0.48533	-53
0.486	-53
0.48667	-52
0.48733	-52
0.488	-51
0.48867	-52
0.48933	-52
0.49	-52
0.49067	-52
0.49133	-52
0.492	-52
0.49267	-52
0.49333	-52
0.494	-52
0.49467	-53
0.49533	-53
0.496	-54
0.49667	-55
0.49733	-55
0.498	-56
0.49867	-56
0.49933	-56
0.5	-56
0.50067	-55
0.50133	-55
0.502	-54
0.50267	-53
0.50333	-53
0.504	-52
0.50467	-52
0.50533	-51
0.506	-51
0.50667	-51
0.50733	-50
0.508	-49
0.50867	-48
0.50933	-47
0.51	-47
0.51067	-47
0.51133	-47
0.512	-47
0.51267	-47
0.51333	-47
0.514	-48
0.51467	-48
0.51533	-47
0.516	-47
0.51667	-46
0.51733	-45
0.518	-44
0.51867	-43
0.51933	-42
0.52	-41
0.52067	-41
0.52133	-41
0.522	-40
0.52267	-40
0.52333	-40
0.524	-40
0.52467	-41
0.52533	-42
0.526	-42
0.52667	-42
0.52733	-42
0.528	-42
0.52867	-43
0.52933	-43
0.53	-43
0.53067	-43
0.53133	-43
0.532	-43
0.53267	-43
0.53333	-43
0.534	-43
0.53467	-43
0.53533	-43
0.536	-43
0.53667	-43
0.53733	-42
0.538	-42
0.53867	-41
0.53933	-41
0.54	-41
0.54067	-40
0.54133	-40
0.542	-39
0.54267	-39
0.54333	-38
0.544	-38
0.54467	-37
0.54533	-36
0.546	-35
0.54667	-35
0.54733	-34
0.548	-33
0.54867	-33
0.54933	-33
0.55	-33
0.55067	-33
0.55133	-33
0.552	-33
0.55267	-33
0.55333	-33
0.554	-33
0.55467	-33
0.55533	-33
0.556	-33
0.55667	-33
0.55733	-33
0.558	-34
0.55867	-35
0.55933	-36
0.56	-37
0.56067	-38
0.56133	-39
0.562	-40
0.56267	-41
0.56333	-42
0.564	-43
0.56467	-44
0.56533	-44
0.566	-45
0.56667	-46
0.56733	-46
0.568	-46
0.56867	-46
0.56933	-47
0.57	-48
0.57067	-49
0.57133	-49
0.572	-50
0.57267	-50
0.57333	-51
0.574	-51
0.57467	-52
0.57533	-52
0.576	-52
0.57667	-52
0.57733	-52
0.578	-52
0.57867	-52
0.57933	-52
0.58	-51
0.58067	-51
0.58133	-50
0.582	-50
0.58267	-49
0.58333	-48
0.584	-48
0.58467	-47
0.58533	-47
0.586	-47
0.58667	-47
0.58733	-47
0.588	-47
0.58867	-46
0.58933	-46
0.59	-46
0.59067	-47
0.59133	-48
0.592	-49
0.59267	-50
0.59333	-51
0.594	-52
0.59467	-53
0.59533	-54
0.596	-54
0.59667	-55
0.59733	-55
0.598	-56
0.59867	-56
0.59933	-56
0.6	-56
0.60067	-57
0.60133	-57
0.602	-57
0.60267	-58
0.60333	-58
0.604	-58
0.60467	-59
0.60533	-59
0.606	-59
0.60667	-59
0.60733	-59
0.608	-59
0.60867	-59
0.60933	-59
0.61	-59
0.61067	-58
0.61133	-59
0.612	-59
0.61267	-59
0.61333	-59
0.614	-59
0.61467	-59
0.61533	-59
0.616	-59
0.61667	-59
0.61733	-59
0.618	-58
0.61867	-58
0.61933	-57
0.62	-57
0.62067	-57
0.62133	-57
0.622	-57
0.62267	-56
0.62333	-56
0.624	-56
0.62467	-55
0.62533	-54
0.626	-53
0.62667	-52
0.62733	-51
0.628	-49
0.62867	-48
0.62933	-46
0.63	-45
0.63067	-43
0.63133	-42
0.632	-41
0.63267	-40
0.63333	-38
0.634	-37
0.63467	-35
0.63533	-33
0.636	-32
0.63667	-30
0.63733	-28
0.638	-25
0.63867	-23
0.63933	-20
0.64	-17
0.64067	-14
0.64133	-11
0.642	-8
0.64267	-5
0.64333	-2
0.644	1
0.64467	4
0.64533	7
0.646	10
0.64667	14
0.64733	18
0.648	21
0.64867	24
0.64933	28
0.65	32
0.65067	36
0.65133	40
0.652	44
0.65267	49
0.65333	53
0.654	58
0.65467	62
0.65533	66
0.656	70
0.65667	75
0.65733	80
0.658	84
0.65867	89
0.65933	95
0.66	100
0.66067	106
0.66133	112
0.662	118
0.66267	123
0.66333	129
0.664	135
0.66467	140
0.66533	146
0.666	152
0.66667	158
0.66733	163
0.668	169
0.66867	174
0.66933	180
0.67	185
0.67067	189
0.67133	194
0.672	198
0.67267	203
0.67333	208
0.674	212
0.67467	216
0.67533	220
0.676	224
0.67667	228
0.67733	232
0.678	235
0.67867	238
0.67933	242
0.68	244
0.68067	247
0.68133	249
0.682	251
0.68267	253
0.68333	255
0.684	256
0.68467	257
0.68533	259
0.686	260
0.68667	260
0.68733	260
0.688	260
0.68867	260
0.68933	259
0.69	259
0.69067	258
0.69133	256
0.692	255
0.69267	253
0.69333	252
0.694	250
0.69467	247
0.69533	245
0.696	242
0.69667	239
0.69733	236
0.698	233
0.69867	230
0.69933	227
0.7	223
0.70067	220
0.70133	216
0.702	212
0.70267	207
0.70333	203
0.704	198
0.70467	193
0.70533	188
0.706	184
0.70667	179
0.70733	174
0.708	169
0.70867	165
0.70933	159
0.71	154
0.71067	148
0.71133	143
0.712	138
0.71267	132
0.71333	127
0.714	121
0.71467	115
0.71533	109
0.716	104
0.71667	99
0.71733	94
0.718	89
0.71867	84
0.71933	79
0.72	74
0.72067	70
0.72133	66
0.722	62
0.72267	58
0.72333	54
0.724	50
0.72467	46
0.72533	43
0.726	40
0.72667	36
0.72733	32
0.728	29
0.72867	25
0.72933	21
0.73	18
0.73067	15
0.73133	12
0.732	8
0.73267	5
0.73333	2
0.734	-1
0.73467	-3
0.73533	-6
0.736	-8
0.73667	-10
0.73733	-11
0.738	-13
0.73867	-14
0.73933	-16
0.74	-17
0.74067	-17
0.74133	-18
0.742	-18
0.74267	-19
0.74333	-19
0.744	-20
0.74467	-21
0.74533	-22
0.746	-23
0.74667	-24
0.74733	-25
0.748	-26
0.74867	-27
0.74933	-28
0.75	-29
0.75067	-29
0.75133	-29
0.752	-29
0.75267	-30
0.75333	-30
0.754	-30
0.75467	-30
0.75533	-30
0.756	-30
0.75667	-30
0.75733	-30
0.758	-30
0.75867	-30
0.75933	-30
0.76	-31
0.76067	-31
0.76133	-31
0.762	-32
0.76267	-32
0.76333	-33
0.764	-33
0.76467	-33
0.76533	-33
0.766	-33
0.76667	-33
0.76733	-32
0.768	-31
0.76867	-30
0.76933	-29
0.77	-29
0.77067	-28
0.77133	-28
0.772	-28
0.77267	-27
0.77333	-27
0.774	-26
0.77467	-26
0.77533	-25
0.776	-25
0.77667	-25
0.77733	-25
0.778	-25
0.77867	-25
0.77933	-24
0.78	-24
0.78067	-23
0.78133	-22
0.782	-21
0.78267	-21
0.78333	-20
0.784	-20
0.78467	-19
0.78533	-18
0.786	-18
0.78667	-18
0.78733	-17
0.788	-16
0.78867	-16
0.78933	-15
0.79	-15
0.79067	-15
0.79133	-15
0.792	-16
0.79267	-17
0.79333	-18
0.794	-18
0.79467	-19
0.79533	-20
0.796	-20
0.79667	-20
0.79733	-20
0.798	-20
0.79867	-19
0.79933	-19
0.8	-19
0.80067	-18
0.80133	-18
0.802	-18
0.80267	-19
0.80333	-19
0.804	-19
0.80467	-19
0.80533	-20
0.806	-21
0.80667	-21
0.80733	-21
0.808	-21
0.80867	-22
0.80933	-23
0.81	-23
0.81067	-23
0.81133	-24
0.812	-24
0.81267	-24
0.81333	-24
0.814	-23
0.81467	-24
0.81533	-24
0.816	-25
0.81667	-25
0.81733	-25
0.818	-25
0.81867	-26
0.81933	-26
0.82	-26
0.82067	-26
0.82133	-27
0.822	-27
0.82267	-27
0.82333	-28
0.824	-28
0.82467	-29
0.82533	-30
0.826	-30
0.82667	-31
0.82733	-32
0.828	-32
0.82867	-33
0.82933	-33
0.83	-33
0.83067	-33
0.83133	-32
0.832	-32
0.83267	-32
0.83333	-31
0.834	-31
0.83467	-31
0.83533	-30
0.836	-30
0.83667	-29
0.83733	-29
0.838	-29
0.83867	-28
0.83933	-27
0.84	-26
0.84067	-24
0.84133	-23
0.842	-21
0.84267	-20
0.84333	-19
0.844	-19
0.84467	-19
0.84533	-19
0.846	-19
0.84667	-19
0.84733	-20
0.848	-21
0.84867	-21
0.84933	-22
0.85	-22
0.85067	-22
0.85133	-22
0.852	-23
0.85267	-23
0.85333	-24
0.854	-24
0.85467	-25
0.85533	-25
0.856	-25
0.85667	-26
0.85733	-26
0.858	-26
0.85867	-26
0.85933	-27
0.86	-27
0.86067	-28
0.86133	-28
0.862	-29
0.86267	-29
0.86333	-29
0.864	-30
0.86467	-30
0.86533	-31
0.866	-31
0.86667	-32
0.86733	-32
0.868	-32
0.86867	-32
0.86933	-32
0.87	-32
0.87067	-31
0.87133	-31
0.872	-30
0.87267	-29
0.87333	-28
0.874	-28
0.87467	-28
0.87533	-28
0.876	-28
0.87667	-29
0.87733	-29
0.878	-29
0.87867	-29
0.87933	-29
0.88	-29
0.88067	-29
0.88133	-28
0.882	-28
0.88267	-27
0.88333	-27
0.884	-26
0.88467	-26
0.88533	-26
0.886	-27
0.88667	-27
0.88733	-27
0.888	-27
0.88867	-27
0.88933	-27
0.89	-27
0.89067	-26
0.89133	-26
0.892	-25
0.89267	-24
0.89333	-24
0.894	-24
0.89467	-23
0.89533	-23
0.896	-23
0.89667	-22
0.89733	-22
0.898	-22
0.89867	-22
0.89933	-22
0.9	-21
0.90067	-21
0.90133	-20
0.902	-21
0.90267	-21
0.90333	-21
0.904	-21
0.90467	-22
0.90533	-22
0.906	-22
0.90667	-22
0.90733	-22
0.908	-22
0.90867	-22
0.90933	-21
0.91	-21
0.91067	-21
0.91133	-21
0.912	-21
0.91267	-21
0.91333	-21
0.914	-21
0.91467	-21
0.91533	-21
0.916	-21
0.91667	-21
0.91733	-21
0.918	-21
0.91867	-21
0.91933	-20
0.92	-20
0.92067	-20
0.92133	-20
0.922	-20
0.92267	-20
0.92333	-19
0.924	-19
0.92467	-18
0.92533	-18
0.926	-17
0.92667	-18
0.92733	-18
0.928	-18
0.92867	-18
0.92933	-18
0.93	-18
0.93067	-18
0.93133	-18
0.932	-19
0.93267	-19
0.93333	-19
0.934	-20
0.93467	-20
0.93533	-20
0.936	-20
0.93667	-20
0.93733	-20
0.938	-20
0.93867	-20
0.93933	-21
0.94	-21
0.94067	-22
0.94133	-23
0.942	-24
0.94267	-24
0.94333	-24
0.944	-25
0.94467	-25
0.94533	-25
0.946	-26
0.94667	-26
0.94733	-26
0.948	-27
0.94867	-27
0.94933	-27
0.95	-27
0.95067	-27
0.95133	-27
0.952	-27
0.95267	-27
0.95333	-26
0.954	-26
0.95467	-26
0.95533	-25
0.956	-25
0.95667	-25
0.95733	-26
0.958	-26
0.95867	-27
0.95933	-27
0.96	-27
0.96067	-28
0.96133	-28
0.962	-29
0.96267	-29
0.96333	-29
0.964	-29
0.96467	-29
0.96533	-29
0.966	-29
0.96667	-30
0.96733	-30
0.968	-30
0.96867	-31
0.96933	-31
0.97	-31
0.97067	-31
0.97133	-32
0.972	-32
0.97267	-33
0.97333	-33
0.974	-34
0.97467	-34
0.97533	-35
0.976	-35
0.97667	-35
0.97733	-35
0.978	-35
0.97867	-35
0.97933	-35
0.98	-35
0.98067	-35
0.98133	-35
0.982	-34
0.98267	-33
0.98333	-33
0.984	-31
0.98467	-30
0.98533	-30
0.986	-29
0.98667	-28
0.98733	-28
0.988	-27
0.98867	-27
0.98933	-26
0.99	-26
0.99067	-26
0.99133	-26
0.992	-26
0.99267	-26
0.99333	-26
0.994	-26
0.99467	-26
0.99533	-26
0.996	-26
0.99667	-26
0.99733	-26
0.998	-26
0.99867	-27
0.99933	-27
1	-28
1.00067	-28
1.00133	-28
1.002	-28
1.00267	-28
1.00333	-28
1.004	-28
1.00467	-28
1.00533	-27
1.006	-26
1.00667	-25
1.00733	-24
1.008	-23
1.00867	-22
1.00933	-22
1.01	-21
1.01067	-21
1.01133	-21
1.012	-21
1.01267	-21
1.01333	-21
1.014	-21
1.01467	-22
1.01533	-22
1.016	-22
1.01667	-22
1.01733	-23
1.018	-23
1.01867	-23
1.01933	-23
1.02	-24
1.02067	-26
1.02133	-27
1.022	-28
1.02267	-29
1.02333	-29
1.024	-30
1.02467	-30
1.02533	-30
1.026	-30
1.02667	-30
1.02733	-29
1.028	-29
1.02867	-29
1.02933	-28
1.03	-27
1.03067	-27
1.03133	-26
1.032	-25
1.03267	-24
1.03333	-24
1.034	-23
1.03467	-23
1.03533	-22
1.036	-22
1.03667	-21
1.03733	-19
1.038	-18
1.03867	-18
1.03933	-17
1.04	-17
1.04067	-17
1.04133	-17
1.042	-16
1.04267	-16
1.04333	-16
1.044	-16
1.04467	-16
1.04533	-16
1.046	-17
1.04667	-17
1.04733	-17
1.048	-17
1.04867	-17
1.04933	-16
1.05	-16
1.05067	-17
1.05133	-17
1.052	-17
1.05267	-17
1.05333	-17
1.054	-18
1.05467	-17
1.05533	-17
1.056	-17
1.05667	-17
1.05733	-16
1.058	-16
1.05867	-15
1.05933	-15
1.06	-14
1.06067	-14
1.06133	-14
1.062	-14
1.06267	-14
1.06333	-13
1.064	-12
1.06467	-12
1.06533	-11
1.066	-11
1.06667	-10
1.06733	-9
1.068	-8
1.06867	-7
1.06933	-6
1.07	-6
1.07067	-5
1.07133	-4
1.072	-4
1.07267	-3
1.07333	-1
1.074	0
1.07467	2
1.07533	4
1.076	6
1.07667	8
1.07733	9
1.078	11
1.07867	12
1.07933	13
1.08	14
1.08067	14
1.08133	15
1.082	16
1.08267	16
1.08333	17
1.084	18
1.08467	19
1.08533	20
1.086	20
1.08667	21
1.08733	21
1.088	22
1.08867	23
1.08933	24
1.09	25
1.09067	26
1.09133	27
1.092	28
1.09267	29
1.09333	29
1.094	30
1.09467	30
1.09533	31
1.096	31
1.09667	31
1.09733	31
1.098	32
1.09867	32
1.09933	32
1.1	33
1.10067	34
1.10133	34
1.102	35
1.10267	36
1.10333	36
1.104	37
1.10467	38
1.10533	39
1.106	40
1.10667	40
1.10733	41
1.108	42
1.10867	42
1.10933	43
1.11	44
1.11067	45
1.11133	47
1.112	48
1.11267	48
1.11333	49
1.114	49
1.11467	50
1.11533	50
1.116	50
1.11667	49
1.11733	49
1.118	48
1.11867	47
1.11933	46
1.12	45
1.12067	44
1.12133	43
1.122	42
1.12267	41
1.12333	40
1.124	39
1.12467	39
1.12533	38
1.126	37
1.12667	36
1.12733	35
1.128	35
1.12867	34
1.12933	34
1.13	34
1.13067	34
1.13133	34
1.132	33
1.13267	33
1.13333	32
1.134	32
1.13467	32
1.13533	32
1.136	32
1.13667	31
1.13733	31
1.138	30
1.13867	29
1.13933	28
1.14	28
1.14067	27
1.14133	27
1.142	28
1.14267	28
1.14333	28
1.144	27
1.14467	26
1.14533	26
1.146	25
1.14667	24
1.14733	23
1.148	23
1.14867	22
1.14933	21
1.15	20
1.15067	18
1.15133	17
1.152	15
1.15267	14
1.15333	13
1.154	11
1.15467	10
1.15533	8
1.156	6
1.15667	5
1.15733	3
1.158	2
1.15867	1
1.15933	0
1.16	-1
1.16067	-2
1.16133	-3
1.162	-3
1.16267	-4
1.16333	-4
1.164	-4
1.16467	-4
1.16533	-4
1.166	-5
1.16667	-5
1.16733	-6
1.168	-7
1.16867	-9
1.16933	-9
1.17	-10
1.17067	-10
1.17133	-11
1.172	-11
1.17267	-11
1.17333	-12
1.174	-12
1.17467	-12
1.17533	-12
1.176	-12
1.17667	-12
1.17733	-12
1.178	-12
1.17867	-12
1.17933	-12
1.18	-13
1.18067	-14
1.18133	-14
1.182	-15
1.18267	-15
1.18333	-16
1.184	-16
1.18467	-17
1.18533	-17
1.186	-17
1.18667	-18
1.18733	-19
1.188	-19
1.18867	-19
1.18933	-19
1.19	-20
1.19067	-20
1.19133	-21
1.192	-21
1.19267	-22
1.19333	-22
1.194	-23
1.19467	-23
1.19533	-24
1.196	-25
1.19667	-25
1.19733	-26
1.198	-26
1.19867	-27
1.19933	-27
1.2	-28
1.20067	-28
1.20133	-28
1.202	-29
1.20267	-29
1.20333	-29
1.204	-29
1.20467	-29
1.20533	-29
1.206	-29
1.20667	-29
1.20733	-29
1.208	-29
1.20867	-29
1.20933	-29
1.21	-29
1.21067	-30
1.21133	-30
1.212	-30
1.21267	-30
1.21333	-30
1.214	-30
1.21467	-30
1.21533	-30
1.216	-29
1.21667	-30
1.21733	-31
1.218	-31
1.21867	-32
1.21933	-32
1.22	-33
1.22067	-33
1.22133	-33
1.222	-33
1.22267	-34
1.22333	-34
1.224	-34
1.22467	-34
1.22533	-34
1.226	-34
1.22667	-34
1.22733	-34
1.228	-34
1.22867	-34
1.22933	-34
1.23	-33
1.23067	-33
1.23133	-32
1.232	-31
1.23267	-31
1.23333	-31
1.234	-30
1.23467	-30
1.23533	-29
1.236	-29
1.23667	-28
1.23733	-28
1.238	-28
1.23867	-28
1.23933	-28
1.24	-28
1.24067	-28
1.24133	-28
1.242	-28
1.24267	-28
1.24333	-29
1.244	-29
1.24467	-28
1.24533	-28
1.246	-28
1.24667	-28
1.24733	-28
1.248	-28
1.24867	-28
1.24933	-27
1.25	-27
1.25067	-26
1.25133	-26
1.252	-26
1.25267	-25
1.25333	-25
1.254	-24
1.25467	-24
1.25533	-23
1.256	-22
1.25667	-22
1.25733	-22
1.258	-22
1.25867	-21
1.25933	-21
1.26	-21
1.26067	-21
1.26133	-21
1.262	-21
1.26267	-21
1.26333	-21
1.264	-21
1.26467	-21
1.26533	-20
1.266	-20
1.26667	-20
1.26733	-21
1.268	-21
1.26867	-21
1.26933	-22
1.27	-22
1.27067	-22
1.27133	-21
1.272	-21
1.27267	-21
1.27333	-20
1.274	-19
1.27467	-19
1.27533	-18
1.276	-17
1.27667	-16
1.27733	-15
1.278	-14
1.27867	-13
1.27933	-12
1.28	-12
1.28067	-12
1.28133	-12
1.282	-12
1.28267	-11
1.28333	-11
1.284	-11
1.28467	-11
1.28533	-11
1.286	-11
1.28667	-12
1.28733	-12
1.288	-12
1.28867	-12
1.28933	-12
1.29	-12
1.29067	-12
1.29133	-12
1.292	-12
1.29267	-13
1.29333	-13
1.294	-13
1.29467	-13
1.29533	-13
1.296	-13
1.29667	-13
1.29733	-13
1.298	-13
1.29867	-14
1.29933	-14
1.3	-14
1.30067	-15
1.30133	-15
1.302	-15
1.30267	-15
1.30333	-15
1.304	-16
1.30467	-16
1.30533	-16
1.306	-16
1.30667	-17
1.30733	-17
1.308	-17
1.30867	-17
1.30933	-18
1.31	-18
1.31067	-18
1.31133	-18
1.312	-18
1.31267	-19
1.31333	-20
1.314	-20
1.31467	-20
1.31533	-20
1.316	-20
1.31667	-20
1.31733	-21
1.318	-21
1.31867	-21
1.31933	-21
1.32	-20
1.32067	-20
1.32133	-20
1.322	-20
1.32267	-20
1.32333	-20
1.324	-20
1.32467	-20
1.32533	-20
1.326	-20
1.32667	-20
1.32733	-19
1.328	-19
1.32867	-19
1.32933	-20
1.33	-20
1.33067	-20
1.33133	-19
1.332	-18
[truncated: 12,475 more rows]
