# Supplementary material for: Dual engineering of thermodynamics and kinetics in covalent organic frameworks for separation
Source: Nat Commun. 2026 Mar 10;17:3896. doi: 10.1038/s41467-026-70311-8 (PMC13125621; doi:10.1038/s41467-026-70311-8)
Supplement: Supplementary file 3 — Source Data [file 41467_2026_70311_MOESM3_ESM.zip › 676225_2_data_set_12367526_twyvxw/Source data for figures/Supplementary Figure S25d.xlsx]

## Sheet: Sheet1
Time (min)	Intensity (μV)
0	-98
6.7E-4	-97
0.00133	-97
0.002	-96
0.00267	-96
0.00333	-95
0.004	-95
0.00467	-94
0.00533	-94
0.006	-94
0.00667	-94
0.00733	-94
0.008	-95
0.00867	-95
0.00933	-95
0.01	-95
0.01067	-94
0.01133	-94
0.012	-94
0.01267	-93
0.01333	-93
0.014	-92
0.01467	-92
0.01533	-91
0.016	-91
0.01667	-90
0.01733	-90
0.018	-90
0.01867	-90
0.01933	-90
0.02	-89
0.02067	-89
0.02133	-89
0.022	-89
0.02267	-89
0.02333	-89
0.024	-90
0.02467	-90
0.02533	-91
0.026	-92
0.02667	-92
0.02733	-93
0.028	-93
0.02867	-93
0.02933	-93
0.03	-93
0.03067	-93
0.03133	-93
0.032	-93
0.03267	-93
0.03333	-93
0.034	-94
0.03467	-94
0.03533	-95
0.036	-96
0.03667	-96
0.03733	-96
0.038	-96
0.03867	-96
0.03933	-96
0.04	-96
0.04067	-95
0.04133	-95
0.042	-94
0.04267	-94
0.04333	-93
0.044	-93
0.04467	-92
0.04533	-92
0.046	-91
0.04667	-91
0.04733	-91
0.048	-90
0.04867	-90
0.04933	-89
0.05	-88
0.05067	-88
0.05133	-87
0.052	-87
0.05267	-87
0.05333	-87
0.054	-86
0.05467	-86
0.05533	-86
0.056	-86
0.05667	-86
0.05733	-86
0.058	-85
0.05867	-85
0.05933	-85
0.06	-84
0.06067	-84
0.06133	-83
0.062	-83
0.06267	-83
0.06333	-82
0.064	-83
0.06467	-83
0.06533	-83
0.066	-82
0.06667	-83
0.06733	-82
0.068	-82
0.06867	-82
0.06933	-82
0.07	-82
0.07067	-83
0.07133	-83
0.072	-84
0.07267	-84
0.07333	-83
0.074	-83
0.07467	-82
0.07533	-82
0.076	-81
0.07667	-80
0.07733	-80
0.078	-80
0.07867	-79
0.07933	-80
0.08	-80
0.08067	-80
0.08133	-80
0.082	-81
0.08267	-82
0.08333	-83
0.084	-84
0.08467	-84
0.08533	-84
0.086	-84
0.08667	-84
0.08733	-84
0.088	-84
0.08867	-84
0.08933	-83
0.09	-83
0.09067	-83
0.09133	-82
0.092	-82
0.09267	-82
0.09333	-82
0.094	-82
0.09467	-81
0.09533	-81
0.096	-80
0.09667	-79
0.09733	-78
0.098	-78
0.09867	-77
0.09933	-77
0.1	-77
0.10067	-77
0.10133	-77
0.102	-77
0.10267	-78
0.10333	-78
0.104	-78
0.10467	-78
0.10533	-79
0.106	-79
0.10667	-79
0.10733	-79
0.108	-79
0.10867	-79
0.10933	-79
0.11	-80
0.11067	-80
0.11133	-81
0.112	-81
0.11267	-82
0.11333	-83
0.114	-84
0.11467	-86
0.11533	-87
0.116	-87
0.11667	-88
0.11733	-88
0.118	-89
0.11867	-90
0.11933	-90
0.12	-90
0.12067	-90
0.12133	-90
0.122	-90
0.12267	-91
0.12333	-91
0.124	-91
0.12467	-91
0.12533	-91
0.126	-91
0.12667	-91
0.12733	-92
0.128	-92
0.12867	-92
0.12933	-93
0.13	-94
0.13067	-94
0.13133	-94
0.132	-94
0.13267	-95
0.13333	-95
0.134	-96
0.13467	-96
0.13533	-96
0.136	-96
0.13667	-96
0.13733	-97
0.138	-98
0.13867	-98
0.13933	-99
0.14	-99
0.14067	-99
0.14133	-99
0.142	-99
0.14267	-99
0.14333	-98
0.144	-97
0.14467	-96
0.14533	-96
0.146	-95
0.14667	-95
0.14733	-94
0.148	-94
0.14867	-93
0.14933	-93
0.15	-93
0.15067	-94
0.15133	-94
0.152	-95
0.15267	-94
0.15333	-94
0.154	-94
0.15467	-94
0.15533	-94
0.156	-94
0.15667	-94
0.15733	-94
0.158	-94
0.15867	-95
0.15933	-95
0.16	-95
0.16067	-95
0.16133	-95
0.162	-95
0.16267	-95
0.16333	-96
0.164	-96
0.16467	-96
0.16533	-96
0.166	-95
0.16667	-95
0.16733	-95
0.168	-95
0.16867	-95
0.16933	-95
0.17	-95
0.17067	-96
0.17133	-96
0.172	-96
0.17267	-96
0.17333	-97
0.174	-98
0.17467	-99
0.17533	-100
0.176	-100
0.17667	-100
0.17733	-100
0.178	-100
0.17867	-100
0.17933	-100
0.18	-100
0.18067	-101
0.18133	-101
0.182	-101
0.18267	-101
0.18333	-101
0.184	-101
0.18467	-101
0.18533	-101
0.186	-101
0.18667	-101
0.18733	-101
0.188	-101
0.18867	-101
0.18933	-100
0.19	-100
0.19067	-99
0.19133	-98
0.192	-97
0.19267	-96
0.19333	-95
0.194	-95
0.19467	-95
0.19533	-95
0.196	-94
0.19667	-94
0.19733	-94
0.198	-94
0.19867	-94
0.19933	-94
0.2	-94
0.20067	-94
0.20133	-94
0.202	-94
0.20267	-94
0.20333	-94
0.204	-94
0.20467	-93
0.20533	-93
0.206	-93
0.20667	-93
0.20733	-93
0.208	-94
0.20867	-94
0.20933	-95
0.21	-95
0.21067	-95
0.21133	-95
0.212	-95
0.21267	-95
0.21333	-95
0.214	-95
0.21467	-95
0.21533	-95
0.216	-96
0.21667	-96
0.21733	-97
0.218	-97
0.21867	-96
0.21933	-96
0.22	-96
0.22067	-95
0.22133	-95
0.222	-95
0.22267	-95
0.22333	-94
0.224	-94
0.22467	-94
0.22533	-94
0.226	-93
0.22667	-94
0.22733	-94
0.228	-93
0.22867	-93
0.22933	-94
0.23	-94
0.23067	-93
0.23133	-93
0.232	-93
0.23267	-94
0.23333	-94
0.234	-94
0.23467	-95
0.23533	-95
0.236	-95
0.23667	-95
0.23733	-95
0.238	-94
0.23867	-93
0.23933	-93
0.24	-92
0.24067	-92
0.24133	-91
0.242	-90
0.24267	-90
0.24333	-89
0.244	-88
0.24467	-88
0.24533	-87
0.246	-87
0.24667	-86
0.24733	-86
0.248	-86
0.24867	-85
0.24933	-85
0.25	-85
0.25067	-84
0.25133	-84
0.252	-84
0.25267	-84
0.25333	-83
0.254	-82
0.25467	-81
0.25533	-80
0.256	-80
0.25667	-80
0.25733	-80
0.258	-80
0.25867	-79
0.25933	-79
0.26	-79
0.26067	-78
0.26133	-78
0.262	-77
0.26267	-77
0.26333	-76
0.264	-76
0.26467	-75
0.26533	-75
0.266	-75
0.26667	-74
0.26733	-74
0.268	-74
0.26867	-74
0.26933	-74
0.27	-74
0.27067	-75
0.27133	-74
0.272	-74
0.27267	-74
0.27333	-73
0.274	-73
0.27467	-73
0.27533	-73
0.276	-73
0.27667	-74
0.27733	-74
0.278	-74
0.27867	-74
0.27933	-74
0.28	-74
0.28067	-74
0.28133	-74
0.282	-74
0.28267	-74
0.28333	-75
0.284	-76
0.28467	-76
0.28533	-77
0.286	-77
0.28667	-77
0.28733	-77
0.288	-77
0.28867	-77
0.28933	-77
0.29	-77
0.29067	-77
0.29133	-76
0.292	-76
0.29267	-76
0.29333	-75
0.294	-76
0.29467	-76
0.29533	-76
0.296	-77
0.29667	-78
0.29733	-79
0.298	-79
0.29867	-80
0.29933	-82
0.3	-83
0.30067	-83
0.30133	-84
0.302	-84
0.30267	-84
0.30333	-84
0.304	-84
0.30467	-84
0.30533	-84
0.306	-84
0.30667	-84
0.30733	-84
0.308	-84
0.30867	-84
0.30933	-84
0.31	-84
0.31067	-84
0.31133	-84
0.312	-84
0.31267	-84
0.31333	-84
0.314	-85
0.31467	-85
0.31533	-85
0.316	-85
0.31667	-85
0.31733	-85
0.318	-86
0.31867	-87
0.31933	-88
0.32	-89
0.32067	-90
0.32133	-91
0.322	-92
0.32267	-93
0.32333	-93
0.324	-94
0.32467	-95
0.32533	-95
0.326	-96
0.32667	-96
0.32733	-96
0.328	-96
0.32867	-96
0.32933	-96
0.33	-96
0.33067	-96
0.33133	-95
0.332	-95
0.33267	-95
0.33333	-95
0.334	-95
0.33467	-95
0.33533	-95
0.336	-95
0.33667	-95
0.33733	-95
0.338	-95
0.33867	-96
0.33933	-96
0.34	-96
0.34067	-96
0.34133	-95
0.342	-94
0.34267	-94
0.34333	-93
0.344	-93
0.34467	-92
0.34533	-92
0.346	-92
0.34667	-92
0.34733	-91
0.348	-90
0.34867	-89
0.34933	-89
0.35	-89
0.35067	-89
0.35133	-88
0.352	-88
0.35267	-88
0.35333	-88
0.354	-88
0.35467	-87
0.35533	-86
0.356	-86
0.35667	-86
0.35733	-87
0.358	-87
0.35867	-88
0.35933	-87
0.36	-87
0.36067	-87
0.36133	-87
0.362	-87
0.36267	-87
0.36333	-86
0.364	-86
0.36467	-87
0.36533	-87
0.366	-88
0.36667	-88
0.36733	-88
0.368	-88
0.36867	-88
0.36933	-89
0.37	-89
0.37067	-89
0.37133	-89
0.372	-89
0.37267	-89
0.37333	-89
0.374	-89
0.37467	-89
0.37533	-89
0.376	-89
0.37667	-90
0.37733	-90
0.378	-91
0.37867	-91
0.37933	-91
0.38	-90
0.38067	-90
0.38133	-90
0.382	-90
0.38267	-90
0.38333	-89
0.384	-89
0.38467	-89
0.38533	-88
0.386	-87
0.38667	-87
0.38733	-87
0.388	-88
0.38867	-88
0.38933	-89
0.39	-89
0.39067	-89
0.39133	-89
0.392	-90
0.39267	-90
0.39333	-90
0.394	-90
0.39467	-90
0.39533	-90
0.396	-90
0.39667	-90
0.39733	-90
0.398	-90
0.39867	-89
0.39933	-89
0.4	-89
0.40067	-89
0.40133	-89
0.402	-89
0.40267	-89
0.40333	-89
0.404	-89
0.40467	-89
0.40533	-90
0.406	-90
0.40667	-90
0.40733	-91
0.408	-91
0.40867	-91
0.40933	-91
0.41	-91
0.41067	-92
0.41133	-92
0.412	-93
0.41267	-93
0.41333	-93
0.414	-92
0.41467	-92
0.41533	-91
0.416	-90
0.41667	-89
0.41733	-88
0.418	-87
0.41867	-86
0.41933	-84
0.42	-83
0.42067	-83
0.42133	-82
0.422	-81
0.42267	-81
0.42333	-81
0.424	-80
0.42467	-80
0.42533	-80
0.426	-79
0.42667	-79
0.42733	-78
0.428	-78
0.42867	-78
0.42933	-79
0.43	-79
0.43067	-80
0.43133	-81
0.432	-82
0.43267	-83
0.43333	-85
0.434	-86
0.43467	-87
0.43533	-87
0.436	-88
0.43667	-89
0.43733	-90
0.438	-90
0.43867	-91
0.43933	-92
0.44	-92
0.44067	-93
0.44133	-94
0.442	-95
0.44267	-96
0.44333	-97
0.444	-97
0.44467	-97
0.44533	-98
0.446	-98
0.44667	-98
0.44733	-98
0.448	-97
0.44867	-97
0.44933	-96
0.45	-96
0.45067	-96
0.45133	-96
0.452	-97
0.45267	-97
0.45333	-98
0.454	-98
0.45467	-99
0.45533	-99
0.456	-101
0.45667	-102
0.45733	-103
0.458	-103
0.45867	-104
0.45933	-104
0.46	-105
0.46067	-105
0.46133	-105
0.462	-105
0.46267	-104
0.46333	-103
0.464	-102
0.46467	-101
0.46533	-101
0.466	-100
0.46667	-100
0.46733	-99
0.468	-99
0.46867	-99
0.46933	-99
0.47	-100
0.47067	-99
0.47133	-99
0.472	-99
0.47267	-99
0.47333	-99
0.474	-99
0.47467	-99
0.47533	-99
0.476	-99
0.47667	-99
0.47733	-99
0.478	-98
0.47867	-98
0.47933	-98
0.48	-97
0.48067	-97
0.48133	-96
0.482	-96
0.48267	-95
0.48333	-95
0.484	-95
0.48467	-94
0.48533	-94
0.486	-94
0.48667	-94
0.48733	-95
0.488	-94
0.48867	-94
0.48933	-94
0.49	-94
0.49067	-94
0.49133	-94
0.492	-94
0.49267	-95
0.49333	-95
0.494	-96
0.49467	-96
0.49533	-95
0.496	-95
0.49667	-95
0.49733	-95
0.498	-95
0.49867	-95
0.49933	-95
0.5	-95
0.50067	-95
0.50133	-95
0.502	-95
0.50267	-95
0.50333	-95
0.504	-95
0.50467	-95
0.50533	-95
0.506	-95
0.50667	-95
0.50733	-95
0.508	-95
0.50867	-96
0.50933	-96
0.51	-96
0.51067	-97
0.51133	-98
0.512	-98
0.51267	-98
0.51333	-98
0.514	-97
0.51467	-97
0.51533	-96
0.516	-96
0.51667	-95
0.51733	-95
0.518	-95
0.51867	-95
0.51933	-95
0.52	-95
0.52067	-96
0.52133	-96
0.522	-96
0.52267	-96
0.52333	-96
0.524	-96
0.52467	-96
0.52533	-96
0.526	-96
0.52667	-96
0.52733	-96
0.528	-95
0.52867	-95
0.52933	-95
0.53	-94
0.53067	-94
0.53133	-94
0.532	-94
0.53267	-94
0.53333	-94
0.534	-95
0.53467	-95
0.53533	-94
0.536	-94
0.53667	-93
0.53733	-92
0.538	-92
0.53867	-91
0.53933	-91
0.54	-91
0.54067	-90
0.54133	-90
0.542	-89
0.54267	-89
0.54333	-89
0.544	-89
0.54467	-89
0.54533	-89
0.546	-89
0.54667	-88
0.54733	-88
0.548	-88
0.54867	-88
0.54933	-89
0.55	-89
0.55067	-88
0.55133	-87
0.552	-87
0.55267	-86
0.55333	-85
0.554	-85
0.55467	-84
0.55533	-83
0.556	-82
0.55667	-81
0.55733	-80
0.558	-80
0.55867	-81
0.55933	-81
0.56	-80
0.56067	-80
0.56133	-80
0.562	-79
0.56267	-79
0.56333	-79
0.564	-79
0.56467	-77
0.56533	-77
0.566	-75
0.56667	-74
0.56733	-73
0.568	-72
0.56867	-71
0.56933	-71
0.57	-70
0.57067	-69
0.57133	-69
0.572	-68
0.57267	-68
0.57333	-68
0.574	-68
0.57467	-68
0.57533	-68
0.576	-67
0.57667	-66
0.57733	-65
0.578	-64
0.57867	-63
0.57933	-63
0.58	-63
0.58067	-62
0.58133	-62
0.582	-62
0.58267	-62
0.58333	-62
0.584	-62
0.58467	-62
0.58533	-62
0.586	-61
0.58667	-61
0.58733	-61
0.588	-61
0.58867	-60
0.58933	-60
0.59	-60
0.59067	-60
0.59133	-60
0.592	-59
0.59267	-59
0.59333	-58
0.594	-57
0.59467	-56
0.59533	-55
0.596	-54
0.59667	-54
0.59733	-53
0.598	-53
0.59867	-53
0.59933	-52
0.6	-52
0.60067	-51
0.60133	-51
0.602	-51
0.60267	-51
0.60333	-52
0.604	-52
0.60467	-52
0.60533	-52
0.606	-52
0.60667	-52
0.60733	-52
0.608	-52
0.60867	-52
0.60933	-51
0.61	-51
0.61067	-51
0.61133	-52
0.612	-51
0.61267	-51
0.61333	-50
0.614	-50
0.61467	-49
0.61533	-49
0.616	-48
0.61667	-47
0.61733	-46
0.618	-46
0.61867	-46
0.61933	-46
0.62	-46
0.62067	-46
0.62133	-46
0.622	-46
0.62267	-47
0.62333	-47
0.624	-47
0.62467	-46
0.62533	-45
0.626	-44
0.62667	-44
0.62733	-43
0.628	-43
0.62867	-42
0.62933	-42
0.63	-42
0.63067	-42
0.63133	-41
0.632	-41
0.63267	-41
0.63333	-41
0.634	-41
0.63467	-41
0.63533	-41
0.636	-40
0.63667	-40
0.63733	-39
0.638	-39
0.63867	-38
0.63933	-37
0.64	-37
0.64067	-36
0.64133	-35
0.642	-34
0.64267	-34
0.64333	-34
0.644	-33
0.64467	-33
0.64533	-33
0.646	-32
0.64667	-32
0.64733	-31
0.648	-31
0.64867	-31
0.64933	-30
0.65	-30
0.65067	-30
0.65133	-30
0.652	-31
0.65267	-31
0.65333	-31
0.654	-31
0.65467	-31
0.65533	-31
0.656	-30
0.65667	-29
0.65733	-29
0.658	-27
0.65867	-26
0.65933	-25
0.66	-23
0.66067	-22
0.66133	-21
0.662	-21
0.66267	-21
0.66333	-20
0.664	-20
0.66467	-19
0.66533	-19
0.666	-19
0.66667	-18
0.66733	-18
0.668	-17
0.66867	-17
0.66933	-16
0.67	-16
0.67067	-15
0.67133	-15
0.672	-16
0.67267	-16
0.67333	-16
0.674	-15
0.67467	-15
0.67533	-15
0.676	-15
0.67667	-15
0.67733	-15
0.678	-15
0.67867	-15
0.67933	-15
0.68	-14
0.68067	-14
0.68133	-13
0.682	-13
0.68267	-13
0.68333	-13
0.684	-13
0.68467	-13
0.68533	-13
0.686	-12
0.68667	-12
0.68733	-11
0.688	-9
0.68867	-8
0.68933	-8
0.69	-6
0.69067	-5
0.69133	-4
0.692	-3
0.69267	-2
0.69333	-1
0.694	-1
0.69467	0
0.69533	1
0.696	3
0.69667	3
0.69733	3
0.698	3
0.69867	4
0.69933	4
0.7	4
0.70067	3
0.70133	3
0.702	4
0.70267	4
0.70333	4
0.704	4
0.70467	4
0.70533	3
0.706	2
0.70667	2
0.70733	2
0.708	2
0.70867	2
0.70933	2
0.71	2
0.71067	2
0.71133	1
0.712	1
0.71267	0
0.71333	0
0.714	0
0.71467	1
0.71533	1
0.716	1
0.71667	1
0.71733	2
0.718	2
0.71867	2
0.71933	2
0.72	2
0.72067	2
0.72133	2
0.722	2
0.72267	3
0.72333	3
0.724	3
0.72467	3
0.72533	3
0.726	3
0.72667	4
0.72733	4
0.728	4
0.72867	5
0.72933	6
0.73	7
0.73067	9
0.73133	9
0.732	10
0.73267	11
0.73333	11
0.734	11
0.73467	12
0.73533	12
0.736	12
0.73667	12
0.73733	12
0.738	12
0.73867	12
0.73933	12
0.74	12
0.74067	12
0.74133	12
0.742	13
0.74267	13
0.74333	14
0.744	14
0.74467	14
0.74533	15
0.746	16
0.74667	16
0.74733	17
0.748	17
0.74867	18
0.74933	18
0.75	18
0.75067	18
0.75133	18
0.752	18
0.75267	17
0.75333	17
0.754	18
0.75467	18
0.75533	18
0.756	18
0.75667	19
0.75733	20
0.758	21
0.75867	22
0.75933	23
0.76	24
0.76067	26
0.76133	27
0.762	28
0.76267	29
0.76333	29
0.764	30
0.76467	30
0.76533	31
0.766	31
0.76667	30
0.76733	29
0.768	28
0.76867	28
0.76933	27
0.77	27
0.77067	26
0.77133	25
0.772	25
0.77267	23
0.77333	22
0.774	22
0.77467	21
0.77533	21
0.776	20
0.77667	20
0.77733	19
0.778	19
0.77867	19
0.77933	18
0.78	18
0.78067	18
0.78133	19
0.782	19
0.78267	19
0.78333	18
0.784	18
0.78467	19
0.78533	19
0.786	19
0.78667	19
0.78733	19
0.788	20
0.78867	21
0.78933	22
0.79	22
0.79067	23
0.79133	24
0.792	25
0.79267	26
0.79333	27
0.794	28
0.79467	28
0.79533	28
0.796	28
0.79667	28
0.79733	29
0.798	30
0.79867	31
0.79933	32
0.8	33
0.80067	34
0.80133	34
0.802	35
0.80267	36
0.80333	36
0.804	37
0.80467	38
0.80533	38
0.806	38
0.80667	39
0.80733	39
0.808	40
0.80867	40
0.80933	40
0.81	41
0.81067	41
0.81133	42
0.812	42
0.81267	42
0.81333	42
0.814	43
0.81467	43
0.81533	43
0.816	44
0.81667	44
0.81733	45
0.818	45
0.81867	46
0.81933	47
0.82	48
0.82067	50
0.82133	51
0.822	52
0.82267	53
0.82333	54
0.824	55
0.82467	56
0.82533	56
0.826	57
0.82667	58
0.82733	58
0.828	57
0.82867	57
0.82933	57
0.83	57
0.83067	57
0.83133	57
0.832	57
0.83267	57
0.83333	57
0.834	58
0.83467	59
0.83533	59
0.836	60
0.83667	61
0.83733	62
0.838	63
0.83867	63
0.83933	65
0.84	66
0.84067	67
0.84133	69
0.842	69
0.84267	71
0.84333	72
0.844	72
0.84467	73
0.84533	73
0.846	73
0.84667	72
0.84733	73
0.848	73
0.84867	74
0.84933	74
0.85	75
0.85067	77
0.85133	78
0.852	78
0.85267	79
0.85333	80
0.854	81
0.85467	82
0.85533	83
0.856	84
0.85667	85
0.85733	85
0.858	86
0.85867	87
0.85933	88
0.86	89
0.86067	89
0.86133	90
0.862	91
0.86267	92
0.86333	93
0.864	94
0.86467	94
0.86533	95
0.866	95
0.86667	95
0.86733	95
0.868	95
0.86867	96
0.86933	96
0.87	96
0.87067	96
0.87133	96
0.872	96
0.87267	96
0.87333	96
0.874	96
0.87467	97
0.87533	97
0.876	98
0.87667	98
0.87733	98
0.878	98
0.87867	98
0.87933	98
0.88	97
0.88067	97
0.88133	98
0.882	98
0.88267	98
0.88333	98
0.884	99
0.88467	99
0.88533	99
0.886	98
0.88667	98
0.88733	98
0.888	98
0.88867	98
0.88933	98
0.89	98
0.89067	98
0.89133	99
0.892	99
0.89267	99
0.89333	98
0.894	98
0.89467	98
0.89533	99
0.896	100
0.89667	101
0.89733	102
0.898	103
0.89867	105
0.89933	105
0.9	106
0.90067	107
0.90133	107
0.902	108
0.90267	109
0.90333	110
0.904	110
0.90467	111
0.90533	112
0.906	113
0.90667	113
0.90733	114
0.908	115
0.90867	116
0.90933	117
0.91	118
0.91067	119
0.91133	120
0.912	121
0.91267	123
0.91333	124
0.914	125
0.91467	126
0.91533	127
0.916	128
0.91667	129
0.91733	130
0.918	131
0.91867	132
0.91933	133
0.92	134
0.92067	134
0.92133	135
0.922	136
0.92267	137
0.92333	137
0.924	138
0.92467	138
0.92533	139
0.926	139
0.92667	139
0.92733	140
0.928	140
0.92867	140
0.92933	141
0.93	141
0.93067	141
0.93133	142
0.932	142
0.93267	142
0.93333	142
0.934	143
0.93467	143
0.93533	143
0.936	144
0.93667	144
0.93733	144
0.938	143
0.93867	143
0.93933	143
0.94	143
0.94067	142
0.94133	142
0.942	142
0.94267	142
0.94333	142
0.944	141
0.94467	141
0.94533	141
0.946	141
0.94667	141
0.94733	140
0.948	140
0.94867	140
0.94933	140
0.95	140
0.95067	140
0.95133	140
0.952	140
0.95267	140
0.95333	141
0.954	141
0.95467	141
0.95533	142
0.956	143
0.95667	143
0.95733	143
0.958	144
0.95867	146
0.95933	147
0.96	148
0.96067	149
0.96133	149
0.962	149
0.96267	149
0.96333	149
0.964	149
0.96467	149
0.96533	150
0.966	149
0.96667	149
0.96733	149
0.968	149
0.96867	149
0.96933	150
0.97	150
0.97067	151
0.97133	152
0.972	152
0.97267	152
0.97333	152
0.974	152
0.97467	152
0.97533	151
0.976	151
0.97667	151
0.97733	150
0.978	151
0.97867	151
0.97933	151
0.98	150
0.98067	150
0.98133	150
0.982	149
0.98267	149
0.98333	149
0.984	150
0.98467	150
0.98533	150
0.986	150
0.98667	150
0.98733	150
0.988	150
0.98867	149
0.98933	150
0.99	150
0.99067	150
0.99133	150
0.992	150
0.99267	150
0.99333	150
0.994	149
0.99467	149
0.99533	149
0.996	149
0.99667	149
0.99733	149
0.998	150
0.99867	151
0.99933	152
1	153
1.00067	154
1.00133	155
1.002	155
1.00267	155
1.00333	155
1.004	155
1.00467	155
1.00533	155
1.006	156
1.00667	157
1.00733	157
1.008	158
1.00867	159
1.00933	160
1.01	160
1.01067	161
1.01133	161
1.012	161
1.01267	161
1.01333	160
1.014	160
1.01467	160
1.01533	160
1.016	159
1.01667	159
1.01733	159
1.018	159
1.01867	159
1.01933	158
1.02	158
1.02067	157
1.02133	157
1.022	157
1.02267	158
1.02333	158
1.024	158
1.02467	158
1.02533	158
1.026	158
1.02667	158
1.02733	157
1.028	157
1.02867	158
1.02933	158
1.03	157
1.03067	157
1.03133	157
1.032	158
1.03267	158
1.03333	158
1.034	159
1.03467	158
1.03533	158
1.036	157
1.03667	157
1.03733	156
1.038	156
1.03867	157
1.03933	157
1.04	157
1.04067	157
1.04133	157
1.042	157
1.04267	157
1.04333	157
1.044	156
1.04467	156
1.04533	157
1.046	157
1.04667	158
1.04733	157
1.048	157
1.04867	158
1.04933	158
1.05	158
1.05067	158
1.05133	157
1.052	157
1.05267	157
1.05333	157
1.054	157
1.05467	156
1.05533	156
1.056	156
1.05667	156
1.05733	156
1.058	157
1.05867	157
1.05933	158
1.06	158
1.06067	158
1.06133	158
1.062	159
1.06267	159
1.06333	159
1.064	159
1.06467	159
1.06533	160
1.066	160
1.06667	161
1.06733	161
1.068	162
1.06867	163
1.06933	163
1.07	164
1.07067	164
1.07133	164
1.072	164
1.07267	164
1.07333	164
1.074	164
1.07467	164
1.07533	164
1.076	164
1.07667	164
1.07733	164
1.078	164
1.07867	164
1.07933	164
1.08	165
1.08067	165
1.08133	166
1.082	166
1.08267	167
1.08333	167
1.084	168
1.08467	169
1.08533	170
1.086	171
1.08667	171
1.08733	171
1.088	171
1.08867	171
1.08933	171
1.09	172
1.09067	172
1.09133	173
1.092	173
1.09267	174
1.09333	173
1.094	174
1.09467	174
1.09533	173
1.096	173
1.09667	173
1.09733	173
1.098	173
1.09867	173
1.09933	173
1.1	173
1.10067	173
1.10133	173
1.102	173
1.10267	173
1.10333	173
1.104	173
1.10467	173
1.10533	173
1.106	173
1.10667	173
1.10733	173
1.108	173
1.10867	173
1.10933	173
1.11	173
1.11067	173
1.11133	173
1.112	174
1.11267	174
1.11333	174
1.114	174
1.11467	174
1.11533	174
1.116	174
1.11667	174
1.11733	174
1.118	174
1.11867	174
1.11933	174
1.12	174
1.12067	174
1.12133	173
1.122	172
1.12267	172
1.12333	171
1.124	170
1.12467	169
1.12533	169
1.126	168
1.12667	168
1.12733	168
1.128	167
1.12867	167
1.12933	167
1.13	167
1.13067	167
1.13133	166
1.132	166
1.13267	166
1.13333	166
1.134	166
1.13467	166
1.13533	167
1.136	168
1.13667	169
1.13733	170
1.138	171
1.13867	172
1.13933	172
1.14	172
1.14067	173
1.14133	173
1.142	173
1.14267	173
1.14333	173
1.144	174
1.14467	175
1.14533	175
1.146	175
1.14667	175
1.14733	176
1.148	176
1.14867	177
1.14933	178
1.15	180
1.15067	181
1.15133	182
1.152	184
1.15267	185
1.15333	185
1.154	186
1.15467	186
1.15533	186
1.156	186
1.15667	185
1.15733	185
1.158	185
1.15867	184
1.15933	184
1.16	183
1.16067	182
1.16133	181
1.162	181
1.16267	180
1.16333	180
1.164	180
1.16467	180
1.16533	179
1.166	178
1.16667	178
1.16733	178
1.168	178
1.16867	177
1.16933	177
1.17	177
1.17067	176
1.17133	176
1.172	175
1.17267	174
1.17333	174
1.174	173
1.17467	172
1.17533	172
1.176	171
1.17667	170
1.17733	170
1.178	169
1.17867	168
1.17933	168
1.18	167
1.18067	167
1.18133	167
1.182	167
1.18267	167
1.18333	167
1.184	167
1.18467	167
1.18533	167
1.186	167
1.18667	167
1.18733	167
1.188	167
1.18867	167
1.18933	167
1.19	168
1.19067	169
1.19133	169
1.192	169
1.19267	170
1.19333	169
1.194	169
1.19467	168
1.19533	167
1.196	167
1.19667	166
1.19733	166
1.198	166
1.19867	166
1.19933	166
1.2	166
1.20067	166
1.20133	166
1.202	165
1.20267	165
1.20333	165
1.204	165
1.20467	165
1.20533	165
1.206	164
1.20667	164
1.20733	164
1.208	164
1.20867	164
1.20933	164
1.21	165
1.21067	165
1.21133	166
1.212	166
1.21267	166
1.21333	167
1.214	167
1.21467	167
1.21533	166
1.216	166
1.21667	167
1.21733	167
1.218	167
1.21867	167
1.21933	167
1.22	167
1.22067	167
1.22133	166
1.222	167
1.22267	167
1.22333	166
1.224	166
1.22467	165
1.22533	165
1.226	165
1.22667	164
1.22733	164
1.228	163
1.22867	162
1.22933	161
1.23	161
1.23067	160
1.23133	160
1.232	160
1.23267	159
1.23333	159
1.234	159
1.23467	159
1.23533	159
1.236	159
1.23667	160
1.23733	160
1.238	160
1.23867	161
1.23933	161
1.24	161
1.24067	162
1.24133	162
1.242	162
1.24267	163
1.24333	164
1.244	165
1.24467	165
1.24533	165
1.246	165
1.24667	166
1.24733	166
1.248	166
1.24867	166
1.24933	166
1.25	166
1.25067	166
1.25133	166
1.252	166
1.25267	166
1.25333	166
1.254	166
1.25467	165
1.25533	165
1.256	165
1.25667	165
1.25733	166
1.258	166
1.25867	167
1.25933	167
1.26	168
1.26067	168
1.26133	168
1.262	167
1.26267	167
1.26333	167
1.264	167
1.26467	167
1.26533	167
1.266	167
1.26667	166
1.26733	166
1.268	165
1.26867	165
1.26933	165
1.27	166
1.27067	167
1.27133	167
1.272	167
1.27267	168
1.27333	168
1.274	168
1.27467	168
1.27533	169
1.276	169
1.27667	169
1.27733	169
1.278	170
1.27867	169
1.27933	169
1.28	168
1.28067	168
1.28133	168
1.282	168
1.28267	168
1.28333	168
1.284	168
1.28467	168
1.28533	168
1.286	169
1.28667	169
1.28733	170
1.288	170
1.28867	170
1.28933	170
1.29	170
1.29067	170
1.29133	169
1.292	168
1.29267	168
1.29333	168
1.294	167
1.29467	167
1.29533	167
1.296	167
1.29667	167
1.29733	167
1.298	167
1.29867	166
1.29933	166
1.3	165
1.30067	165
1.30133	165
1.302	165
1.30267	164
1.30333	164
1.304	165
1.30467	164
1.30533	164
1.306	163
1.30667	163
1.30733	163
1.308	163
1.30867	163
1.30933	163
1.31	163
1.31067	164
1.31133	164
1.312	164
1.31267	164
1.31333	164
1.314	164
1.31467	163
1.31533	163
1.316	163
1.31667	163
1.31733	163
1.318	162
1.31867	162
1.31933	163
1.32	163
1.32067	163
1.32133	163
1.322	162
1.32267	161
1.32333	160
1.324	159
1.32467	158
1.32533	157
1.326	156
1.32667	156
1.32733	156
1.328	155
1.32867	155
1.32933	154
1.33	153
1.33067	152
1.33133	152
1.332	151
[truncated: 6,418 more rows]
