# Supplementary material for: Dual engineering of thermodynamics and kinetics in covalent organic frameworks for separation
Source: Nat Commun. 2026 Mar 10;17:3896. doi: 10.1038/s41467-026-70311-8 (PMC13125621; doi:10.1038/s41467-026-70311-8)
Supplement: Supplementary file 3 — Source Data [file 41467_2026_70311_MOESM3_ESM.zip › 676225_2_data_set_12367526_twyvxw/Source data for figures/Supplementary Figure S25e.xlsx]

## Sheet: Sheet1
Time (min)	Intensity (μV)
0	233
6.7E-4	233
0.00133	234
0.002	234
0.00267	235
0.00333	235
0.004	236
0.00467	236
0.00533	236
0.006	237
0.00667	237
0.00733	237
0.008	238
0.00867	238
0.00933	238
0.01	237
0.01067	237
0.01133	238
0.012	238
0.01267	238
0.01333	239
0.014	239
0.01467	239
0.01533	240
0.016	241
0.01667	241
0.01733	242
0.018	243
0.01867	243
0.01933	244
0.02	244
0.02067	244
0.02133	245
0.022	245
0.02267	245
0.02333	246
0.024	246
0.02467	247
0.02533	247
0.026	247
0.02667	248
0.02733	248
0.028	249
0.02867	250
0.02933	250
0.03	250
0.03067	251
0.03133	252
0.032	252
0.03267	253
0.03333	253
0.034	254
0.03467	254
0.03533	254
0.036	254
0.03667	253
0.03733	253
0.038	252
0.03867	252
0.03933	252
0.04	251
0.04067	251
0.04133	251
0.042	251
0.04267	251
0.04333	251
0.044	251
0.04467	250
0.04533	250
0.046	249
0.04667	249
0.04733	249
0.048	248
0.04867	248
0.04933	247
0.05	247
0.05067	246
0.05133	246
0.052	246
0.05267	247
0.05333	247
0.054	248
0.05467	248
0.05533	248
0.056	248
0.05667	248
0.05733	248
0.058	248
0.05867	248
0.05933	248
0.06	248
0.06067	248
0.06133	248
0.062	248
0.06267	248
0.06333	248
0.064	249
0.06467	249
0.06533	249
0.066	249
0.06667	249
0.06733	250
0.068	251
0.06867	252
0.06933	253
0.07	254
0.07067	255
0.07133	256
0.072	257
0.07267	257
0.07333	258
0.074	258
0.07467	259
0.07533	259
0.076	259
0.07667	259
0.07733	258
0.078	258
0.07867	257
0.07933	257
0.08	256
0.08067	256
0.08133	255
0.082	255
0.08267	255
0.08333	254
0.084	254
0.08467	254
0.08533	254
0.086	253
0.08667	252
0.08733	251
0.088	251
0.08867	250
0.08933	249
0.09	248
0.09067	248
0.09133	247
0.092	245
0.09267	245
0.09333	245
0.094	245
0.09467	245
0.09533	245
0.096	245
0.09667	245
0.09733	245
0.098	246
0.09867	246
0.09933	246
0.1	246
0.10067	246
0.10133	246
0.102	246
0.10267	247
0.10333	248
0.104	248
0.10467	249
0.10533	249
0.106	250
0.10667	250
0.10733	251
0.108	251
0.10867	251
0.10933	251
0.11	250
0.11067	251
0.11133	250
0.112	250
0.11267	249
0.11333	248
0.114	247
0.11467	246
0.11533	245
0.116	244
0.11667	243
0.11733	242
0.118	241
0.11867	241
0.11933	241
0.12	241
0.12067	242
0.12133	242
0.122	242
0.12267	241
0.12333	241
0.124	241
0.12467	241
0.12533	241
0.126	241
0.12667	240
0.12733	240
0.128	239
0.12867	238
0.12933	237
0.13	237
0.13067	237
0.13133	237
0.132	238
0.13267	238
0.13333	238
0.134	239
0.13467	239
0.13533	239
0.136	239
0.13667	239
0.13733	239
0.138	238
0.13867	238
0.13933	238
0.14	238
0.14067	238
0.14133	239
0.142	239
0.14267	240
0.14333	240
0.144	240
0.14467	241
0.14533	242
0.146	243
0.14667	243
0.14733	244
0.148	245
0.14867	245
0.14933	246
0.15	246
0.15067	247
0.15133	247
0.152	247
0.15267	246
0.15333	245
0.154	245
0.15467	244
0.15533	244
0.156	244
0.15667	244
0.15733	243
0.158	243
0.15867	242
0.15933	242
0.16	241
0.16067	240
0.16133	240
0.162	240
0.16267	240
0.16333	240
0.164	240
0.16467	241
0.16533	241
0.166	241
0.16667	241
0.16733	241
0.168	241
0.16867	241
0.16933	241
0.17	241
0.17067	241
0.17133	242
0.172	242
0.17267	242
0.17333	242
0.174	241
0.17467	241
0.17533	241
0.176	241
0.17667	241
0.17733	241
0.178	240
0.17867	240
0.17933	239
0.18	239
0.18067	238
0.18133	237
0.182	237
0.18267	237
0.18333	237
0.184	237
0.18467	236
0.18533	236
0.186	236
0.18667	236
0.18733	236
0.188	237
0.18867	237
0.18933	238
0.19	238
0.19067	238
0.19133	238
0.192	237
0.19267	237
0.19333	236
0.194	235
0.19467	234
0.19533	232
0.196	231
0.19667	231
0.19733	230
0.198	230
0.19867	229
0.19933	228
0.2	228
0.20067	228
0.20133	228
0.202	228
0.20267	229
0.20333	229
0.204	230
0.20467	230
0.20533	230
0.206	230
0.20667	231
0.20733	231
0.208	231
0.20867	232
0.20933	232
0.21	232
0.21067	232
0.21133	232
0.212	233
0.21267	232
0.21333	232
0.214	232
0.21467	231
0.21533	230
0.216	230
0.21667	229
0.21733	228
0.218	227
0.21867	227
0.21933	227
0.22	227
0.22067	227
0.22133	226
0.222	226
0.22267	226
0.22333	226
0.224	225
0.22467	225
0.22533	225
0.226	225
0.22667	225
0.22733	225
0.228	225
0.22867	225
0.22933	226
0.23	226
0.23067	226
0.23133	226
0.232	226
0.23267	225
0.23333	225
0.234	224
0.23467	224
0.23533	223
0.236	223
0.23667	222
0.23733	222
0.238	222
0.23867	222
0.23933	222
0.24	222
0.24067	223
0.24133	223
0.242	223
0.24267	223
0.24333	224
0.244	224
0.24467	225
0.24533	225
0.246	225
0.24667	226
0.24733	226
0.248	226
0.24867	227
0.24933	227
0.25	227
0.25067	227
0.25133	227
0.252	227
0.25267	227
0.25333	227
0.254	227
0.25467	227
0.25533	227
0.256	227
0.25667	227
0.25733	227
0.258	227
0.25867	226
0.25933	226
0.26	225
0.26067	225
0.26133	224
0.262	223
0.26267	223
0.26333	222
0.264	221
0.26467	221
0.26533	221
0.266	221
0.26667	221
0.26733	221
0.268	221
0.26867	221
0.26933	221
0.27	220
0.27067	219
0.27133	218
0.272	217
0.27267	216
0.27333	215
0.274	215
0.27467	214
0.27533	214
0.276	214
0.27667	215
0.27733	215
0.278	216
0.27867	218
0.27933	219
0.28	220
0.28067	220
0.28133	221
0.282	222
0.28267	224
0.28333	225
0.284	226
0.28467	227
0.28533	228
0.286	229
0.28667	229
0.28733	230
0.288	231
0.28867	231
0.28933	232
0.29	233
0.29067	234
0.29133	235
0.292	236
0.29267	237
0.29333	238
0.294	238
0.29467	239
0.29533	240
0.296	240
0.29667	240
0.29733	240
0.298	240
0.29867	240
0.29933	240
0.3	241
0.30067	241
0.30133	241
0.302	240
0.30267	241
0.30333	241
0.304	241
0.30467	240
0.30533	240
0.306	240
0.30667	239
0.30733	239
0.308	239
0.30867	238
0.30933	238
0.31	237
0.31067	236
0.31133	236
0.312	236
0.31267	236
0.31333	237
0.314	238
0.31467	239
0.31533	240
0.316	242
0.31667	243
0.31733	244
0.318	244
0.31867	245
0.31933	245
0.32	245
0.32067	245
0.32133	246
0.322	246
0.32267	246
0.32333	246
0.324	247
0.32467	248
0.32533	248
0.326	248
0.32667	248
0.32733	247
0.328	247
0.32867	246
0.32933	245
0.33	245
0.33067	244
0.33133	244
0.332	244
0.33267	244
0.33333	243
0.334	243
0.33467	243
0.33533	243
0.336	243
0.33667	243
0.33733	244
0.338	244
0.33867	245
0.33933	246
0.34	246
0.34067	246
0.34133	246
0.342	246
0.34267	246
0.34333	245
0.344	245
0.34467	244
0.34533	243
0.346	242
0.34667	241
0.34733	239
0.348	238
0.34867	237
0.34933	236
0.35	235
0.35067	234
0.35133	233
0.352	232
0.35267	231
0.35333	231
0.354	230
0.35467	230
0.35533	231
0.356	231
0.35667	231
0.35733	231
0.358	231
0.35867	231
0.35933	231
0.36	231
0.36067	231
0.36133	231
0.362	231
0.36267	231
0.36333	232
0.364	232
0.36467	232
0.36533	233
0.366	233
0.36667	232
0.36733	232
0.368	231
0.36867	231
0.36933	230
0.37	230
0.37067	231
0.37133	231
0.372	232
0.37267	233
0.37333	233
0.374	234
0.37467	234
0.37533	235
0.376	235
0.37667	236
0.37733	236
0.378	237
0.37867	237
0.37933	237
0.38	238
0.38067	238
0.38133	238
0.382	237
0.38267	236
0.38333	235
0.384	235
0.38467	234
0.38533	234
0.386	234
0.38667	234
0.38733	234
0.388	234
0.38867	235
0.38933	235
0.39	236
0.39067	237
0.39133	237
0.392	238
0.39267	238
0.39333	239
0.394	239
0.39467	239
0.39533	240
0.396	240
0.39667	240
0.39733	240
0.398	241
0.39867	241
0.39933	242
0.4	242
0.40067	242
0.40133	243
0.402	243
0.40267	244
0.40333	245
0.404	245
0.40467	245
0.40533	246
0.406	246
0.40667	246
0.40733	246
0.408	246
0.40867	246
0.40933	246
0.41	246
0.41067	247
0.41133	247
0.412	247
0.41267	247
0.41333	247
0.414	248
0.41467	248
0.41533	249
0.416	250
0.41667	250
0.41733	251
0.418	252
0.41867	253
0.41933	253
0.42	253
0.42067	253
0.42133	253
0.422	254
0.42267	254
0.42333	254
0.424	254
0.42467	254
0.42533	254
0.426	254
0.42667	254
0.42733	254
0.428	253
0.42867	253
0.42933	253
0.43	254
0.43067	254
0.43133	254
0.432	255
0.43267	256
0.43333	255
0.434	255
0.43467	255
0.43533	255
0.436	254
0.43667	253
0.43733	253
0.438	252
0.43867	252
0.43933	252
0.44	252
0.44067	252
0.44133	252
0.442	252
0.44267	252
0.44333	252
0.444	252
0.44467	252
0.44533	252
0.446	251
0.44667	251
0.44733	251
0.448	251
0.44867	252
0.44933	252
0.45	252
0.45067	253
0.45133	253
0.452	253
0.45267	254
0.45333	254
0.454	254
0.45467	254
0.45533	254
0.456	254
0.45667	254
0.45733	254
0.458	253
0.45867	253
0.45933	252
0.46	251
0.46067	251
0.46133	250
0.462	250
0.46267	249
0.46333	249
0.464	249
0.46467	249
0.46533	249
0.466	248
0.46667	249
0.46733	249
0.468	250
0.46867	251
0.46933	251
0.47	251
0.47067	251
0.47133	251
0.472	252
0.47267	252
0.47333	252
0.474	252
0.47467	251
0.47533	250
0.476	250
0.47667	249
0.47733	249
0.478	248
0.47867	247
0.47933	247
0.48	247
0.48067	246
0.48133	246
0.482	245
0.48267	245
0.48333	244
0.484	245
0.48467	245
0.48533	245
0.486	245
0.48667	245
0.48733	245
0.488	245
0.48867	246
0.48933	246
0.49	246
0.49067	246
0.49133	246
0.492	246
0.49267	246
0.49333	246
0.494	246
0.49467	247
0.49533	247
0.496	247
0.49667	246
0.49733	246
0.498	246
0.49867	245
0.49933	245
0.5	244
0.50067	244
0.50133	243
0.502	243
0.50267	243
0.50333	242
0.504	242
0.50467	242
0.50533	242
0.506	242
0.50667	243
0.50733	243
0.508	243
0.50867	244
0.50933	245
0.51	245
0.51067	245
0.51133	245
0.512	245
0.51267	245
0.51333	245
0.514	245
0.51467	245
0.51533	244
0.516	244
0.51667	243
0.51733	243
0.518	244
0.51867	244
0.51933	244
0.52	244
0.52067	245
0.52133	245
0.522	245
0.52267	245
0.52333	245
0.524	245
0.52467	246
0.52533	246
0.526	246
0.52667	247
0.52733	247
0.528	247
0.52867	247
0.52933	248
0.53	247
0.53067	248
0.53133	248
0.532	248
0.53267	249
0.53333	249
0.534	249
0.53467	249
0.53533	249
0.536	249
0.53667	249
0.53733	249
0.538	249
0.53867	250
0.53933	249
0.54	250
0.54067	250
0.54133	250
0.542	249
0.54267	249
0.54333	248
0.544	248
0.54467	248
0.54533	248
0.546	248
0.54667	248
0.54733	249
0.548	249
0.54867	249
0.54933	249
0.55	249
0.55067	250
0.55133	250
0.552	250
0.55267	251
0.55333	251
0.554	251
0.55467	252
0.55533	252
0.556	253
0.55667	253
0.55733	254
0.558	254
0.55867	254
0.55933	254
0.56	254
0.56067	254
0.56133	254
0.562	253
0.56267	252
0.56333	252
0.564	251
0.56467	251
0.56533	250
0.566	250
0.56667	250
0.56733	250
0.568	250
0.56867	250
0.56933	250
0.57	250
0.57067	249
0.57133	249
0.572	249
0.57267	249
0.57333	249
0.574	249
0.57467	248
0.57533	248
0.576	248
0.57667	249
0.57733	249
0.578	249
0.57867	249
0.57933	248
0.58	248
0.58067	248
0.58133	248
0.582	248
0.58267	247
0.58333	247
0.584	247
0.58467	247
0.58533	247
0.586	248
0.58667	248
0.58733	248
0.588	248
0.58867	248
0.58933	248
0.59	248
0.59067	248
0.59133	249
0.592	249
0.59267	249
0.59333	249
0.594	249
0.59467	250
0.59533	250
0.596	250
0.59667	250
0.59733	250
0.598	250
0.59867	250
0.59933	251
0.6	251
0.60067	251
0.60133	252
0.602	252
0.60267	253
0.60333	254
0.604	255
0.60467	255
0.60533	255
0.606	256
0.60667	256
0.60733	256
0.608	257
0.60867	258
0.60933	258
0.61	259
0.61067	259
0.61133	260
0.612	261
0.61267	261
0.61333	262
0.614	263
0.61467	263
0.61533	264
0.616	264
0.61667	264
0.61733	264
0.618	264
0.61867	263
0.61933	263
0.62	263
0.62067	263
0.62133	262
0.622	262
0.62267	263
0.62333	263
0.624	263
0.62467	262
0.62533	262
0.626	262
0.62667	263
0.62733	264
0.628	264
0.62867	264
0.62933	264
0.63	264
0.63067	264
0.63133	264
0.632	264
0.63267	264
0.63333	264
0.634	263
0.63467	263
0.63533	262
0.636	262
0.63667	261
0.63733	261
0.638	260
0.63867	260
0.63933	260
0.64	260
0.64067	261
0.64133	261
0.642	262
0.64267	262
0.64333	262
0.644	263
0.64467	263
0.64533	263
0.646	262
0.64667	262
0.64733	262
0.648	262
0.64867	262
0.64933	261
0.65	261
0.65067	261
0.65133	262
0.652	263
0.65267	263
0.65333	264
0.654	265
0.65467	265
0.65533	266
0.656	266
0.65667	266
0.65733	267
0.658	268
0.65867	268
0.65933	269
0.66	269
0.66067	270
0.66133	269
0.662	269
0.66267	270
0.66333	270
0.664	271
0.66467	272
0.66533	273
0.666	274
0.66667	275
0.66733	277
0.668	278
0.66867	279
0.66933	279
0.67	280
0.67067	281
0.67133	282
0.672	283
0.67267	284
0.67333	285
0.674	286
0.67467	286
0.67533	287
0.676	288
0.67667	289
0.67733	289
0.678	290
0.67867	290
0.67933	290
0.68	291
0.68067	292
0.68133	293
0.682	293
0.68267	294
0.68333	294
0.684	295
0.68467	295
0.68533	295
0.686	296
0.68667	295
0.68733	295
0.688	295
0.68867	295
0.68933	295
0.69	295
0.69067	294
0.69133	294
0.692	294
0.69267	293
0.69333	293
0.694	293
0.69467	293
0.69533	293
0.696	293
0.69667	293
0.69733	294
0.698	293
0.69867	293
0.69933	293
0.7	293
0.70067	293
0.70133	293
0.702	293
0.70267	293
0.70333	293
0.704	294
0.70467	294
0.70533	295
0.706	295
0.70667	296
0.70733	296
0.708	297
0.70867	297
0.70933	297
0.71	298
0.71067	298
0.71133	298
0.712	299
0.71267	299
0.71333	299
0.714	300
0.71467	299
0.71533	299
0.716	299
0.71667	299
0.71733	299
0.718	298
0.71867	298
0.71933	298
0.72	298
0.72067	298
0.72133	298
0.722	298
0.72267	298
0.72333	298
0.724	298
0.72467	298
0.72533	298
0.726	298
0.72667	298
0.72733	298
0.728	297
0.72867	297
0.72933	297
0.73	298
0.73067	298
0.73133	299
0.732	299
0.73267	300
0.73333	300
0.734	299
0.73467	299
0.73533	298
0.736	297
0.73667	296
0.73733	295
0.738	294
0.73867	294
0.73933	294
0.74	293
0.74067	293
0.74133	293
0.742	293
0.74267	293
0.74333	293
0.744	294
0.74467	294
0.74533	294
0.746	294
0.74667	293
0.74733	293
0.748	293
0.74867	293
0.74933	294
0.75	294
0.75067	294
0.75133	295
0.752	295
0.75267	296
0.75333	296
0.754	296
0.75467	296
0.75533	296
0.756	297
0.75667	297
0.75733	298
0.758	298
0.75867	299
0.75933	300
0.76	301
0.76067	302
0.76133	302
0.762	303
0.76267	303
0.76333	302
0.764	302
0.76467	302
0.76533	302
0.766	302
0.76667	302
0.76733	301
0.768	301
0.76867	301
0.76933	300
0.77	300
0.77067	299
0.77133	299
0.772	299
0.77267	298
0.77333	298
0.774	297
0.77467	297
0.77533	296
0.776	295
0.77667	294
0.77733	294
0.778	294
0.77867	293
0.77933	293
0.78	292
0.78067	293
0.78133	293
0.782	294
0.78267	294
0.78333	295
0.784	296
0.78467	297
0.78533	297
0.786	297
0.78667	298
0.78733	298
0.788	298
0.78867	298
0.78933	297
0.79	297
0.79067	297
0.79133	297
0.792	297
0.79267	297
0.79333	297
0.794	297
0.79467	297
0.79533	298
0.796	298
0.79667	299
0.79733	299
0.798	299
0.79867	299
0.79933	299
0.8	299
0.80067	300
0.80133	300
0.802	300
0.80267	301
0.80333	301
0.804	301
0.80467	301
0.80533	300
0.806	300
0.80667	300
0.80733	300
0.808	299
0.80867	299
0.80933	299
0.81	299
0.81067	299
0.81133	300
0.812	300
0.81267	300
0.81333	300
0.814	301
0.81467	302
0.81533	302
0.816	302
0.81667	303
0.81733	303
0.818	303
0.81867	304
0.81933	304
0.82	305
0.82067	305
0.82133	305
0.822	305
0.82267	305
0.82333	306
0.824	306
0.82467	305
0.82533	305
0.826	306
0.82667	306
0.82733	306
0.828	306
0.82867	306
0.82933	307
0.83	307
0.83067	307
0.83133	308
0.832	308
0.83267	309
0.83333	309
0.834	310
0.83467	309
0.83533	309
0.836	308
0.83667	308
0.83733	308
0.838	307
0.83867	307
0.83933	307
0.84	306
0.84067	306
0.84133	306
0.842	306
0.84267	305
0.84333	305
0.844	304
0.84467	304
0.84533	304
0.846	305
0.84667	305
0.84733	306
0.848	306
0.84867	307
0.84933	307
0.85	307
0.85067	307
0.85133	307
0.852	307
0.85267	307
0.85333	307
0.854	307
0.85467	308
0.85533	308
0.856	309
0.85667	309
0.85733	310
0.858	311
0.85867	311
0.85933	311
0.86	311
0.86067	312
0.86133	312
0.862	312
0.86267	312
0.86333	311
0.864	311
0.86467	311
0.86533	312
0.866	312
0.86667	312
0.86733	312
0.868	312
0.86867	312
0.86933	312
0.87	312
0.87067	312
0.87133	311
0.872	311
0.87267	310
0.87333	310
0.874	310
0.87467	310
0.87533	309
0.876	309
0.87667	309
0.87733	309
0.878	309
0.87867	309
0.87933	310
0.88	310
0.88067	310
0.88133	310
0.882	310
0.88267	311
0.88333	312
0.884	312
0.88467	312
0.88533	312
0.886	312
0.88667	311
0.88733	312
0.888	312
0.88867	312
0.88933	312
0.89	312
0.89067	312
0.89133	313
0.892	313
0.89267	313
0.89333	313
0.894	314
0.89467	314
0.89533	314
0.896	315
0.89667	316
0.89733	317
0.898	318
0.89867	319
0.89933	320
0.9	321
0.90067	322
0.90133	322
0.902	323
0.90267	323
0.90333	323
0.904	323
0.90467	322
0.90533	322
0.906	322
0.90667	322
0.90733	323
0.908	323
0.90867	323
0.90933	323
0.91	324
0.91067	325
0.91133	325
0.912	325
0.91267	326
0.91333	326
0.914	327
0.91467	327
0.91533	327
0.916	327
0.91667	327
0.91733	327
0.918	327
0.91867	327
0.91933	327
0.92	326
0.92067	325
0.92133	325
0.922	325
0.92267	325
0.92333	325
0.924	325
0.92467	326
0.92533	326
0.926	326
0.92667	327
0.92733	327
0.928	326
0.92867	326
0.92933	326
0.93	325
0.93067	326
0.93133	326
0.932	326
0.93267	326
0.93333	326
0.934	326
0.93467	326
0.93533	326
0.936	326
0.93667	326
0.93733	325
0.938	325
0.93867	325
0.93933	325
0.94	324
0.94067	324
0.94133	323
0.942	323
0.94267	322
0.94333	322
0.944	323
0.94467	323
0.94533	324
0.946	325
0.94667	326
0.94733	327
0.948	328
0.94867	328
0.94933	328
0.95	329
0.95067	328
0.95133	328
0.952	329
0.95267	329
0.95333	330
0.954	330
0.95467	330
0.95533	330
0.956	330
0.95667	330
0.95733	330
0.958	330
0.95867	330
0.95933	331
0.96	332
0.96067	332
0.96133	333
0.962	333
0.96267	334
0.96333	334
0.964	334
0.96467	334
0.96533	334
0.966	334
0.96667	334
0.96733	334
0.968	334
0.96867	334
0.96933	333
0.97	333
0.97067	334
0.97133	334
0.972	334
0.97267	335
0.97333	335
0.974	335
0.97467	334
0.97533	334
0.976	334
0.97667	334
0.97733	334
0.978	333
0.97867	333
0.97933	332
0.98	332
0.98067	332
0.98133	332
0.982	331
0.98267	330
0.98333	330
0.984	329
0.98467	328
0.98533	327
0.986	327
0.98667	326
0.98733	327
0.988	327
0.98867	328
0.98933	329
0.99	329
0.99067	330
0.99133	330
0.992	331
0.99267	330
0.99333	331
0.994	331
0.99467	331
0.99533	331
0.996	331
0.99667	332
0.99733	332
0.998	332
0.99867	332
0.99933	331
1	331
1.00067	331
1.00133	330
1.002	329
1.00267	329
1.00333	328
1.004	328
1.00467	327
1.00533	327
1.006	326
1.00667	327
1.00733	327
1.008	326
1.00867	326
1.00933	326
1.01	327
1.01067	327
1.01133	327
1.012	327
1.01267	327
1.01333	328
1.014	329
1.01467	330
1.01533	331
1.016	332
1.01667	332
1.01733	333
1.018	333
1.01867	334
1.01933	334
1.02	335
1.02067	335
1.02133	334
1.022	334
1.02267	334
1.02333	334
1.024	333
1.02467	334
1.02533	334
1.026	334
1.02667	334
1.02733	334
1.028	335
1.02867	335
1.02933	335
1.03	335
1.03067	335
1.03133	336
1.032	336
1.03267	336
1.03333	337
1.034	338
1.03467	338
1.03533	338
1.036	338
1.03667	338
1.03733	338
1.038	338
1.03867	338
1.03933	338
1.04	338
1.04067	338
1.04133	338
1.042	337
1.04267	337
1.04333	337
1.044	337
1.04467	337
1.04533	337
1.046	337
1.04667	338
1.04733	338
1.048	338
1.04867	337
1.04933	337
1.05	337
1.05067	337
1.05133	337
1.052	337
1.05267	337
1.05333	337
1.054	336
1.05467	336
1.05533	336
1.056	336
1.05667	337
1.05733	337
1.058	337
1.05867	337
1.05933	337
1.06	337
1.06067	336
1.06133	336
1.062	336
1.06267	335
1.06333	335
1.064	335
1.06467	335
1.06533	334
1.066	334
1.06667	334
1.06733	334
1.068	334
1.06867	334
1.06933	334
1.07	333
1.07067	334
1.07133	334
1.072	334
1.07267	335
1.07333	336
1.074	336
1.07467	337
1.07533	338
1.076	338
1.07667	339
1.07733	339
1.078	340
1.07867	341
1.07933	342
1.08	342
1.08067	343
1.08133	343
1.082	343
1.08267	344
1.08333	344
1.084	344
1.08467	344
1.08533	345
1.086	345
1.08667	346
1.08733	346
1.088	347
1.08867	348
1.08933	348
1.09	349
1.09067	349
1.09133	350
1.092	350
1.09267	350
1.09333	350
1.094	350
1.09467	350
1.09533	350
1.096	350
1.09667	350
1.09733	351
1.098	351
1.09867	352
1.09933	352
1.1	352
1.10067	353
1.10133	353
1.102	353
1.10267	352
1.10333	352
1.104	351
1.10467	351
1.10533	351
1.106	350
1.10667	350
1.10733	350
1.108	350
1.10867	351
1.10933	351
1.11	352
1.11067	352
1.11133	353
1.112	353
1.11267	353
1.11333	354
1.114	354
1.11467	354
1.11533	355
1.116	355
1.11667	356
1.11733	356
1.118	356
1.11867	356
1.11933	356
1.12	356
1.12067	356
1.12133	355
1.122	355
1.12267	354
1.12333	354
1.124	353
1.12467	353
1.12533	352
1.126	351
1.12667	350
1.12733	350
1.128	350
1.12867	349
1.12933	348
1.13	348
1.13067	347
1.13133	347
1.132	347
1.13267	346
1.13333	346
1.134	346
1.13467	346
1.13533	346
1.136	346
1.13667	347
1.13733	348
1.138	348
1.13867	349
1.13933	350
1.14	351
1.14067	352
1.14133	353
1.142	353
1.14267	353
1.14333	353
1.144	354
1.14467	354
1.14533	354
1.146	354
1.14667	355
1.14733	355
1.148	355
1.14867	356
1.14933	356
1.15	357
1.15067	357
1.15133	357
1.152	357
1.15267	358
1.15333	358
1.154	358
1.15467	359
1.15533	360
1.156	360
1.15667	361
1.15733	361
1.158	361
1.15867	360
1.15933	360
1.16	359
1.16067	359
1.16133	360
1.162	360
1.16267	360
1.16333	361
1.164	361
1.16467	361
1.16533	362
1.166	362
1.16667	362
1.16733	363
1.168	363
1.16867	363
1.16933	363
1.17	363
1.17067	363
1.17133	363
1.172	364
1.17267	365
1.17333	365
1.174	365
1.17467	365
1.17533	365
1.176	365
1.17667	365
1.17733	366
1.178	366
1.17867	366
1.17933	365
1.18	365
1.18067	365
1.18133	365
1.182	364
1.18267	365
1.18333	365
1.184	365
1.18467	365
1.18533	365
1.186	364
1.18667	364
1.18733	364
1.188	364
1.18867	363
1.18933	363
1.19	363
1.19067	363
1.19133	363
1.192	363
1.19267	362
1.19333	362
1.194	361
1.19467	361
1.19533	360
1.196	360
1.19667	359
1.19733	358
1.198	358
1.19867	357
1.19933	357
1.2	356
1.20067	356
1.20133	355
1.202	354
1.20267	353
1.20333	353
1.204	353
1.20467	352
1.20533	353
1.206	353
1.20667	354
1.20733	354
1.208	355
1.20867	356
1.20933	357
1.21	358
1.21067	359
1.21133	359
1.212	359
1.21267	360
1.21333	360
1.214	359
1.21467	359
1.21533	359
1.216	360
1.21667	360
1.21733	360
1.218	360
1.21867	360
1.21933	361
1.22	361
1.22067	361
1.22133	361
1.222	361
1.22267	361
1.22333	360
1.224	360
1.22467	360
1.22533	359
1.226	359
1.22667	359
1.22733	359
1.228	359
1.22867	358
1.22933	358
1.23	358
1.23067	358
1.23133	358
1.232	357
1.23267	357
1.23333	356
1.234	355
1.23467	354
1.23533	354
1.236	353
1.23667	353
1.23733	353
1.238	353
1.23867	353
1.23933	353
1.24	353
1.24067	353
1.24133	353
1.242	354
1.24267	355
1.24333	356
1.244	356
1.24467	358
1.24533	359
1.246	360
1.24667	362
1.24733	363
1.248	364
1.24867	365
1.24933	365
1.25	366
1.25067	367
1.25133	368
1.252	368
1.25267	368
1.25333	369
1.254	369
1.25467	368
1.25533	368
1.256	367
1.25667	366
1.25733	366
1.258	366
1.25867	366
1.25933	365
1.26	364
1.26067	363
1.26133	362
1.262	361
1.26267	361
1.26333	361
1.264	361
1.26467	361
1.26533	362
1.266	363
1.26667	363
1.26733	363
1.268	363
1.26867	363
1.26933	363
1.27	363
1.27067	362
1.27133	362
1.272	362
1.27267	361
1.27333	361
1.274	362
1.27467	362
1.27533	362
1.276	362
1.27667	362
1.27733	361
1.278	361
1.27867	361
1.27933	361
1.28	361
1.28067	361
1.28133	361
1.282	360
1.28267	360
1.28333	360
1.284	359
1.28467	359
1.28533	359
1.286	358
1.28667	359
1.28733	359
1.288	359
1.28867	359
1.28933	359
1.29	358
1.29067	358
1.29133	357
1.292	356
1.29267	355
1.29333	355
1.294	354
1.29467	353
1.29533	352
1.296	351
1.29667	351
1.29733	350
1.298	350
1.29867	350
1.29933	350
1.3	350
1.30067	351
1.30133	351
1.302	351
1.30267	352
1.30333	352
1.304	353
1.30467	354
1.30533	355
1.306	355
1.30667	355
1.30733	356
1.308	356
1.30867	356
1.30933	357
1.31	357
1.31067	358
1.31133	358
1.312	359
1.31267	361
1.31333	362
1.314	363
1.31467	364
1.31533	365
1.316	367
1.31667	368
1.31733	368
1.318	369
1.31867	370
1.31933	371
1.32	372
1.32067	373
1.32133	373
1.322	374
1.32267	374
1.32333	374
1.324	374
1.32467	374
1.32533	375
1.326	375
1.32667	375
1.32733	374
1.328	374
1.32867	373
1.32933	373
1.33	373
1.33067	372
1.33133	371
1.332	370
[truncated: 7,068 more rows]
