# Supplementary material for: Dual engineering of thermodynamics and kinetics in covalent organic frameworks for separation
Source: Nat Commun. 2026 Mar 10;17:3896. doi: 10.1038/s41467-026-70311-8 (PMC13125621; doi:10.1038/s41467-026-70311-8)
Supplement: Supplementary file 3 — Source Data [file 41467_2026_70311_MOESM3_ESM.zip › 676225_2_data_set_12367526_twyvxw/Source data for figures/Supplementary Figure S25f.xlsx]

## Sheet: Sheet1
Time (min)	Intensity (μV)
0	291
6.7E-4	292
0.00133	292
0.002	293
0.00267	293
0.00333	293
0.004	294
0.00467	294
0.00533	294
0.006	294
0.00667	293
0.00733	293
0.008	293
0.00867	293
0.00933	293
0.01	292
0.01067	292
0.01133	292
0.012	292
0.01267	292
0.01333	291
0.014	291
0.01467	290
0.01533	290
0.016	290
0.01667	291
0.01733	292
0.018	293
0.01867	293
0.01933	293
0.02	294
0.02067	294
0.02133	295
0.022	295
0.02267	295
0.02333	295
0.024	295
0.02467	295
0.02533	296
0.026	296
0.02667	297
0.02733	298
0.028	298
0.02867	299
0.02933	299
0.03	299
0.03067	299
0.03133	298
0.032	297
0.03267	297
0.03333	296
0.034	295
0.03467	295
0.03533	294
0.036	294
0.03667	294
0.03733	294
0.038	294
0.03867	294
0.03933	294
0.04	294
0.04067	294
0.04133	294
0.042	294
0.04267	293
0.04333	293
0.044	293
0.04467	292
0.04533	292
0.046	292
0.04667	292
0.04733	292
0.048	292
0.04867	292
0.04933	291
0.05	291
0.05067	291
0.05133	291
0.052	291
0.05267	291
0.05333	292
0.054	292
0.05467	292
0.05533	293
0.056	293
0.05667	294
0.05733	294
0.058	294
0.05867	293
0.05933	292
0.06	292
0.06067	291
0.06133	291
0.062	290
0.06267	290
0.06333	290
0.064	290
0.06467	290
0.06533	291
0.066	291
0.06667	291
0.06733	291
0.068	291
0.06867	291
0.06933	290
0.07	290
0.07067	290
0.07133	290
0.072	290
0.07267	290
0.07333	291
0.074	291
0.07467	290
0.07533	290
0.076	290
0.07667	291
0.07733	291
0.078	291
0.07867	292
0.07933	292
0.08	292
0.08067	292
0.08133	292
0.082	292
0.08267	291
0.08333	291
0.084	291
0.08467	290
0.08533	290
0.086	290
0.08667	289
0.08733	289
0.088	289
0.08867	289
0.08933	289
0.09	289
0.09067	289
0.09133	289
0.092	288
0.09267	289
0.09333	289
0.094	290
0.09467	290
0.09533	290
0.096	290
0.09667	290
0.09733	290
0.098	290
0.09867	291
0.09933	291
0.1	291
0.10067	291
0.10133	291
0.102	290
0.10267	290
0.10333	290
0.104	290
0.10467	289
0.10533	289
0.106	289
0.10667	288
0.10733	289
0.108	289
0.10867	289
0.10933	289
0.11	289
0.11067	289
0.11133	290
0.112	291
0.11267	292
0.11333	292
0.114	292
0.11467	292
0.11533	292
0.116	293
0.11667	293
0.11733	293
0.118	294
0.11867	294
0.11933	295
0.12	295
0.12067	296
0.12133	297
0.122	297
0.12267	298
0.12333	299
0.124	300
0.12467	301
0.12533	302
0.126	302
0.12667	302
0.12733	301
0.128	301
0.12867	301
0.12933	300
0.13	298
0.13067	297
0.13133	297
0.132	296
0.13267	296
0.13333	295
0.134	295
0.13467	295
0.13533	294
0.136	294
0.13667	293
0.13733	293
0.138	292
0.13867	292
0.13933	291
0.14	291
0.14067	291
0.14133	290
0.142	290
0.14267	289
0.14333	289
0.144	289
0.14467	289
0.14533	289
0.146	288
0.14667	287
0.14733	286
0.148	285
0.14867	284
0.14933	283
0.15	282
0.15067	281
0.15133	281
0.152	281
0.15267	281
0.15333	281
0.154	281
0.15467	282
0.15533	282
0.156	283
0.15667	283
0.15733	284
0.158	284
0.15867	284
0.15933	283
0.16	283
0.16067	282
0.16133	281
0.162	281
0.16267	280
0.16333	280
0.164	279
0.16467	279
0.16533	279
0.166	279
0.16667	279
0.16733	278
0.168	278
0.16867	278
0.16933	278
0.17	278
0.17067	277
0.17133	277
0.172	277
0.17267	276
0.17333	276
0.174	276
0.17467	277
0.17533	277
0.176	277
0.17667	278
0.17733	278
0.178	279
0.17867	279
0.17933	279
0.18	279
0.18067	278
0.18133	277
0.182	276
0.18267	276
0.18333	275
0.184	274
0.18467	274
0.18533	273
0.186	273
0.18667	273
0.18733	273
0.188	273
0.18867	273
0.18933	272
0.19	272
0.19067	272
0.19133	273
0.192	273
0.19267	272
0.19333	272
0.194	272
0.19467	272
0.19533	271
0.196	271
0.19667	271
0.19733	271
0.198	272
0.19867	272
0.19933	273
0.2	274
0.20067	275
0.20133	275
0.202	275
0.20267	276
0.20333	276
0.204	276
0.20467	276
0.20533	276
0.206	277
0.20667	277
0.20733	277
0.208	278
0.20867	278
0.20933	279
0.21	279
0.21067	279
0.21133	279
0.212	278
0.21267	278
0.21333	278
0.214	277
0.21467	276
0.21533	276
0.216	276
0.21667	276
0.21733	276
0.218	276
0.21867	277
0.21933	277
0.22	278
0.22067	279
0.22133	280
0.222	280
0.22267	281
0.22333	281
0.224	281
0.22467	281
0.22533	281
0.226	281
0.22667	281
0.22733	281
0.228	281
0.22867	282
0.22933	283
0.23	284
0.23067	285
0.23133	286
0.232	287
0.23267	288
0.23333	288
0.234	289
0.23467	288
0.23533	288
0.236	288
0.23667	288
0.23733	288
0.238	288
0.23867	289
0.23933	290
0.24	291
0.24067	291
0.24133	291
0.242	291
0.24267	291
0.24333	291
0.244	291
0.24467	290
0.24533	290
0.246	290
0.24667	291
0.24733	291
0.248	291
0.24867	291
0.24933	291
0.25	291
0.25067	292
0.25133	291
0.252	291
0.25267	291
0.25333	291
0.254	290
0.25467	290
0.25533	290
0.256	290
0.25667	290
0.25733	290
0.258	290
0.25867	290
0.25933	291
0.26	290
0.26067	290
0.26133	291
0.262	291
0.26267	291
0.26333	291
0.264	292
0.26467	292
0.26533	292
0.266	292
0.26667	292
0.26733	292
0.268	292
0.26867	292
0.26933	292
0.27	291
0.27067	291
0.27133	291
0.272	291
0.27267	291
0.27333	291
0.274	292
0.27467	292
0.27533	292
0.276	292
0.27667	292
0.27733	292
0.278	292
0.27867	291
0.27933	291
0.28	291
0.28067	291
0.28133	290
0.282	290
0.28267	291
0.28333	290
0.284	290
0.28467	291
0.28533	291
0.286	291
0.28667	292
0.28733	292
0.288	292
0.28867	292
0.28933	293
0.29	293
0.29067	293
0.29133	293
0.292	294
0.29267	294
0.29333	295
0.294	295
0.29467	296
0.29533	296
0.296	296
0.29667	296
0.29733	296
0.298	295
0.29867	295
0.29933	296
0.3	296
0.30067	296
0.30133	296
0.302	297
0.30267	297
0.30333	297
0.304	297
0.30467	298
0.30533	298
0.306	299
0.30667	300
0.30733	300
0.308	301
0.30867	301
0.30933	302
0.31	302
0.31067	302
0.31133	302
0.312	302
0.31267	302
0.31333	302
0.314	301
0.31467	301
0.31533	300
0.316	300
0.31667	300
0.31733	299
0.318	299
0.31867	298
0.31933	298
0.32	297
0.32067	297
0.32133	298
0.322	298
0.32267	298
0.32333	298
0.324	297
0.32467	297
0.32533	297
0.326	298
0.32667	297
0.32733	297
0.328	297
0.32867	296
0.32933	296
0.33	296
0.33067	295
0.33133	294
0.332	294
0.33267	293
0.33333	293
0.334	293
0.33467	293
0.33533	293
0.336	293
0.33667	292
0.33733	293
0.338	293
0.33867	293
0.33933	293
0.34	294
0.34067	295
0.34133	295
0.342	295
0.34267	296
0.34333	295
0.344	295
0.34467	293
0.34533	292
0.346	291
0.34667	290
0.34733	289
0.348	288
0.34867	287
0.34933	287
0.35	287
0.35067	287
0.35133	288
0.352	289
0.35267	290
0.35333	290
0.354	290
0.35467	290
0.35533	290
0.356	290
0.35667	290
0.35733	290
0.358	290
0.35867	290
0.35933	290
0.36	290
0.36067	290
0.36133	290
0.362	290
0.36267	290
0.36333	290
0.364	290
0.36467	290
0.36533	290
0.366	290
0.36667	290
0.36733	290
0.368	291
0.36867	291
0.36933	292
0.37	292
0.37067	293
0.37133	294
0.372	295
0.37267	296
0.37333	297
0.374	297
0.37467	298
0.37533	299
0.376	299
0.37667	299
0.37733	300
0.378	300
0.37867	300
0.37933	300
0.38	300
0.38067	300
0.38133	300
0.382	300
0.38267	299
0.38333	299
0.384	299
0.38467	298
0.38533	298
0.386	298
0.38667	298
0.38733	298
0.388	298
0.38867	298
0.38933	298
0.39	298
0.39067	297
0.39133	297
0.392	296
0.39267	296
0.39333	296
0.394	296
0.39467	296
0.39533	296
0.396	296
0.39667	295
0.39733	295
0.398	295
0.39867	295
0.39933	295
0.4	295
0.40067	295
0.40133	294
0.402	294
0.40267	294
0.40333	293
0.404	293
0.40467	294
0.40533	294
0.406	295
0.40667	296
0.40733	296
0.408	296
0.40867	296
0.40933	296
0.41	296
0.41067	296
0.41133	295
0.412	295
0.41267	294
0.41333	294
0.414	294
0.41467	293
0.41533	293
0.416	293
0.41667	293
0.41733	293
0.418	293
0.41867	292
0.41933	292
0.42	292
0.42067	291
0.42133	291
0.422	291
0.42267	291
0.42333	291
0.424	291
0.42467	292
0.42533	292
0.426	293
0.42667	293
0.42733	294
0.428	294
0.42867	295
0.42933	295
0.43	296
0.43067	297
0.43133	297
0.432	298
0.43267	299
0.43333	300
0.434	301
0.43467	301
0.43533	302
0.436	302
0.43667	303
0.43733	303
0.438	304
0.43867	304
0.43933	305
0.44	306
0.44067	306
0.44133	306
0.442	306
0.44267	307
0.44333	308
0.444	308
0.44467	308
0.44533	307
0.446	307
0.44667	306
0.44733	305
0.448	305
0.44867	305
0.44933	305
0.45	305
0.45067	305
0.45133	305
0.452	305
0.45267	305
0.45333	305
0.454	306
0.45467	306
0.45533	305
0.456	305
0.45667	304
0.45733	303
0.458	302
0.45867	301
0.45933	301
0.46	302
0.46067	302
0.46133	303
0.462	303
0.46267	303
0.46333	303
0.464	303
0.46467	303
0.46533	302
0.466	302
0.46667	302
0.46733	303
0.468	303
0.46867	303
0.46933	303
0.47	302
0.47067	302
0.47133	302
0.472	301
0.47267	301
0.47333	300
0.474	300
0.47467	300
0.47533	300
0.476	300
0.47667	300
0.47733	300
0.478	300
0.47867	300
0.47933	301
0.48	302
0.48067	303
0.48133	304
0.482	305
0.48267	306
0.48333	306
0.484	306
0.48467	307
0.48533	307
0.486	307
0.48667	307
0.48733	307
0.488	306
0.48867	306
0.48933	306
0.49	306
0.49067	306
0.49133	306
0.492	305
0.49267	304
0.49333	303
0.494	302
0.49467	302
0.49533	301
0.496	300
0.49667	300
0.49733	299
0.498	299
0.49867	299
0.49933	300
0.5	299
0.50067	300
0.50133	300
0.502	300
0.50267	300
0.50333	300
0.504	300
0.50467	301
0.50533	301
0.506	302
0.50667	303
0.50733	304
0.508	306
0.50867	307
0.50933	308
0.51	309
0.51067	310
0.51133	310
0.512	310
0.51267	310
0.51333	310
0.514	309
0.51467	309
0.51533	308
0.516	308
0.51667	307
0.51733	307
0.518	306
0.51867	306
0.51933	305
0.52	304
0.52067	304
0.52133	304
0.522	304
0.52267	305
0.52333	305
0.524	305
0.52467	306
0.52533	306
0.526	306
0.52667	306
0.52733	305
0.528	305
0.52867	305
0.52933	304
0.53	304
0.53067	304
0.53133	304
0.532	304
0.53267	304
0.53333	304
0.534	305
0.53467	305
0.53533	305
0.536	305
0.53667	305
0.53733	305
0.538	305
0.53867	305
0.53933	305
0.54	305
0.54067	306
0.54133	307
0.542	307
0.54267	308
0.54333	308
0.544	308
0.54467	309
0.54533	309
0.546	309
0.54667	309
0.54733	309
0.548	308
0.54867	307
0.54933	306
0.55	305
0.55067	304
0.55133	303
0.552	303
0.55267	302
0.55333	301
0.554	300
0.55467	299
0.55533	299
0.556	299
0.55667	299
0.55733	299
0.558	299
0.55867	300
0.55933	300
0.56	301
0.56067	301
0.56133	302
0.562	303
0.56267	303
0.56333	304
0.564	304
0.56467	304
0.56533	305
0.566	305
0.56667	305
0.56733	305
0.568	304
0.56867	304
0.56933	304
0.57	304
0.57067	304
0.57133	304
0.572	304
0.57267	304
0.57333	303
0.574	303
0.57467	303
0.57533	302
0.576	302
0.57667	302
0.57733	303
0.578	303
0.57867	305
0.57933	306
0.58	306
0.58067	307
0.58133	308
0.582	308
0.58267	309
0.58333	309
0.584	309
0.58467	310
0.58533	310
0.586	310
0.58667	309
0.58733	309
0.588	308
0.58867	307
0.58933	306
0.59	305
0.59067	305
0.59133	304
0.592	304
0.59267	304
0.59333	304
0.594	304
0.59467	305
0.59533	305
0.596	305
0.59667	305
0.59733	305
0.598	305
0.59867	305
0.59933	305
0.6	306
0.60067	306
0.60133	306
0.602	306
0.60267	306
0.60333	306
0.604	306
0.60467	306
0.60533	307
0.606	307
0.60667	307
0.60733	307
0.608	307
0.60867	307
0.60933	307
0.61	307
0.61067	307
0.61133	307
0.612	306
0.61267	305
0.61333	304
0.614	303
0.61467	302
0.61533	302
0.616	301
0.61667	301
0.61733	300
0.618	300
0.61867	300
0.61933	300
0.62	300
0.62067	300
0.62133	300
0.622	300
0.62267	300
0.62333	300
0.624	301
0.62467	301
0.62533	301
0.626	302
0.62667	302
0.62733	302
0.628	302
0.62867	302
0.62933	302
0.63	302
0.63067	302
0.63133	303
0.632	304
0.63267	304
0.63333	304
0.634	303
0.63467	303
0.63533	303
0.636	303
0.63667	303
0.63733	303
0.638	303
0.63867	304
0.63933	304
0.64	305
0.64067	305
0.64133	305
0.642	305
0.64267	306
0.64333	306
0.644	305
0.64467	305
0.64533	305
0.646	304
0.64667	305
0.64733	305
0.648	305
0.64867	305
0.64933	305
0.65	305
0.65067	304
0.65133	304
0.652	304
0.65267	303
0.65333	303
0.654	302
0.65467	300
0.65533	299
0.656	298
0.65667	298
0.65733	298
0.658	298
0.65867	298
0.65933	298
0.66	299
0.66067	299
0.66133	299
0.662	299
0.66267	300
0.66333	300
0.664	300
0.66467	300
0.66533	300
0.666	301
0.66667	301
0.66733	301
0.668	301
0.66867	301
0.66933	302
0.67	302
0.67067	302
0.67133	303
0.672	303
0.67267	303
0.67333	303
0.674	303
0.67467	303
0.67533	303
0.676	302
0.67667	301
0.67733	301
0.678	301
0.67867	301
0.67933	301
0.68	301
0.68067	301
0.68133	301
0.682	301
0.68267	301
0.68333	301
0.684	301
0.68467	301
0.68533	301
0.686	301
0.68667	300
0.68733	300
0.688	300
0.68867	299
0.68933	299
0.69	299
0.69067	298
0.69133	297
0.692	296
0.69267	295
0.69333	294
0.694	293
0.69467	292
0.69533	291
0.696	289
0.69667	288
0.69733	288
0.698	287
0.69867	286
0.69933	286
0.7	286
0.70067	285
0.70133	285
0.702	284
0.70267	284
0.70333	284
0.704	283
0.70467	283
0.70533	284
0.706	284
0.70667	284
0.70733	284
0.708	284
0.70867	285
0.70933	285
0.71	285
0.71067	286
0.71133	286
0.712	286
0.71267	286
0.71333	287
0.714	287
0.71467	288
0.71533	289
0.716	290
0.71667	291
0.71733	292
0.718	294
0.71867	294
0.71933	295
0.72	296
0.72067	296
0.72133	296
0.722	297
0.72267	298
0.72333	298
0.724	298
0.72467	298
0.72533	298
0.726	298
0.72667	298
0.72733	297
0.728	297
0.72867	296
0.72933	296
0.73	295
0.73067	295
0.73133	294
0.732	294
0.73267	293
0.73333	293
0.734	293
0.73467	293
0.73533	293
0.736	293
0.73667	293
0.73733	292
0.738	292
0.73867	292
0.73933	292
0.74	293
0.74067	292
0.74133	292
0.742	292
0.74267	292
0.74333	293
0.744	293
0.74467	293
0.74533	293
0.746	292
0.74667	292
0.74733	292
0.748	292
0.74867	291
0.74933	290
0.75	290
0.75067	290
0.75133	291
0.752	292
0.75267	293
0.75333	294
0.754	295
0.75467	295
0.75533	296
0.756	296
0.75667	296
0.75733	296
0.758	296
0.75867	296
0.75933	296
0.76	296
0.76067	296
0.76133	296
0.762	296
0.76267	296
0.76333	296
0.764	296
0.76467	296
0.76533	296
0.766	296
0.76667	297
0.76733	297
0.768	297
0.76867	297
0.76933	297
0.77	298
0.77067	298
0.77133	299
0.772	299
0.77267	299
0.77333	299
0.774	299
0.77467	299
0.77533	298
0.776	297
0.77667	297
0.77733	297
0.778	296
0.77867	296
0.77933	296
0.78	296
0.78067	296
0.78133	296
0.782	296
0.78267	297
0.78333	297
0.784	298
0.78467	298
0.78533	298
0.786	298
0.78667	298
0.78733	297
0.788	297
0.78867	296
0.78933	294
0.79	293
0.79067	292
0.79133	291
0.792	290
0.79267	290
0.79333	289
0.794	289
0.79467	289
0.79533	290
0.796	290
0.79667	290
0.79733	290
0.798	291
0.79867	291
0.79933	291
0.8	290
0.80067	290
0.80133	290
0.802	290
0.80267	290
0.80333	290
0.804	289
0.80467	289
0.80533	289
0.806	289
0.80667	289
0.80733	289
0.808	289
0.80867	288
0.80933	288
0.81	288
0.81067	288
0.81133	287
0.812	287
0.81267	287
0.81333	287
0.814	287
0.81467	288
0.81533	288
0.816	288
0.81667	288
0.81733	288
0.818	289
0.81867	289
0.81933	290
0.82	291
0.82067	291
0.82133	291
0.822	292
0.82267	292
0.82333	292
0.824	292
0.82467	291
0.82533	291
0.826	291
0.82667	292
0.82733	292
0.828	291
0.82867	292
0.82933	292
0.83	292
0.83067	292
0.83133	292
0.832	292
0.83267	292
0.83333	292
0.834	292
0.83467	292
0.83533	293
0.836	294
0.83667	295
0.83733	295
0.838	295
0.83867	295
0.83933	296
0.84	296
0.84067	296
0.84133	295
0.842	295
0.84267	294
0.84333	294
0.844	293
0.84467	292
0.84533	291
0.846	290
0.84667	290
0.84733	289
0.848	288
0.84867	287
0.84933	286
0.85	285
0.85067	284
0.85133	284
0.852	283
0.85267	283
0.85333	283
0.854	283
0.85467	283
0.85533	283
0.856	284
0.85667	284
0.85733	285
0.858	286
0.85867	287
0.85933	287
0.86	288
0.86067	288
0.86133	289
0.862	289
0.86267	289
0.86333	289
0.864	290
0.86467	290
0.86533	290
0.866	290
0.86667	290
0.86733	291
0.868	291
0.86867	291
0.86933	291
0.87	292
0.87067	292
0.87133	292
0.872	291
0.87267	291
0.87333	291
0.874	291
0.87467	291
0.87533	291
0.876	291
0.87667	291
0.87733	291
0.878	291
0.87867	291
0.87933	291
0.88	291
0.88067	290
0.88133	290
0.882	290
0.88267	289
0.88333	288
0.884	287
0.88467	287
0.88533	286
0.886	286
0.88667	286
0.88733	285
0.888	284
0.88867	284
0.88933	284
0.89	283
0.89067	282
0.89133	281
0.892	280
0.89267	279
0.89333	278
0.894	277
0.89467	276
0.89533	275
0.896	275
0.89667	274
0.89733	274
0.898	275
0.89867	275
0.89933	276
0.9	277
0.90067	276
0.90133	276
0.902	275
0.90267	275
0.90333	274
0.904	273
0.90467	272
0.90533	272
0.906	271
0.90667	271
0.90733	271
0.908	271
0.90867	271
0.90933	271
0.91	271
0.91067	271
0.91133	272
0.912	272
0.91267	273
0.91333	273
0.914	274
0.91467	274
0.91533	274
0.916	274
0.91667	274
0.91733	273
0.918	273
0.91867	272
0.91933	271
0.92	270
0.92067	269
0.92133	269
0.922	268
0.92267	267
0.92333	266
0.924	266
0.92467	266
0.92533	267
0.926	267
0.92667	267
0.92733	267
0.928	267
0.92867	267
0.92933	268
0.93	268
0.93067	269
0.93133	270
0.932	271
0.93267	272
0.93333	273
0.934	273
0.93467	274
0.93533	274
0.936	275
0.93667	275
0.93733	276
0.938	276
0.93867	276
0.93933	276
0.94	276
0.94067	275
0.94133	275
0.942	275
0.94267	274
0.94333	273
0.944	273
0.94467	272
0.94533	272
0.946	272
0.94667	272
0.94733	272
0.948	273
0.94867	273
0.94933	273
0.95	273
0.95067	273
0.95133	272
0.952	271
0.95267	270
0.95333	269
0.954	269
0.95467	268
0.95533	267
0.956	266
0.95667	266
0.95733	265
0.958	265
0.95867	264
0.95933	263
0.96	262
0.96067	261
0.96133	260
0.962	259
0.96267	259
0.96333	259
0.964	259
0.96467	260
0.96533	261
0.966	261
0.96667	262
0.96733	262
0.968	262
0.96867	262
0.96933	262
0.97	263
0.97067	263
0.97133	263
0.972	263
0.97267	263
0.97333	264
0.974	264
0.97467	265
0.97533	265
0.976	266
0.97667	267
0.97733	267
0.978	268
0.97867	268
0.97933	269
0.98	269
0.98067	269
0.98133	270
0.982	270
0.98267	269
0.98333	269
0.984	269
0.98467	269
0.98533	270
0.986	270
0.98667	270
0.98733	270
0.988	270
0.98867	271
0.98933	272
0.99	272
0.99067	273
0.99133	273
0.992	273
0.99267	273
0.99333	272
0.994	272
0.99467	271
0.99533	271
0.996	270
0.99667	270
0.99733	270
0.998	270
0.99867	269
0.99933	269
1	268
1.00067	267
1.00133	267
1.002	267
1.00267	267
1.00333	266
1.004	266
1.00467	266
1.00533	266
1.006	266
1.00667	267
1.00733	266
1.008	266
1.00867	265
1.00933	264
1.01	264
1.01067	264
1.01133	263
1.012	263
1.01267	262
1.01333	261
1.014	261
1.01467	261
1.01533	260
1.016	260
1.01667	260
1.01733	259
1.018	258
1.01867	258
1.01933	257
1.02	257
1.02067	257
1.02133	257
1.022	257
1.02267	257
1.02333	256
1.024	256
1.02467	256
1.02533	255
1.026	255
1.02667	255
1.02733	254
1.028	254
1.02867	254
1.02933	254
1.03	254
1.03067	254
1.03133	255
1.032	255
1.03267	255
1.03333	255
1.034	255
1.03467	255
1.03533	255
1.036	255
1.03667	255
1.03733	255
1.038	256
1.03867	256
1.03933	256
1.04	256
1.04067	256
1.04133	256
1.042	256
1.04267	257
1.04333	257
1.044	256
1.04467	256
1.04533	256
1.046	256
1.04667	255
1.04733	255
1.048	255
1.04867	255
1.04933	254
1.05	254
1.05067	254
1.05133	253
1.052	253
1.05267	253
1.05333	253
1.054	253
1.05467	253
1.05533	252
1.056	252
1.05667	252
1.05733	252
1.058	250
1.05867	249
1.05933	248
1.06	247
1.06067	246
1.06133	245
1.062	244
1.06267	244
1.06333	244
1.064	244
1.06467	244
1.06533	244
1.066	244
1.06667	245
1.06733	246
1.068	247
1.06867	249
1.06933	250
1.07	251
1.07067	252
1.07133	253
1.072	254
1.07267	255
1.07333	255
1.074	255
1.07467	255
1.07533	255
1.076	255
1.07667	255
1.07733	255
1.078	255
1.07867	255
1.07933	255
1.08	254
1.08067	253
1.08133	252
1.082	251
1.08267	251
1.08333	251
1.084	250
1.08467	250
1.08533	250
1.086	249
1.08667	250
1.08733	250
1.088	251
1.08867	251
1.08933	252
1.09	252
1.09067	252
1.09133	253
1.092	254
1.09267	254
1.09333	254
1.094	255
1.09467	254
1.09533	254
1.096	254
1.09667	254
1.09733	253
1.098	253
1.09867	252
1.09933	252
1.1	252
1.10067	252
1.10133	251
1.102	250
1.10267	250
1.10333	249
1.104	249
1.10467	249
1.10533	249
1.106	248
1.10667	248
1.10733	247
1.108	246
1.10867	246
1.10933	245
1.11	245
1.11067	245
1.11133	245
1.112	245
1.11267	245
1.11333	246
1.114	246
1.11467	247
1.11533	247
1.116	247
1.11667	247
1.11733	247
1.118	247
1.11867	247
1.11933	247
1.12	247
1.12067	247
1.12133	247
1.122	247
1.12267	247
1.12333	247
1.124	247
1.12467	248
1.12533	248
1.126	248
1.12667	247
1.12733	247
1.128	247
1.12867	247
1.12933	246
1.13	246
1.13067	245
1.13133	245
1.132	245
1.13267	245
1.13333	245
1.134	245
1.13467	245
1.13533	246
1.136	246
1.13667	246
1.13733	247
1.138	247
1.13867	246
1.13933	246
1.14	246
1.14067	246
1.14133	246
1.142	246
1.14267	246
1.14333	246
1.144	246
1.14467	246
1.14533	245
1.146	245
1.14667	245
1.14733	245
1.148	245
1.14867	245
1.14933	245
1.15	245
1.15067	245
1.15133	245
1.152	245
1.15267	244
1.15333	244
1.154	243
1.15467	243
1.15533	242
1.156	242
1.15667	242
1.15733	242
1.158	241
1.15867	241
1.15933	241
1.16	241
1.16067	241
1.16133	241
1.162	241
1.16267	241
1.16333	242
1.164	242
1.16467	243
1.16533	243
1.166	243
1.16667	244
1.16733	244
1.168	245
1.16867	246
1.16933	246
1.17	246
1.17067	245
1.17133	245
1.172	245
1.17267	245
1.17333	245
1.174	244
1.17467	243
1.17533	242
1.176	242
1.17667	241
1.17733	241
1.178	240
1.17867	239
1.17933	239
1.18	238
1.18067	238
1.18133	237
1.182	237
1.18267	237
1.18333	237
1.184	238
1.18467	238
1.18533	238
1.186	238
1.18667	238
1.18733	238
1.188	239
1.18867	240
1.18933	240
1.19	241
1.19067	241
1.19133	241
1.192	241
1.19267	240
1.19333	240
1.194	239
1.19467	238
1.19533	238
1.196	237
1.19667	237
1.19733	236
1.198	235
1.19867	234
1.19933	234
1.2	234
1.20067	234
1.20133	233
1.202	233
1.20267	233
1.20333	233
1.204	234
1.20467	233
1.20533	234
1.206	234
1.20667	234
1.20733	234
1.208	234
1.20867	234
1.20933	234
1.21	234
1.21067	233
1.21133	233
1.212	233
1.21267	234
1.21333	234
1.214	234
1.21467	233
1.21533	232
1.216	231
1.21667	230
1.21733	229
1.218	228
1.21867	228
1.21933	227
1.22	227
1.22067	227
1.22133	227
1.222	226
1.22267	225
1.22333	224
1.224	224
1.22467	223
1.22533	221
1.226	221
1.22667	220
1.22733	219
1.228	219
1.22867	218
1.22933	218
1.23	218
1.23067	218
1.23133	218
1.232	217
1.23267	217
1.23333	218
1.234	218
1.23467	218
1.23533	218
1.236	217
1.23667	217
1.23733	217
1.238	217
1.23867	217
1.23933	217
1.24	217
1.24067	216
1.24133	216
1.242	216
1.24267	217
1.24333	217
1.244	217
1.24467	217
1.24533	217
1.246	217
1.24667	217
1.24733	217
1.248	217
1.24867	217
1.24933	217
1.25	217
1.25067	217
1.25133	217
1.252	216
1.25267	216
1.25333	216
1.254	216
1.25467	215
1.25533	215
1.256	215
1.25667	214
1.25733	214
1.258	214
1.25867	214
1.25933	214
1.26	214
1.26067	214
1.26133	213
1.262	213
1.26267	213
1.26333	213
1.264	213
1.26467	212
1.26533	212
1.266	211
1.26667	211
1.26733	211
1.268	211
1.26867	211
1.26933	212
1.27	213
1.27067	214
1.27133	214
1.272	215
1.27267	215
1.27333	215
1.274	215
1.27467	215
1.27533	215
1.276	215
1.27667	216
1.27733	216
1.278	216
1.27867	217
1.27933	217
1.28	217
1.28067	218
1.28133	218
1.282	218
1.28267	218
1.28333	219
1.284	219
1.28467	219
1.28533	218
1.286	218
1.28667	218
1.28733	217
1.288	216
1.28867	215
1.28933	214
1.29	214
1.29067	213
1.29133	213
1.292	213
1.29267	213
1.29333	213
1.294	212
1.29467	212
1.29533	211
1.296	211
1.29667	210
1.29733	210
1.298	210
1.29867	210
1.29933	210
1.3	210
1.30067	211
1.30133	211
1.302	211
1.30267	211
1.30333	211
1.304	210
1.30467	209
1.30533	209
1.306	208
1.30667	208
1.30733	208
1.308	207
1.30867	207
1.30933	207
1.31	206
1.31067	206
1.31133	206
1.312	206
1.31267	207
1.31333	207
1.314	208
1.31467	208
1.31533	209
1.316	209
1.31667	209
1.31733	209
1.318	208
1.31867	208
1.31933	207
1.32	206
1.32067	206
1.32133	206
1.322	205
1.32267	205
1.32333	205
1.324	205
1.32467	205
1.32533	205
1.326	204
1.32667	204
1.32733	204
1.328	205
1.32867	205
1.32933	205
1.33	205
1.33067	206
1.33133	206
1.332	205
[truncated: 12,107 more rows]
