# Supplementary material for: Dual engineering of thermodynamics and kinetics in covalent organic frameworks for separation
Source: Nat Commun. 2026 Mar 10;17:3896. doi: 10.1038/s41467-026-70311-8 (PMC13125621; doi:10.1038/s41467-026-70311-8)
Supplement: Supplementary file 3 — Source Data [file 41467_2026_70311_MOESM3_ESM.zip › 676225_2_data_set_12367526_twyvxw/Source data for figures/Supplementary Figure S25h.xlsx]

## Sheet: Sheet1
Time (min)	Intensity (μV)
0	-356
6.7E-4	-356
0.00133	-357
0.002	-357
0.00267	-358
0.00333	-358
0.004	-359
0.00467	-360
0.00533	-360
0.006	-361
0.00667	-361
0.00733	-362
0.008	-362
0.00867	-363
0.00933	-363
0.01	-363
0.01067	-362
0.01133	-363
0.012	-362
0.01267	-362
0.01333	-362
0.014	-362
0.01467	-362
0.01533	-362
0.016	-362
0.01667	-361
0.01733	-361
0.018	-360
0.01867	-360
0.01933	-359
0.02	-358
0.02067	-358
0.02133	-357
0.022	-356
0.02267	-356
0.02333	-355
0.024	-354
0.02467	-353
0.02533	-352
0.026	-351
0.02667	-351
0.02733	-350
0.028	-349
0.02867	-349
0.02933	-349
0.03	-348
0.03067	-348
0.03133	-347
0.032	-347
0.03267	-346
0.03333	-346
0.034	-346
0.03467	-346
0.03533	-345
0.036	-345
0.03667	-345
0.03733	-344
0.038	-344
0.03867	-344
0.03933	-343
0.04	-343
0.04067	-344
0.04133	-345
0.042	-345
0.04267	-346
0.04333	-346
0.044	-346
0.04467	-346
0.04533	-346
0.046	-346
0.04667	-346
0.04733	-347
0.048	-347
0.04867	-347
0.04933	-347
0.05	-348
0.05067	-348
0.05133	-348
0.052	-348
0.05267	-348
0.05333	-348
0.054	-349
0.05467	-349
0.05533	-349
0.056	-349
0.05667	-350
0.05733	-350
0.058	-350
0.05867	-350
0.05933	-350
0.06	-350
0.06067	-350
0.06133	-350
0.062	-350
0.06267	-350
0.06333	-350
0.064	-350
0.06467	-350
0.06533	-350
0.066	-350
0.06667	-350
0.06733	-350
0.068	-351
0.06867	-351
0.06933	-352
0.07	-352
0.07067	-353
0.07133	-353
0.072	-354
0.07267	-355
0.07333	-356
0.074	-357
0.07467	-358
0.07533	-360
0.076	-361
0.07667	-363
0.07733	-365
0.078	-368
0.07867	-370
0.07933	-371
0.08	-373
0.08067	-375
0.08133	-376
0.082	-378
0.08267	-380
0.08333	-382
0.084	-383
0.08467	-384
0.08533	-386
0.086	-387
0.08667	-389
0.08733	-390
0.088	-391
0.08867	-393
0.08933	-395
0.09	-396
0.09067	-397
0.09133	-399
0.092	-400
0.09267	-401
0.09333	-402
0.094	-403
0.09467	-404
0.09533	-405
0.096	-406
0.09667	-407
0.09733	-408
0.098	-409
0.09867	-411
0.09933	-412
0.1	-414
0.10067	-415
0.10133	-416
0.102	-418
0.10267	-419
0.10333	-420
0.104	-421
0.10467	-423
0.10533	-424
0.106	-425
0.10667	-426
0.10733	-427
0.108	-427
0.10867	-428
0.10933	-428
0.11	-429
0.11067	-430
0.11133	-431
0.112	-432
0.11267	-433
0.11333	-434
0.114	-435
0.11467	-436
0.11533	-437
0.116	-438
0.11667	-439
0.11733	-440
0.118	-442
0.11867	-444
0.11933	-445
0.12	-446
0.12067	-447
0.12133	-448
0.122	-449
0.12267	-450
0.12333	-451
0.124	-451
0.12467	-452
0.12533	-452
0.126	-452
0.12667	-452
0.12733	-452
0.128	-453
0.12867	-453
0.12933	-453
0.13	-453
0.13067	-453
0.13133	-453
0.132	-454
0.13267	-453
0.13333	-453
0.134	-453
0.13467	-453
0.13533	-452
0.136	-451
0.13667	-451
0.13733	-450
0.138	-450
0.13867	-449
0.13933	-449
0.14	-449
0.14067	-448
0.14133	-448
0.142	-448
0.14267	-448
0.14333	-449
0.144	-449
0.14467	-449
0.14533	-450
0.146	-450
0.14667	-450
0.14733	-450
0.148	-450
0.14867	-450
0.14933	-450
0.15	-450
0.15067	-450
0.15133	-450
0.152	-449
0.15267	-448
0.15333	-447
0.154	-446
0.15467	-444
0.15533	-443
0.156	-442
0.15667	-441
0.15733	-440
0.158	-439
0.15867	-437
0.15933	-437
0.16	-436
0.16067	-436
0.16133	-435
0.162	-435
0.16267	-436
0.16333	-436
0.164	-437
0.16467	-437
0.16533	-438
0.166	-438
0.16667	-438
0.16733	-439
0.168	-439
0.16867	-440
0.16933	-440
0.17	-440
0.17067	-441
0.17133	-442
0.172	-442
0.17267	-443
0.17333	-444
0.174	-444
0.17467	-445
0.17533	-445
0.176	-445
0.17667	-445
0.17733	-445
0.178	-445
0.17867	-445
0.17933	-445
0.18	-445
0.18067	-444
0.18133	-444
0.182	-443
0.18267	-443
0.18333	-441
0.184	-441
0.18467	-440
0.18533	-439
0.186	-439
0.18667	-438
0.18733	-438
0.188	-437
0.18867	-435
0.18933	-435
0.19	-434
0.19067	-433
0.19133	-433
0.192	-432
0.19267	-431
0.19333	-431
0.194	-430
0.19467	-430
0.19533	-429
0.196	-429
0.19667	-429
0.19733	-428
0.198	-428
0.19867	-428
0.19933	-427
0.2	-426
0.20067	-425
0.20133	-424
0.202	-423
0.20267	-422
0.20333	-421
0.204	-419
0.20467	-418
0.20533	-417
0.206	-415
0.20667	-414
0.20733	-412
0.208	-410
0.20867	-408
0.20933	-406
0.21	-405
0.21067	-404
0.21133	-403
0.212	-402
0.21267	-401
0.21333	-400
0.214	-399
0.21467	-398
0.21533	-397
0.216	-396
0.21667	-394
0.21733	-393
0.218	-392
0.21867	-392
0.21933	-391
0.22	-391
0.22067	-391
0.22133	-391
0.222	-391
0.22267	-391
0.22333	-391
0.224	-390
0.22467	-390
0.22533	-389
0.226	-388
0.22667	-388
0.22733	-388
0.228	-388
0.22867	-388
0.22933	-389
0.23	-390
0.23067	-390
0.23133	-391
0.232	-392
0.23267	-393
0.23333	-394
0.234	-395
0.23467	-396
0.23533	-397
0.236	-398
0.23667	-399
0.23733	-401
0.238	-403
0.23867	-404
0.23933	-406
0.24	-407
0.24067	-409
0.24133	-410
0.242	-412
0.24267	-413
0.24333	-415
0.244	-416
0.24467	-418
0.24533	-420
0.246	-422
0.24667	-424
0.24733	-426
0.248	-428
0.24867	-430
0.24933	-432
0.25	-433
0.25067	-434
0.25133	-435
0.252	-435
0.25267	-435
0.25333	-435
0.254	-434
0.25467	-434
0.25533	-433
0.256	-431
0.25667	-430
0.25733	-429
0.258	-428
0.25867	-427
0.25933	-426
0.26	-424
0.26067	-423
0.26133	-422
0.262	-421
0.26267	-419
0.26333	-418
0.264	-417
0.26467	-417
0.26533	-416
0.266	-415
0.26667	-415
0.26733	-414
0.268	-414
0.26867	-414
0.26933	-414
0.27	-415
0.27067	-416
0.27133	-416
0.272	-417
0.27267	-417
0.27333	-417
0.274	-418
0.27467	-419
0.27533	-419
0.276	-420
0.27667	-421
0.27733	-421
0.278	-422
0.27867	-423
0.27933	-423
0.28	-424
0.28067	-424
0.28133	-425
0.282	-426
0.28267	-427
0.28333	-428
0.284	-429
0.28467	-430
0.28533	-431
0.286	-431
0.28667	-432
0.28733	-433
0.288	-433
0.28867	-432
0.28933	-432
0.29	-432
0.29067	-431
0.29133	-431
0.292	-431
0.29267	-431
0.29333	-431
0.294	-431
0.29467	-431
0.29533	-431
0.296	-432
0.29667	-432
0.29733	-433
0.298	-433
0.29867	-434
0.29933	-434
0.3	-435
0.30067	-435
0.30133	-435
0.302	-435
0.30267	-435
0.30333	-435
0.304	-436
0.30467	-436
0.30533	-437
0.306	-437
0.30667	-437
0.30733	-438
0.308	-438
0.30867	-438
0.30933	-438
0.31	-437
0.31067	-436
0.31133	-435
0.312	-434
0.31267	-433
0.31333	-432
0.314	-431
0.31467	-431
0.31533	-430
0.316	-429
0.31667	-429
0.31733	-428
0.318	-427
0.31867	-426
0.31933	-425
0.32	-424
0.32067	-423
0.32133	-423
0.322	-422
0.32267	-422
0.32333	-421
0.324	-421
0.32467	-421
0.32533	-421
0.326	-421
0.32667	-422
0.32733	-422
0.328	-423
0.32867	-423
0.32933	-424
0.33	-424
0.33067	-425
0.33133	-425
0.332	-425
0.33267	-425
0.33333	-425
0.334	-425
0.33467	-426
0.33533	-426
0.336	-427
0.33667	-427
0.33733	-428
0.338	-428
0.33867	-427
0.33933	-427
0.34	-427
0.34067	-426
0.34133	-425
0.342	-424
0.34267	-423
0.34333	-422
0.344	-421
0.34467	-419
0.34533	-418
0.346	-416
0.34667	-414
0.34733	-413
0.348	-411
0.34867	-410
0.34933	-409
0.35	-409
0.35067	-408
0.35133	-408
0.352	-407
0.35267	-408
0.35333	-408
0.354	-408
0.35467	-409
0.35533	-409
0.356	-409
0.35667	-409
0.35733	-409
0.358	-408
0.35867	-407
0.35933	-407
0.36	-406
0.36067	-406
0.36133	-406
0.362	-406
0.36267	-405
0.36333	-405
0.364	-405
0.36467	-404
0.36533	-404
0.366	-405
0.36667	-405
0.36733	-405
0.368	-405
0.36867	-406
0.36933	-406
0.37	-406
0.37067	-406
0.37133	-406
0.372	-406
0.37267	-405
0.37333	-405
0.374	-404
0.37467	-404
0.37533	-404
0.376	-404
0.37667	-404
0.37733	-404
0.378	-403
0.37867	-402
0.37933	-402
0.38	-401
0.38067	-400
0.38133	-399
0.382	-398
0.38267	-397
0.38333	-397
0.384	-396
0.38467	-395
0.38533	-395
0.386	-394
0.38667	-393
0.38733	-392
0.388	-392
0.38867	-391
0.38933	-390
0.39	-389
0.39067	-388
0.39133	-387
0.392	-385
0.39267	-384
0.39333	-384
0.394	-383
0.39467	-383
0.39533	-383
0.396	-383
0.39667	-383
0.39733	-383
0.398	-383
0.39867	-383
0.39933	-384
0.4	-384
0.40067	-385
0.40133	-385
0.402	-386
0.40267	-386
0.40333	-386
0.404	-386
0.40467	-385
0.40533	-385
0.406	-385
0.40667	-385
0.40733	-386
0.408	-386
0.40867	-386
0.40933	-386
0.41	-386
0.41067	-386
0.41133	-386
0.412	-386
0.41267	-387
0.41333	-387
0.414	-387
0.41467	-387
0.41533	-388
0.416	-388
0.41667	-389
0.41733	-390
0.418	-391
0.41867	-392
0.41933	-394
0.42	-395
0.42067	-397
0.42133	-398
0.422	-399
0.42267	-401
0.42333	-402
0.424	-402
0.42467	-403
0.42533	-404
0.426	-405
0.42667	-406
0.42733	-407
0.428	-408
0.42867	-408
0.42933	-409
0.43	-409
0.43067	-409
0.43133	-409
0.432	-409
0.43267	-408
0.43333	-408
0.434	-407
0.43467	-406
0.43533	-406
0.436	-405
0.43667	-405
0.43733	-404
0.438	-403
0.43867	-403
0.43933	-402
0.44	-401
0.44067	-399
0.44133	-398
0.442	-396
0.44267	-394
0.44333	-393
0.444	-391
0.44467	-390
0.44533	-389
0.446	-388
0.44667	-386
0.44733	-385
0.448	-385
0.44867	-384
0.44933	-383
0.45	-382
0.45067	-381
0.45133	-381
0.452	-380
0.45267	-379
0.45333	-379
0.454	-378
0.45467	-377
0.45533	-377
0.456	-376
0.45667	-376
0.45733	-375
0.458	-375
0.45867	-375
0.45933	-375
0.46	-375
0.46067	-374
0.46133	-374
0.462	-375
0.46267	-376
0.46333	-376
0.464	-377
0.46467	-378
0.46533	-379
0.466	-380
0.46667	-380
0.46733	-381
0.468	-381
0.46867	-381
0.46933	-381
0.47	-380
0.47067	-380
0.47133	-379
0.472	-379
0.47267	-378
0.47333	-377
0.474	-377
0.47467	-376
0.47533	-375
0.476	-374
0.47667	-374
0.47733	-373
0.478	-373
0.47867	-372
0.47933	-372
0.48	-371
0.48067	-371
0.48133	-371
0.482	-371
0.48267	-371
0.48333	-371
0.484	-372
0.48467	-372
0.48533	-373
0.486	-373
0.48667	-373
0.48733	-374
0.488	-374
0.48867	-375
0.48933	-375
0.49	-375
0.49067	-375
0.49133	-375
0.492	-375
0.49267	-375
0.49333	-375
0.494	-376
0.49467	-376
0.49533	-377
0.496	-377
0.49667	-377
0.49733	-377
0.498	-377
0.49867	-378
0.49933	-378
0.5	-378
0.50067	-379
0.50133	-379
0.502	-379
0.50267	-379
0.50333	-380
0.504	-380
0.50467	-380
0.50533	-380
0.506	-381
0.50667	-381
0.50733	-381
0.508	-381
0.50867	-382
0.50933	-382
0.51	-383
0.51067	-384
0.51133	-385
0.512	-386
0.51267	-387
0.51333	-387
0.514	-387
0.51467	-388
0.51533	-388
0.516	-388
0.51667	-388
0.51733	-388
0.518	-389
0.51867	-389
0.51933	-388
0.52	-388
0.52067	-388
0.52133	-387
0.522	-387
0.52267	-386
0.52333	-385
0.524	-384
0.52467	-383
0.52533	-382
0.526	-381
0.52667	-381
0.52733	-380
0.528	-380
0.52867	-379
0.52933	-379
0.53	-378
0.53067	-377
0.53133	-377
0.532	-376
0.53267	-376
0.53333	-376
0.534	-375
0.53467	-375
0.53533	-375
0.536	-374
0.53667	-374
0.53733	-374
0.538	-374
0.53867	-375
0.53933	-374
0.54	-374
0.54067	-374
0.54133	-374
0.542	-374
0.54267	-373
0.54333	-373
0.544	-373
0.54467	-372
0.54533	-371
0.546	-371
0.54667	-371
0.54733	-370
0.548	-370
0.54867	-369
0.54933	-369
0.55	-368
0.55067	-368
0.55133	-368
0.552	-367
0.55267	-367
0.55333	-366
0.554	-366
0.55467	-366
0.55533	-365
0.556	-365
0.55667	-365
0.55733	-365
0.558	-365
0.55867	-365
0.55933	-365
0.56	-365
0.56067	-365
0.56133	-365
0.562	-365
0.56267	-365
0.56333	-365
0.564	-365
0.56467	-365
0.56533	-364
0.566	-364
0.56667	-364
0.56733	-365
0.568	-365
0.56867	-365
0.56933	-366
0.57	-366
0.57067	-367
0.57133	-368
0.572	-368
0.57267	-369
0.57333	-369
0.574	-370
0.57467	-370
0.57533	-371
0.576	-371
0.57667	-371
0.57733	-372
0.578	-372
0.57867	-372
0.57933	-373
0.58	-374
0.58067	-374
0.58133	-374
0.582	-374
0.58267	-374
0.58333	-374
0.584	-374
0.58467	-374
0.58533	-373
0.586	-373
0.58667	-372
0.58733	-372
0.588	-371
0.58867	-370
0.58933	-369
0.59	-368
0.59067	-368
0.59133	-368
0.592	-367
0.59267	-368
0.59333	-368
0.594	-368
0.59467	-368
0.59533	-368
0.596	-368
0.59667	-369
0.59733	-369
0.598	-370
0.59867	-371
0.59933	-371
0.6	-372
0.60067	-373
0.60133	-373
0.602	-373
0.60267	-374
0.60333	-374
0.604	-374
0.60467	-374
0.60533	-375
0.606	-375
0.60667	-375
0.60733	-375
0.608	-376
0.60867	-376
0.60933	-377
0.61	-377
0.61067	-377
0.61133	-377
0.612	-377
0.61267	-377
0.61333	-377
0.614	-377
0.61467	-377
0.61533	-377
0.616	-377
0.61667	-377
0.61733	-378
0.618	-378
0.61867	-378
0.61933	-379
0.62	-379
0.62067	-379
0.62133	-380
0.622	-380
0.62267	-380
0.62333	-380
0.624	-381
0.62467	-381
0.62533	-381
0.626	-381
0.62667	-382
0.62733	-382
0.628	-383
0.62867	-383
0.62933	-383
0.63	-382
0.63067	-382
0.63133	-382
0.632	-382
0.63267	-382
0.63333	-382
0.634	-382
0.63467	-382
0.63533	-382
0.636	-382
0.63667	-382
0.63733	-382
0.638	-382
0.63867	-383
0.63933	-384
0.64	-385
0.64067	-386
0.64133	-386
0.642	-387
0.64267	-387
0.64333	-387
0.644	-388
0.64467	-388
0.64533	-388
0.646	-388
0.64667	-388
0.64733	-388
0.648	-388
0.64867	-388
0.64933	-388
0.65	-388
0.65067	-388
0.65133	-387
0.652	-386
0.65267	-386
0.65333	-385
0.654	-385
0.65467	-386
0.65533	-386
0.656	-386
0.65667	-387
0.65733	-387
0.658	-387
0.65867	-387
0.65933	-387
0.66	-387
0.66067	-387
0.66133	-387
0.662	-387
0.66267	-386
0.66333	-386
0.664	-385
0.66467	-385
0.66533	-385
0.666	-385
0.66667	-385
0.66733	-384
0.668	-384
0.66867	-383
0.66933	-383
0.67	-383
0.67067	-383
0.67133	-383
0.672	-383
0.67267	-383
0.67333	-383
0.674	-382
0.67467	-382
0.67533	-382
0.676	-382
0.67667	-381
0.67733	-381
0.678	-381
0.67867	-380
0.67933	-380
0.68	-379
0.68067	-379
0.68133	-378
0.682	-378
0.68267	-378
0.68333	-377
0.684	-376
0.68467	-376
0.68533	-375
0.686	-375
0.68667	-375
0.68733	-376
0.688	-377
0.68867	-378
0.68933	-379
0.69	-380
0.69067	-381
0.69133	-381
0.692	-383
0.69267	-384
0.69333	-385
0.694	-386
0.69467	-387
0.69533	-388
0.696	-389
0.69667	-390
0.69733	-391
0.698	-392
0.69867	-393
0.69933	-394
0.7	-394
0.70067	-395
0.70133	-396
0.702	-397
0.70267	-397
0.70333	-397
0.704	-398
0.70467	-398
0.70533	-398
0.706	-399
0.70667	-399
0.70733	-400
0.708	-400
0.70867	-400
0.70933	-400
0.71	-399
0.71067	-399
0.71133	-398
0.712	-398
0.71267	-397
0.71333	-396
0.714	-396
0.71467	-396
0.71533	-396
0.716	-396
0.71667	-396
0.71733	-396
0.718	-396
0.71867	-395
0.71933	-395
0.72	-394
0.72067	-394
0.72133	-394
0.722	-393
0.72267	-393
0.72333	-393
0.724	-392
0.72467	-392
0.72533	-391
0.726	-391
0.72667	-391
0.72733	-390
0.728	-390
0.72867	-390
0.72933	-390
0.73	-390
0.73067	-390
0.73133	-390
0.732	-390
0.73267	-391
0.73333	-391
0.734	-392
0.73467	-392
0.73533	-393
0.736	-393
0.73667	-393
0.73733	-392
0.738	-392
0.73867	-392
0.73933	-392
0.74	-392
0.74067	-392
0.74133	-392
0.742	-392
0.74267	-391
0.74333	-391
0.744	-390
0.74467	-390
0.74533	-390
0.746	-390
0.74667	-390
0.74733	-389
0.748	-389
0.74867	-389
0.74933	-390
0.75	-390
0.75067	-391
0.75133	-391
0.752	-391
0.75267	-391
0.75333	-391
0.754	-391
0.75467	-391
0.75533	-391
0.756	-391
0.75667	-391
0.75733	-391
0.758	-391
0.75867	-391
0.75933	-392
0.76	-392
0.76067	-393
0.76133	-393
0.762	-394
0.76267	-394
0.76333	-395
0.764	-396
0.76467	-397
0.76533	-397
0.766	-398
0.76667	-398
0.76733	-398
0.768	-398
0.76867	-397
0.76933	-397
0.77	-397
0.77067	-396
0.77133	-396
0.772	-396
0.77267	-396
0.77333	-396
0.774	-396
0.77467	-396
0.77533	-396
0.776	-395
0.77667	-395
0.77733	-395
0.778	-394
0.77867	-393
0.77933	-393
0.78	-392
0.78067	-392
0.78133	-392
0.782	-392
0.78267	-392
0.78333	-393
0.784	-393
0.78467	-394
0.78533	-394
0.786	-394
0.78667	-394
0.78733	-393
0.788	-393
0.78867	-393
0.78933	-392
0.79	-391
0.79067	-391
0.79133	-390
0.792	-390
0.79267	-389
0.79333	-389
0.794	-389
0.79467	-388
0.79533	-387
0.796	-387
0.79667	-387
0.79733	-388
0.798	-388
0.79867	-387
0.79933	-387
0.8	-387
0.80067	-388
0.80133	-388
0.802	-388
0.80267	-388
0.80333	-388
0.804	-388
0.80467	-388
0.80533	-388
0.806	-387
0.80667	-387
0.80733	-387
0.808	-388
0.80867	-387
0.80933	-387
0.81	-387
0.81067	-388
0.81133	-388
0.812	-389
0.81267	-390
0.81333	-390
0.814	-391
0.81467	-391
0.81533	-391
0.816	-391
0.81667	-391
0.81733	-391
0.818	-390
0.81867	-390
0.81933	-389
0.82	-390
0.82067	-390
0.82133	-390
0.822	-390
0.82267	-390
0.82333	-390
0.824	-390
0.82467	-390
0.82533	-390
0.826	-390
0.82667	-389
0.82733	-389
0.828	-388
0.82867	-387
0.82933	-387
0.83	-386
0.83067	-386
0.83133	-386
0.832	-385
0.83267	-385
0.83333	-385
0.834	-385
0.83467	-385
0.83533	-385
0.836	-385
0.83667	-385
0.83733	-385
0.838	-385
0.83867	-385
0.83933	-385
0.84	-384
0.84067	-384
0.84133	-384
0.842	-384
0.84267	-384
0.84333	-384
0.844	-384
0.84467	-385
0.84533	-385
0.846	-386
0.84667	-386
0.84733	-386
0.848	-386
0.84867	-386
0.84933	-386
0.85	-386
0.85067	-386
0.85133	-387
0.852	-388
0.85267	-388
0.85333	-389
0.854	-389
0.85467	-389
0.85533	-389
0.856	-389
0.85667	-389
0.85733	-389
0.858	-390
0.85867	-391
0.85933	-392
0.86	-392
0.86067	-393
0.86133	-393
0.862	-393
0.86267	-393
0.86333	-393
0.864	-393
0.86467	-393
0.86533	-392
0.866	-392
0.86667	-391
0.86733	-391
0.868	-391
0.86867	-391
0.86933	-391
0.87	-390
0.87067	-390
0.87133	-390
0.872	-389
0.87267	-389
0.87333	-389
0.874	-389
0.87467	-389
0.87533	-389
0.876	-389
0.87667	-389
0.87733	-389
0.878	-389
0.87867	-389
0.87933	-389
0.88	-389
0.88067	-390
0.88133	-390
0.882	-391
0.88267	-391
0.88333	-391
0.884	-392
0.88467	-392
0.88533	-393
0.886	-393
0.88667	-393
0.88733	-394
0.888	-395
0.88867	-396
0.88933	-396
0.89	-397
0.89067	-397
0.89133	-398
0.892	-398
0.89267	-398
0.89333	-399
0.894	-399
0.89467	-399
0.89533	-399
0.896	-399
0.89667	-399
0.89733	-399
0.898	-400
0.89867	-400
0.89933	-400
0.9	-400
0.90067	-399
0.90133	-399
0.902	-399
0.90267	-399
0.90333	-399
0.904	-399
0.90467	-398
0.90533	-398
0.906	-397
0.90667	-396
0.90733	-396
0.908	-395
0.90867	-395
0.90933	-394
0.91	-393
0.91067	-393
0.91133	-393
0.912	-392
0.91267	-392
0.91333	-392
0.914	-392
0.91467	-391
0.91533	-391
0.916	-390
0.91667	-390
0.91733	-390
0.918	-389
0.91867	-389
0.91933	-388
0.92	-387
0.92067	-386
0.92133	-385
0.922	-385
0.92267	-384
0.92333	-384
0.924	-383
0.92467	-383
0.92533	-383
0.926	-383
0.92667	-383
0.92733	-384
0.928	-384
0.92867	-385
0.92933	-385
0.93	-385
0.93067	-385
0.93133	-385
0.932	-385
0.93267	-385
0.93333	-385
0.934	-385
0.93467	-384
0.93533	-384
0.936	-384
0.93667	-385
0.93733	-385
0.938	-385
0.93867	-385
0.93933	-386
0.94	-386
0.94067	-386
0.94133	-386
0.942	-386
0.94267	-386
0.94333	-386
0.944	-386
0.94467	-386
0.94533	-385
0.946	-384
0.94667	-384
0.94733	-383
0.948	-382
0.94867	-382
0.94933	-381
0.95	-381
0.95067	-380
0.95133	-380
0.952	-379
0.95267	-379
0.95333	-379
0.954	-379
0.95467	-380
0.95533	-380
0.956	-380
0.95667	-380
0.95733	-380
0.958	-380
0.95867	-381
0.95933	-381
0.96	-381
0.96067	-381
0.96133	-382
0.962	-382
0.96267	-382
0.96333	-383
0.964	-383
0.96467	-383
0.96533	-383
0.966	-384
0.96667	-385
0.96733	-386
0.968	-387
0.96867	-388
0.96933	-388
0.97	-389
0.97067	-390
0.97133	-391
0.972	-392
0.97267	-392
0.97333	-393
0.974	-392
0.97467	-392
0.97533	-392
0.976	-391
0.97667	-391
0.97733	-391
0.978	-391
0.97867	-392
0.97933	-392
0.98	-392
0.98067	-392
0.98133	-392
0.982	-393
0.98267	-393
0.98333	-393
0.984	-393
0.98467	-393
0.98533	-393
0.986	-393
0.98667	-392
0.98733	-391
0.988	-390
0.98867	-389
0.98933	-389
0.99	-388
0.99067	-388
0.99133	-388
0.992	-387
0.99267	-387
0.99333	-387
0.994	-387
0.99467	-387
0.99533	-387
0.996	-387
0.99667	-387
0.99733	-386
0.998	-386
0.99867	-385
0.99933	-385
1	-385
1.00067	-385
1.00133	-385
1.002	-386
1.00267	-386
1.00333	-387
1.004	-387
1.00467	-387
1.00533	-387
1.006	-387
1.00667	-386
1.00733	-386
1.008	-385
1.00867	-385
1.00933	-384
1.01	-384
1.01067	-384
1.01133	-385
1.012	-385
1.01267	-384
1.01333	-384
1.014	-383
1.01467	-383
1.01533	-382
1.016	-382
1.01667	-382
1.01733	-382
1.018	-382
1.01867	-382
1.01933	-382
1.02	-382
1.02067	-382
1.02133	-382
1.022	-383
1.02267	-382
1.02333	-382
1.024	-382
1.02467	-382
1.02533	-382
1.026	-382
1.02667	-382
1.02733	-382
1.028	-382
1.02867	-382
1.02933	-382
1.03	-383
1.03067	-383
1.03133	-383
1.032	-383
1.03267	-383
1.03333	-384
1.034	-384
1.03467	-384
1.03533	-384
1.036	-384
1.03667	-385
1.03733	-385
1.038	-385
1.03867	-385
1.03933	-384
1.04	-384
1.04067	-384
1.04133	-383
1.042	-383
1.04267	-383
1.04333	-384
1.044	-384
1.04467	-384
1.04533	-385
1.046	-385
1.04667	-385
1.04733	-385
1.048	-385
1.04867	-385
1.04933	-385
1.05	-385
1.05067	-385
1.05133	-385
1.052	-385
1.05267	-385
1.05333	-385
1.054	-385
1.05467	-385
1.05533	-385
1.056	-384
1.05667	-385
1.05733	-385
1.058	-385
1.05867	-385
1.05933	-385
1.06	-385
1.06067	-385
1.06133	-386
1.062	-386
1.06267	-386
1.06333	-386
1.064	-385
1.06467	-385
1.06533	-384
1.066	-384
1.06667	-384
1.06733	-383
1.068	-383
1.06867	-384
1.06933	-384
1.07	-384
1.07067	-383
1.07133	-383
1.072	-383
1.07267	-383
1.07333	-382
1.074	-382
1.07467	-381
1.07533	-381
1.076	-380
1.07667	-380
1.07733	-379
1.078	-379
1.07867	-379
1.07933	-378
1.08	-378
1.08067	-378
1.08133	-378
1.082	-378
1.08267	-378
1.08333	-379
1.084	-380
1.08467	-381
1.08533	-382
1.086	-382
1.08667	-383
1.08733	-384
1.088	-385
1.08867	-385
1.08933	-386
1.09	-386
1.09067	-386
1.09133	-387
1.092	-387
1.09267	-387
1.09333	-387
1.094	-387
1.09467	-387
1.09533	-387
1.096	-387
1.09667	-387
1.09733	-387
1.098	-386
1.09867	-386
1.09933	-386
1.1	-385
1.10067	-385
1.10133	-384
1.102	-384
1.10267	-384
1.10333	-385
1.104	-385
1.10467	-386
1.10533	-386
1.106	-387
1.10667	-388
1.10733	-388
1.108	-388
1.10867	-389
1.10933	-389
1.11	-389
1.11067	-388
1.11133	-388
1.112	-387
1.11267	-387
1.11333	-387
1.114	-387
1.11467	-387
1.11533	-387
1.116	-387
1.11667	-387
1.11733	-387
1.118	-388
1.11867	-388
1.11933	-388
1.12	-388
1.12067	-388
1.12133	-389
1.122	-389
1.12267	-389
1.12333	-390
1.124	-390
1.12467	-390
1.12533	-390
1.126	-390
1.12667	-389
1.12733	-389
1.128	-389
1.12867	-388
1.12933	-388
1.13	-388
1.13067	-388
1.13133	-388
1.132	-387
1.13267	-387
1.13333	-387
1.134	-386
1.13467	-386
1.13533	-385
1.136	-385
1.13667	-385
1.13733	-385
1.138	-384
1.13867	-384
1.13933	-383
1.14	-383
1.14067	-382
1.14133	-382
1.142	-381
1.14267	-381
1.14333	-382
1.144	-382
1.14467	-382
1.14533	-383
1.146	-382
1.14667	-382
1.14733	-383
1.148	-382
1.14867	-382
1.14933	-382
1.15	-381
1.15067	-381
1.15133	-381
1.152	-382
1.15267	-382
1.15333	-382
1.154	-383
1.15467	-383
1.15533	-384
1.156	-384
1.15667	-385
1.15733	-385
1.158	-385
1.15867	-385
1.15933	-385
1.16	-385
1.16067	-385
1.16133	-385
1.162	-385
1.16267	-385
1.16333	-385
1.164	-385
1.16467	-385
1.16533	-385
1.166	-385
1.16667	-385
1.16733	-385
1.168	-385
1.16867	-386
1.16933	-386
1.17	-386
1.17067	-386
1.17133	-386
1.172	-386
1.17267	-386
1.17333	-386
1.174	-386
1.17467	-387
1.17533	-387
1.176	-388
1.17667	-388
1.17733	-388
1.178	-388
1.17867	-388
1.17933	-388
1.18	-389
1.18067	-389
1.18133	-389
1.182	-389
1.18267	-389
1.18333	-389
1.184	-389
1.18467	-389
1.18533	-389
1.186	-389
1.18667	-389
1.18733	-389
1.188	-389
1.18867	-389
1.18933	-389
1.19	-388
1.19067	-388
1.19133	-387
1.192	-387
1.19267	-386
1.19333	-386
1.194	-386
1.19467	-386
1.19533	-386
1.196	-385
1.19667	-386
1.19733	-386
1.198	-386
1.19867	-386
1.19933	-386
1.2	-386
1.20067	-386
1.20133	-387
1.202	-387
1.20267	-387
1.20333	-387
1.204	-387
1.20467	-387
1.20533	-387
1.206	-387
1.20667	-387
1.20733	-388
1.208	-388
1.20867	-389
1.20933	-389
1.21	-390
1.21067	-390
1.21133	-390
1.212	-391
1.21267	-391
1.21333	-392
1.214	-392
1.21467	-393
1.21533	-393
1.216	-393
1.21667	-393
1.21733	-393
1.218	-394
1.21867	-394
1.21933	-394
1.22	-394
1.22067	-394
1.22133	-395
1.222	-395
1.22267	-395
1.22333	-395
1.224	-395
1.22467	-394
1.22533	-394
1.226	-394
1.22667	-394
1.22733	-394
1.228	-393
1.22867	-393
1.22933	-392
1.23	-392
1.23067	-391
1.23133	-390
1.232	-390
1.23267	-389
1.23333	-388
1.234	-387
1.23467	-385
1.23533	-384
1.236	-384
1.23667	-383
1.23733	-383
1.238	-384
1.23867	-384
1.23933	-384
1.24	-384
1.24067	-384
1.24133	-384
1.242	-385
1.24267	-385
1.24333	-386
1.244	-386
1.24467	-386
1.24533	-386
1.246	-386
1.24667	-386
1.24733	-386
1.248	-386
1.24867	-386
1.24933	-387
1.25	-387
1.25067	-387
1.25133	-387
1.252	-387
1.25267	-387
1.25333	-387
1.254	-387
1.25467	-387
1.25533	-388
1.256	-388
1.25667	-388
1.25733	-389
1.258	-389
1.25867	-389
1.25933	-389
1.26	-389
1.26067	-390
1.26133	-390
1.262	-390
1.26267	-390
1.26333	-389
1.264	-389
1.26467	-388
1.26533	-388
1.266	-388
1.26667	-387
1.26733	-387
1.268	-387
1.26867	-386
1.26933	-386
1.27	-386
1.27067	-386
1.27133	-387
1.272	-387
1.27267	-388
1.27333	-388
1.274	-389
1.27467	-389
1.27533	-390
1.276	-390
1.27667	-390
1.27733	-391
1.278	-391
1.27867	-391
1.27933	-391
1.28	-391
1.28067	-391
1.28133	-391
1.282	-391
1.28267	-391
1.28333	-391
1.284	-391
1.28467	-391
1.28533	-391
1.286	-391
1.28667	-392
1.28733	-392
1.288	-392
1.28867	-392
1.28933	-392
1.29	-392
1.29067	-392
1.29133	-392
1.292	-392
1.29267	-392
1.29333	-392
1.294	-392
1.29467	-392
1.29533	-392
1.296	-391
1.29667	-391
1.29733	-391
1.298	-391
1.29867	-392
1.29933	-392
1.3	-392
1.30067	-392
1.30133	-392
1.302	-392
1.30267	-392
1.30333	-393
1.304	-394
1.30467	-394
1.30533	-395
1.306	-395
1.30667	-396
1.30733	-396
1.308	-396
1.30867	-397
1.30933	-398
1.31	-398
1.31067	-399
1.31133	-399
1.312	-400
1.31267	-400
1.31333	-401
1.314	-402
1.31467	-402
1.31533	-402
1.316	-403
1.31667	-402
1.31733	-402
1.318	-402
1.31867	-402
1.31933	-402
1.32	-402
1.32067	-401
1.32133	-401
1.322	-401
1.32267	-401
1.32333	-400
1.324	-400
1.32467	-399
1.32533	-398
1.326	-397
1.32667	-396
1.32733	-395
1.328	-394
1.32867	-394
1.32933	-393
1.33	-393
1.33067	-393
1.33133	-392
1.332	-392
[truncated: 19,681 more rows]
