# Supplementary material for: Dual engineering of thermodynamics and kinetics in covalent organic frameworks for separation
Source: Nat Commun. 2026 Mar 10;17:3896. doi: 10.1038/s41467-026-70311-8 (PMC13125621; doi:10.1038/s41467-026-70311-8)
Supplement: Supplementary file 3 — Source Data [file 41467_2026_70311_MOESM3_ESM.zip › 676225_2_data_set_12367526_twyvxw/Source data for figures/Supplementary Figure S25i.xlsx]

## Sheet: Sheet1
Time (min)	Intensity (μV)
0	-4
6.7E-4	-4
0.00133	-5
0.002	-5
0.00267	-5
0.00333	-5
0.004	-6
0.00467	-5
0.00533	-5
0.006	-5
0.00667	-5
0.00733	-5
0.008	-6
0.00867	-6
0.00933	-6
0.01	-5
0.01067	-5
0.01133	-5
0.012	-4
0.01267	-4
0.01333	-4
0.014	-4
0.01467	-5
0.01533	-5
0.016	-5
0.01667	-6
0.01733	-6
0.018	-7
0.01867	-7
0.01933	-8
0.02	-8
0.02067	-8
0.02133	-8
0.022	-9
0.02267	-9
0.02333	-10
0.024	-10
0.02467	-10
0.02533	-10
0.026	-10
0.02667	-10
0.02733	-10
0.028	-9
0.02867	-9
0.02933	-9
0.03	-8
0.03067	-8
0.03133	-8
0.032	-8
0.03267	-8
0.03333	-8
0.034	-8
0.03467	-8
0.03533	-7
0.036	-7
0.03667	-7
0.03733	-7
0.038	-7
0.03867	-7
0.03933	-7
0.04	-7
0.04067	-7
0.04133	-7
0.042	-7
0.04267	-7
0.04333	-7
0.044	-8
0.04467	-8
0.04533	-8
0.046	-8
0.04667	-8
0.04733	-8
0.048	-9
0.04867	-9
0.04933	-9
0.05	-9
0.05067	-9
0.05133	-8
0.052	-8
0.05267	-8
0.05333	-7
0.054	-7
0.05467	-7
0.05533	-6
0.056	-7
0.05667	-7
0.05733	-7
0.058	-7
0.05867	-7
0.05933	-6
0.06	-6
0.06067	-6
0.06133	-5
0.062	-5
0.06267	-5
0.06333	-5
0.064	-5
0.06467	-5
0.06533	-5
0.066	-6
0.06667	-6
0.06733	-6
0.068	-7
0.06867	-7
0.06933	-7
0.07	-8
0.07067	-8
0.07133	-8
0.072	-8
0.07267	-8
0.07333	-9
0.074	-9
0.07467	-9
0.07533	-10
0.076	-10
0.07667	-10
0.07733	-10
0.078	-9
0.07867	-9
0.07933	-9
0.08	-9
0.08067	-8
0.08133	-8
0.082	-8
0.08267	-8
0.08333	-8
0.084	-8
0.08467	-9
0.08533	-9
0.086	-9
0.08667	-10
0.08733	-10
0.088	-10
0.08867	-10
0.08933	-10
0.09	-10
0.09067	-10
0.09133	-10
0.092	-9
0.09267	-9
0.09333	-8
0.094	-8
0.09467	-7
0.09533	-7
0.096	-7
0.09667	-7
0.09733	-7
0.098	-7
0.09867	-7
0.09933	-8
0.1	-8
0.10067	-8
0.10133	-9
0.102	-9
0.10267	-9
0.10333	-9
0.104	-10
0.10467	-10
0.10533	-10
0.106	-10
0.10667	-10
0.10733	-10
0.108	-9
0.10867	-9
0.10933	-9
0.11	-9
0.11067	-9
0.11133	-9
0.112	-9
0.11267	-9
0.11333	-9
0.114	-10
0.11467	-10
0.11533	-11
0.116	-11
0.11667	-11
0.11733	-11
0.118	-12
0.11867	-12
0.11933	-13
0.12	-13
0.12067	-13
0.12133	-13
0.122	-14
0.12267	-14
0.12333	-14
0.124	-13
0.12467	-14
0.12533	-14
0.126	-14
0.12667	-14
0.12733	-15
0.128	-15
0.12867	-15
0.12933	-16
0.13	-16
0.13067	-16
0.13133	-17
0.132	-17
0.13267	-18
0.13333	-18
0.134	-18
0.13467	-19
0.13533	-19
0.136	-20
0.13667	-20
0.13733	-20
0.138	-20
0.13867	-20
0.13933	-20
0.14	-20
0.14067	-20
0.14133	-19
0.142	-19
0.14267	-19
0.14333	-19
0.144	-19
0.14467	-20
0.14533	-20
0.146	-20
0.14667	-20
0.14733	-20
0.148	-20
0.14867	-20
0.14933	-20
0.15	-19
0.15067	-19
0.15133	-19
0.152	-19
0.15267	-19
0.15333	-19
0.154	-19
0.15467	-18
0.15533	-18
0.156	-18
0.15667	-17
0.15733	-17
0.158	-17
0.15867	-17
0.15933	-16
0.16	-16
0.16067	-15
0.16133	-15
0.162	-14
0.16267	-14
0.16333	-13
0.164	-12
0.16467	-12
0.16533	-12
0.166	-11
0.16667	-11
0.16733	-11
0.168	-11
0.16867	-12
0.16933	-11
0.17	-11
0.17067	-11
0.17133	-11
0.172	-11
0.17267	-11
0.17333	-12
0.174	-12
0.17467	-12
0.17533	-13
0.176	-14
0.17667	-15
0.17733	-15
0.178	-16
0.17867	-16
0.17933	-17
0.18	-18
0.18067	-18
0.18133	-19
0.182	-19
0.18267	-19
0.18333	-19
0.184	-19
0.18467	-19
0.18533	-19
0.186	-19
0.18667	-19
0.18733	-19
0.188	-20
0.18867	-20
0.18933	-20
0.19	-21
0.19067	-21
0.19133	-21
0.192	-21
0.19267	-22
0.19333	-22
0.194	-22
0.19467	-22
0.19533	-22
0.196	-21
0.19667	-21
0.19733	-21
0.198	-20
0.19867	-19
0.19933	-19
0.2	-18
0.20067	-17
0.20133	-17
0.202	-16
0.20267	-16
0.20333	-16
0.204	-16
0.20467	-16
0.20533	-17
0.206	-17
0.20667	-18
0.20733	-18
0.208	-18
0.20867	-18
0.20933	-19
0.21	-19
0.21067	-20
0.21133	-20
0.212	-20
0.21267	-21
0.21333	-20
0.214	-20
0.21467	-20
0.21533	-21
0.216	-21
0.21667	-21
0.21733	-22
0.218	-22
0.21867	-23
0.21933	-23
0.22	-23
0.22067	-24
0.22133	-24
0.222	-24
0.22267	-24
0.22333	-24
0.224	-24
0.22467	-24
0.22533	-24
0.226	-24
0.22667	-24
0.22733	-25
0.228	-25
0.22867	-25
0.22933	-25
0.23	-25
0.23067	-25
0.23133	-26
0.232	-26
0.23267	-26
0.23333	-26
0.234	-26
0.23467	-26
0.23533	-26
0.236	-26
0.23667	-26
0.23733	-26
0.238	-26
0.23867	-26
0.23933	-25
0.24	-25
0.24067	-25
0.24133	-24
0.242	-24
0.24267	-24
0.24333	-24
0.244	-24
0.24467	-24
0.24533	-24
0.246	-24
0.24667	-24
0.24733	-24
0.248	-24
0.24867	-24
0.24933	-23
0.25	-23
0.25067	-23
0.25133	-23
0.252	-23
0.25267	-23
0.25333	-23
0.254	-23
0.25467	-23
0.25533	-23
0.256	-23
0.25667	-23
0.25733	-23
0.258	-23
0.25867	-23
0.25933	-23
0.26	-23
0.26067	-23
0.26133	-23
0.262	-23
0.26267	-23
0.26333	-23
0.264	-23
0.26467	-23
0.26533	-23
0.266	-23
0.26667	-24
0.26733	-24
0.268	-24
0.26867	-25
0.26933	-25
0.27	-26
0.27067	-27
0.27133	-27
0.272	-27
0.27267	-28
0.27333	-28
0.274	-29
0.27467	-29
0.27533	-29
0.276	-29
0.27667	-29
0.27733	-28
0.278	-28
0.27867	-27
0.27933	-27
0.28	-27
0.28067	-26
0.28133	-26
0.282	-26
0.28267	-25
0.28333	-25
0.284	-25
0.28467	-25
0.28533	-24
0.286	-24
0.28667	-24
0.28733	-24
0.288	-24
0.28867	-24
0.28933	-23
0.29	-23
0.29067	-23
0.29133	-23
0.292	-24
0.29267	-24
0.29333	-24
0.294	-24
0.29467	-24
0.29533	-24
0.296	-24
0.29667	-25
0.29733	-25
0.298	-26
0.29867	-26
0.29933	-26
0.3	-26
0.30067	-27
0.30133	-27
0.302	-27
0.30267	-28
0.30333	-28
0.304	-28
0.30467	-28
0.30533	-29
0.306	-29
0.30667	-29
0.30733	-29
0.308	-29
0.30867	-29
0.30933	-29
0.31	-30
0.31067	-30
0.31133	-30
0.312	-29
0.31267	-30
0.31333	-30
0.314	-30
0.31467	-30
0.31533	-30
0.316	-30
0.31667	-29
0.31733	-29
0.318	-29
0.31867	-28
0.31933	-28
0.32	-28
0.32067	-28
0.32133	-27
0.322	-27
0.32267	-27
0.32333	-26
0.324	-26
0.32467	-25
0.32533	-24
0.326	-23
0.32667	-23
0.32733	-22
0.328	-22
0.32867	-21
0.32933	-21
0.33	-20
0.33067	-20
0.33133	-20
0.332	-20
0.33267	-20
0.33333	-20
0.334	-21
0.33467	-21
0.33533	-22
0.336	-23
0.33667	-24
0.33733	-25
0.338	-26
0.33867	-26
0.33933	-27
0.34	-27
0.34067	-28
0.34133	-28
0.342	-28
0.34267	-29
0.34333	-29
0.344	-29
0.34467	-29
0.34533	-29
0.346	-30
0.34667	-30
0.34733	-30
0.348	-30
0.34867	-30
0.34933	-30
0.35	-29
0.35067	-29
0.35133	-29
0.352	-29
0.35267	-29
0.35333	-28
0.354	-27
0.35467	-27
0.35533	-27
0.356	-27
0.35667	-26
0.35733	-26
0.358	-26
0.35867	-25
0.35933	-25
0.36	-24
0.36067	-24
0.36133	-24
0.362	-24
0.36267	-24
0.36333	-24
0.364	-24
0.36467	-24
0.36533	-24
0.366	-25
0.36667	-25
0.36733	-25
0.368	-25
0.36867	-26
0.36933	-26
0.37	-27
0.37067	-27
0.37133	-27
0.372	-27
0.37267	-27
0.37333	-27
0.374	-26
0.37467	-26
0.37533	-26
0.376	-25
0.37667	-25
0.37733	-25
0.378	-25
0.37867	-24
0.37933	-24
0.38	-24
0.38067	-24
0.38133	-25
0.382	-25
0.38267	-25
0.38333	-25
0.384	-25
0.38467	-25
0.38533	-26
0.386	-26
0.38667	-26
0.38733	-27
0.388	-27
0.38867	-27
0.38933	-27
0.39	-27
0.39067	-27
0.39133	-28
0.392	-29
0.39267	-29
0.39333	-30
0.394	-30
0.39467	-30
0.39533	-30
0.396	-30
0.39667	-30
0.39733	-31
0.398	-31
0.39867	-31
0.39933	-31
0.4	-31
0.40067	-30
0.40133	-30
0.402	-30
0.40267	-30
0.40333	-31
0.404	-31
0.40467	-31
0.40533	-31
0.406	-31
0.40667	-31
0.40733	-30
0.408	-30
0.40867	-29
0.40933	-29
0.41	-29
0.41067	-28
0.41133	-27
0.412	-27
0.41267	-27
0.41333	-27
0.414	-27
0.41467	-26
0.41533	-26
0.416	-25
0.41667	-24
0.41733	-24
0.418	-24
0.41867	-24
0.41933	-24
0.42	-23
0.42067	-23
0.42133	-23
0.422	-23
0.42267	-23
0.42333	-22
0.424	-22
0.42467	-22
0.42533	-22
0.426	-22
0.42667	-22
0.42733	-21
0.428	-21
0.42867	-21
0.42933	-21
0.43	-21
0.43067	-20
0.43133	-20
0.432	-20
0.43267	-20
0.43333	-20
0.434	-20
0.43467	-19
0.43533	-19
0.436	-19
0.43667	-20
0.43733	-20
0.438	-20
0.43867	-20
0.43933	-20
0.44	-20
0.44067	-19
0.44133	-19
0.442	-19
0.44267	-19
0.44333	-20
0.444	-20
0.44467	-21
0.44533	-21
0.446	-22
0.44667	-22
0.44733	-22
0.448	-23
0.44867	-23
0.44933	-23
0.45	-23
0.45067	-23
0.45133	-24
0.452	-24
0.45267	-25
0.45333	-25
0.454	-26
0.45467	-27
0.45533	-27
0.456	-27
0.45667	-27
0.45733	-27
0.458	-28
0.45867	-28
0.45933	-28
0.46	-28
0.46067	-28
0.46133	-28
0.462	-28
0.46267	-28
0.46333	-28
0.464	-28
0.46467	-28
0.46533	-29
0.466	-29
0.46667	-29
0.46733	-29
0.468	-29
0.46867	-29
0.46933	-29
0.47	-29
0.47067	-29
0.47133	-29
0.472	-29
0.47267	-29
0.47333	-29
0.474	-29
0.47467	-29
0.47533	-28
0.476	-28
0.47667	-28
0.47733	-28
0.478	-27
0.47867	-27
0.47933	-27
0.48	-27
0.48067	-27
0.48133	-27
0.482	-27
0.48267	-27
0.48333	-27
0.484	-26
0.48467	-26
0.48533	-26
0.486	-26
0.48667	-26
0.48733	-26
0.488	-27
0.48867	-27
0.48933	-27
0.49	-28
0.49067	-28
0.49133	-28
0.492	-29
0.49267	-29
0.49333	-30
0.494	-30
0.49467	-31
0.49533	-32
0.496	-32
0.49667	-33
0.49733	-33
0.498	-34
0.49867	-34
0.49933	-35
0.5	-35
0.50067	-35
0.50133	-35
0.502	-36
0.50267	-36
0.50333	-36
0.504	-35
0.50467	-35
0.50533	-35
0.506	-35
0.50667	-35
0.50733	-35
0.508	-35
0.50867	-35
0.50933	-35
0.51	-36
0.51067	-36
0.51133	-36
0.512	-36
0.51267	-36
0.51333	-36
0.514	-36
0.51467	-36
0.51533	-36
0.516	-36
0.51667	-36
0.51733	-36
0.518	-36
0.51867	-36
0.51933	-35
0.52	-34
0.52067	-33
0.52133	-33
0.522	-32
0.52267	-32
0.52333	-32
0.524	-31
0.52467	-31
0.52533	-31
0.526	-31
0.52667	-31
0.52733	-31
0.528	-31
0.52867	-31
0.52933	-31
0.53	-31
0.53067	-31
0.53133	-31
0.532	-31
0.53267	-31
0.53333	-31
0.534	-31
0.53467	-31
0.53533	-31
0.536	-31
0.53667	-31
0.53733	-31
0.538	-31
0.53867	-30
0.53933	-30
0.54	-30
0.54067	-30
0.54133	-30
0.542	-30
0.54267	-30
0.54333	-30
0.544	-30
0.54467	-30
0.54533	-29
0.546	-29
0.54667	-29
0.54733	-30
0.548	-30
0.54867	-31
0.54933	-31
0.55	-32
0.55067	-32
0.55133	-33
0.552	-34
0.55267	-34
0.55333	-35
0.554	-35
0.55467	-35
0.55533	-36
0.556	-36
0.55667	-36
0.55733	-36
0.558	-36
0.55867	-36
0.55933	-36
0.56	-36
0.56067	-36
0.56133	-36
0.562	-36
0.56267	-35
0.56333	-35
0.564	-35
0.56467	-35
0.56533	-35
0.566	-35
0.56667	-35
0.56733	-36
0.568	-36
0.56867	-37
0.56933	-37
0.57	-38
0.57067	-39
0.57133	-39
0.572	-40
0.57267	-40
0.57333	-40
0.574	-40
0.57467	-40
0.57533	-40
0.576	-39
0.57667	-39
0.57733	-39
0.578	-39
0.57867	-39
0.57933	-39
0.58	-39
0.58067	-40
0.58133	-41
0.582	-41
0.58267	-42
0.58333	-44
0.584	-45
0.58467	-45
0.58533	-46
0.586	-46
0.58667	-46
0.58733	-46
0.588	-46
0.58867	-45
0.58933	-45
0.59	-45
0.59067	-45
0.59133	-45
0.592	-45
0.59267	-44
0.59333	-44
0.594	-43
0.59467	-43
0.59533	-42
0.596	-41
0.59667	-41
0.59733	-41
0.598	-41
0.59867	-41
0.59933	-40
0.6	-40
0.60067	-39
0.60133	-39
0.602	-39
0.60267	-39
0.60333	-38
0.604	-38
0.60467	-38
0.60533	-38
0.606	-39
0.60667	-39
0.60733	-39
0.608	-40
0.60867	-40
0.60933	-40
0.61	-41
0.61067	-41
0.61133	-40
0.612	-40
0.61267	-39
0.61333	-39
0.614	-38
0.61467	-38
0.61533	-37
0.616	-37
0.61667	-37
0.61733	-36
0.618	-36
0.61867	-36
0.61933	-36
0.62	-36
0.62067	-36
0.62133	-37
0.622	-37
0.62267	-37
0.62333	-37
0.624	-37
0.62467	-37
0.62533	-37
0.626	-38
0.62667	-38
0.62733	-39
0.628	-40
0.62867	-40
0.62933	-41
0.63	-41
0.63067	-41
0.63133	-41
0.632	-41
0.63267	-41
0.63333	-42
0.634	-43
0.63467	-43
0.63533	-44
0.636	-45
0.63667	-46
0.63733	-47
0.638	-47
0.63867	-48
0.63933	-48
0.64	-49
0.64067	-49
0.64133	-49
0.642	-49
0.64267	-49
0.64333	-49
0.644	-49
0.64467	-49
0.64533	-49
0.646	-48
0.64667	-48
0.64733	-48
0.648	-48
0.64867	-48
0.64933	-48
0.65	-48
0.65067	-48
0.65133	-48
0.652	-48
0.65267	-47
0.65333	-47
0.654	-47
0.65467	-47
0.65533	-46
0.656	-46
0.65667	-46
0.65733	-45
0.658	-45
0.65867	-45
0.65933	-45
0.66	-44
0.66067	-44
0.66133	-43
0.662	-43
0.66267	-43
0.66333	-43
0.664	-43
0.66467	-42
0.66533	-42
0.666	-42
0.66667	-42
0.66733	-42
0.668	-42
0.66867	-42
0.66933	-42
0.67	-42
0.67067	-42
0.67133	-42
0.672	-42
0.67267	-41
0.67333	-42
0.674	-42
0.67467	-42
0.67533	-42
0.676	-43
0.67667	-43
0.67733	-43
0.678	-44
0.67867	-44
0.67933	-44
0.68	-44
0.68067	-43
0.68133	-43
0.682	-44
0.68267	-44
0.68333	-44
0.684	-44
0.68467	-45
0.68533	-45
0.686	-45
0.68667	-45
0.68733	-45
0.688	-45
0.68867	-45
0.68933	-45
0.69	-45
0.69067	-45
0.69133	-45
0.692	-45
0.69267	-45
0.69333	-45
0.694	-45
0.69467	-46
0.69533	-46
0.696	-46
0.69667	-46
0.69733	-47
0.698	-47
0.69867	-48
0.69933	-48
0.7	-48
0.70067	-49
0.70133	-49
0.702	-49
0.70267	-49
0.70333	-49
0.704	-48
0.70467	-48
0.70533	-48
0.706	-48
0.70667	-48
0.70733	-47
0.708	-47
0.70867	-47
0.70933	-46
0.71	-46
0.71067	-46
0.71133	-46
0.712	-46
0.71267	-45
0.71333	-45
0.714	-45
0.71467	-44
0.71533	-44
0.716	-44
0.71667	-44
0.71733	-44
0.718	-44
0.71867	-44
0.71933	-45
0.72	-45
0.72067	-45
0.72133	-45
0.722	-45
0.72267	-45
0.72333	-45
0.724	-45
0.72467	-45
0.72533	-45
0.726	-45
0.72667	-45
0.72733	-45
0.728	-45
0.72867	-45
0.72933	-45
0.73	-45
0.73067	-46
0.73133	-46
0.732	-46
0.73267	-46
0.73333	-45
0.734	-45
0.73467	-45
0.73533	-45
0.736	-45
0.73667	-45
0.73733	-45
0.738	-45
0.73867	-45
0.73933	-45
0.74	-45
0.74067	-45
0.74133	-45
0.742	-45
0.74267	-45
0.74333	-45
0.744	-45
0.74467	-45
0.74533	-45
0.746	-45
0.74667	-45
0.74733	-46
0.748	-46
0.74867	-46
0.74933	-46
0.75	-47
0.75067	-47
0.75133	-48
0.752	-48
0.75267	-48
0.75333	-48
0.754	-48
0.75467	-48
0.75533	-48
0.756	-48
0.75667	-48
0.75733	-48
0.758	-48
0.75867	-48
0.75933	-48
0.76	-49
0.76067	-49
0.76133	-49
0.762	-48
0.76267	-48
0.76333	-48
0.764	-47
0.76467	-47
0.76533	-47
0.766	-46
0.76667	-46
0.76733	-46
0.768	-46
0.76867	-45
0.76933	-44
0.77	-44
0.77067	-44
0.77133	-43
0.772	-43
0.77267	-43
0.77333	-42
0.774	-42
0.77467	-42
0.77533	-42
0.776	-42
0.77667	-42
0.77733	-42
0.778	-42
0.77867	-42
0.77933	-42
0.78	-42
0.78067	-42
0.78133	-42
0.782	-42
0.78267	-42
0.78333	-42
0.784	-42
0.78467	-42
0.78533	-42
0.786	-42
0.78667	-42
0.78733	-42
0.788	-42
0.78867	-43
0.78933	-43
0.79	-43
0.79067	-43
0.79133	-44
0.792	-44
0.79267	-44
0.79333	-45
0.794	-45
0.79467	-45
0.79533	-46
0.796	-46
0.79667	-46
0.79733	-46
0.798	-46
0.79867	-46
0.79933	-47
0.8	-47
0.80067	-48
0.80133	-48
0.802	-48
0.80267	-48
0.80333	-48
0.804	-48
0.80467	-47
0.80533	-47
0.806	-47
0.80667	-46
0.80733	-46
0.808	-46
0.80867	-47
0.80933	-47
0.81	-47
0.81067	-48
0.81133	-48
0.812	-49
0.81267	-50
0.81333	-50
0.814	-50
0.81467	-50
0.81533	-50
0.816	-50
0.81667	-50
0.81733	-50
0.818	-49
0.81867	-49
0.81933	-48
0.82	-48
0.82067	-48
0.82133	-47
0.822	-47
0.82267	-47
0.82333	-47
0.824	-47
0.82467	-47
0.82533	-48
0.826	-49
0.82667	-49
0.82733	-50
0.828	-50
0.82867	-50
0.82933	-51
0.83	-51
0.83067	-51
0.83133	-52
0.832	-52
0.83267	-52
0.83333	-52
0.834	-52
0.83467	-52
0.83533	-52
0.836	-52
0.83667	-52
0.83733	-52
0.838	-52
0.83867	-51
0.83933	-51
0.84	-51
0.84067	-50
0.84133	-50
0.842	-50
0.84267	-51
0.84333	-51
0.844	-52
0.84467	-52
0.84533	-53
0.846	-53
0.84667	-54
0.84733	-54
0.848	-55
0.84867	-55
0.84933	-55
0.85	-55
0.85067	-55
0.85133	-55
0.852	-55
0.85267	-55
0.85333	-55
0.854	-55
0.85467	-55
0.85533	-55
0.856	-54
0.85667	-54
0.85733	-54
0.858	-53
0.85867	-53
0.85933	-53
0.86	-53
0.86067	-53
0.86133	-52
0.862	-52
0.86267	-51
0.86333	-51
0.864	-51
0.86467	-51
0.86533	-51
0.866	-51
0.86667	-51
0.86733	-51
0.868	-51
0.86867	-51
0.86933	-51
0.87	-51
0.87067	-51
0.87133	-51
0.872	-51
0.87267	-51
0.87333	-51
0.874	-51
0.87467	-51
0.87533	-52
0.876	-52
0.87667	-52
0.87733	-52
0.878	-52
0.87867	-52
0.87933	-52
0.88	-52
0.88067	-51
0.88133	-51
0.882	-50
0.88267	-49
0.88333	-49
0.884	-49
0.88467	-49
0.88533	-49
0.886	-49
0.88667	-49
0.88733	-49
0.888	-49
0.88867	-49
0.88933	-49
0.89	-50
0.89067	-50
0.89133	-50
0.892	-50
0.89267	-50
0.89333	-50
0.894	-50
0.89467	-50
0.89533	-50
0.896	-51
0.89667	-50
0.89733	-50
0.898	-51
0.89867	-50
0.89933	-50
0.9	-50
0.90067	-50
0.90133	-49
0.902	-49
0.90267	-49
0.90333	-50
0.904	-50
0.90467	-50
0.90533	-51
0.906	-52
0.90667	-52
0.90733	-53
0.908	-53
0.90867	-53
0.90933	-53
0.91	-53
0.91067	-53
0.91133	-53
0.912	-53
0.91267	-53
0.91333	-53
0.914	-54
0.91467	-54
0.91533	-54
0.916	-54
0.91667	-54
0.91733	-54
0.918	-53
0.91867	-53
0.91933	-53
0.92	-54
0.92067	-54
0.92133	-54
0.922	-53
0.92267	-53
0.92333	-53
0.924	-53
0.92467	-52
0.92533	-52
0.926	-52
0.92667	-52
0.92733	-52
0.928	-53
0.92867	-53
0.92933	-53
0.93	-52
0.93067	-52
0.93133	-52
0.932	-51
0.93267	-51
0.93333	-51
0.934	-51
0.93467	-51
0.93533	-51
0.936	-51
0.93667	-51
0.93733	-51
0.938	-52
0.93867	-52
0.93933	-52
0.94	-52
0.94067	-52
0.94133	-52
0.942	-52
0.94267	-51
0.94333	-51
0.944	-51
0.94467	-50
0.94533	-50
0.946	-49
0.94667	-49
0.94733	-48
0.948	-48
0.94867	-47
0.94933	-47
0.95	-47
0.95067	-47
0.95133	-47
0.952	-48
0.95267	-48
0.95333	-49
0.954	-49
0.95467	-49
0.95533	-50
0.956	-51
0.95667	-51
0.95733	-51
0.958	-52
0.95867	-52
0.95933	-52
0.96	-53
0.96067	-53
0.96133	-53
0.962	-54
0.96267	-54
0.96333	-55
0.964	-56
0.96467	-56
0.96533	-57
0.966	-57
0.96667	-58
0.96733	-58
0.968	-58
0.96867	-58
0.96933	-58
0.97	-59
0.97067	-59
0.97133	-59
0.972	-59
0.97267	-59
0.97333	-59
0.974	-59
0.97467	-59
0.97533	-58
0.976	-58
0.97667	-57
0.97733	-57
0.978	-56
0.97867	-56
0.97933	-56
0.98	-56
0.98067	-56
0.98133	-55
0.982	-55
0.98267	-55
0.98333	-56
0.984	-56
0.98467	-56
0.98533	-56
0.986	-57
0.98667	-57
0.98733	-57
0.988	-57
0.98867	-56
0.98933	-56
0.99	-55
0.99067	-55
0.99133	-55
0.992	-55
0.99267	-54
0.99333	-54
0.994	-54
0.99467	-54
0.99533	-54
0.996	-54
0.99667	-54
0.99733	-54
0.998	-54
0.99867	-54
0.99933	-54
1	-53
1.00067	-53
1.00133	-53
1.002	-53
1.00267	-53
1.00333	-52
1.004	-52
1.00467	-51
1.00533	-51
1.006	-50
1.00667	-50
1.00733	-49
1.008	-49
1.00867	-49
1.00933	-49
1.01	-49
1.01067	-49
1.01133	-49
1.012	-50
1.01267	-50
1.01333	-50
1.014	-50
1.01467	-50
1.01533	-51
1.016	-51
1.01667	-51
1.01733	-52
1.018	-52
1.01867	-53
1.01933	-53
1.02	-53
1.02067	-53
1.02133	-53
1.022	-54
1.02267	-54
1.02333	-54
1.024	-55
1.02467	-55
1.02533	-55
1.026	-55
1.02667	-56
1.02733	-56
1.028	-56
1.02867	-56
1.02933	-57
1.03	-57
1.03067	-57
1.03133	-57
1.032	-57
1.03267	-57
1.03333	-56
1.034	-56
1.03467	-56
1.03533	-56
1.036	-56
1.03667	-56
1.03733	-56
1.038	-56
1.03867	-56
1.03933	-56
1.04	-56
1.04067	-55
1.04133	-55
1.042	-55
1.04267	-55
1.04333	-54
1.044	-54
1.04467	-54
1.04533	-54
1.046	-54
1.04667	-54
1.04733	-54
1.048	-54
1.04867	-54
1.04933	-53
1.05	-53
1.05067	-53
1.05133	-53
1.052	-53
1.05267	-52
1.05333	-52
1.054	-52
1.05467	-52
1.05533	-51
1.056	-50
1.05667	-50
1.05733	-50
1.058	-50
1.05867	-50
1.05933	-49
1.06	-49
1.06067	-50
1.06133	-50
1.062	-51
1.06267	-52
1.06333	-53
1.064	-53
1.06467	-53
1.06533	-54
1.066	-54
1.06667	-54
1.06733	-54
1.068	-54
1.06867	-54
1.06933	-54
1.07	-54
1.07067	-54
1.07133	-54
1.072	-54
1.07267	-54
1.07333	-54
1.074	-54
1.07467	-54
1.07533	-54
1.076	-54
1.07667	-54
1.07733	-54
1.078	-54
1.07867	-54
1.07933	-54
1.08	-54
1.08067	-54
1.08133	-54
1.082	-55
1.08267	-55
1.08333	-56
1.084	-56
1.08467	-56
1.08533	-57
1.086	-57
1.08667	-58
1.08733	-58
1.088	-59
1.08867	-59
1.08933	-60
1.09	-60
1.09067	-61
1.09133	-61
1.092	-62
1.09267	-62
1.09333	-63
1.094	-63
1.09467	-64
1.09533	-64
1.096	-64
1.09667	-64
1.09733	-65
1.098	-64
1.09867	-64
1.09933	-64
1.1	-63
1.10067	-63
1.10133	-63
1.102	-62
1.10267	-62
1.10333	-62
1.104	-61
1.10467	-61
1.10533	-60
1.106	-60
1.10667	-60
1.10733	-59
1.108	-58
1.10867	-58
1.10933	-58
1.11	-58
1.11067	-58
1.11133	-58
1.112	-58
1.11267	-58
1.11333	-58
1.114	-58
1.11467	-58
1.11533	-58
1.116	-58
1.11667	-58
1.11733	-59
1.118	-59
1.11867	-59
1.11933	-60
1.12	-60
1.12067	-60
1.12133	-60
1.122	-60
1.12267	-61
1.12333	-61
1.124	-61
1.12467	-62
1.12533	-62
1.126	-62
1.12667	-62
1.12733	-63
1.128	-63
1.12867	-62
1.12933	-62
1.13	-62
1.13067	-61
1.13133	-61
1.132	-61
1.13267	-60
1.13333	-59
1.134	-58
1.13467	-58
1.13533	-57
1.136	-56
1.13667	-56
1.13733	-56
1.138	-55
1.13867	-56
1.13933	-56
1.14	-56
1.14067	-56
1.14133	-57
1.142	-57
1.14267	-58
1.14333	-58
1.144	-58
1.14467	-59
1.14533	-59
1.146	-60
1.14667	-60
1.14733	-60
1.148	-60
1.14867	-60
1.14933	-61
1.15	-61
1.15067	-61
1.15133	-62
1.152	-62
1.15267	-63
1.15333	-63
1.154	-63
1.15467	-63
1.15533	-63
1.156	-63
1.15667	-63
1.15733	-63
1.158	-63
1.15867	-62
1.15933	-62
1.16	-62
1.16067	-62
1.16133	-62
1.162	-61
1.16267	-61
1.16333	-61
1.164	-60
1.16467	-60
1.16533	-60
1.166	-60
1.16667	-60
1.16733	-60
1.168	-60
1.16867	-60
1.16933	-60
1.17	-60
1.17067	-60
1.17133	-60
1.172	-60
1.17267	-61
1.17333	-61
1.174	-61
1.17467	-61
1.17533	-61
1.176	-61
1.17667	-61
1.17733	-61
1.178	-62
1.17867	-62
1.17933	-62
1.18	-62
1.18067	-62
1.18133	-63
1.182	-62
1.18267	-62
1.18333	-63
1.184	-63
1.18467	-63
1.18533	-63
1.186	-63
1.18667	-62
1.18733	-62
1.188	-62
1.18867	-61
1.18933	-61
1.19	-61
1.19067	-61
1.19133	-60
1.192	-60
1.19267	-60
1.19333	-60
1.194	-61
1.19467	-61
1.19533	-62
1.196	-62
1.19667	-62
1.19733	-62
1.198	-62
1.19867	-62
1.19933	-62
1.2	-61
1.20067	-61
1.20133	-60
1.202	-60
1.20267	-59
1.20333	-59
1.204	-58
1.20467	-58
1.20533	-57
1.206	-56
1.20667	-55
1.20733	-55
1.208	-54
1.20867	-54
1.20933	-54
1.21	-53
1.21067	-53
1.21133	-53
1.212	-53
1.21267	-52
1.21333	-52
1.214	-52
1.21467	-51
1.21533	-51
1.216	-51
1.21667	-51
1.21733	-51
1.218	-51
1.21867	-52
1.21933	-52
1.22	-52
1.22067	-53
1.22133	-53
1.222	-53
1.22267	-54
1.22333	-54
1.224	-55
1.22467	-55
1.22533	-55
1.226	-55
1.22667	-55
1.22733	-55
1.228	-55
1.22867	-55
1.22933	-55
1.23	-55
1.23067	-54
1.23133	-54
1.232	-54
1.23267	-54
1.23333	-54
1.234	-55
1.23467	-55
1.23533	-54
1.236	-54
1.23667	-55
1.23733	-55
1.238	-56
1.23867	-56
1.23933	-57
1.24	-57
1.24067	-58
1.24133	-58
1.242	-58
1.24267	-58
1.24333	-59
1.244	-59
1.24467	-59
1.24533	-60
1.246	-60
1.24667	-60
1.24733	-60
1.248	-61
1.24867	-61
1.24933	-62
1.25	-62
1.25067	-62
1.25133	-62
1.252	-63
1.25267	-63
1.25333	-63
1.254	-63
1.25467	-63
1.25533	-62
1.256	-62
1.25667	-62
1.25733	-61
1.258	-61
1.25867	-61
1.25933	-61
1.26	-62
1.26067	-62
1.26133	-62
1.262	-62
1.26267	-61
1.26333	-61
1.264	-60
1.26467	-60
1.26533	-60
1.266	-59
1.26667	-59
1.26733	-59
1.268	-59
1.26867	-59
1.26933	-59
1.27	-60
1.27067	-60
1.27133	-60
1.272	-60
1.27267	-61
1.27333	-61
1.274	-61
1.27467	-61
1.27533	-61
1.276	-61
1.27667	-62
1.27733	-63
1.278	-63
1.27867	-64
1.27933	-64
1.28	-64
1.28067	-65
1.28133	-65
1.282	-64
1.28267	-65
1.28333	-65
1.284	-65
1.28467	-65
1.28533	-65
1.286	-66
1.28667	-65
1.28733	-65
1.288	-65
1.28867	-65
1.28933	-65
1.29	-65
1.29067	-65
1.29133	-65
1.292	-65
1.29267	-65
1.29333	-64
1.294	-64
1.29467	-63
1.29533	-63
1.296	-63
1.29667	-62
1.29733	-62
1.298	-62
1.29867	-62
1.29933	-61
1.3	-61
1.30067	-60
1.30133	-60
1.302	-60
1.30267	-60
1.30333	-60
1.304	-61
1.30467	-61
1.30533	-62
1.306	-62
1.30667	-63
1.30733	-63
1.308	-63
1.30867	-63
1.30933	-63
1.31	-63
1.31067	-63
1.31133	-63
1.312	-64
1.31267	-64
1.31333	-64
1.314	-65
1.31467	-65
1.31533	-66
1.316	-67
1.31667	-67
1.31733	-67
1.318	-67
1.31867	-67
1.31933	-67
1.32	-67
1.32067	-67
1.32133	-66
1.322	-66
1.32267	-65
1.32333	-65
1.324	-65
1.32467	-65
1.32533	-66
1.326	-66
1.32667	-66
1.32733	-66
1.328	-66
1.32867	-66
1.32933	-66
1.33	-66
1.33067	-66
1.33133	-66
1.332	-66
[truncated: 10,770 more rows]
