# Supplementary material for: Dual engineering of thermodynamics and kinetics in covalent organic frameworks for separation
Source: Nat Commun. 2026 Mar 10;17:3896. doi: 10.1038/s41467-026-70311-8 (PMC13125621; doi:10.1038/s41467-026-70311-8)
Supplement: Supplementary file 3 — Source Data [file 41467_2026_70311_MOESM3_ESM.zip › 676225_2_data_set_12367526_twyvxw/Source data for figures/Supplementary Figure S26a.xlsx]

## Sheet: Sheet1
Time (min)	Intensity (μV)
0	112
6.7E-4	112
0.00133	113
0.002	113
0.00267	114
0.00333	114
0.004	114
0.00467	115
0.00533	116
0.006	117
0.00667	117
0.00733	118
0.008	119
0.00867	119
0.00933	120
0.01	121
0.01067	122
0.01133	123
0.012	123
0.01267	123
0.01333	123
0.014	123
0.01467	123
0.01533	123
0.016	124
0.01667	124
0.01733	124
0.018	124
0.01867	124
0.01933	124
0.02	124
0.02067	124
0.02133	123
0.022	123
0.02267	123
0.02333	123
0.024	123
0.02467	123
0.02533	123
0.026	123
0.02667	123
0.02733	122
0.028	122
0.02867	122
0.02933	121
0.03	121
0.03067	121
0.03133	121
0.032	121
0.03267	121
0.03333	121
0.034	120
0.03467	120
0.03533	120
0.036	119
0.03667	119
0.03733	119
0.038	119
0.03867	119
0.03933	120
0.04	120
0.04067	120
0.04133	120
0.042	120
0.04267	121
0.04333	121
0.044	121
0.04467	121
0.04533	121
0.046	121
0.04667	121
0.04733	121
0.048	120
0.04867	121
0.04933	121
0.05	121
0.05067	121
0.05133	121
0.052	121
0.05267	121
0.05333	122
0.054	122
0.05467	122
0.05533	121
0.056	121
0.05667	122
0.05733	122
0.058	122
0.05867	122
0.05933	122
0.06	122
0.06067	122
0.06133	122
0.062	122
0.06267	122
0.06333	123
0.064	124
0.06467	125
0.06533	127
0.066	128
0.06667	130
0.06733	132
0.068	133
0.06867	134
0.06933	135
0.07	136
0.07067	137
0.07133	138
0.072	139
0.07267	140
0.07333	141
0.074	142
0.07467	143
0.07533	144
0.076	145
0.07667	146
0.07733	147
0.078	149
0.07867	150
0.07933	151
0.08	153
0.08067	154
0.08133	155
0.082	156
0.08267	157
0.08333	158
0.084	158
0.08467	159
0.08533	159
0.086	158
0.08667	158
0.08733	157
0.088	157
0.08867	156
0.08933	156
0.09	155
0.09067	155
0.09133	155
0.092	155
0.09267	155
0.09333	155
0.094	154
0.09467	153
0.09533	153
0.096	152
0.09667	152
0.09733	151
0.098	150
0.09867	149
0.09933	147
0.1	146
0.10067	145
0.10133	144
0.102	143
0.10267	142
0.10333	141
0.104	140
0.10467	139
0.10533	138
0.106	137
0.10667	136
0.10733	134
0.108	133
0.10867	132
0.10933	130
0.11	129
0.11067	128
0.11133	128
0.112	127
0.11267	127
0.11333	127
0.114	127
0.11467	126
0.11533	126
0.116	126
0.11667	126
0.11733	126
0.118	126
0.11867	126
0.11933	126
0.12	126
0.12067	126
0.12133	126
0.122	126
0.12267	126
0.12333	126
0.124	126
0.12467	126
0.12533	125
0.126	125
0.12667	125
0.12733	125
0.128	125
0.12867	125
0.12933	125
0.13	125
0.13067	126
0.13133	126
0.132	127
0.13267	127
0.13333	128
0.134	129
0.13467	130
0.13533	131
0.136	132
0.13667	133
0.13733	135
0.138	137
0.13867	139
0.13933	141
0.14	144
0.14067	145
0.14133	147
0.142	148
0.14267	149
0.14333	150
0.144	151
0.14467	151
0.14533	151
0.146	151
0.14667	152
0.14733	152
0.148	152
0.14867	153
0.14933	153
0.15	153
0.15067	153
0.15133	153
0.152	153
0.15267	153
0.15333	152
0.154	152
0.15467	152
0.15533	151
0.156	151
0.15667	151
0.15733	151
0.158	151
0.15867	151
0.15933	151
0.16	151
0.16067	150
0.16133	150
0.162	149
0.16267	148
0.16333	147
0.164	146
0.16467	145
0.16533	144
0.166	143
0.16667	142
0.16733	140
0.168	139
0.16867	138
0.16933	137
0.17	136
0.17067	135
0.17133	134
0.172	133
0.17267	132
0.17333	131
0.174	130
0.17467	130
0.17533	129
0.176	129
0.17667	129
0.17733	129
0.178	129
0.17867	129
0.17933	129
0.18	129
0.18067	129
0.18133	129
0.182	129
0.18267	128
0.18333	128
0.184	128
0.18467	128
0.18533	129
0.186	129
0.18667	129
0.18733	129
0.188	129
0.18867	129
0.18933	129
0.19	128
0.19067	128
0.19133	128
0.192	127
0.19267	127
0.19333	127
0.194	128
0.19467	129
0.19533	129
0.196	130
0.19667	131
0.19733	133
0.198	134
0.19867	135
0.19933	136
0.2	137
0.20067	138
0.20133	139
0.202	140
0.20267	140
0.20333	141
0.204	142
0.20467	143
0.20533	144
0.206	145
0.20667	146
0.20733	147
0.208	148
0.20867	148
0.20933	149
0.21	149
0.21067	148
0.21133	148
0.212	148
0.21267	148
0.21333	148
0.214	148
0.21467	148
0.21533	147
0.216	147
0.21667	146
0.21733	146
0.218	145
0.21867	145
0.21933	143
0.22	142
0.22067	141
0.22133	140
0.222	139
0.22267	137
0.22333	136
0.224	136
0.22467	135
0.22533	135
0.226	134
0.22667	134
0.22733	134
0.228	134
0.22867	134
0.22933	134
0.23	134
0.23067	134
0.23133	133
0.232	133
0.23267	133
0.23333	133
0.234	132
0.23467	132
0.23533	132
0.236	131
0.23667	131
0.23733	130
0.238	130
0.23867	129
0.23933	128
0.24	127
0.24067	127
0.24133	127
0.242	126
0.24267	127
0.24333	127
0.244	127
0.24467	127
0.24533	127
0.246	127
0.24667	127
0.24733	127
0.248	127
0.24867	128
0.24933	128
0.25	127
0.25067	127
0.25133	127
0.252	126
0.25267	126
0.25333	126
0.254	126
0.25467	126
0.25533	125
0.256	125
0.25667	125
0.25733	125
0.258	125
0.25867	125
0.25933	125
0.26	125
0.26067	126
0.26133	126
0.262	127
0.26267	127
0.26333	128
0.264	128
0.26467	129
0.26533	129
0.266	129
0.26667	129
0.26733	129
0.268	129
0.26867	128
0.26933	128
0.27	129
0.27067	129
0.27133	128
0.272	128
0.27267	128
0.27333	128
0.274	128
0.27467	128
0.27533	128
0.276	127
0.27667	127
0.27733	127
0.278	126
0.27867	126
0.27933	126
0.28	125
0.28067	125
0.28133	124
0.282	124
0.28267	123
0.28333	123
0.284	123
0.28467	123
0.28533	123
0.286	124
0.28667	124
0.28733	124
0.288	124
0.28867	124
0.28933	124
0.29	124
0.29067	125
0.29133	125
0.292	125
0.29267	125
0.29333	126
0.294	126
0.29467	126
0.29533	126
0.296	125
0.29667	125
0.29733	125
0.298	125
0.29867	125
0.29933	125
0.3	125
0.30067	126
0.30133	126
0.302	126
0.30267	127
0.30333	127
0.304	127
0.30467	128
0.30533	128
0.306	128
0.30667	129
0.30733	129
0.308	130
0.30867	130
0.30933	131
0.31	131
0.31067	132
0.31133	132
0.312	133
0.31267	133
0.31333	134
0.314	134
0.31467	134
0.31533	134
0.316	134
0.31667	135
0.31733	135
0.318	135
0.31867	135
0.31933	134
0.32	134
0.32067	134
0.32133	134
0.322	134
0.32267	133
0.32333	133
0.324	133
0.32467	132
0.32533	132
0.326	131
0.32667	131
0.32733	131
0.328	130
0.32867	130
0.32933	129
0.33	129
0.33067	129
0.33133	128
0.332	128
0.33267	128
0.33333	128
0.334	127
0.33467	127
0.33533	126
0.336	126
0.33667	126
0.33733	125
0.338	125
0.33867	125
0.33933	124
0.34	124
0.34067	124
0.34133	124
0.342	124
0.34267	124
0.34333	124
0.344	124
0.34467	124
0.34533	124
0.346	123
0.34667	123
0.34733	123
0.348	123
0.34867	123
0.34933	122
0.35	122
0.35067	122
0.35133	122
0.352	121
0.35267	122
0.35333	122
0.354	122
0.35467	122
0.35533	122
0.356	122
0.35667	123
0.35733	123
0.358	122
0.35867	122
0.35933	122
0.36	122
0.36067	122
0.36133	122
0.362	122
0.36267	122
0.36333	122
0.364	122
0.36467	121
0.36533	121
0.366	121
0.36667	121
0.36733	121
0.368	121
0.36867	122
0.36933	122
0.37	121
0.37067	121
0.37133	122
0.372	122
0.37267	122
0.37333	123
0.374	124
0.37467	124
0.37533	125
0.376	125
0.37667	126
0.37733	126
0.378	127
0.37867	127
0.37933	128
0.38	128
0.38067	129
0.38133	129
0.382	129
0.38267	128
0.38333	128
0.384	127
0.38467	127
0.38533	127
0.386	127
0.38667	126
0.38733	126
0.388	126
0.38867	126
0.38933	126
0.39	126
0.39067	126
0.39133	126
0.392	126
0.39267	126
0.39333	126
0.394	125
0.39467	125
0.39533	125
0.396	124
0.39667	124
0.39733	124
0.398	123
0.39867	123
0.39933	123
0.4	122
0.40067	122
0.40133	122
0.402	122
0.40267	122
0.40333	122
0.404	122
0.40467	122
0.40533	122
0.406	122
0.40667	122
0.40733	122
0.408	122
0.40867	122
0.40933	122
0.41	121
0.41067	121
0.41133	121
0.412	121
0.41267	121
0.41333	121
0.414	121
0.41467	122
0.41533	122
0.416	123
0.41667	123
0.41733	123
0.418	123
0.41867	123
0.41933	123
0.42	123
0.42067	123
0.42133	123
0.422	123
0.42267	123
0.42333	123
0.424	123
0.42467	124
0.42533	125
0.426	126
0.42667	126
0.42733	127
0.428	128
0.42867	129
0.42933	129
0.43	129
0.43067	129
0.43133	130
0.432	130
0.43267	130
0.43333	130
0.434	130
0.43467	130
0.43533	130
0.436	130
0.43667	129
0.43733	129
0.438	129
0.43867	129
0.43933	129
0.44	129
0.44067	129
0.44133	129
0.442	129
0.44267	129
0.44333	128
0.444	128
0.44467	128
0.44533	128
0.446	128
0.44667	129
0.44733	129
0.448	130
0.44867	130
0.44933	130
0.45	131
0.45067	131
0.45133	132
0.452	132
0.45267	132
0.45333	132
0.454	131
0.45467	131
0.45533	131
0.456	130
0.45667	129
0.45733	128
0.458	128
0.45867	128
0.45933	128
0.46	128
0.46067	128
0.46133	128
0.462	127
0.46267	127
0.46333	127
0.464	127
0.46467	126
0.46533	125
0.466	125
0.46667	125
0.46733	124
0.468	124
0.46867	124
0.46933	124
0.47	125
0.47067	126
0.47133	127
0.472	129
0.47267	131
0.47333	133
0.474	135
0.47467	138
0.47533	140
0.476	143
0.47667	145
0.47733	147
0.478	149
0.47867	150
0.47933	151
0.48	152
0.48067	152
0.48133	152
0.482	153
0.48267	153
0.48333	153
0.484	153
0.48467	153
0.48533	153
0.486	154
0.48667	154
0.48733	155
0.488	155
0.48867	154
0.48933	154
0.49	154
0.49067	153
0.49133	153
0.492	153
0.49267	152
0.49333	152
0.494	151
0.49467	150
0.49533	149
0.496	149
0.49667	148
0.49733	147
0.498	147
0.49867	146
0.49933	146
0.5	145
0.50067	144
0.50133	144
0.502	143
0.50267	143
0.50333	143
0.504	143
0.50467	142
0.50533	142
0.506	142
0.50667	141
0.50733	141
0.508	141
0.50867	140
0.50933	140
0.51	140
0.51067	139
0.51133	139
0.512	138
0.51267	137
0.51333	136
0.514	134
0.51467	134
0.51533	133
0.516	132
0.51667	131
0.51733	131
0.518	130
0.51867	130
0.51933	129
0.52	129
0.52067	128
0.52133	128
0.522	128
0.52267	128
0.52333	128
0.524	128
0.52467	129
0.52533	129
0.526	129
0.52667	129
0.52733	129
0.528	129
0.52867	129
0.52933	130
0.53	130
0.53067	130
0.53133	131
0.532	131
0.53267	132
0.53333	132
0.534	133
0.53467	133
0.53533	133
0.536	133
0.53667	133
0.53733	134
0.538	134
0.53867	135
0.53933	135
0.54	135
0.54067	135
0.54133	135
0.542	135
0.54267	135
0.54333	135
0.544	135
0.54467	135
0.54533	135
0.546	135
0.54667	135
0.54733	134
0.548	134
0.54867	135
0.54933	135
0.55	134
0.55067	134
0.55133	134
0.552	133
0.55267	133
0.55333	133
0.554	133
0.55467	133
0.55533	133
0.556	132
0.55667	132
0.55733	132
0.558	132
0.55867	132
0.55933	132
0.56	131
0.56067	131
0.56133	131
0.562	130
0.56267	130
0.56333	129
0.564	128
0.56467	128
0.56533	128
0.566	127
0.56667	127
0.56733	127
0.568	127
0.56867	127
0.56933	127
0.57	127
0.57067	127
0.57133	127
0.572	127
0.57267	127
0.57333	128
0.574	129
0.57467	130
0.57533	131
0.576	132
0.57667	134
0.57733	136
0.578	138
0.57867	140
0.57933	141
0.58	143
0.58067	145
0.58133	146
0.582	148
0.58267	149
0.58333	149
0.584	150
0.58467	151
0.58533	151
0.586	152
0.58667	152
0.58733	152
0.588	153
0.58867	153
0.58933	152
0.59	152
0.59067	152
0.59133	152
0.592	151
0.59267	151
0.59333	150
0.594	149
0.59467	148
0.59533	148
0.596	147
0.59667	146
0.59733	145
0.598	145
0.59867	144
0.59933	143
0.6	143
0.60067	142
0.60133	141
0.602	140
0.60267	140
0.60333	139
0.604	139
0.60467	138
0.60533	138
0.606	137
0.60667	136
0.60733	136
0.608	136
0.60867	135
0.60933	135
0.61	135
0.61067	135
0.61133	135
0.612	134
0.61267	134
0.61333	134
0.614	134
0.61467	133
0.61533	133
0.616	133
0.61667	133
0.61733	133
0.618	134
0.61867	134
0.61933	133
0.62	133
0.62067	133
0.62133	132
0.622	132
0.62267	131
0.62333	131
0.624	130
0.62467	129
0.62533	129
0.626	128
0.62667	128
0.62733	128
0.628	128
0.62867	128
0.62933	128
0.63	128
0.63067	127
0.63133	127
0.632	127
0.63267	127
0.63333	127
0.634	127
0.63467	127
0.63533	126
0.636	126
0.63667	126
0.63733	126
0.638	126
0.63867	126
0.63933	127
0.64	127
0.64067	126
0.64133	126
0.642	126
0.64267	126
0.64333	126
0.644	127
0.64467	127
0.64533	127
0.646	127
0.64667	127
0.64733	127
0.648	128
0.64867	129
0.64933	129
0.65	130
0.65067	130
0.65133	130
0.652	130
0.65267	130
0.65333	130
0.654	131
0.65467	131
0.65533	131
0.656	131
0.65667	131
0.65733	131
0.658	131
0.65867	131
0.65933	130
0.66	130
0.66067	130
0.66133	130
0.662	130
0.66267	130
0.66333	130
0.664	130
0.66467	130
0.66533	130
0.666	130
0.66667	130
0.66733	130
0.668	131
0.66867	131
0.66933	131
0.67	131
0.67067	132
0.67133	132
0.672	133
0.67267	133
0.67333	133
0.674	133
0.67467	133
0.67533	133
0.676	132
0.67667	132
0.67733	132
0.678	132
0.67867	132
0.67933	132
0.68	132
0.68067	133
0.68133	134
0.682	134
0.68267	135
0.68333	136
0.684	137
0.68467	138
0.68533	138
0.686	139
0.68667	139
0.68733	140
0.688	140
0.68867	141
0.68933	141
0.69	142
0.69067	142
0.69133	143
0.692	143
0.69267	144
0.69333	144
0.694	146
0.69467	147
0.69533	148
0.696	149
0.69667	151
0.69733	152
0.698	153
0.69867	154
0.69933	154
0.7	155
0.70067	155
0.70133	156
0.702	156
0.70267	156
0.70333	156
0.704	156
0.70467	156
0.70533	156
0.706	156
0.70667	156
0.70733	155
0.708	155
0.70867	154
0.70933	154
0.71	153
0.71067	152
0.71133	151
0.712	150
0.71267	149
0.71333	148
0.714	148
0.71467	147
0.71533	147
0.716	146
0.71667	146
0.71733	145
0.718	145
0.71867	144
0.71933	144
0.72	143
0.72067	143
0.72133	142
0.722	142
0.72267	141
0.72333	141
0.724	141
0.72467	141
0.72533	141
0.726	142
0.72667	142
0.72733	143
0.728	144
0.72867	145
0.72933	146
0.73	147
0.73067	148
0.73133	149
0.732	150
0.73267	152
0.73333	153
0.734	153
0.73467	154
0.73533	155
0.736	156
0.73667	156
0.73733	157
0.738	158
0.73867	159
0.73933	160
0.74	161
0.74067	162
0.74133	164
0.742	165
0.74267	166
0.74333	167
0.744	167
0.74467	168
0.74533	169
0.746	169
0.74667	169
0.74733	168
0.748	168
0.74867	167
0.74933	167
0.75	166
0.75067	166
0.75133	165
0.752	164
0.75267	163
0.75333	162
0.754	161
0.75467	161
0.75533	160
0.756	159
0.75667	158
0.75733	157
0.758	156
0.75867	156
0.75933	155
0.76	155
0.76067	154
0.76133	154
0.762	153
0.76267	152
0.76333	152
0.764	152
0.76467	152
0.76533	152
0.766	152
0.76667	152
0.76733	152
0.768	152
0.76867	152
0.76933	152
0.77	151
0.77067	150
0.77133	149
0.772	149
0.77267	148
0.77333	147
0.774	147
0.77467	147
0.77533	147
0.776	147
0.77667	148
0.77733	148
0.778	149
0.77867	149
0.77933	150
0.78	150
0.78067	151
0.78133	151
0.782	151
0.78267	151
0.78333	150
0.784	150
0.78467	150
0.78533	149
0.786	149
0.78667	149
0.78733	149
0.788	149
0.78867	149
0.78933	148
0.79	148
0.79067	148
0.79133	147
0.792	147
0.79267	146
0.79333	146
0.794	145
0.79467	144
0.79533	143
0.796	142
0.79667	141
0.79733	141
0.798	140
0.79867	140
0.79933	139
0.8	138
0.80067	137
0.80133	136
0.802	136
0.80267	135
0.80333	134
0.804	134
0.80467	134
0.80533	133
0.806	133
0.80667	133
0.80733	132
0.808	132
0.80867	133
0.80933	133
0.81	133
0.81067	133
0.81133	133
0.812	133
0.81267	133
0.81333	133
0.814	133
0.81467	133
0.81533	133
0.816	134
0.81667	134
0.81733	134
0.818	134
0.81867	134
0.81933	134
0.82	135
0.82067	135
0.82133	135
0.822	135
0.82267	135
0.82333	135
0.824	135
0.82467	135
0.82533	135
0.826	135
0.82667	135
0.82733	135
0.828	135
0.82867	135
0.82933	135
0.83	135
0.83067	135
0.83133	136
0.832	136
0.83267	136
0.83333	137
0.834	137
0.83467	137
0.83533	137
0.836	136
0.83667	136
0.83733	135
0.838	135
0.83867	135
0.83933	135
0.84	135
0.84067	135
0.84133	136
0.842	136
0.84267	137
0.84333	137
0.844	136
0.84467	136
0.84533	136
0.846	136
0.84667	135
0.84733	136
0.848	136
0.84867	137
0.84933	137
0.85	138
0.85067	139
0.85133	140
0.852	142
0.85267	144
0.85333	146
0.854	148
0.85467	150
0.85533	151
0.856	152
0.85667	153
0.85733	154
0.858	155
0.85867	156
0.85933	157
0.86	158
0.86067	159
0.86133	160
0.862	161
0.86267	162
0.86333	162
0.864	163
0.86467	163
0.86533	163
0.866	162
0.86667	162
0.86733	162
0.868	162
0.86867	162
0.86933	162
0.87	162
0.87067	162
0.87133	163
0.872	163
0.87267	164
0.87333	164
0.874	164
0.87467	165
0.87533	165
0.876	166
0.87667	167
0.87733	167
0.878	168
0.87867	169
0.87933	170
0.88	171
0.88067	172
0.88133	174
0.882	176
0.88267	178
0.88333	180
0.884	181
0.88467	183
0.88533	185
0.886	187
0.88667	188
0.88733	188
0.888	189
0.88867	189
0.88933	189
0.89	188
0.89067	188
0.89133	188
0.892	187
0.89267	186
0.89333	185
0.894	184
0.89467	183
0.89533	182
0.896	181
0.89667	180
0.89733	179
0.898	177
0.89867	176
0.89933	175
0.9	173
0.90067	172
0.90133	170
0.902	168
0.90267	166
0.90333	164
0.904	163
0.90467	162
0.90533	160
0.906	160
0.90667	159
0.90733	158
0.908	157
0.90867	157
0.90933	156
0.91	155
0.91067	155
0.91133	155
0.912	155
0.91267	155
0.91333	155
0.914	155
0.91467	155
0.91533	155
0.916	154
0.91667	153
0.91733	152
0.918	151
0.91867	151
0.91933	150
0.92	149
0.92067	149
0.92133	148
0.922	148
0.92267	149
0.92333	149
0.924	150
0.92467	151
0.92533	153
0.926	154
0.92667	156
0.92733	158
0.928	159
0.92867	161
0.92933	162
0.93	163
0.93067	165
0.93133	166
0.932	166
0.93267	167
0.93333	167
0.934	166
0.93467	166
0.93533	166
0.936	166
0.93667	166
0.93733	165
0.938	165
0.93867	164
0.93933	164
0.94	163
0.94067	162
0.94133	161
0.942	160
0.94267	159
0.94333	158
0.944	157
0.94467	156
0.94533	155
0.946	154
0.94667	153
0.94733	152
0.948	151
0.94867	150
0.94933	149
0.95	148
0.95067	147
0.95133	146
0.952	145
0.95267	144
0.95333	143
0.954	142
0.95467	142
0.95533	142
0.956	142
0.95667	142
0.95733	142
0.958	142
0.95867	142
0.95933	142
0.96	142
0.96067	142
0.96133	141
0.962	141
0.96267	141
0.96333	141
0.964	141
0.96467	141
0.96533	141
0.966	141
0.96667	141
0.96733	141
0.968	141
0.96867	141
0.96933	141
0.97	141
0.97067	141
0.97133	141
0.972	140
0.97267	140
0.97333	140
0.974	140
0.97467	140
0.97533	139
0.976	139
0.97667	139
0.97733	140
0.978	140
0.97867	141
0.97933	141
0.98	141
0.98067	142
0.98133	142
0.982	143
0.98267	143
0.98333	144
0.984	144
0.98467	144
0.98533	144
0.986	144
0.98667	144
0.98733	144
0.988	143
0.98867	143
0.98933	143
0.99	144
0.99067	145
0.99133	147
0.992	148
0.99267	150
0.99333	151
0.994	152
0.99467	153
0.99533	154
0.996	155
0.99667	156
0.99733	157
0.998	157
0.99867	156
0.99933	156
1	156
1.00067	155
1.00133	155
1.002	155
1.00267	155
1.00333	156
1.004	156
1.00467	157
1.00533	157
1.006	157
1.00667	157
1.00733	157
1.008	157
1.00867	157
1.00933	156
1.01	156
1.01067	155
1.01133	155
1.012	154
1.01267	153
1.01333	152
1.014	150
1.01467	149
1.01533	148
1.016	146
1.01667	146
1.01733	145
1.018	145
1.01867	144
1.01933	143
1.02	143
1.02067	142
1.02133	142
1.022	142
1.02267	142
1.02333	142
1.024	142
1.02467	142
1.02533	143
1.026	143
1.02667	144
1.02733	145
1.028	146
1.02867	147
1.02933	148
1.03	149
1.03067	150
1.03133	151
1.032	153
1.03267	154
1.03333	156
1.034	157
1.03467	159
1.03533	161
1.036	164
1.03667	166
1.03733	168
1.038	170
1.03867	172
1.03933	174
1.04	175
1.04067	177
1.04133	178
1.042	179
1.04267	180
1.04333	181
1.044	181
1.04467	181
1.04533	181
1.046	181
1.04667	180
1.04733	180
1.048	179
1.04867	178
1.04933	177
1.05	176
1.05067	175
1.05133	174
1.052	173
1.05267	172
1.05333	171
1.054	170
1.05467	168
1.05533	166
1.056	165
1.05667	164
1.05733	162
1.058	161
1.05867	160
1.05933	158
1.06	157
1.06067	156
1.06133	155
1.062	154
1.06267	153
1.06333	152
1.064	152
1.06467	150
1.06533	149
1.066	148
1.06667	148
1.06733	147
1.068	146
1.06867	146
1.06933	145
1.07	145
1.07067	144
1.07133	144
1.072	143
1.07267	143
1.07333	142
1.074	141
1.07467	140
1.07533	140
1.076	139
1.07667	139
1.07733	139
1.078	140
1.07867	140
1.07933	141
1.08	141
1.08067	142
1.08133	142
1.082	142
1.08267	143
1.08333	143
1.084	143
1.08467	143
1.08533	144
1.086	144
1.08667	145
1.08733	145
1.088	145
1.08867	145
1.08933	146
1.09	146
1.09067	146
1.09133	146
1.092	147
1.09267	147
1.09333	147
1.094	147
1.09467	147
1.09533	147
1.096	147
1.09667	146
1.09733	146
1.098	145
1.09867	144
1.09933	143
1.1	142
1.10067	142
1.10133	142
1.102	142
1.10267	142
1.10333	142
1.104	141
1.10467	141
1.10533	140
1.106	140
1.10667	140
1.10733	140
1.108	139
1.10867	139
1.10933	139
1.11	139
1.11067	139
1.11133	138
1.112	138
1.11267	138
1.11333	138
1.114	138
1.11467	137
1.11533	137
1.116	137
1.11667	137
1.11733	137
1.118	136
1.11867	136
1.11933	135
1.12	135
1.12067	136
1.12133	136
1.122	136
1.12267	137
1.12333	137
1.124	138
1.12467	138
1.12533	139
1.126	140
1.12667	140
1.12733	141
1.128	142
1.12867	142
1.12933	142
1.13	143
1.13067	143
1.13133	143
1.132	143
1.13267	143
1.13333	143
1.134	143
1.13467	142
1.13533	142
1.136	142
1.13667	142
1.13733	142
1.138	142
1.13867	141
1.13933	141
1.14	140
1.14067	139
1.14133	139
1.142	139
1.14267	139
1.14333	139
1.144	139
1.14467	139
1.14533	139
1.146	138
1.14667	138
1.14733	138
1.148	137
1.14867	137
1.14933	136
1.15	136
1.15067	135
1.15133	133
1.152	132
1.15267	132
1.15333	131
1.154	130
1.15467	129
1.15533	129
1.156	128
1.15667	128
1.15733	128
1.158	128
1.15867	128
1.15933	129
1.16	129
1.16067	129
1.16133	129
1.162	129
1.16267	130
1.16333	130
1.164	130
1.16467	130
1.16533	130
1.166	130
1.16667	130
1.16733	130
1.168	130
1.16867	130
1.16933	130
1.17	130
1.17067	129
1.17133	129
1.172	129
1.17267	130
1.17333	130
1.174	131
1.17467	131
1.17533	131
1.176	131
1.17667	131
1.17733	131
1.178	132
1.17867	132
1.17933	132
1.18	132
1.18067	132
1.18133	132
1.182	132
1.18267	132
1.18333	132
1.184	133
1.18467	134
1.18533	134
1.186	135
1.18667	135
1.18733	135
1.188	135
1.18867	136
1.18933	136
1.19	136
1.19067	136
1.19133	137
1.192	137
1.19267	137
1.19333	137
1.194	137
1.19467	137
1.19533	137
1.196	138
1.19667	138
1.19733	138
1.198	138
1.19867	138
1.19933	138
1.2	138
1.20067	138
1.20133	138
1.202	138
1.20267	138
1.20333	138
1.204	139
1.20467	140
1.20533	140
1.206	140
1.20667	140
1.20733	140
1.208	140
1.20867	139
1.20933	139
1.21	138
1.21067	137
1.21133	136
1.212	135
1.21267	135
1.21333	135
1.214	135
1.21467	136
1.21533	137
1.216	138
1.21667	138
1.21733	139
1.218	140
1.21867	141
1.21933	142
1.22	143
1.22067	144
1.22133	145
1.222	146
1.22267	147
1.22333	147
1.224	148
1.22467	149
1.22533	150
1.226	150
1.22667	151
1.22733	151
1.228	152
1.22867	152
1.22933	152
1.23	151
1.23067	151
1.23133	150
1.232	149
1.23267	149
1.23333	149
1.234	148
1.23467	148
1.23533	148
1.236	148
1.23667	148
1.23733	148
1.238	148
1.23867	148
1.23933	148
1.24	148
1.24067	147
1.24133	147
1.242	146
1.24267	146
1.24333	146
1.244	145
1.24467	144
1.24533	144
1.246	143
1.24667	142
1.24733	142
1.248	142
1.24867	141
1.24933	141
1.25	140
1.25067	139
1.25133	138
1.252	138
1.25267	137
1.25333	136
1.254	135
1.25467	135
1.25533	134
1.256	134
1.25667	134
1.25733	135
1.258	135
1.25867	134
1.25933	134
1.26	134
1.26067	135
1.26133	135
1.262	135
1.26267	135
1.26333	135
1.264	136
1.26467	136
1.26533	136
1.266	136
1.26667	136
1.26733	136
1.268	136
1.26867	136
1.26933	136
1.27	136
1.27067	136
1.27133	136
1.272	136
1.27267	136
1.27333	136
1.274	136
1.27467	136
1.27533	136
1.276	136
1.27667	136
1.27733	136
1.278	136
1.27867	136
1.27933	135
1.28	135
1.28067	135
1.28133	135
1.282	134
1.28267	135
1.28333	135
1.284	136
1.28467	136
1.28533	137
1.286	137
1.28667	138
1.28733	138
1.288	139
1.28867	139
1.28933	140
1.29	140
1.29067	141
1.29133	141
1.292	142
1.29267	142
1.29333	141
1.294	141
1.29467	141
1.29533	141
1.296	141
1.29667	142
1.29733	142
1.298	142
1.29867	142
1.29933	142
1.3	142
1.30067	141
1.30133	141
1.302	141
1.30267	141
1.30333	141
1.304	140
1.30467	141
1.30533	141
1.306	142
1.30667	142
1.30733	143
1.308	145
1.30867	146
1.30933	147
1.31	149
1.31067	150
1.31133	152
1.312	153
1.31267	154
1.31333	156
1.314	156
1.31467	157
1.31533	157
1.316	158
1.31667	158
1.31733	158
1.318	158
1.31867	158
1.31933	158
1.32	157
1.32067	158
1.32133	157
1.322	157
1.32267	157
1.32333	157
1.324	157
1.32467	157
1.32533	157
1.326	157
1.32667	157
1.32733	156
1.328	156
1.32867	156
1.32933	155
1.33	155
1.33067	154
1.33133	154
1.332	153
[truncated: 58,718 more rows]
