# Supplementary material for: Dual engineering of thermodynamics and kinetics in covalent organic frameworks for separation
Source: Nat Commun. 2026 Mar 10;17:3896. doi: 10.1038/s41467-026-70311-8 (PMC13125621; doi:10.1038/s41467-026-70311-8)
Supplement: Supplementary file 3 — Source Data [file 41467_2026_70311_MOESM3_ESM.zip › 676225_2_data_set_12367526_twyvxw/Source data for figures/Supplementary Figure S26b.xlsx]

## Sheet: Sheet1
Time (min)	Intensity (μV)
0	357
6.7E-4	358
0.00133	359
0.002	360
0.00267	361
0.00333	361
0.004	362
0.00467	362
0.00533	362
0.006	363
0.00667	363
0.00733	363
0.008	363
0.00867	363
0.00933	363
0.01	363
0.01067	363
0.01133	363
0.012	364
0.01267	364
0.01333	365
0.014	365
0.01467	366
0.01533	366
0.016	367
0.01667	368
0.01733	369
0.018	369
0.01867	370
0.01933	370
0.02	371
0.02067	372
0.02133	372
0.022	373
0.02267	374
0.02333	374
0.024	375
0.02467	375
0.02533	375
0.026	376
0.02667	376
0.02733	377
0.028	378
0.02867	379
0.02933	379
0.03	379
0.03067	379
0.03133	379
0.032	378
0.03267	378
0.03333	377
0.034	376
0.03467	376
0.03533	375
0.036	375
0.03667	375
0.03733	376
0.038	375
0.03867	375
0.03933	375
0.04	375
0.04067	376
0.04133	376
0.042	377
0.04267	378
0.04333	379
0.044	380
0.04467	382
0.04533	383
0.046	384
0.04667	385
0.04733	387
0.048	388
0.04867	389
0.04933	390
0.05	391
0.05067	391
0.05133	392
0.052	393
0.05267	393
0.05333	394
0.054	394
0.05467	395
0.05533	395
0.056	395
0.05667	395
0.05733	394
0.058	394
0.05867	394
0.05933	394
0.06	393
0.06067	392
0.06133	392
0.062	391
0.06267	391
0.06333	390
0.064	389
0.06467	388
0.06533	387
0.066	386
0.06667	385
0.06733	385
0.068	384
0.06867	383
0.06933	382
0.07	381
0.07067	380
0.07133	380
0.072	379
0.07267	379
0.07333	378
0.074	378
0.07467	378
0.07533	378
0.076	378
0.07667	378
0.07733	378
0.078	378
0.07867	379
0.07933	379
0.08	379
0.08067	379
0.08133	380
0.082	380
0.08267	380
0.08333	381
0.084	381
0.08467	382
0.08533	383
0.086	384
0.08667	385
0.08733	385
0.088	385
0.08867	385
0.08933	385
0.09	385
0.09067	384
0.09133	383
0.092	383
0.09267	383
0.09333	383
0.094	383
0.09467	383
0.09533	383
0.096	383
0.09667	383
0.09733	383
0.098	383
0.09867	382
0.09933	382
0.1	382
0.10067	382
0.10133	382
0.102	383
0.10267	383
0.10333	384
0.104	385
0.10467	386
0.10533	387
0.106	388
0.10667	389
0.10733	389
0.108	390
0.10867	391
0.10933	391
0.11	392
0.11067	393
0.11133	393
0.112	393
0.11267	393
0.11333	393
0.114	393
0.11467	393
0.11533	392
0.116	391
0.11667	391
0.11733	391
0.118	390
0.11867	390
0.11933	390
0.12	390
0.12067	390
0.12133	390
0.122	390
0.12267	390
0.12333	390
0.124	391
0.12467	391
0.12533	392
0.126	392
0.12667	392
0.12733	393
0.128	393
0.12867	393
0.12933	393
0.13	393
0.13067	393
0.13133	394
0.132	394
0.13267	395
0.13333	396
0.134	396
0.13467	396
0.13533	396
0.136	396
0.13667	396
0.13733	397
0.138	397
0.13867	398
0.13933	399
0.14	399
0.14067	400
0.14133	400
0.142	400
0.14267	400
0.14333	401
0.144	401
0.14467	402
0.14533	403
0.146	405
0.14667	406
0.14733	408
0.148	411
0.14867	413
0.14933	415
0.15	418
0.15067	420
0.15133	421
0.152	423
0.15267	424
0.15333	426
0.154	427
0.15467	428
0.15533	429
0.156	430
0.15667	430
0.15733	431
0.158	431
0.15867	431
0.15933	431
0.16	431
0.16067	431
0.16133	431
0.162	430
0.16267	430
0.16333	430
0.164	430
0.16467	430
0.16533	430
0.166	430
0.16667	430
0.16733	430
0.168	430
0.16867	429
0.16933	430
0.17	430
0.17067	430
0.17133	431
0.172	431
0.17267	431
0.17333	432
0.174	432
0.17467	432
0.17533	432
0.176	431
0.17667	431
0.17733	431
0.178	430
0.17867	429
0.17933	428
0.18	428
0.18067	427
0.18133	426
0.182	425
0.18267	424
0.18333	423
0.184	422
0.18467	422
0.18533	421
0.186	421
0.18667	422
0.18733	422
0.188	422
0.18867	422
0.18933	422
0.19	422
0.19067	422
0.19133	423
0.192	423
0.19267	424
0.19333	425
0.194	426
0.19467	427
0.19533	427
0.196	427
0.19667	428
0.19733	428
0.198	428
0.19867	428
0.19933	429
0.2	429
0.20067	429
0.20133	429
0.202	430
0.20267	430
0.20333	430
0.204	430
0.20467	430
0.20533	430
0.206	430
0.20667	430
0.20733	430
0.208	430
0.20867	430
0.20933	430
0.21	430
0.21067	430
0.21133	430
0.212	430
0.21267	431
0.21333	432
0.214	433
0.21467	435
0.21533	437
0.216	439
0.21667	441
0.21733	443
0.218	445
0.21867	447
0.21933	448
0.22	450
0.22067	450
0.22133	451
0.222	452
0.22267	453
0.22333	453
0.224	454
0.22467	454
0.22533	455
0.226	455
0.22667	454
0.22733	454
0.228	453
0.22867	452
0.22933	451
0.23	451
0.23067	450
0.23133	450
0.232	450
0.23267	449
0.23333	448
0.234	447
0.23467	447
0.23533	446
0.236	446
0.23667	446
0.23733	445
0.238	445
0.23867	444
0.23933	444
0.24	443
0.24067	443
0.24133	442
0.242	442
0.24267	442
0.24333	441
0.244	441
0.24467	441
0.24533	441
0.246	441
0.24667	441
0.24733	441
0.248	441
0.24867	441
0.24933	441
0.25	441
0.25067	442
0.25133	442
0.252	443
0.25267	443
0.25333	443
0.254	444
0.25467	444
0.25533	444
0.256	445
0.25667	445
0.25733	445
0.258	446
0.25867	446
0.25933	446
0.26	447
0.26067	447
0.26133	447
0.262	447
0.26267	447
0.26333	446
0.264	446
0.26467	446
0.26533	446
0.266	445
0.26667	445
0.26733	445
0.268	445
0.26867	444
0.26933	444
0.27	444
0.27067	444
0.27133	444
0.272	444
0.27267	444
0.27333	445
0.274	445
0.27467	446
0.27533	447
0.276	448
0.27667	448
0.27733	449
0.278	449
0.27867	450
0.27933	450
0.28	451
0.28067	451
0.28133	451
0.282	452
0.28267	453
0.28333	454
0.284	454
0.28467	455
0.28533	455
0.286	455
0.28667	456
0.28733	456
0.288	457
0.28867	457
0.28933	458
0.29	458
0.29067	459
0.29133	460
0.292	461
0.29267	461
0.29333	462
0.294	463
0.29467	464
0.29533	465
0.296	466
0.29667	466
0.29733	467
0.298	467
0.29867	468
0.29933	467
0.3	467
0.30067	467
0.30133	467
0.302	467
0.30267	467
0.30333	467
0.304	467
0.30467	467
0.30533	466
0.306	466
0.30667	466
0.30733	465
0.308	465
0.30867	464
0.30933	463
0.31	463
0.31067	462
0.31133	461
0.312	460
0.31267	460
0.31333	460
0.314	459
0.31467	459
0.31533	458
0.316	458
0.31667	457
0.31733	457
0.318	457
0.31867	456
0.31933	456
0.32	456
0.32067	455
0.32133	455
0.322	455
0.32267	455
0.32333	456
0.324	456
0.32467	456
0.32533	456
0.326	457
0.32667	457
0.32733	457
0.328	458
0.32867	458
0.32933	459
0.33	460
0.33067	461
0.33133	462
0.332	462
0.33267	464
0.33333	465
0.334	465
0.33467	466
0.33533	466
0.336	466
0.33667	466
0.33733	466
0.338	466
0.33867	467
0.33933	467
0.34	467
0.34067	467
0.34133	467
0.342	468
0.34267	468
0.34333	469
0.344	470
0.34467	471
0.34533	472
0.346	472
0.34667	473
0.34733	474
0.348	474
0.34867	475
0.34933	475
0.35	475
0.35067	475
0.35133	475
0.352	475
0.35267	475
0.35333	475
0.354	475
0.35467	475
0.35533	475
0.356	475
0.35667	475
0.35733	475
0.358	475
0.35867	475
0.35933	475
0.36	476
0.36067	476
0.36133	476
0.362	477
0.36267	477
0.36333	477
0.364	477
0.36467	478
0.36533	478
0.366	479
0.36667	479
0.36733	480
0.368	480
0.36867	480
0.36933	480
0.37	480
0.37067	479
0.37133	479
0.372	479
0.37267	479
0.37333	479
0.374	480
0.37467	480
0.37533	481
0.376	482
0.37667	483
0.37733	484
0.378	485
0.37867	486
0.37933	486
0.38	486
0.38067	486
0.38133	486
0.382	486
0.38267	486
0.38333	486
0.384	487
0.38467	487
0.38533	487
0.386	487
0.38667	487
0.38733	487
0.388	486
0.38867	486
0.38933	486
0.39	486
0.39067	486
0.39133	486
0.392	486
0.39267	487
0.39333	487
0.394	488
0.39467	488
0.39533	488
0.396	488
0.39667	488
0.39733	488
0.398	488
0.39867	488
0.39933	487
0.4	487
0.40067	487
0.40133	487
0.402	488
0.40267	488
0.40333	488
0.404	489
0.40467	490
0.40533	490
0.406	491
0.40667	491
0.40733	491
0.408	491
0.40867	492
0.40933	492
0.41	492
0.41067	492
0.41133	491
0.412	491
0.41267	491
0.41333	491
0.414	491
0.41467	491
0.41533	492
0.416	492
0.41667	492
0.41733	493
0.418	493
0.41867	493
0.41933	493
0.42	493
0.42067	493
0.42133	493
0.422	493
0.42267	493
0.42333	493
0.424	494
0.42467	494
0.42533	494
0.426	494
0.42667	494
0.42733	494
0.428	494
0.42867	494
0.42933	494
0.43	494
0.43067	494
0.43133	494
0.432	494
0.43267	494
0.43333	493
0.434	493
0.43467	492
0.43533	491
0.436	491
0.43667	491
0.43733	490
0.438	490
0.43867	490
0.43933	490
0.44	490
0.44067	489
0.44133	489
0.442	489
0.44267	489
0.44333	489
0.444	489
0.44467	489
0.44533	489
0.446	489
0.44667	489
0.44733	489
0.448	489
0.44867	489
0.44933	489
0.45	489
0.45067	490
0.45133	490
0.452	491
0.45267	492
0.45333	492
0.454	493
0.45467	493
0.45533	493
0.456	493
0.45667	493
0.45733	493
0.458	493
0.45867	493
0.45933	493
0.46	493
0.46067	494
0.46133	494
0.462	494
0.46267	494
0.46333	495
0.464	495
0.46467	496
0.46533	497
0.466	497
0.46667	498
0.46733	499
0.468	500
0.46867	500
0.46933	501
0.47	501
0.47067	502
0.47133	503
0.472	504
0.47267	504
0.47333	505
0.474	505
0.47467	506
0.47533	506
0.476	506
0.47667	506
0.47733	506
0.478	506
0.47867	506
0.47933	506
0.48	505
0.48067	505
0.48133	505
0.482	505
0.48267	505
0.48333	505
0.484	505
0.48467	506
0.48533	506
0.486	507
0.48667	508
0.48733	509
0.488	510
0.48867	510
0.48933	511
0.49	511
0.49067	512
0.49133	512
0.492	512
0.49267	513
0.49333	513
0.494	514
0.49467	514
0.49533	515
0.496	515
0.49667	516
0.49733	516
0.498	516
0.49867	517
0.49933	517
0.5	518
0.50067	518
0.50133	519
0.502	519
0.50267	519
0.50333	519
0.504	520
0.50467	520
0.50533	520
0.506	520
0.50667	521
0.50733	521
0.508	521
0.50867	522
0.50933	522
0.51	522
0.51067	522
0.51133	523
0.512	523
0.51267	523
0.51333	523
0.514	523
0.51467	523
0.51533	522
0.516	523
0.51667	523
0.51733	524
0.518	525
0.51867	525
0.51933	525
0.52	524
0.52067	524
0.52133	523
0.522	523
0.52267	522
0.52333	522
0.524	522
0.52467	521
0.52533	521
0.526	521
0.52667	521
0.52733	520
0.528	520
0.52867	519
0.52933	519
0.53	518
0.53067	518
0.53133	518
0.532	517
0.53267	517
0.53333	518
0.534	518
0.53467	518
0.53533	518
0.536	517
0.53667	517
0.53733	517
0.538	517
0.53867	516
0.53933	516
0.54	516
0.54067	515
0.54133	515
0.542	515
0.54267	515
0.54333	515
0.544	516
0.54467	516
0.54533	516
0.546	517
0.54667	517
0.54733	517
0.548	517
0.54867	517
0.54933	517
0.55	518
0.55067	519
0.55133	519
0.552	520
0.55267	522
0.55333	523
0.554	524
0.55467	524
0.55533	525
0.556	526
0.55667	527
0.55733	528
0.558	528
0.55867	529
0.55933	530
0.56	530
0.56067	530
0.56133	530
0.562	530
0.56267	530
0.56333	530
0.564	530
0.56467	530
0.56533	530
0.566	530
0.56667	530
0.56733	530
0.568	531
0.56867	531
0.56933	532
0.57	532
0.57067	532
0.57133	532
0.572	532
0.57267	533
0.57333	533
0.574	533
0.57467	533
0.57533	533
0.576	534
0.57667	534
0.57733	534
0.578	535
0.57867	535
0.57933	536
0.58	536
0.58067	537
0.58133	537
0.582	538
0.58267	539
0.58333	539
0.584	539
0.58467	540
0.58533	540
0.586	540
0.58667	541
0.58733	541
0.588	542
0.58867	542
0.58933	543
0.59	543
0.59067	544
0.59133	545
0.592	546
0.59267	547
0.59333	548
0.594	549
0.59467	550
0.59533	550
0.596	551
0.59667	551
0.59733	552
0.598	552
0.59867	553
0.59933	553
0.6	554
0.60067	554
0.60133	555
0.602	555
0.60267	555
0.60333	555
0.604	555
0.60467	555
0.60533	555
0.606	555
0.60667	555
0.60733	555
0.608	555
0.60867	555
0.60933	556
0.61	556
0.61067	556
0.61133	556
0.612	556
0.61267	556
0.61333	556
0.614	555
0.61467	555
0.61533	554
0.616	554
0.61667	553
0.61733	553
0.618	552
0.61867	551
0.61933	551
0.62	551
0.62067	551
0.62133	551
0.622	550
0.62267	550
0.62333	550
0.624	550
0.62467	550
0.62533	550
0.626	550
0.62667	551
0.62733	551
0.628	551
0.62867	551
0.62933	551
0.63	551
0.63067	551
0.63133	551
0.632	551
0.63267	551
0.63333	552
0.634	552
0.63467	552
0.63533	552
0.636	552
0.63667	552
0.63733	552
0.638	552
0.63867	552
0.63933	552
0.64	552
0.64067	552
0.64133	552
0.642	552
0.64267	552
0.64333	553
0.644	553
0.64467	553
0.64533	553
0.646	553
0.64667	553
0.64733	553
0.648	553
0.64867	553
0.64933	553
0.65	554
0.65067	554
0.65133	555
0.652	555
0.65267	555
0.65333	555
0.654	555
0.65467	556
0.65533	556
0.656	557
0.65667	557
0.65733	557
0.658	558
0.65867	558
0.65933	558
0.66	558
0.66067	559
0.66133	559
0.662	559
0.66267	559
0.66333	559
0.664	559
0.66467	559
0.66533	558
0.666	558
0.66667	559
0.66733	559
0.668	559
0.66867	560
0.66933	560
0.67	560
0.67067	560
0.67133	560
0.672	560
0.67267	560
0.67333	561
0.674	561
0.67467	562
0.67533	562
0.676	563
0.67667	563
0.67733	564
0.678	564
0.67867	564
0.67933	565
0.68	566
0.68067	566
0.68133	566
0.682	567
0.68267	567
0.68333	568
0.684	568
0.68467	568
0.68533	569
0.686	569
0.68667	569
0.68733	569
0.688	569
0.68867	569
0.68933	569
0.69	569
0.69067	570
0.69133	570
0.692	570
0.69267	570
0.69333	571
0.694	571
0.69467	571
0.69533	571
0.696	571
0.69667	571
0.69733	571
0.698	571
0.69867	570
0.69933	570
0.7	570
0.70067	569
0.70133	569
0.702	569
0.70267	568
0.70333	568
0.704	568
0.70467	568
0.70533	568
0.706	568
0.70667	568
0.70733	569
0.708	569
0.70867	569
0.70933	570
0.71	570
0.71067	570
0.71133	569
0.712	569
0.71267	569
0.71333	569
0.714	569
0.71467	569
0.71533	570
0.716	570
0.71667	570
0.71733	570
0.718	570
0.71867	570
0.71933	570
0.72	571
0.72067	571
0.72133	571
0.722	571
0.72267	571
0.72333	572
0.724	572
0.72467	572
0.72533	572
0.726	572
0.72667	573
0.72733	572
0.728	572
0.72867	572
0.72933	572
0.73	572
0.73067	572
0.73133	572
0.732	572
0.73267	572
0.73333	573
0.734	574
0.73467	575
0.73533	575
0.736	576
0.73667	577
0.73733	578
0.738	579
0.73867	579
0.73933	580
0.74	582
0.74067	583
0.74133	584
0.742	585
0.74267	585
0.74333	586
0.744	586
0.74467	587
0.74533	587
0.746	587
0.74667	587
0.74733	587
0.748	587
0.74867	586
0.74933	586
0.75	587
0.75067	586
0.75133	586
0.752	586
0.75267	586
0.75333	586
0.754	586
0.75467	586
0.75533	587
0.756	587
0.75667	587
0.75733	587
0.758	586
0.75867	586
0.75933	586
0.76	586
0.76067	585
0.76133	585
0.762	584
0.76267	584
0.76333	583
0.764	583
0.76467	582
0.76533	582
0.766	582
0.76667	581
0.76733	581
0.768	581
0.76867	581
0.76933	581
0.77	581
0.77067	582
0.77133	583
0.772	584
0.77267	585
0.77333	586
0.774	587
0.77467	588
0.77533	589
0.776	590
0.77667	591
0.77733	593
0.778	594
0.77867	595
0.77933	596
0.78	597
0.78067	598
0.78133	599
0.782	599
0.78267	600
0.78333	601
0.784	601
0.78467	602
0.78533	602
0.786	602
0.78667	603
0.78733	603
0.788	603
0.78867	604
0.78933	604
0.79	604
0.79067	605
0.79133	605
0.792	606
0.79267	606
0.79333	607
0.794	609
0.79467	610
0.79533	612
0.796	614
0.79667	616
0.79733	618
0.798	619
0.79867	620
0.79933	622
0.8	623
0.80067	624
0.80133	625
0.802	626
0.80267	627
0.80333	627
0.804	627
0.80467	627
0.80533	627
0.806	627
0.80667	627
0.80733	627
0.808	627
0.80867	626
0.80933	626
0.81	625
0.81067	625
0.81133	625
0.812	626
0.81267	627
0.81333	627
0.814	628
0.81467	628
0.81533	629
0.816	629
0.81667	629
0.81733	630
0.818	630
0.81867	630
0.81933	630
0.82	630
0.82067	629
0.82133	627
0.822	625
0.82267	624
0.82333	623
0.824	622
0.82467	622
0.82533	622
0.826	622
0.82667	622
0.82733	622
0.828	623
0.82867	623
0.82933	623
0.83	623
0.83067	623
0.83133	623
0.832	623
0.83267	622
0.83333	622
0.834	622
0.83467	621
0.83533	622
0.836	622
0.83667	621
0.83733	621
0.838	621
0.83867	620
0.83933	620
0.84	620
0.84067	620
0.84133	620
0.842	620
0.84267	620
0.84333	620
0.844	621
0.84467	621
0.84533	621
0.846	621
0.84667	620
0.84733	620
0.848	619
0.84867	618
0.84933	617
0.85	616
0.85067	615
0.85133	614
0.852	613
0.85267	612
0.85333	611
0.854	611
0.85467	611
0.85533	611
0.856	611
0.85667	611
0.85733	611
0.858	611
0.85867	611
0.85933	611
0.86	611
0.86067	612
0.86133	612
0.862	612
0.86267	612
0.86333	612
0.864	612
0.86467	612
0.86533	611
0.866	611
0.86667	611
0.86733	611
0.868	611
0.86867	611
0.86933	611
0.87	611
0.87067	612
0.87133	612
0.872	612
0.87267	612
0.87333	612
0.874	612
0.87467	612
0.87533	612
0.876	612
0.87667	612
0.87733	611
0.878	611
0.87867	610
0.87933	609
0.88	609
0.88067	608
0.88133	607
0.882	606
0.88267	606
0.88333	606
0.884	606
0.88467	606
0.88533	607
0.886	607
0.88667	607
0.88733	607
0.888	607
0.88867	607
0.88933	607
0.89	607
0.89067	607
0.89133	608
0.892	608
0.89267	608
0.89333	608
0.894	608
0.89467	608
0.89533	607
0.896	607
0.89667	607
0.89733	607
0.898	607
0.89867	608
0.89933	609
0.9	610
0.90067	611
0.90133	612
0.902	612
0.90267	613
0.90333	614
0.904	614
0.90467	615
0.90533	616
0.906	618
0.90667	619
0.90733	620
0.908	621
0.90867	622
0.90933	624
0.91	625
0.91067	626
0.91133	627
0.912	628
0.91267	629
0.91333	630
0.914	631
0.91467	632
0.91533	634
0.916	634
0.91667	634
0.91733	635
0.918	635
0.91867	635
0.91933	635
0.92	634
0.92067	634
0.92133	633
0.922	633
0.92267	633
0.92333	632
0.924	631
0.92467	631
0.92533	630
0.926	629
0.92667	628
0.92733	627
0.928	627
0.92867	625
0.92933	625
0.93	624
0.93067	623
0.93133	622
0.932	622
0.93267	621
0.93333	620
0.934	620
0.93467	619
0.93533	619
0.936	619
0.93667	618
0.93733	618
0.938	618
0.93867	617
0.93933	617
0.94	617
0.94067	617
0.94133	617
0.942	618
0.94267	618
0.94333	618
0.944	618
0.94467	618
0.94533	618
0.946	618
0.94667	617
0.94733	617
0.948	616
0.94867	616
0.94933	616
0.95	615
0.95067	615
0.95133	615
0.952	615
0.95267	615
0.95333	615
0.954	615
0.95467	615
0.95533	616
0.956	616
0.95667	616
0.95733	617
0.958	618
0.95867	618
0.95933	619
0.96	619
0.96067	620
0.96133	620
0.962	621
0.96267	621
0.96333	621
0.964	621
0.96467	622
0.96533	622
0.966	623
0.96667	623
0.96733	624
0.968	625
0.96867	625
0.96933	625
0.97	626
0.97067	626
0.97133	627
0.972	627
0.97267	627
0.97333	627
0.974	628
0.97467	628
0.97533	628
0.976	628
0.97667	628
0.97733	628
0.978	627
0.97867	627
0.97933	627
0.98	627
0.98067	627
0.98133	627
0.982	627
0.98267	627
0.98333	627
0.984	628
0.98467	628
0.98533	628
0.986	628
0.98667	629
0.98733	630
0.988	630
0.98867	632
0.98933	633
0.99	634
0.99067	635
0.99133	637
0.992	638
0.99267	639
0.99333	639
0.994	640
0.99467	641
0.99533	642
0.996	644
0.99667	645
0.99733	647
0.998	648
0.99867	649
0.99933	650
1	650
1.00067	651
1.00133	652
1.002	652
1.00267	652
1.00333	652
1.004	652
1.00467	652
1.00533	652
1.006	652
1.00667	651
1.00733	651
1.008	651
1.00867	651
1.00933	651
1.01	651
1.01067	651
1.01133	651
1.012	650
1.01267	650
1.01333	650
1.014	650
1.01467	649
1.01533	649
1.016	648
1.01667	647
1.01733	647
1.018	646
1.01867	645
1.01933	645
1.02	645
1.02067	644
1.02133	644
1.022	643
1.02267	643
1.02333	642
1.024	642
1.02467	642
1.02533	641
1.026	641
1.02667	640
1.02733	640
1.028	639
1.02867	639
1.02933	639
1.03	639
1.03067	638
1.03133	638
1.032	638
1.03267	639
1.03333	639
1.034	639
1.03467	639
1.03533	639
1.036	640
1.03667	640
1.03733	640
1.038	641
1.03867	642
1.03933	643
1.04	644
1.04067	645
1.04133	645
1.042	646
1.04267	647
1.04333	647
1.044	648
1.04467	648
1.04533	648
1.046	648
1.04667	648
1.04733	648
1.048	648
1.04867	648
1.04933	648
1.05	648
1.05067	647
1.05133	647
1.052	646
1.05267	645
1.05333	645
1.054	645
1.05467	645
1.05533	644
1.056	643
1.05667	642
1.05733	642
1.058	642
1.05867	642
1.05933	642
1.06	642
1.06067	642
1.06133	642
1.062	642
1.06267	642
1.06333	642
1.064	643
1.06467	643
1.06533	643
1.066	643
1.06667	643
1.06733	643
1.068	643
1.06867	643
1.06933	643
1.07	644
1.07067	644
1.07133	644
1.072	644
1.07267	644
1.07333	644
1.074	645
1.07467	645
1.07533	646
1.076	647
1.07667	647
1.07733	648
1.078	649
1.07867	650
1.07933	650
1.08	651
1.08067	651
1.08133	652
1.082	652
1.08267	653
1.08333	653
1.084	654
1.08467	654
1.08533	654
1.086	655
1.08667	655
1.08733	655
1.088	656
1.08867	656
1.08933	657
1.09	657
1.09067	658
1.09133	658
1.092	659
1.09267	660
1.09333	660
1.094	660
1.09467	661
1.09533	661
1.096	661
1.09667	660
1.09733	661
1.098	661
1.09867	662
1.09933	663
1.1	664
1.10067	665
1.10133	666
1.102	668
1.10267	670
1.10333	671
1.104	673
1.10467	674
1.10533	676
1.106	676
1.10667	677
1.10733	678
1.108	679
1.10867	680
1.10933	680
1.11	681
1.11067	681
1.11133	681
1.112	681
1.11267	681
1.11333	680
1.114	680
1.11467	679
1.11533	679
1.116	678
1.11667	677
1.11733	677
1.118	676
1.11867	675
1.11933	674
1.12	674
1.12067	673
1.12133	673
1.122	672
1.12267	671
1.12333	671
1.124	670
1.12467	670
1.12533	669
1.126	669
1.12667	669
1.12733	669
1.128	669
1.12867	669
1.12933	669
1.13	669
1.13067	669
1.13133	669
1.132	670
1.13267	670
1.13333	671
1.134	671
1.13467	671
1.13533	671
1.136	671
1.13667	671
1.13733	671
1.138	671
1.13867	670
1.13933	670
1.14	670
1.14067	670
1.14133	670
1.142	670
1.14267	670
1.14333	671
1.144	672
1.14467	673
1.14533	674
1.146	676
1.14667	677
1.14733	679
1.148	681
1.14867	682
1.14933	684
1.15	686
1.15067	687
1.15133	688
1.152	690
1.15267	691
1.15333	692
1.154	692
1.15467	693
1.15533	693
1.156	694
1.15667	694
1.15733	694
1.158	694
1.15867	693
1.15933	693
1.16	692
1.16067	692
1.16133	692
1.162	691
1.16267	691
1.16333	690
1.164	689
1.16467	689
1.16533	688
1.166	687
1.16667	687
1.16733	686
1.168	686
1.16867	685
1.16933	684
1.17	684
1.17067	683
1.17133	683
1.172	683
1.17267	683
1.17333	683
1.174	683
1.17467	683
1.17533	682
1.176	682
1.17667	682
1.17733	682
1.178	682
1.17867	682
1.17933	682
1.18	681
1.18067	682
1.18133	682
1.182	683
1.18267	683
1.18333	685
1.184	686
1.18467	688
1.18533	690
1.186	692
1.18667	694
1.18733	696
1.188	698
1.18867	700
1.18933	702
1.19	703
1.19067	704
1.19133	704
1.192	704
1.19267	704
1.19333	704
1.194	704
1.19467	704
1.19533	704
1.196	703
1.19667	703
1.19733	703
1.198	702
1.19867	702
1.19933	701
1.2	701
1.20067	700
1.20133	699
1.202	699
1.20267	699
1.20333	699
1.204	699
1.20467	699
1.20533	699
1.206	699
1.20667	698
1.20733	698
1.208	698
1.20867	697
1.20933	696
1.21	696
1.21067	696
1.21133	696
1.212	695
1.21267	695
1.21333	695
1.214	694
1.21467	694
1.21533	694
1.216	693
1.21667	693
1.21733	692
1.218	692
1.21867	693
1.21933	693
1.22	692
1.22067	692
1.22133	693
1.222	693
1.22267	693
1.22333	693
1.224	694
1.22467	694
1.22533	694
1.226	695
1.22667	695
1.22733	695
1.228	695
1.22867	695
1.22933	695
1.23	695
1.23067	696
1.23133	696
1.232	697
1.23267	697
1.23333	697
1.234	696
1.23467	696
1.23533	696
1.236	696
1.23667	695
1.23733	695
1.238	695
1.23867	695
1.23933	695
1.24	695
1.24067	696
1.24133	696
1.242	696
1.24267	697
1.24333	697
1.244	697
1.24467	697
1.24533	698
1.246	698
1.24667	698
1.24733	698
1.248	698
1.24867	698
1.24933	697
1.25	697
1.25067	696
1.25133	695
1.252	694
1.25267	693
1.25333	692
1.254	692
1.25467	691
1.25533	690
1.256	689
1.25667	689
1.25733	688
1.258	688
1.25867	687
1.25933	687
1.26	686
1.26067	686
1.26133	687
1.262	687
1.26267	687
1.26333	688
1.264	688
1.26467	689
1.26533	689
1.266	689
1.26667	690
1.26733	690
1.268	690
1.26867	691
1.26933	691
1.27	691
1.27067	692
1.27133	693
1.272	693
1.27267	693
1.27333	693
1.274	693
1.27467	694
1.27533	694
1.276	695
1.27667	696
1.27733	696
1.278	696
1.27867	696
1.27933	696
1.28	695
1.28067	695
1.28133	695
1.282	694
1.28267	694
1.28333	694
1.284	695
1.28467	696
1.28533	697
1.286	698
1.28667	700
1.28733	701
1.288	703
1.28867	704
1.28933	706
1.29	707
1.29067	709
1.29133	711
1.292	712
1.29267	714
1.29333	716
1.294	717
1.29467	719
1.29533	720
1.296	721
1.29667	721
1.29733	722
1.298	723
1.29867	723
1.29933	724
1.3	725
1.30067	726
1.30133	726
1.302	726
1.30267	727
1.30333	728
1.304	729
1.30467	729
1.30533	730
1.306	730
1.30667	730
1.30733	730
1.308	730
1.30867	729
1.30933	728
1.31	728
1.31067	727
1.31133	727
1.312	727
1.31267	726
1.31333	726
1.314	725
1.31467	724
1.31533	724
1.316	723
1.31667	722
1.31733	721
1.318	721
1.31867	720
1.31933	719
1.32	719
1.32067	719
1.32133	718
1.322	717
1.32267	717
1.32333	717
1.324	716
1.32467	715
1.32533	715
1.326	715
1.32667	714
1.32733	714
1.328	714
1.32867	714
1.32933	714
1.33	714
1.33067	714
1.33133	714
1.332	714
[truncated: 36,907 more rows]
