# Supplementary material for: Dual engineering of thermodynamics and kinetics in covalent organic frameworks for separation
Source: Nat Commun. 2026 Mar 10;17:3896. doi: 10.1038/s41467-026-70311-8 (PMC13125621; doi:10.1038/s41467-026-70311-8)
Supplement: Supplementary file 3 — Source Data [file 41467_2026_70311_MOESM3_ESM.zip › 676225_2_data_set_12367526_twyvxw/Source data for figures/Supplementary Figure S26c.xlsx]

## Sheet: Sheet1
Time (min)	Intensity (μV)
0	-270
6.7E-4	-270
0.00133	-269
0.002	-269
0.00267	-268
0.00333	-268
0.004	-268
0.00467	-267
0.00533	-267
0.006	-266
0.00667	-266
0.00733	-265
0.008	-265
0.00867	-265
0.00933	-265
0.01	-265
0.01067	-264
0.01133	-263
0.012	-262
0.01267	-262
0.01333	-261
0.014	-260
0.01467	-259
0.01533	-258
0.016	-258
0.01667	-257
0.01733	-256
0.018	-255
0.01867	-254
0.01933	-253
0.02	-252
0.02067	-251
0.02133	-249
0.022	-248
0.02267	-247
0.02333	-245
0.024	-244
0.02467	-243
0.02533	-242
0.026	-241
0.02667	-240
0.02733	-239
0.028	-239
0.02867	-238
0.02933	-237
0.03	-237
0.03067	-237
0.03133	-236
0.032	-236
0.03267	-237
0.03333	-237
0.034	-238
0.03467	-239
0.03533	-240
0.036	-241
0.03667	-242
0.03733	-243
0.038	-245
0.03867	-246
0.03933	-248
0.04	-250
0.04067	-252
0.04133	-253
0.042	-255
0.04267	-257
0.04333	-260
0.044	-262
0.04467	-263
0.04533	-265
0.046	-267
0.04667	-269
0.04733	-271
0.048	-273
0.04867	-274
0.04933	-275
0.05	-276
0.05067	-277
0.05133	-278
0.052	-279
0.05267	-280
0.05333	-281
0.054	-282
0.05467	-282
0.05533	-282
0.056	-282
0.05667	-282
0.05733	-282
0.058	-281
0.05867	-281
0.05933	-280
0.06	-280
0.06067	-280
0.06133	-279
0.062	-279
0.06267	-278
0.06333	-278
0.064	-278
0.06467	-278
0.06533	-277
0.066	-277
0.06667	-277
0.06733	-277
0.068	-277
0.06867	-277
0.06933	-277
0.07	-277
0.07067	-276
0.07133	-276
0.072	-276
0.07267	-276
0.07333	-276
0.074	-276
0.07467	-276
0.07533	-276
0.076	-276
0.07667	-277
0.07733	-277
0.078	-278
0.07867	-279
0.07933	-279
0.08	-281
0.08067	-282
0.08133	-283
0.082	-285
0.08267	-287
0.08333	-288
0.084	-290
0.08467	-291
0.08533	-293
0.086	-293
0.08667	-294
0.08733	-295
0.088	-295
0.08867	-296
0.08933	-297
0.09	-298
0.09067	-299
0.09133	-299
0.092	-300
0.09267	-301
0.09333	-302
0.094	-302
0.09467	-303
0.09533	-304
0.096	-304
0.09667	-305
0.09733	-305
0.098	-305
0.09867	-306
0.09933	-305
0.1	-305
0.10067	-305
0.10133	-305
0.102	-305
0.10267	-305
0.10333	-305
0.104	-306
0.10467	-306
0.10533	-306
0.106	-307
0.10667	-307
0.10733	-307
0.108	-308
0.10867	-309
0.10933	-309
0.11	-310
0.11067	-310
0.11133	-310
0.112	-310
0.11267	-310
0.11333	-310
0.114	-311
0.11467	-311
0.11533	-311
0.116	-312
0.11667	-313
0.11733	-313
0.118	-314
0.11867	-315
0.11933	-315
0.12	-316
0.12067	-317
0.12133	-317
0.122	-317
0.12267	-318
0.12333	-318
0.124	-318
0.12467	-318
0.12533	-318
0.126	-318
0.12667	-318
0.12733	-318
0.128	-318
0.12867	-318
0.12933	-318
0.13	-318
0.13067	-318
0.13133	-318
0.132	-318
0.13267	-318
0.13333	-319
0.134	-319
0.13467	-319
0.13533	-319
0.136	-319
0.13667	-319
0.13733	-318
0.138	-318
0.13867	-318
0.13933	-317
0.14	-317
0.14067	-317
0.14133	-316
0.142	-316
0.14267	-315
0.14333	-315
0.144	-314
0.14467	-314
0.14533	-313
0.146	-313
0.14667	-312
0.14733	-312
0.148	-311
0.14867	-310
0.14933	-310
0.15	-309
0.15067	-309
0.15133	-308
0.152	-308
0.15267	-307
0.15333	-307
0.154	-306
0.15467	-306
0.15533	-306
0.156	-306
0.15667	-305
0.15733	-305
0.158	-305
0.15867	-305
0.15933	-305
0.16	-305
0.16067	-305
0.16133	-305
0.162	-305
0.16267	-305
0.16333	-306
0.164	-306
0.16467	-307
0.16533	-308
0.166	-310
0.16667	-311
0.16733	-312
0.168	-313
0.16867	-314
0.16933	-315
0.17	-315
0.17067	-315
0.17133	-315
0.172	-315
0.17267	-315
0.17333	-315
0.174	-315
0.17467	-315
0.17533	-316
0.176	-317
0.17667	-317
0.17733	-317
0.178	-317
0.17867	-317
0.17933	-318
0.18	-318
0.18067	-319
0.18133	-319
0.182	-320
0.18267	-320
0.18333	-320
0.184	-320
0.18467	-320
0.18533	-320
0.186	-320
0.18667	-320
0.18733	-320
0.188	-320
0.18867	-320
0.18933	-320
0.19	-319
0.19067	-320
0.19133	-320
0.192	-320
0.19267	-320
0.19333	-320
0.194	-320
0.19467	-320
0.19533	-320
0.196	-319
0.19667	-318
0.19733	-318
0.198	-317
0.19867	-317
0.19933	-316
0.2	-316
0.20067	-316
0.20133	-317
0.202	-317
0.20267	-318
0.20333	-318
0.204	-319
0.20467	-320
0.20533	-320
0.206	-321
0.20667	-321
0.20733	-322
0.208	-323
0.20867	-324
0.20933	-325
0.21	-327
0.21067	-329
0.21133	-330
0.212	-331
0.21267	-333
0.21333	-334
0.214	-335
0.21467	-336
0.21533	-338
0.216	-340
0.21667	-341
0.21733	-343
0.218	-344
0.21867	-346
0.21933	-347
0.22	-349
0.22067	-350
0.22133	-351
0.222	-352
0.22267	-352
0.22333	-353
0.224	-353
0.22467	-354
0.22533	-355
0.226	-355
0.22667	-356
0.22733	-357
0.228	-358
0.22867	-359
0.22933	-360
0.23	-361
0.23067	-361
0.23133	-361
0.232	-362
0.23267	-362
0.23333	-362
0.234	-362
0.23467	-362
0.23533	-362
0.236	-363
0.23667	-363
0.23733	-364
0.238	-364
0.23867	-364
0.23933	-364
0.24	-364
0.24067	-364
0.24133	-364
0.242	-364
0.24267	-364
0.24333	-364
0.244	-364
0.24467	-364
0.24533	-364
0.246	-365
0.24667	-364
0.24733	-364
0.248	-364
0.24867	-364
0.24933	-363
0.25	-362
0.25067	-362
0.25133	-361
0.252	-361
0.25267	-360
0.25333	-360
0.254	-360
0.25467	-359
0.25533	-359
0.256	-360
0.25667	-360
0.25733	-360
0.258	-360
0.25867	-360
0.25933	-360
0.26	-360
0.26067	-360
0.26133	-359
0.262	-359
0.26267	-359
0.26333	-359
0.264	-360
0.26467	-360
0.26533	-361
0.266	-361
0.26667	-361
0.26733	-361
0.268	-361
0.26867	-361
0.26933	-361
0.27	-361
0.27067	-361
0.27133	-360
0.272	-360
0.27267	-359
0.27333	-358
0.274	-357
0.27467	-357
0.27533	-356
0.276	-355
0.27667	-354
0.27733	-354
0.278	-354
0.27867	-354
0.27933	-354
0.28	-354
0.28067	-353
0.28133	-353
0.282	-353
0.28267	-353
0.28333	-353
0.284	-353
0.28467	-353
0.28533	-353
0.286	-353
0.28667	-353
0.28733	-353
0.288	-353
0.28867	-353
0.28933	-353
0.29	-353
0.29067	-353
0.29133	-353
0.292	-353
0.29267	-353
0.29333	-353
0.294	-353
0.29467	-353
0.29533	-353
0.296	-353
0.29667	-353
0.29733	-353
0.298	-353
0.29867	-353
0.29933	-353
0.3	-353
0.30067	-352
0.30133	-352
0.302	-352
0.30267	-352
0.30333	-352
0.304	-352
0.30467	-352
0.30533	-352
0.306	-352
0.30667	-353
0.30733	-353
0.308	-353
0.30867	-353
0.30933	-353
0.31	-353
0.31067	-353
0.31133	-353
0.312	-353
0.31267	-353
0.31333	-352
0.314	-352
0.31467	-352
0.31533	-351
0.316	-351
0.31667	-351
0.31733	-350
0.318	-350
0.31867	-350
0.31933	-351
0.32	-351
0.32067	-351
0.32133	-352
0.322	-352
0.32267	-352
0.32333	-352
0.324	-352
0.32467	-352
0.32533	-351
0.326	-351
0.32667	-350
0.32733	-350
0.328	-350
0.32867	-350
0.32933	-349
0.33	-349
0.33067	-350
0.33133	-350
0.332	-350
0.33267	-351
0.33333	-352
0.334	-353
0.33467	-354
0.33533	-355
0.336	-356
0.33667	-357
0.33733	-359
0.338	-361
0.33867	-361
0.33933	-362
0.34	-363
0.34067	-364
0.34133	-364
0.342	-365
0.34267	-366
0.34333	-366
0.344	-367
0.34467	-367
0.34533	-367
0.346	-367
0.34667	-367
0.34733	-368
0.348	-368
0.34867	-368
0.34933	-368
0.35	-368
0.35067	-368
0.35133	-368
0.352	-368
0.35267	-367
0.35333	-367
0.354	-367
0.35467	-366
0.35533	-366
0.356	-366
0.35667	-367
0.35733	-367
0.358	-367
0.35867	-367
0.35933	-368
0.36	-368
0.36067	-369
0.36133	-370
0.362	-371
0.36267	-372
0.36333	-372
0.364	-373
0.36467	-373
0.36533	-372
0.366	-372
0.36667	-371
0.36733	-371
0.368	-371
0.36867	-371
0.36933	-372
0.37	-372
0.37067	-372
0.37133	-373
0.372	-373
0.37267	-372
0.37333	-372
0.374	-373
0.37467	-373
0.37533	-373
0.376	-374
0.37667	-375
0.37733	-375
0.378	-376
0.37867	-377
0.37933	-377
0.38	-378
0.38067	-378
0.38133	-379
0.382	-380
0.38267	-381
0.38333	-382
0.384	-383
0.38467	-383
0.38533	-384
0.386	-385
0.38667	-386
0.38733	-387
0.388	-388
0.38867	-389
0.38933	-389
0.39	-389
0.39067	-389
0.39133	-389
0.392	-389
0.39267	-388
0.39333	-388
0.394	-387
0.39467	-386
0.39533	-386
0.396	-385
0.39667	-385
0.39733	-385
0.398	-384
0.39867	-384
0.39933	-384
0.4	-384
0.40067	-384
0.40133	-384
0.402	-384
0.40267	-384
0.40333	-384
0.404	-384
0.40467	-383
0.40533	-383
0.406	-383
0.40667	-383
0.40733	-383
0.408	-383
0.40867	-383
0.40933	-383
0.41	-382
0.41067	-382
0.41133	-382
0.412	-382
0.41267	-382
0.41333	-382
0.414	-382
0.41467	-381
0.41533	-381
0.416	-380
0.41667	-379
0.41733	-378
0.418	-377
0.41867	-376
0.41933	-374
0.42	-374
0.42067	-373
0.42133	-372
0.422	-371
0.42267	-371
0.42333	-370
0.424	-370
0.42467	-369
0.42533	-368
0.426	-368
0.42667	-367
0.42733	-367
0.428	-366
0.42867	-366
0.42933	-366
0.43	-366
0.43067	-366
0.43133	-367
0.432	-367
0.43267	-368
0.43333	-368
0.434	-368
0.43467	-368
0.43533	-369
0.436	-370
0.43667	-370
0.43733	-370
0.438	-371
0.43867	-371
0.43933	-372
0.44	-372
0.44067	-372
0.44133	-373
0.442	-373
0.44267	-374
0.44333	-375
0.444	-376
0.44467	-376
0.44533	-377
0.446	-378
0.44667	-379
0.44733	-380
0.448	-381
0.44867	-383
0.44933	-385
0.45	-386
0.45067	-388
0.45133	-389
0.452	-390
0.45267	-391
0.45333	-391
0.454	-392
0.45467	-393
0.45533	-393
0.456	-393
0.45667	-393
0.45733	-393
0.458	-393
0.45867	-392
0.45933	-391
0.46	-390
0.46067	-389
0.46133	-387
0.462	-385
0.46267	-383
0.46333	-380
0.464	-377
0.46467	-374
0.46533	-372
0.466	-369
0.46667	-367
0.46733	-365
0.468	-362
0.46867	-361
0.46933	-359
0.47	-358
0.47067	-356
0.47133	-356
0.472	-355
0.47267	-355
0.47333	-356
0.474	-357
0.47467	-358
0.47533	-359
0.476	-360
0.47667	-362
0.47733	-363
0.478	-364
0.47867	-365
0.47933	-367
0.48	-368
0.48067	-369
0.48133	-371
0.482	-372
0.48267	-374
0.48333	-376
0.484	-378
0.48467	-380
0.48533	-381
0.486	-382
0.48667	-383
0.48733	-384
0.488	-385
0.48867	-385
0.48933	-386
0.49	-386
0.49067	-387
0.49133	-388
0.492	-388
0.49267	-389
0.49333	-389
0.494	-390
0.49467	-391
0.49533	-391
0.496	-392
0.49667	-392
0.49733	-393
0.498	-394
0.49867	-394
0.49933	-395
0.5	-395
0.50067	-396
0.50133	-396
0.502	-397
0.50267	-398
0.50333	-398
0.504	-399
0.50467	-400
0.50533	-401
0.506	-402
0.50667	-403
0.50733	-404
0.508	-405
0.50867	-406
0.50933	-407
0.51	-409
0.51067	-410
0.51133	-411
0.512	-412
0.51267	-413
0.51333	-413
0.514	-413
0.51467	-414
0.51533	-414
0.516	-414
0.51667	-414
0.51733	-414
0.518	-415
0.51867	-415
0.51933	-416
0.52	-416
0.52067	-415
0.52133	-415
0.522	-416
0.52267	-416
0.52333	-416
0.524	-416
0.52467	-417
0.52533	-418
0.526	-418
0.52667	-418
0.52733	-418
0.528	-418
0.52867	-418
0.52933	-418
0.53	-418
0.53067	-418
0.53133	-418
0.532	-418
0.53267	-418
0.53333	-418
0.534	-418
0.53467	-417
0.53533	-417
0.536	-417
0.53667	-417
0.53733	-418
0.538	-418
0.53867	-417
0.53933	-417
0.54	-416
0.54067	-415
0.54133	-414
0.542	-414
0.54267	-413
0.54333	-413
0.544	-412
0.54467	-412
0.54533	-412
0.546	-412
0.54667	-412
0.54733	-413
0.548	-413
0.54867	-413
0.54933	-414
0.55	-414
0.55067	-414
0.55133	-414
0.552	-415
0.55267	-415
0.55333	-416
0.554	-416
0.55467	-417
0.55533	-417
0.556	-417
0.55667	-417
0.55733	-417
0.558	-417
0.55867	-417
0.55933	-416
0.56	-416
0.56067	-416
0.56133	-415
0.562	-415
0.56267	-414
0.56333	-413
0.564	-413
0.56467	-412
0.56533	-412
0.566	-411
0.56667	-411
0.56733	-410
0.568	-409
0.56867	-409
0.56933	-408
0.57	-408
0.57067	-408
0.57133	-408
0.572	-408
0.57267	-408
0.57333	-408
0.574	-408
0.57467	-409
0.57533	-409
0.576	-410
0.57667	-410
0.57733	-410
0.578	-411
0.57867	-411
0.57933	-412
0.58	-412
0.58067	-413
0.58133	-413
0.582	-414
0.58267	-414
0.58333	-415
0.584	-415
0.58467	-415
0.58533	-415
0.586	-414
0.58667	-414
0.58733	-414
0.588	-413
0.58867	-413
0.58933	-413
0.59	-412
0.59067	-412
0.59133	-412
0.592	-412
0.59267	-412
0.59333	-412
0.594	-413
0.59467	-413
0.59533	-414
0.596	-414
0.59667	-415
0.59733	-416
0.598	-417
0.59867	-418
0.59933	-419
0.6	-420
0.60067	-421
0.60133	-422
0.602	-423
0.60267	-425
0.60333	-426
0.604	-427
0.60467	-428
0.60533	-428
0.606	-429
0.60667	-429
0.60733	-430
0.608	-430
0.60867	-430
0.60933	-430
0.61	-430
0.61067	-431
0.61133	-431
0.612	-432
0.61267	-432
0.61333	-433
0.614	-433
0.61467	-434
0.61533	-434
0.616	-434
0.61667	-435
0.61733	-435
0.618	-435
0.61867	-435
0.61933	-436
0.62	-436
0.62067	-437
0.62133	-437
0.622	-437
0.62267	-436
0.62333	-436
0.624	-436
0.62467	-436
0.62533	-435
0.626	-435
0.62667	-435
0.62733	-435
0.628	-435
0.62867	-435
0.62933	-435
0.63	-435
0.63067	-435
0.63133	-434
0.632	-434
0.63267	-433
0.63333	-432
0.634	-432
0.63467	-431
0.63533	-431
0.636	-431
0.63667	-430
0.63733	-430
0.638	-430
0.63867	-429
0.63933	-429
0.64	-429
0.64067	-428
0.64133	-428
0.642	-427
0.64267	-426
0.64333	-425
0.644	-425
0.64467	-424
0.64533	-424
0.646	-424
0.64667	-423
0.64733	-423
0.648	-423
0.64867	-423
0.64933	-423
0.65	-422
0.65067	-422
0.65133	-422
0.652	-422
0.65267	-423
0.65333	-423
0.654	-424
0.65467	-424
0.65533	-425
0.656	-425
0.65667	-426
0.65733	-426
0.658	-426
0.65867	-426
0.65933	-427
0.66	-427
0.66067	-428
0.66133	-428
0.662	-429
0.66267	-429
0.66333	-429
0.664	-430
0.66467	-430
0.66533	-430
0.666	-431
0.66667	-431
0.66733	-431
0.668	-431
0.66867	-432
0.66933	-432
0.67	-433
0.67067	-434
0.67133	-434
0.672	-435
0.67267	-435
0.67333	-435
0.674	-436
0.67467	-436
0.67533	-436
0.676	-436
0.67667	-437
0.67733	-437
0.678	-437
0.67867	-438
0.67933	-438
0.68	-437
0.68067	-437
0.68133	-437
0.682	-437
0.68267	-437
0.68333	-437
0.684	-437
0.68467	-438
0.68533	-438
0.686	-439
0.68667	-439
0.68733	-440
0.688	-440
0.68867	-441
0.68933	-441
0.69	-442
0.69067	-442
0.69133	-443
0.692	-443
0.69267	-443
0.69333	-443
0.694	-443
0.69467	-442
0.69533	-441
0.696	-441
0.69667	-440
0.69733	-439
0.698	-439
0.69867	-439
0.69933	-439
0.7	-439
0.70067	-439
0.70133	-439
0.702	-439
0.70267	-439
0.70333	-439
0.704	-439
0.70467	-440
0.70533	-441
0.706	-441
0.70667	-442
0.70733	-442
0.708	-442
0.70867	-442
0.70933	-443
0.71	-444
0.71067	-444
0.71133	-444
0.712	-444
0.71267	-444
0.71333	-444
0.714	-444
0.71467	-444
0.71533	-444
0.716	-443
0.71667	-443
0.71733	-443
0.718	-443
0.71867	-443
0.71933	-443
0.72	-443
0.72067	-443
0.72133	-443
0.722	-443
0.72267	-443
0.72333	-442
0.724	-442
0.72467	-443
0.72533	-443
0.726	-443
0.72667	-443
0.72733	-443
0.728	-443
0.72867	-444
0.72933	-444
0.73	-445
0.73067	-445
0.73133	-445
0.732	-445
0.73267	-445
0.73333	-445
0.734	-445
0.73467	-445
0.73533	-445
0.736	-445
0.73667	-445
0.73733	-445
0.738	-446
0.73867	-446
0.73933	-446
0.74	-446
0.74067	-446
0.74133	-446
0.742	-446
0.74267	-446
0.74333	-446
0.744	-446
0.74467	-445
0.74533	-445
0.746	-444
0.74667	-444
0.74733	-444
0.748	-443
0.74867	-443
0.74933	-443
0.75	-443
0.75067	-443
0.75133	-443
0.752	-443
0.75267	-444
0.75333	-444
0.754	-444
0.75467	-445
0.75533	-445
0.756	-445
0.75667	-446
0.75733	-446
0.758	-447
0.75867	-448
0.75933	-448
0.76	-449
0.76067	-450
0.76133	-450
0.762	-451
0.76267	-451
0.76333	-451
0.764	-451
0.76467	-452
0.76533	-452
0.766	-453
0.76667	-453
0.76733	-454
0.768	-455
0.76867	-455
0.76933	-456
0.77	-456
0.77067	-457
0.77133	-457
0.772	-458
0.77267	-458
0.77333	-458
0.774	-459
0.77467	-459
0.77533	-459
0.776	-458
0.77667	-458
0.77733	-458
0.778	-458
0.77867	-458
0.77933	-458
0.78	-458
0.78067	-457
0.78133	-457
0.782	-457
0.78267	-456
0.78333	-456
0.784	-455
0.78467	-455
0.78533	-455
0.786	-454
0.78667	-454
0.78733	-454
0.788	-453
0.78867	-453
0.78933	-453
0.79	-453
0.79067	-453
0.79133	-452
0.792	-451
0.79267	-451
0.79333	-450
0.794	-450
0.79467	-449
0.79533	-450
0.796	-450
0.79667	-450
0.79733	-450
0.798	-451
0.79867	-451
0.79933	-451
0.8	-452
0.80067	-452
0.80133	-452
0.802	-452
0.80267	-453
0.80333	-453
0.804	-454
0.80467	-455
0.80533	-456
0.806	-457
0.80667	-457
0.80733	-457
0.808	-457
0.80867	-458
0.80933	-458
0.81	-457
0.81067	-457
0.81133	-457
0.812	-456
0.81267	-456
0.81333	-455
0.814	-455
0.81467	-454
0.81533	-453
0.816	-453
0.81667	-453
0.81733	-452
0.818	-452
0.81867	-452
0.81933	-452
0.82	-452
0.82067	-452
0.82133	-452
0.822	-452
0.82267	-451
0.82333	-451
0.824	-451
0.82467	-451
0.82533	-452
0.826	-452
0.82667	-452
0.82733	-452
0.828	-453
0.82867	-453
0.82933	-453
0.83	-454
0.83067	-454
0.83133	-454
0.832	-455
0.83267	-456
0.83333	-457
0.834	-458
0.83467	-459
0.83533	-460
0.836	-461
0.83667	-462
0.83733	-463
0.838	-464
0.83867	-465
0.83933	-466
0.84	-466
0.84067	-466
0.84133	-467
0.842	-467
0.84267	-468
0.84333	-468
0.844	-468
0.84467	-468
0.84533	-468
0.846	-468
0.84667	-469
0.84733	-469
0.848	-470
0.84867	-470
0.84933	-471
0.85	-471
0.85067	-472
0.85133	-473
0.852	-473
0.85267	-474
0.85333	-474
0.854	-474
0.85467	-475
0.85533	-475
0.856	-476
0.85667	-476
0.85733	-477
0.858	-477
0.85867	-477
0.85933	-477
0.86	-477
0.86067	-477
0.86133	-477
0.862	-477
0.86267	-476
0.86333	-476
0.864	-475
0.86467	-475
0.86533	-475
0.866	-474
0.86667	-474
0.86733	-473
0.868	-473
0.86867	-472
0.86933	-471
0.87	-471
0.87067	-470
0.87133	-469
0.872	-468
0.87267	-468
0.87333	-467
0.874	-467
0.87467	-467
0.87533	-467
0.876	-468
0.87667	-468
0.87733	-469
0.878	-469
0.87867	-469
0.87933	-470
0.88	-470
0.88067	-471
0.88133	-472
0.882	-472
0.88267	-473
0.88333	-473
0.884	-473
0.88467	-474
0.88533	-474
0.886	-473
0.88667	-473
0.88733	-473
0.888	-472
0.88867	-471
0.88933	-471
0.89	-471
0.89067	-471
0.89133	-470
0.892	-469
0.89267	-469
0.89333	-468
0.894	-467
0.89467	-467
0.89533	-467
0.896	-466
0.89667	-466
0.89733	-466
0.898	-466
0.89867	-466
0.89933	-466
0.9	-466
0.90067	-465
0.90133	-465
0.902	-464
0.90267	-464
0.90333	-463
0.904	-463
0.90467	-463
0.90533	-463
0.906	-463
0.90667	-462
0.90733	-462
0.908	-461
0.90867	-460
0.90933	-460
0.91	-459
0.91067	-458
0.91133	-457
0.912	-457
0.91267	-457
0.91333	-457
0.914	-456
0.91467	-456
0.91533	-456
0.916	-455
0.91667	-455
0.91733	-456
0.918	-457
0.91867	-458
0.91933	-460
0.92	-461
0.92067	-462
0.92133	-464
0.922	-466
0.92267	-467
0.92333	-469
0.924	-471
0.92467	-472
0.92533	-474
0.926	-476
0.92667	-477
0.92733	-479
0.928	-480
0.92867	-482
0.92933	-483
0.93	-483
0.93067	-484
0.93133	-484
0.932	-484
0.93267	-484
0.93333	-485
0.934	-485
0.93467	-485
0.93533	-484
0.936	-484
0.93667	-483
0.93733	-481
0.938	-479
0.93867	-478
0.93933	-476
0.94	-475
0.94067	-473
0.94133	-472
0.942	-470
0.94267	-469
0.94333	-468
0.944	-468
0.94467	-467
0.94533	-467
0.946	-466
0.94667	-465
0.94733	-465
0.948	-465
0.94867	-464
0.94933	-464
0.95	-464
0.95067	-465
0.95133	-465
0.952	-466
0.95267	-467
0.95333	-467
0.954	-468
0.95467	-469
0.95533	-469
0.956	-470
0.95667	-471
0.95733	-472
0.958	-472
0.95867	-473
0.95933	-474
0.96	-475
0.96067	-476
0.96133	-477
0.962	-477
0.96267	-478
0.96333	-479
0.964	-480
0.96467	-481
0.96533	-482
0.966	-483
0.96667	-484
0.96733	-485
0.968	-486
0.96867	-487
0.96933	-487
0.97	-488
0.97067	-489
0.97133	-490
0.972	-491
0.97267	-491
0.97333	-492
0.974	-493
0.97467	-494
0.97533	-495
0.976	-495
0.97667	-495
0.97733	-496
0.978	-496
0.97867	-496
0.97933	-495
0.98	-495
0.98067	-494
0.98133	-494
0.982	-493
0.98267	-493
0.98333	-493
0.984	-492
0.98467	-492
0.98533	-491
0.986	-491
0.98667	-490
0.98733	-490
0.988	-489
0.98867	-489
0.98933	-488
0.99	-488
0.99067	-487
0.99133	-486
0.992	-486
0.99267	-486
0.99333	-486
0.994	-486
0.99467	-485
0.99533	-485
0.996	-485
0.99667	-486
0.99733	-487
0.998	-487
0.99867	-488
0.99933	-489
1	-489
1.00067	-490
1.00133	-490
1.002	-491
1.00267	-491
1.00333	-492
1.004	-492
1.00467	-493
1.00533	-493
1.006	-494
1.00667	-494
1.00733	-495
1.008	-495
1.00867	-495
1.00933	-496
1.01	-496
1.01067	-497
1.01133	-497
1.012	-497
1.01267	-497
1.01333	-497
1.014	-496
1.01467	-496
1.01533	-496
1.016	-496
1.01667	-495
1.01733	-496
1.018	-495
1.01867	-495
1.01933	-496
1.02	-496
1.02067	-496
1.02133	-496
1.022	-496
1.02267	-496
1.02333	-496
1.024	-496
1.02467	-497
1.02533	-498
1.026	-498
1.02667	-499
1.02733	-500
1.028	-500
1.02867	-501
1.02933	-501
1.03	-502
1.03067	-502
1.03133	-502
1.032	-502
1.03267	-503
1.03333	-503
1.034	-504
1.03467	-505
1.03533	-505
1.036	-506
1.03667	-506
1.03733	-506
1.038	-506
1.03867	-507
1.03933	-507
1.04	-507
1.04067	-507
1.04133	-507
1.042	-507
1.04267	-506
1.04333	-507
1.044	-507
1.04467	-507
1.04533	-507
1.046	-506
1.04667	-506
1.04733	-506
1.048	-505
1.04867	-505
1.04933	-504
1.05	-504
1.05067	-504
1.05133	-504
1.052	-504
1.05267	-504
1.05333	-504
1.054	-504
1.05467	-504
1.05533	-504
1.056	-504
1.05667	-504
1.05733	-503
1.058	-503
1.05867	-502
1.05933	-502
1.06	-502
1.06067	-501
1.06133	-501
1.062	-501
1.06267	-501
1.06333	-501
1.064	-501
1.06467	-501
1.06533	-501
1.066	-501
1.06667	-502
1.06733	-502
1.068	-503
1.06867	-503
1.06933	-504
1.07	-504
1.07067	-505
1.07133	-505
1.072	-504
1.07267	-504
1.07333	-504
1.074	-504
1.07467	-504
1.07533	-504
1.076	-504
1.07667	-504
1.07733	-503
1.078	-503
1.07867	-503
1.07933	-504
1.08	-505
1.08067	-505
1.08133	-506
1.082	-507
1.08267	-507
1.08333	-508
1.084	-508
1.08467	-508
1.08533	-509
1.086	-509
1.08667	-509
1.08733	-509
1.088	-508
1.08867	-508
1.08933	-508
1.09	-507
1.09067	-507
1.09133	-506
1.092	-506
1.09267	-505
1.09333	-504
1.094	-504
1.09467	-503
1.09533	-503
1.096	-503
1.09667	-503
1.09733	-502
1.098	-502
1.09867	-501
1.09933	-501
1.1	-500
1.10067	-500
1.10133	-500
1.102	-499
1.10267	-499
1.10333	-499
1.104	-499
1.10467	-498
1.10533	-498
1.106	-498
1.10667	-499
1.10733	-499
1.108	-499
1.10867	-498
1.10933	-498
1.11	-498
1.11067	-498
1.11133	-498
1.112	-498
1.11267	-498
1.11333	-498
1.114	-498
1.11467	-499
1.11533	-499
1.116	-499
1.11667	-500
1.11733	-500
1.118	-500
1.11867	-500
1.11933	-500
1.12	-501
1.12067	-501
1.12133	-502
1.122	-502
1.12267	-503
1.12333	-503
1.124	-503
1.12467	-503
1.12533	-503
1.126	-503
1.12667	-503
1.12733	-503
1.128	-502
1.12867	-502
1.12933	-502
1.13	-502
1.13067	-503
1.13133	-503
1.132	-503
1.13267	-503
1.13333	-503
1.134	-504
1.13467	-505
1.13533	-507
1.136	-508
1.13667	-509
1.13733	-510
1.138	-511
1.13867	-511
1.13933	-512
1.14	-512
1.14067	-512
1.14133	-511
1.142	-511
1.14267	-510
1.14333	-510
1.144	-510
1.14467	-509
1.14533	-509
1.146	-508
1.14667	-508
1.14733	-508
1.148	-508
1.14867	-507
1.14933	-507
1.15	-507
1.15067	-507
1.15133	-506
1.152	-506
1.15267	-506
1.15333	-506
1.154	-506
1.15467	-506
1.15533	-506
1.156	-506
1.15667	-507
1.15733	-507
1.158	-507
1.15867	-507
1.15933	-507
1.16	-507
1.16067	-507
1.16133	-507
1.162	-507
1.16267	-507
1.16333	-507
1.164	-507
1.16467	-507
1.16533	-507
1.166	-507
1.16667	-508
1.16733	-508
1.168	-508
1.16867	-508
1.16933	-508
1.17	-508
1.17067	-508
1.17133	-508
1.172	-509
1.17267	-509
1.17333	-510
1.174	-510
1.17467	-511
1.17533	-512
1.176	-513
1.17667	-513
1.17733	-514
1.178	-514
1.17867	-514
1.17933	-515
1.18	-516
1.18067	-516
1.18133	-517
1.182	-518
1.18267	-518
1.18333	-519
1.184	-520
1.18467	-521
1.18533	-523
1.186	-523
1.18667	-524
1.18733	-525
1.188	-526
1.18867	-527
1.18933	-527
1.19	-528
1.19067	-528
1.19133	-528
1.192	-527
1.19267	-527
1.19333	-527
1.194	-527
1.19467	-527
1.19533	-527
1.196	-527
1.19667	-527
1.19733	-528
1.198	-529
1.19867	-529
1.19933	-529
1.2	-529
1.20067	-529
1.20133	-529
1.202	-529
1.20267	-530
1.20333	-530
1.204	-530
1.20467	-530
1.20533	-530
1.206	-530
1.20667	-530
1.20733	-530
1.208	-530
1.20867	-530
1.20933	-530
1.21	-530
1.21067	-530
1.21133	-530
1.212	-529
1.21267	-529
1.21333	-529
1.214	-529
1.21467	-529
1.21533	-529
1.216	-528
1.21667	-528
1.21733	-528
1.218	-528
1.21867	-528
1.21933	-528
1.22	-528
1.22067	-528
1.22133	-528
1.222	-528
1.22267	-528
1.22333	-529
1.224	-529
1.22467	-529
1.22533	-529
1.226	-529
1.22667	-529
1.22733	-529
1.228	-529
1.22867	-529
1.22933	-529
1.23	-529
1.23067	-529
1.23133	-529
1.232	-529
1.23267	-529
1.23333	-529
1.234	-528
1.23467	-528
1.23533	-527
1.236	-527
1.23667	-526
1.23733	-526
1.238	-526
1.23867	-526
1.23933	-525
1.24	-524
1.24067	-523
1.24133	-523
1.242	-523
1.24267	-523
1.24333	-523
1.244	-523
1.24467	-523
1.24533	-524
1.246	-524
1.24667	-525
1.24733	-525
1.248	-526
1.24867	-527
1.24933	-528
1.25	-529
1.25067	-529
1.25133	-530
1.252	-530
1.25267	-531
1.25333	-532
1.254	-532
1.25467	-533
1.25533	-533
1.256	-534
1.25667	-534
1.25733	-534
1.258	-534
1.25867	-534
1.25933	-535
1.26	-535
1.26067	-535
1.26133	-535
1.262	-535
1.26267	-535
1.26333	-536
1.264	-536
1.26467	-536
1.26533	-536
1.266	-536
1.26667	-536
1.26733	-536
1.268	-536
1.26867	-537
1.26933	-537
1.27	-538
1.27067	-539
1.27133	-539
1.272	-540
1.27267	-540
1.27333	-540
1.274	-540
1.27467	-540
1.27533	-539
1.276	-539
1.27667	-539
1.27733	-539
1.278	-539
1.27867	-539
1.27933	-539
1.28	-539
1.28067	-539
1.28133	-539
1.282	-540
1.28267	-540
1.28333	-540
1.284	-540
1.28467	-541
1.28533	-541
1.286	-541
1.28667	-541
1.28733	-541
1.288	-541
1.28867	-542
1.28933	-542
1.29	-543
1.29067	-544
1.29133	-545
1.292	-545
1.29267	-546
1.29333	-547
1.294	-547
1.29467	-547
1.29533	-547
1.296	-547
1.29667	-547
1.29733	-547
1.298	-547
1.29867	-547
1.29933	-546
1.3	-546
1.30067	-545
1.30133	-545
1.302	-545
1.30267	-545
1.30333	-545
1.304	-544
1.30467	-544
1.30533	-543
1.306	-543
1.30667	-542
1.30733	-541
1.308	-540
1.30867	-539
1.30933	-538
1.31	-537
1.31067	-536
1.31133	-535
1.312	-534
1.31267	-533
1.31333	-533
1.314	-532
1.31467	-532
1.31533	-533
1.316	-533
1.31667	-534
1.31733	-534
1.318	-535
1.31867	-535
1.31933	-535
1.32	-536
1.32067	-536
1.32133	-537
1.322	-537
1.32267	-538
1.32333	-538
1.324	-539
1.32467	-539
1.32533	-540
1.326	-541
1.32667	-542
1.32733	-543
1.328	-544
1.32867	-544
1.32933	-546
1.33	-547
1.33067	-549
1.33133	-550
1.332	-551
[truncated: 64,869 more rows]
