# Supplementary material for: Dual engineering of thermodynamics and kinetics in covalent organic frameworks for separation
Source: Nat Commun. 2026 Mar 10;17:3896. doi: 10.1038/s41467-026-70311-8 (PMC13125621; doi:10.1038/s41467-026-70311-8)
Supplement: Supplementary file 3 — Source Data [file 41467_2026_70311_MOESM3_ESM.zip › 676225_2_data_set_12367526_twyvxw/Source data for figures/Supplementary Figure S26d.xlsx]

## Sheet: Sheet1
Time (min)	Intensity (μV)
0	261
6.7E-4	261
0.00133	262
0.002	263
0.00267	264
0.00333	264
0.004	265
0.00467	265
0.00533	265
0.006	265
0.00667	265
0.00733	266
0.008	266
0.00867	266
0.00933	266
0.01	266
0.01067	265
0.01133	264
0.012	264
0.01267	262
0.01333	261
0.014	260
0.01467	260
0.01533	259
0.016	258
0.01667	258
0.01733	258
0.018	257
0.01867	257
0.01933	257
0.02	257
0.02067	257
0.02133	257
0.022	258
0.02267	259
0.02333	259
0.024	261
0.02467	262
0.02533	264
0.026	265
0.02667	267
0.02733	268
0.028	269
0.02867	270
0.02933	271
0.03	272
0.03067	273
0.03133	274
0.032	274
0.03267	275
0.03333	276
0.034	276
0.03467	277
0.03533	277
0.036	277
0.03667	278
0.03733	278
0.038	278
0.03867	279
0.03933	279
0.04	279
0.04067	280
0.04133	280
0.042	280
0.04267	279
0.04333	279
0.044	279
0.04467	279
0.04533	278
0.046	278
0.04667	277
0.04733	277
0.048	277
0.04867	277
0.04933	276
0.05	276
0.05067	277
0.05133	277
0.052	277
0.05267	277
0.05333	278
0.054	278
0.05467	278
0.05533	278
0.056	278
0.05667	278
0.05733	278
0.058	278
0.05867	278
0.05933	278
0.06	278
0.06067	277
0.06133	277
0.062	277
0.06267	276
0.06333	276
0.064	275
0.06467	275
0.06533	274
0.066	274
0.06667	274
0.06733	275
0.068	275
0.06867	276
0.06933	276
0.07	277
0.07067	278
0.07133	278
0.072	278
0.07267	279
0.07333	279
0.074	280
0.07467	281
0.07533	282
0.076	283
0.07667	284
0.07733	285
0.078	286
0.07867	288
0.07933	289
0.08	289
0.08067	290
0.08133	290
0.082	291
0.08267	291
0.08333	290
0.084	290
0.08467	289
0.08533	289
0.086	288
0.08667	288
0.08733	288
0.088	288
0.08867	287
0.08933	287
0.09	287
0.09067	287
0.09133	287
0.092	287
0.09267	287
0.09333	287
0.094	287
0.09467	286
0.09533	286
0.096	285
0.09667	285
0.09733	285
0.098	285
0.09867	285
0.09933	285
0.1	285
0.10067	284
0.10133	284
0.102	283
0.10267	282
0.10333	282
0.104	281
0.10467	280
0.10533	279
0.106	278
0.10667	277
0.10733	276
0.108	275
0.10867	275
0.10933	274
0.11	274
0.11067	273
0.11133	273
0.112	274
0.11267	274
0.11333	275
0.114	276
0.11467	277
0.11533	279
0.116	280
0.11667	282
0.11733	284
0.118	286
0.11867	288
0.11933	290
0.12	292
0.12067	294
0.12133	295
0.122	296
0.12267	297
0.12333	298
0.124	298
0.12467	298
0.12533	298
0.126	299
0.12667	299
0.12733	299
0.128	299
0.12867	298
0.12933	298
0.13	297
0.13067	296
0.13133	295
0.132	295
0.13267	294
0.13333	294
0.134	293
0.13467	293
0.13533	292
0.136	292
0.13667	291
0.13733	290
0.138	289
0.13867	287
0.13933	286
0.14	285
0.14067	284
0.14133	284
0.142	283
0.14267	283
0.14333	282
0.144	281
0.14467	281
0.14533	281
0.146	281
0.14667	281
0.14733	281
0.148	280
0.14867	280
0.14933	280
0.15	280
0.15067	281
0.15133	281
0.152	281
0.15267	281
0.15333	282
0.154	282
0.15467	282
0.15533	281
0.156	281
0.15667	281
0.15733	281
0.158	281
0.15867	280
0.15933	280
0.16	279
0.16067	279
0.16133	279
0.162	278
0.16267	278
0.16333	278
0.164	277
0.16467	277
0.16533	277
0.166	277
0.16667	277
0.16733	277
0.168	277
0.16867	278
0.16933	277
0.17	277
0.17067	276
0.17133	276
0.172	275
0.17267	275
0.17333	274
0.174	274
0.17467	273
0.17533	273
0.176	273
0.17667	273
0.17733	272
0.178	272
0.17867	271
0.17933	271
0.18	270
0.18067	269
0.18133	268
0.182	267
0.18267	266
0.18333	265
0.184	263
0.18467	262
0.18533	260
0.186	258
0.18667	256
0.18733	254
0.188	253
0.18867	252
0.18933	251
0.19	250
0.19067	249
0.19133	248
0.192	247
0.19267	246
0.19333	245
0.194	245
0.19467	244
0.19533	244
0.196	243
0.19667	243
0.19733	242
0.198	242
0.19867	242
0.19933	241
0.2	240
0.20067	239
0.20133	239
0.202	237
0.20267	236
0.20333	234
0.204	233
0.20467	232
0.20533	231
0.206	230
0.20667	230
0.20733	229
0.208	229
0.20867	229
0.20933	230
0.21	230
0.21067	231
0.21133	231
0.212	231
0.21267	232
0.21333	232
0.214	233
0.21467	234
0.21533	234
0.216	235
0.21667	236
0.21733	237
0.218	237
0.21867	238
0.21933	239
0.22	240
0.22067	241
0.22133	242
0.222	243
0.22267	243
0.22333	244
0.224	245
0.22467	246
0.22533	247
0.226	247
0.22667	247
0.22733	248
0.228	248
0.22867	249
0.22933	249
0.23	250
0.23067	250
0.23133	250
0.232	250
0.23267	250
0.23333	249
0.234	249
0.23467	249
0.23533	249
0.236	248
0.23667	247
0.23733	247
0.238	246
0.23867	246
0.23933	244
0.24	242
0.24067	241
0.24133	240
0.242	238
0.24267	237
0.24333	235
0.244	233
0.24467	232
0.24533	230
0.246	229
0.24667	227
0.24733	226
0.248	224
0.24867	222
0.24933	220
0.25	219
0.25067	217
0.25133	217
0.252	216
0.25267	215
0.25333	215
0.254	214
0.25467	214
0.25533	214
0.256	214
0.25667	213
0.25733	213
0.258	214
0.25867	214
0.25933	214
0.26	214
0.26067	214
0.26133	214
0.262	214
0.26267	214
0.26333	214
0.264	215
0.26467	215
0.26533	215
0.266	215
0.26667	214
0.26733	214
0.268	214
0.26867	213
0.26933	213
0.27	212
0.27067	212
0.27133	211
0.272	211
0.27267	211
0.27333	211
0.274	211
0.27467	210
0.27533	210
0.276	210
0.27667	210
0.27733	210
0.278	210
0.27867	210
0.27933	210
0.28	210
0.28067	210
0.28133	210
0.282	211
0.28267	211
0.28333	211
0.284	211
0.28467	210
0.28533	210
0.286	209
0.28667	209
0.28733	209
0.288	209
0.28867	208
0.28933	208
0.29	208
0.29067	208
0.29133	208
0.292	208
0.29267	209
0.29333	209
0.294	210
0.29467	210
0.29533	210
0.296	211
0.29667	211
0.29733	212
0.298	213
0.29867	214
0.29933	214
0.3	215
0.30067	215
0.30133	216
0.302	216
0.30267	216
0.30333	216
0.304	216
0.30467	216
0.30533	217
0.306	217
0.30667	217
0.30733	218
0.308	218
0.30867	219
0.30933	219
0.31	219
0.31067	218
0.31133	218
0.312	218
0.31267	217
0.31333	217
0.314	216
0.31467	216
0.31533	216
0.316	215
0.31667	214
0.31733	214
0.318	213
0.31867	212
0.31933	211
0.32	211
0.32067	210
0.32133	210
0.322	210
0.32267	209
0.32333	209
0.324	209
0.32467	209
0.32533	209
0.326	209
0.32667	210
0.32733	211
0.328	212
0.32867	214
0.32933	216
0.33	219
0.33067	221
0.33133	224
0.332	227
0.33267	230
0.33333	233
0.334	235
0.33467	238
0.33533	240
0.336	243
0.33667	245
0.33733	247
0.338	249
0.33867	252
0.33933	254
0.34	256
0.34067	258
0.34133	260
0.342	261
0.34267	263
0.34333	264
0.344	264
0.34467	265
0.34533	265
0.346	264
0.34667	263
0.34733	262
0.348	261
0.34867	259
0.34933	257
0.35	254
0.35067	252
0.35133	250
0.352	248
0.35267	245
0.35333	243
0.354	240
0.35467	238
0.35533	236
0.356	234
0.35667	232
0.35733	231
0.358	229
0.35867	228
0.35933	227
0.36	225
0.36067	224
0.36133	222
0.362	221
0.36267	219
0.36333	217
0.364	216
0.36467	214
0.36533	212
0.366	211
0.36667	210
0.36733	208
0.368	207
0.36867	206
0.36933	205
0.37	204
0.37067	203
0.37133	201
0.372	200
0.37267	199
0.37333	199
0.374	198
0.37467	197
0.37533	197
0.376	196
0.37667	196
0.37733	195
0.378	194
0.37867	194
0.37933	193
0.38	192
0.38067	192
0.38133	192
0.382	192
0.38267	191
0.38333	192
0.384	192
0.38467	192
0.38533	191
0.386	191
0.38667	190
0.38733	190
0.388	189
0.38867	189
0.38933	188
0.39	188
0.39067	187
0.39133	186
0.392	185
0.39267	184
0.39333	183
0.394	182
0.39467	180
0.39533	179
0.396	177
0.39667	176
0.39733	174
0.398	173
0.39867	172
0.39933	171
0.4	171
0.40067	170
0.40133	170
0.402	170
0.40267	170
0.40333	171
0.404	171
0.40467	171
0.40533	171
0.406	171
0.40667	170
0.40733	171
0.408	171
0.40867	171
0.40933	171
0.41	172
0.41067	173
0.41133	173
0.412	173
0.41267	174
0.41333	174
0.414	174
0.41467	175
0.41533	175
0.416	175
0.41667	175
0.41733	174
0.418	173
0.41867	173
0.41933	172
0.42	171
0.42067	171
0.42133	170
0.422	169
0.42267	169
0.42333	168
0.424	167
0.42467	167
0.42533	166
0.426	166
0.42667	165
0.42733	165
0.428	165
0.42867	165
0.42933	165
0.43	165
0.43067	165
0.43133	165
0.432	166
0.43267	166
0.43333	166
0.434	166
0.43467	167
0.43533	167
0.436	168
0.43667	169
0.43733	170
0.438	170
0.43867	171
0.43933	172
0.44	173
0.44067	175
0.44133	176
0.442	179
0.44267	181
0.44333	183
0.444	186
0.44467	188
0.44533	190
0.446	191
0.44667	193
0.44733	194
0.448	195
0.44867	195
0.44933	195
0.45	195
0.45067	195
0.45133	195
0.452	195
0.45267	194
0.45333	193
0.454	192
0.45467	192
0.45533	191
0.456	190
0.45667	188
0.45733	187
0.458	186
0.45867	184
0.45933	183
0.46	181
0.46067	180
0.46133	178
0.462	177
0.46267	176
0.46333	174
0.464	172
0.46467	171
0.46533	170
0.466	169
0.46667	168
0.46733	168
0.468	167
0.46867	166
0.46933	166
0.47	166
0.47067	166
0.47133	166
0.472	166
0.47267	165
0.47333	165
0.474	164
0.47467	163
0.47533	162
0.476	162
0.47667	161
0.47733	160
0.478	160
0.47867	159
0.47933	157
0.48	156
0.48067	155
0.48133	154
0.482	153
0.48267	153
0.48333	153
0.484	152
0.48467	152
0.48533	152
0.486	152
0.48667	153
0.48733	153
0.488	153
0.48867	154
0.48933	154
0.49	155
0.49067	156
0.49133	157
0.492	159
0.49267	160
0.49333	160
0.494	161
0.49467	161
0.49533	161
0.496	160
0.49667	160
0.49733	159
0.498	158
0.49867	157
0.49933	156
0.5	155
0.50067	153
0.50133	152
0.502	151
0.50267	150
0.50333	149
0.504	148
0.50467	146
0.50533	145
0.506	144
0.50667	144
0.50733	143
0.508	142
0.50867	141
0.50933	141
0.51	140
0.51067	139
0.51133	139
0.512	138
0.51267	137
0.51333	136
0.514	136
0.51467	136
0.51533	136
0.516	136
0.51667	135
0.51733	135
0.518	135
0.51867	134
0.51933	134
0.52	134
0.52067	134
0.52133	134
0.522	133
0.52267	133
0.52333	133
0.524	133
0.52467	133
0.52533	133
0.526	132
0.52667	132
0.52733	132
0.528	132
0.52867	132
0.52933	132
0.53	132
0.53067	132
0.53133	132
0.532	132
0.53267	133
0.53333	133
0.534	133
0.53467	133
0.53533	133
0.536	133
0.53667	134
0.53733	134
0.538	134
0.53867	134
0.53933	134
0.54	134
0.54067	134
0.54133	133
0.542	133
0.54267	132
0.54333	131
0.544	131
0.54467	129
0.54533	128
0.546	128
0.54667	127
0.54733	126
0.548	125
0.54867	124
0.54933	124
0.55	124
0.55067	123
0.55133	123
0.552	122
0.55267	122
0.55333	121
0.554	120
0.55467	120
0.55533	120
0.556	120
0.55667	120
0.55733	120
0.558	119
0.55867	119
0.55933	118
0.56	118
0.56067	118
0.56133	118
0.562	118
0.56267	117
0.56333	117
0.564	117
0.56467	117
0.56533	117
0.566	117
0.56667	117
0.56733	117
0.568	117
0.56867	117
0.56933	117
0.57	117
0.57067	117
0.57133	116
0.572	116
0.57267	115
0.57333	114
0.574	113
0.57467	112
0.57533	111
0.576	111
0.57667	110
0.57733	110
0.578	109
0.57867	109
0.57933	109
0.58	108
0.58067	108
0.58133	108
0.582	107
0.58267	107
0.58333	106
0.584	105
0.58467	105
0.58533	104
0.586	104
0.58667	103
0.58733	103
0.588	102
0.58867	102
0.58933	102
0.59	102
0.59067	102
0.59133	102
0.592	101
0.59267	101
0.59333	101
0.594	101
0.59467	101
0.59533	101
0.596	101
0.59667	100
0.59733	101
0.598	101
0.59867	101
0.59933	102
0.6	102
0.60067	102
0.60133	103
0.602	103
0.60267	104
0.60333	104
0.604	104
0.60467	104
0.60533	104
0.606	104
0.60667	104
0.60733	104
0.608	104
0.60867	104
0.60933	104
0.61	105
0.61067	104
0.61133	105
0.612	105
0.61267	105
0.61333	106
0.614	107
0.61467	107
0.61533	108
0.616	108
0.61667	108
0.61733	108
0.618	108
0.61867	108
0.61933	109
0.62	109
0.62067	109
0.62133	109
0.622	109
0.62267	108
0.62333	108
0.624	107
0.62467	107
0.62533	105
0.626	104
0.62667	103
0.62733	102
0.628	101
0.62867	101
0.62933	101
0.63	100
0.63067	100
0.63133	100
0.632	99
0.63267	99
0.63333	100
0.634	100
0.63467	100
0.63533	100
0.636	100
0.63667	101
0.63733	101
0.638	101
0.63867	101
0.63933	101
0.64	101
0.64067	102
0.64133	102
0.642	102
0.64267	102
0.64333	102
0.644	102
0.64467	103
0.64533	103
0.646	104
0.64667	105
0.64733	106
0.648	106
0.64867	106
0.64933	106
0.65	106
0.65067	106
0.65133	106
0.652	106
0.65267	106
0.65333	107
0.654	107
0.65467	108
0.65533	109
0.656	109
0.65667	110
0.65733	110
0.658	110
0.65867	111
0.65933	111
0.66	111
0.66067	112
0.66133	113
0.662	115
0.66267	116
0.66333	118
0.664	119
0.66467	121
0.66533	122
0.666	124
0.66667	125
0.66733	126
0.668	126
0.66867	127
0.66933	127
0.67	127
0.67067	126
0.67133	126
0.672	126
0.67267	125
0.67333	125
0.674	124
0.67467	123
0.67533	122
0.676	121
0.67667	120
0.67733	119
0.678	118
0.67867	117
0.67933	116
0.68	115
0.68067	114
0.68133	114
0.682	113
0.68267	113
0.68333	113
0.684	113
0.68467	114
0.68533	114
0.686	115
0.68667	116
0.68733	116
0.688	116
0.68867	117
0.68933	118
0.69	119
0.69067	120
0.69133	121
0.692	122
0.69267	123
0.69333	123
0.694	124
0.69467	125
0.69533	125
0.696	125
0.69667	125
0.69733	125
0.698	124
0.69867	123
0.69933	123
0.7	122
0.70067	121
0.70133	120
0.702	119
0.70267	118
0.70333	117
0.704	116
0.70467	115
0.70533	113
0.706	112
0.70667	110
0.70733	108
0.708	107
0.70867	105
0.70933	103
0.71	102
0.71067	101
0.71133	99
0.712	98
0.71267	98
0.71333	97
0.714	96
0.71467	95
0.71533	95
0.716	94
0.71667	93
0.71733	92
0.718	92
0.71867	91
0.71933	91
0.72	90
0.72067	90
0.72133	89
0.722	89
0.72267	88
0.72333	88
0.724	87
0.72467	86
0.72533	85
0.726	84
0.72667	83
0.72733	83
0.728	82
0.72867	82
0.72933	81
0.73	81
0.73067	80
0.73133	80
0.732	80
0.73267	79
0.73333	79
0.734	78
0.73467	78
0.73533	78
0.736	77
0.73667	77
0.73733	77
0.738	76
0.73867	76
0.73933	75
0.74	75
0.74067	74
0.74133	74
0.742	74
0.74267	74
0.74333	75
0.744	75
0.74467	74
0.74533	74
0.746	74
0.74667	73
0.74733	73
0.748	72
0.74867	72
0.74933	71
0.75	71
0.75067	70
0.75133	70
0.752	70
0.75267	70
0.75333	69
0.754	69
0.75467	69
0.75533	69
0.756	68
0.75667	68
0.75733	68
0.758	68
0.75867	68
0.75933	68
0.76	68
0.76067	68
0.76133	68
0.762	69
0.76267	69
0.76333	69
0.764	69
0.76467	70
0.76533	71
0.766	71
0.76667	71
0.76733	71
0.768	70
0.76867	70
0.76933	70
0.77	69
0.77067	69
0.77133	69
0.772	69
0.77267	68
0.77333	68
0.774	68
0.77467	68
0.77533	68
0.776	68
0.77667	68
0.77733	67
0.778	66
0.77867	66
0.77933	65
0.78	64
0.78067	63
0.78133	63
0.782	62
0.78267	61
0.78333	61
0.784	61
0.78467	61
0.78533	61
0.786	60
0.78667	60
0.78733	60
0.788	60
0.78867	60
0.78933	60
0.79	61
0.79067	61
0.79133	60
0.792	60
0.79267	59
0.79333	57
0.794	56
0.79467	54
0.79533	52
0.796	51
0.79667	50
0.79733	49
0.798	48
0.79867	48
0.79933	47
0.8	46
0.80067	45
0.80133	45
0.802	46
0.80267	46
0.80333	46
0.804	46
0.80467	46
0.80533	46
0.806	46
0.80667	45
0.80733	45
0.808	44
0.80867	44
0.80933	43
0.81	42
0.81067	41
0.81133	40
0.812	40
0.81267	39
0.81333	39
0.814	38
0.81467	37
0.81533	37
0.816	37
0.81667	37
0.81733	37
0.818	37
0.81867	37
0.81933	38
0.82	38
0.82067	38
0.82133	38
0.822	38
0.82267	38
0.82333	38
0.824	39
0.82467	39
0.82533	40
0.826	40
0.82667	41
0.82733	42
0.828	42
0.82867	43
0.82933	44
0.83	44
0.83067	45
0.83133	45
0.832	46
0.83267	48
0.83333	48
0.834	49
0.83467	50
0.83533	51
0.836	52
0.83667	52
0.83733	53
0.838	53
0.83867	53
0.83933	53
0.84	53
0.84067	53
0.84133	53
0.842	54
0.84267	54
0.84333	54
0.844	54
0.84467	54
0.84533	54
0.846	54
0.84667	55
0.84733	55
0.848	55
0.84867	56
0.84933	56
0.85	56
0.85067	56
0.85133	57
0.852	57
0.85267	57
0.85333	57
0.854	57
0.85467	56
0.85533	56
0.856	56
0.85667	56
0.85733	56
0.858	56
0.85867	56
0.85933	56
0.86	55
0.86067	55
0.86133	55
0.862	55
0.86267	55
0.86333	55
0.864	56
0.86467	56
0.86533	56
0.866	55
0.86667	55
0.86733	55
0.868	55
0.86867	55
0.86933	55
0.87	55
0.87067	56
0.87133	56
0.872	56
0.87267	55
0.87333	55
0.874	55
0.87467	54
0.87533	53
0.876	52
0.87667	51
0.87733	50
0.878	50
0.87867	49
0.87933	48
0.88	47
0.88067	47
0.88133	46
0.882	45
0.88267	45
0.88333	44
0.884	44
0.88467	44
0.88533	43
0.886	43
0.88667	43
0.88733	43
0.888	43
0.88867	42
0.88933	42
0.89	42
0.89067	42
0.89133	41
0.892	41
0.89267	40
0.89333	40
0.894	40
0.89467	40
0.89533	40
0.896	40
0.89667	39
0.89733	39
0.898	39
0.89867	39
0.89933	39
0.9	39
0.90067	40
0.90133	40
0.902	41
0.90267	41
0.90333	42
0.904	42
0.90467	43
0.90533	43
0.906	44
0.90667	44
0.90733	45
0.908	45
0.90867	46
0.90933	47
0.91	48
0.91067	48
0.91133	49
0.912	49
0.91267	49
0.91333	49
0.914	49
0.91467	49
0.91533	49
0.916	49
0.91667	50
0.91733	50
0.918	50
0.91867	50
0.91933	50
0.92	50
0.92067	50
0.92133	50
0.922	51
0.92267	51
0.92333	52
0.924	52
0.92467	53
0.92533	53
0.926	53
0.92667	53
0.92733	54
0.928	54
0.92867	54
0.92933	55
0.93	55
0.93067	55
0.93133	55
0.932	55
0.93267	55
0.93333	55
0.934	55
0.93467	55
0.93533	55
0.936	54
0.93667	53
0.93733	53
0.938	52
0.93867	51
0.93933	50
0.94	50
0.94067	50
0.94133	50
0.942	50
0.94267	50
0.94333	50
0.944	49
0.94467	49
0.94533	49
0.946	49
0.94667	49
0.94733	49
0.948	50
0.94867	49
0.94933	49
0.95	49
0.95067	48
0.95133	48
0.952	48
0.95267	48
0.95333	48
0.954	47
0.95467	47
0.95533	47
0.956	47
0.95667	47
0.95733	46
0.958	47
0.95867	47
0.95933	47
0.96	47
0.96067	47
0.96133	48
0.962	47
0.96267	47
0.96333	47
0.964	47
0.96467	46
0.96533	45
0.966	44
0.96667	44
0.96733	44
0.968	43
0.96867	42
0.96933	41
0.97	40
0.97067	39
0.97133	38
0.972	36
0.97267	35
0.97333	33
0.974	32
0.97467	31
0.97533	30
0.976	29
0.97667	29
0.97733	28
0.978	28
0.97867	28
0.97933	28
0.98	28
0.98067	28
0.98133	28
0.982	28
0.98267	29
0.98333	29
0.984	29
0.98467	30
0.98533	30
0.986	31
0.98667	31
0.98733	31
0.988	32
0.98867	31
0.98933	31
0.99	31
0.99067	31
0.99133	31
0.992	31
0.99267	31
0.99333	31
0.994	31
0.99467	31
0.99533	31
0.996	30
0.99667	30
0.99733	30
0.998	30
0.99867	30
0.99933	30
1	29
1.00067	29
1.00133	29
1.002	28
1.00267	28
1.00333	28
1.004	29
1.00467	29
1.00533	29
1.006	29
1.00667	28
1.00733	28
1.008	28
1.00867	27
1.00933	27
1.01	27
1.01067	26
1.01133	26
1.012	25
1.01267	25
1.01333	24
1.014	23
1.01467	22
1.01533	21
1.016	20
1.01667	20
1.01733	20
1.018	20
1.01867	20
1.01933	19
1.02	19
1.02067	19
1.02133	19
1.022	20
1.02267	20
1.02333	20
1.024	21
1.02467	21
1.02533	21
1.026	22
1.02667	22
1.02733	22
1.028	23
1.02867	23
1.02933	23
1.03	23
1.03067	24
1.03133	24
1.032	25
1.03267	25
1.03333	26
1.034	27
1.03467	28
1.03533	28
1.036	28
1.03667	29
1.03733	29
1.038	29
1.03867	29
1.03933	29
1.04	29
1.04067	29
1.04133	28
1.042	28
1.04267	28
1.04333	28
1.044	28
1.04467	28
1.04533	28
1.046	28
1.04667	28
1.04733	28
1.048	29
1.04867	29
1.04933	29
1.05	30
1.05067	30
1.05133	31
1.052	31
1.05267	31
1.05333	30
1.054	30
1.05467	30
1.05533	29
1.056	29
1.05667	29
1.05733	29
1.058	28
1.05867	28
1.05933	27
1.06	27
1.06067	26
1.06133	25
1.062	24
1.06267	23
1.06333	23
1.064	22
1.06467	21
1.06533	20
1.066	20
1.06667	19
1.06733	18
1.068	17
1.06867	16
1.06933	15
1.07	13
1.07067	12
1.07133	11
1.072	10
1.07267	10
1.07333	10
1.074	10
1.07467	9
1.07533	9
1.076	8
1.07667	7
1.07733	6
1.078	5
1.07867	5
1.07933	4
1.08	4
1.08067	4
1.08133	3
1.082	4
1.08267	3
1.08333	3
1.084	3
1.08467	3
1.08533	3
1.086	3
1.08667	3
1.08733	4
1.088	5
1.08867	7
1.08933	8
1.09	10
1.09067	13
1.09133	16
1.092	19
1.09267	22
1.09333	25
1.094	28
1.09467	32
1.09533	35
1.096	38
1.09667	41
1.09733	44
1.098	46
1.09867	48
1.09933	50
1.1	51
1.10067	52
1.10133	53
1.102	53
1.10267	52
1.10333	50
1.104	48
1.10467	46
1.10533	44
1.106	42
1.10667	40
1.10733	38
1.108	36
1.10867	34
1.10933	32
1.11	30
1.11067	28
1.11133	26
1.112	25
1.11267	24
1.11333	23
1.114	23
1.11467	22
1.11533	21
1.116	20
1.11667	18
1.11733	17
1.118	16
1.11867	15
1.11933	14
1.12	14
1.12067	14
1.12133	13
1.122	13
1.12267	14
1.12333	14
1.124	14
1.12467	14
1.12533	15
1.126	14
1.12667	14
1.12733	14
1.128	14
1.12867	14
1.12933	14
1.13	15
1.13067	14
1.13133	14
1.132	14
1.13267	14
1.13333	14
1.134	13
1.13467	13
1.13533	13
1.136	12
1.13667	12
1.13733	11
1.138	10
1.13867	10
1.13933	10
1.14	10
1.14067	10
1.14133	10
1.142	11
1.14267	11
1.14333	10
1.144	10
1.14467	10
1.14533	10
1.146	10
1.14667	10
1.14733	10
1.148	10
1.14867	11
1.14933	11
1.15	12
1.15067	13
1.15133	15
1.152	17
1.15267	18
1.15333	20
1.154	21
1.15467	22
1.15533	23
1.156	24
1.15667	25
1.15733	26
1.158	27
1.15867	27
1.15933	27
1.16	27
1.16067	27
1.16133	26
1.162	25
1.16267	25
1.16333	24
1.164	23
1.16467	22
1.16533	21
1.166	20
1.16667	20
1.16733	19
1.168	19
1.16867	18
1.16933	17
1.17	16
1.17067	16
1.17133	15
1.172	14
1.17267	14
1.17333	13
1.174	13
1.17467	12
1.17533	12
1.176	11
1.17667	11
1.17733	10
1.178	10
1.17867	9
1.17933	9
1.18	8
1.18067	7
1.18133	6
1.182	5
1.18267	5
1.18333	4
1.184	3
1.18467	2
1.18533	2
1.186	1
1.18667	0
1.18733	0
1.188	0
1.18867	0
1.18933	0
1.19	1
1.19067	1
1.19133	2
1.192	3
1.19267	4
1.19333	6
1.194	7
1.19467	8
1.19533	9
1.196	10
1.19667	11
1.19733	11
1.198	11
1.19867	11
1.19933	10
1.2	9
1.20067	9
1.20133	8
1.202	8
1.20267	7
1.20333	6
1.204	6
1.20467	6
1.20533	6
1.206	5
1.20667	5
1.20733	4
1.208	3
1.20867	2
1.20933	1
1.21	-1
1.21067	-2
1.21133	-3
1.212	-3
1.21267	-4
1.21333	-4
1.214	-4
1.21467	-5
1.21533	-6
1.216	-6
1.21667	-6
1.21733	-6
1.218	-6
1.21867	-5
1.21933	-5
1.22	-5
1.22067	-5
1.22133	-6
1.222	-6
1.22267	-7
1.22333	-7
1.224	-8
1.22467	-9
1.22533	-10
1.226	-11
1.22667	-11
1.22733	-12
1.228	-12
1.22867	-13
1.22933	-13
1.23	-13
1.23067	-14
1.23133	-14
1.232	-15
1.23267	-15
1.23333	-16
1.234	-16
1.23467	-17
1.23533	-17
1.236	-17
1.23667	-18
1.23733	-17
1.238	-17
1.23867	-17
1.23933	-16
1.24	-16
1.24067	-16
1.24133	-16
1.242	-16
1.24267	-16
1.24333	-16
1.244	-16
1.24467	-16
1.24533	-16
1.246	-16
1.24667	-16
1.24733	-16
1.248	-15
1.24867	-15
1.24933	-15
1.25	-15
1.25067	-14
1.25133	-14
1.252	-13
1.25267	-13
1.25333	-12
1.254	-11
1.25467	-10
1.25533	-10
1.256	-9
1.25667	-8
1.25733	-7
1.258	-5
1.25867	-4
1.25933	-2
1.26	-1
1.26067	0
1.26133	1
1.262	2
1.26267	3
1.26333	4
1.264	5
1.26467	6
1.26533	6
1.266	6
1.26667	6
1.26733	6
1.268	6
1.26867	6
1.26933	6
1.27	5
1.27067	5
1.27133	4
1.272	4
1.27267	4
1.27333	4
1.274	3
1.27467	3
1.27533	3
1.276	2
1.27667	2
1.27733	2
1.278	2
1.27867	2
1.27933	3
1.28	2
1.28067	2
1.28133	2
1.282	2
1.28267	2
1.28333	2
1.284	2
1.28467	3
1.28533	3
1.286	3
1.28667	3
1.28733	3
1.288	2
1.28867	2
1.28933	2
1.29	2
1.29067	2
1.29133	2
1.292	1
1.29267	1
1.29333	1
1.294	0
1.29467	0
1.29533	-1
1.296	-2
1.29667	-2
1.29733	-3
1.298	-3
1.29867	-3
1.29933	-3
1.3	-3
1.30067	-2
1.30133	-2
1.302	-1
1.30267	-1
1.30333	-1
1.304	-1
1.30467	-1
1.30533	0
1.306	0
1.30667	-1
1.30733	-1
1.308	-1
1.30867	-1
1.30933	-1
1.31	0
1.31067	0
1.31133	0
1.312	0
1.31267	1
1.31333	1
1.314	2
1.31467	3
1.31533	3
1.316	4
1.31667	5
1.31733	6
1.318	7
1.31867	8
1.31933	9
1.32	10
1.32067	10
1.32133	10
1.322	11
1.32267	11
1.32333	12
1.324	13
1.32467	13
1.32533	14
1.326	14
1.32667	14
1.32733	15
1.328	15
1.32867	15
1.32933	15
1.33	15
1.33067	14
1.33133	14
1.332	14
[truncated: 31,657 more rows]
