# Supplementary material for: Dual engineering of thermodynamics and kinetics in covalent organic frameworks for separation
Source: Nat Commun. 2026 Mar 10;17:3896. doi: 10.1038/s41467-026-70311-8 (PMC13125621; doi:10.1038/s41467-026-70311-8)
Supplement: Supplementary file 3 — Source Data [file 41467_2026_70311_MOESM3_ESM.zip › 676225_2_data_set_12367526_twyvxw/Source data for figures/Supplementary Figure S28a.xlsx]

## Sheet: Sheet1
1/u2 (s2/cm2)	H/u (s)	H/u (s)	H/u (s)	H/u (s) (mean)	H/u (s) (Standard Deviation)
0.00111111	0.00258228	0.00254302	0.00259335	0.00257	2.64448E-5
0.0016	0.00277002	0.00272791	0.00278189	0.00276	2.83676E-5
0.0025	0.00302413	0.00301896	0.00318435	0.00308	9.40306E-5
0.00444444	0.00377205	0.00368341	0.00377339	0.00374	5.15695E-5
0.01	0.00583081	0.0056701	0.00550347	0.00567	1.63679E-4
