# Supplementary material for: Dual engineering of thermodynamics and kinetics in covalent organic frameworks for separation
Source: Nat Commun. 2026 Mar 10;17:3896. doi: 10.1038/s41467-026-70311-8 (PMC13125621; doi:10.1038/s41467-026-70311-8)
Supplement: Supplementary file 3 — Source Data [file 41467_2026_70311_MOESM3_ESM.zip › 676225_2_data_set_12367526_twyvxw/Source data for figures/Supplementary Figure S28b.xlsx]

## Sheet: Sheet1
1/u2 (s2/cm2)	H/u (s)	H/u (s)	H/u (s)	H/u (s) (mean)	H/u (s) (Standard Deviation)
0.00111111	0.00691216	0.00711171	0.00704236	0.00702	1.01309E-4
0.0016	0.00731448	0.00718853	0.0070698	0.00719	1.22357E-4
0.0025	0.0079299	0.00774941	0.00778655	0.00782	9.5309E-5
0.00444444	0.00893864	0.00886695	0.00905932	0.00895	9.72208E-5
0.01	0.0121091	0.0124683	0.01184	0.01214	3.15207E-4
