# Supplementary material for: Dual engineering of thermodynamics and kinetics in covalent organic frameworks for separation
Source: Nat Commun. 2026 Mar 10;17:3896. doi: 10.1038/s41467-026-70311-8 (PMC13125621; doi:10.1038/s41467-026-70311-8)
Supplement: Supplementary file 3 — Source Data [file 41467_2026_70311_MOESM3_ESM.zip › 676225_2_data_set_12367526_twyvxw/Source data for figures/Supplementary Figure S28c.xlsx]

## Sheet: Sheet1
1/u2 (s2/cm2)	H/u (s)	H/u (s)	H/u (s)	H/u (s) (mean)	H/u (s) (Standard Deviation)
0.00111111	0.00170444	0.00188785	0.00167033	0.00175	1.16985E-4
0.0016	0.00178754	0.00196468	0.00198499	0.00191	1.08615E-4
0.0025	0.00226015	0.00242975	0.00231302	0.00233	8.67831E-5
0.00444444	0.00331547	0.00335122	0.00321298	0.00329	7.17537E-5
0.01	0.00617098	0.00624399	0.00609328	0.00617	7.53682E-5
