# Supplementary material for: Dual engineering of thermodynamics and kinetics in covalent organic frameworks for separation
Source: Nat Commun. 2026 Mar 10;17:3896. doi: 10.1038/s41467-026-70311-8 (PMC13125621; doi:10.1038/s41467-026-70311-8)
Supplement: Supplementary file 3 — Source Data [file 41467_2026_70311_MOESM3_ESM.zip › 676225_2_data_set_12367526_twyvxw/Source data for figures/Supplementary Figure S28d.xlsx]

## Sheet: Sheet1
1/u2 (s2/cm2)	H/u (s)	H/u (s)	H/u (s)	H/u (s) (mean)	H/u (s) (Standard Deviation)
0.00111111	0.00331072	0.00337797	0.00347263	0.00339	8.13423E-5
0.0016	0.00340767	0.00342849	0.00340508	0.00341	1.28321E-5
0.0025	0.00365869	0.00367582	0.00369827	0.00368	1.98481E-5
0.00444444	0.00425176	0.00412031	0.00416468	0.00418	6.68717E-5
0.01	0.00563516	0.00562041	0.00550127	0.00559	7.3413E-5
