# Supplementary material for: Dual engineering of thermodynamics and kinetics in covalent organic frameworks for separation
Source: Nat Commun. 2026 Mar 10;17:3896. doi: 10.1038/s41467-026-70311-8 (PMC13125621; doi:10.1038/s41467-026-70311-8)
Supplement: Supplementary file 3 — Source Data [file 41467_2026_70311_MOESM3_ESM.zip › 676225_2_data_set_12367526_twyvxw/Source data for figures/Supplementary Figure S28e.xlsx]

## Sheet: Sheet1
1/u2 (s2/cm2)	H/u (s)	H/u (s)	H/u (s)	H/u (s) (mean)	H/u (s) (Standard Deviation)
0.00111111	0.0158751	0.0160067	0.0162113	0.01603	1.69462E-4
0.0016	0.0161659	0.0162153	0.0164978	0.01629	1.79064E-4
0.0025	0.0167562	0.0164155	0.0164983	0.01656	1.77682E-4
0.00444444	0.0174897	0.0173159	0.0174046	0.0174	8.69316E-5
0.01	0.0198452	0.0199016	0.020263	0.02	2.26716E-4
