# Supplementary material for: Dual engineering of thermodynamics and kinetics in covalent organic frameworks for separation
Source: Nat Commun. 2026 Mar 10;17:3896. doi: 10.1038/s41467-026-70311-8 (PMC13125621; doi:10.1038/s41467-026-70311-8)
Supplement: Supplementary file 3 — Source Data [file 41467_2026_70311_MOESM3_ESM.zip › 676225_2_data_set_12367526_twyvxw/Source data for figures/Supplementary Figure S28f.xlsx]

## Sheet: Sheet1
1/u2 (s2/cm2)	H/u (s)	H/u (s)	H/u (s)	H/u (s) (mean)	H/u (s) (Standard Deviation)
0.00111111	0.00251251	0.00246575	0.00244741	0.00248	3.35712E-5
0.0016	0.0028994	0.00278834	0.00294237	0.00288	7.94832E-5
0.0025	0.0031479	0.00321089	0.00322291	0.00319	4.02921E-5
0.00444444	0.00409148	0.00412851	0.00411677	0.00411	1.89233E-5
0.01	0.00705628	0.00717698	0.00707511	0.0071	6.4934E-5
