# Supplementary material for: Dual engineering of thermodynamics and kinetics in covalent organic frameworks for separation
Source: Nat Commun. 2026 Mar 10;17:3896. doi: 10.1038/s41467-026-70311-8 (PMC13125621; doi:10.1038/s41467-026-70311-8)
Supplement: Supplementary file 3 — Source Data [file 41467_2026_70311_MOESM3_ESM.zip › 676225_2_data_set_12367526_twyvxw/Source data for figures/Supplementary Figure S3.xlsx]

## Sheet: Sheet1
m/z	Relative Abundance/%
115.835	2.400e1
115.969	6.000e1
116.413	3.300e1
116.447	1.647e1
116.965	1.900e1
117.081	2.200e1
118.083	2.500e1
118.502	2.000e1
119.329	1.900e1
123.072	4.500e1
125.243	1.800e1
125.97	2.475e1
126.103	1.701e1
126.723	2.000e1
127.02	3.490e1
127.972	3.000e1
128.95	4.600e1
129.066	6.900e1
130.124	3.600e1
130.159	1.900e1
130.966	1.014e2
131.533	2.600e1
132.53	8.995e1
133.031	2.300e1
133.978	1.900e1
135.057	1.800e1
136.076	5.400e1
137.537	2.000e1
138.073	1.578e2
138.812	3.100e1
139	1.800e1
139.989	2.206e2
140.003	8.543e0
140.421	2.300e1
140.984	3.010e1
140.999	4.336e1
141.092	4.600e1
141.115	1.150e2
141.838	2.900e1
141.953	7.429e1
141.966	9.180e1
141.986	1.501e2
142.657	1.800e1
143.944	2.100e1
143.995	6.900e1
144.12	3.059e1
145.517	1.800e1
145.985	1.190e2
146.986	3.400e1
149.024	6.800e1
153.005	1.410e2
153.021	3.000e1
154.987	4.800e1
156.045	5.500e1
157.058	1.699e2
158.068	1.700e1
158.964	4.200e1
160.037	3.200e1
163.966	2.500e1
163.987	2.100e1
167.99	3.000e1
169.987	1.900e1
170.425	2.500e1
171.144	9.200e1
171.938	6.000e1
172.849	4.200e1
172.975	2.000e1
174.084	4.300e1
175.045	1.146e2
175.055	8.404e1
175.169	2.300e1
176.057	4.040e2
177.065	3.906e3
177.106	1.800e1
178.066	8.205e1
179.063	1.000e2
180.059	4.400e1
180.247	2.700e1
180.982	1.800e1
182.959	2.000e1
182.984	6.278e1
184.981	2.000e1
185.998	1.900e1
186.594	1.663e1
186.964	2.600e1
187.053	2.800e1
189.484	4.100e1
190.006	2.700e1
191.105	1.800e1
197.082	1.800e1
198.925	1.700e1
199.187	7.000e1
199.982	3.500e1
200.179	2.381e1
200.973	2.400e1
202.102	1.036e1
202.113	5.064e1
204.967	1.800e1
205.088	1.550e2
207.026	1.650e1
210.188	7.200e1
211.831	1.800e1
213.008	2.200e1
213.077	2.000e1
215.957	7.400e1
217.955	2.800e1
217.996	2.000e1
218.109	7.300e1
219.165	2.093e1
219.639	1.800e1
220.1	3.500e1
225.326	2.900e1
226.374	5.600e1
226.964	1.700e1
230.247	5.600e1
230.936	2.000e1
231.951	2.300e1
232.889	3.000e1
235.054	2.000e1
236.942	3.100e1
236.971	1.800e1
241.867	5.800e1
241.901	2.600e1
241.998	2.600e1
243.141	2.100e1
243.963	1.700e1
244.194	3.200e1
244.64	5.700e1
246.934	4.700e1
248.194	2.000e1
250.169	3.400e1
250.189	2.300e1
251.827	2.000e1
251.914	2.900e1
252.064	3.700e1
252.107	1.060e2
253.139	3.896e1
253.226	2.000e1
255.181	1.700e1
256.031	4.196e1
256.13	1.900e1
256.882	1.800e1
258.214	3.200e1
258.89	1.900e1
259.149	1.800e1
259.179	1.100e2
