# Supplementary material for: Dual engineering of thermodynamics and kinetics in covalent organic frameworks for separation
Source: Nat Commun. 2026 Mar 10;17:3896. doi: 10.1038/s41467-026-70311-8 (PMC13125621; doi:10.1038/s41467-026-70311-8)
Supplement: Supplementary file 3 — Source Data [file 41467_2026_70311_MOESM3_ESM.zip › 676225_2_data_set_12367526_twyvxw/Source data for figures/Supplementary Figure S31.xlsx]

## Sheet: Sheet1
Initial		After 120 Days		After 10 programmed temperature cycles
Time (min)	Intensity (μV)	Time (min)	Intensity (μV)	Time (min)	Intensity (μV)
0	16	0	-22	0	-11
6.7E-4	15	6.7E-4	-22	6.7E-4	-12
0.00133	14	0.00133	-23	0.00133	-12
0.002	13	0.002	-23	0.002	-14
0.00267	12	0.00267	-23	0.00267	-15
0.00333	12	0.00333	-23	0.00333	-15
0.004	11	0.004	-24	0.004	-15
0.00467	11	0.00467	-24	0.00467	-15
0.00533	11	0.00533	-24	0.00533	-15
0.006	12	0.006	-25	0.006	-15
0.00667	11	0.00667	-25	0.00667	-14
0.00733	11	0.00733	-25	0.00733	-14
0.008	11	0.008	-26	0.008	-13
0.00867	11	0.00867	-26	0.00867	-13
0.00933	11	0.00933	-27	0.00933	-12
0.01	11	0.01	-27	0.01	-12
0.01067	11	0.01067	-27	0.01067	-12
0.01133	11	0.01133	-27	0.01133	-11
0.012	11	0.012	-27	0.012	-11
0.01267	11	0.01267	-28	0.01267	-11
0.01333	12	0.01333	-28	0.01333	-11
0.014	11	0.014	-28	0.014	-11
0.01467	11	0.01467	-27	0.01467	-11
0.01533	11	0.01533	-27	0.01533	-12
0.016	11	0.016	-27	0.016	-12
0.01667	11	0.01667	-26	0.01667	-13
0.01733	10	0.01733	-26	0.01733	-14
0.018	10	0.018	-26	0.018	-14
0.01867	10	0.01867	-26	0.01867	-15
0.01933	9	0.01933	-26	0.01933	-16
0.02	9	0.02	-26	0.02	-16
0.02067	9	0.02067	-26	0.02067	-17
0.02133	9	0.02133	-26	0.02133	-17
0.022	9	0.022	-26	0.022	-17
0.02267	9	0.02267	-26	0.02267	-18
0.02333	9	0.02333	-26	0.02333	-18
0.024	9	0.024	-26	0.024	-18
0.02467	10	0.02467	-26	0.02467	-18
0.02533	10	0.02533	-25	0.02533	-18
0.026	11	0.026	-25	0.026	-18
0.02667	11	0.02667	-25	0.02667	-18
0.02733	12	0.02733	-25	0.02733	-17
0.028	12	0.028	-25	0.028	-17
0.02867	12	0.02867	-25	0.02867	-17
0.02933	12	0.02933	-25	0.02933	-16
0.03	12	0.03	-25	0.03	-15
0.03067	12	0.03067	-25	0.03067	-15
0.03133	13	0.03133	-26	0.03133	-14
0.032	13	0.032	-26	0.032	-14
0.03267	13	0.03267	-26	0.03267	-13
0.03333	13	0.03333	-25	0.03333	-13
0.034	13	0.034	-25	0.034	-12
0.03467	13	0.03467	-25	0.03467	-11
0.03533	13	0.03533	-26	0.03533	-10
0.036	14	0.036	-26	0.036	-9
0.03667	14	0.03667	-26	0.03667	-9
0.03733	13	0.03733	-27	0.03733	-8
0.038	13	0.038	-27	0.038	-8
0.03867	13	0.03867	-27	0.03867	-8
0.03933	13	0.03933	-27	0.03933	-9
0.04	13	0.04	-28	0.04	-9
0.04067	13	0.04067	-28	0.04067	-11
0.04133	13	0.04133	-28	0.04133	-12
0.042	13	0.042	-27	0.042	-13
0.04267	13	0.04267	-27	0.04267	-13
0.04333	14	0.04333	-27	0.04333	-14
0.044	14	0.044	-26	0.044	-14
0.04467	14	0.04467	-25	0.04467	-14
0.04533	15	0.04533	-25	0.04533	-14
0.046	16	0.046	-25	0.046	-14
0.04667	16	0.04667	-25	0.04667	-14
0.04733	16	0.04733	-25	0.04733	-14
0.048	15	0.048	-24	0.048	-13
0.04867	15	0.04867	-24	0.04867	-13
0.04933	15	0.04933	-24	0.04933	-12
0.05	15	0.05	-23	0.05	-13
0.05067	15	0.05067	-22	0.05067	-13
0.05133	15	0.05133	-22	0.05133	-14
0.052	15	0.052	-22	0.052	-15
0.05267	15	0.05267	-22	0.05267	-16
0.05333	15	0.05333	-22	0.05333	-17
0.054	15	0.054	-22	0.054	-18
0.05467	16	0.05467	-23	0.05467	-18
0.05533	16	0.05533	-23	0.05533	-19
0.056	16	0.056	-23	0.056	-18
0.05667	16	0.05667	-23	0.05667	-18
0.05733	16	0.05733	-24	0.05733	-18
0.058	16	0.058	-24	0.058	-18
0.05867	15	0.05867	-25	0.05867	-17
0.05933	15	0.05933	-26	0.05933	-17
0.06	16	0.06	-27	0.06	-17
0.06067	16	0.06067	-27	0.06067	-17
0.06133	16	0.06133	-27	0.06133	-17
0.062	16	0.062	-27	0.062	-17
0.06267	16	0.06267	-27	0.06267	-17
0.06333	16	0.06333	-28	0.06333	-17
0.064	15	0.064	-28	0.064	-17
0.06467	15	0.06467	-28	0.06467	-17
0.06533	14	0.06533	-28	0.06533	-17
0.066	14	0.066	-28	0.066	-18
0.06667	13	0.06667	-29	0.06667	-18
0.06733	13	0.06733	-29	0.06733	-18
0.068	12	0.068	-28	0.068	-18
0.06867	12	0.06867	-28	0.06867	-19
0.06933	12	0.06933	-28	0.06933	-19
0.07	12	0.07	-27	0.07	-19
0.07067	12	0.07067	-27	0.07067	-19
0.07133	13	0.07133	-27	0.07133	-19
0.072	13	0.072	-26	0.072	-19
0.07267	13	0.07267	-26	0.07267	-19
0.07333	12	0.07333	-26	0.07333	-19
0.074	12	0.074	-26	0.074	-19
0.07467	12	0.07467	-26	0.07467	-19
0.07533	11	0.07533	-25	0.07533	-18
0.076	11	0.076	-25	0.076	-18
0.07667	10	0.07667	-25	0.07667	-18
0.07733	10	0.07733	-25	0.07733	-18
0.078	10	0.078	-25	0.078	-18
0.07867	10	0.07867	-25	0.07867	-17
0.07933	10	0.07933	-25	0.07933	-17
0.08	10	0.08	-25	0.08	-17
0.08067	10	0.08067	-25	0.08067	-17
0.08133	10	0.08133	-25	0.08133	-17
0.082	10	0.082	-26	0.082	-17
0.08267	11	0.08267	-26	0.08267	-17
0.08333	11	0.08333	-25	0.08333	-17
0.084	12	0.084	-25	0.084	-18
0.08467	12	0.08467	-25	0.08467	-19
0.08533	12	0.08533	-24	0.08533	-19
0.086	12	0.086	-24	0.086	-19
0.08667	12	0.08667	-24	0.08667	-19
0.08733	12	0.08733	-24	0.08733	-18
0.088	12	0.088	-24	0.088	-18
0.08867	11	0.08867	-24	0.08867	-17
0.08933	11	0.08933	-24	0.08933	-17
0.09	10	0.09	-24	0.09	-17
0.09067	10	0.09067	-24	0.09067	-17
0.09133	9	0.09133	-24	0.09133	-16
0.092	9	0.092	-24	0.092	-15
0.09267	8	0.09267	-24	0.09267	-15
0.09333	7	0.09333	-24	0.09333	-14
0.094	6	0.094	-25	0.094	-14
0.09467	6	0.09467	-25	0.09467	-13
0.09533	5	0.09533	-26	0.09533	-13
0.096	5	0.096	-27	0.096	-12
0.09667	4	0.09667	-27	0.09667	-12
0.09733	3	0.09733	-28	0.09733	-12
0.098	2	0.098	-29	0.098	-11
0.09867	1	0.09867	-29	0.09867	-11
0.09933	0	0.09933	-30	0.09933	-11
0.1	-1	0.1	-30	0.1	-11
0.10067	-3	0.10067	-30	0.10067	-11
0.10133	-3	0.10133	-31	0.10133	-11
0.102	-4	0.102	-31	0.102	-11
0.10267	-4	0.10267	-32	0.10267	-11
0.10333	-5	0.10333	-32	0.10333	-10
0.104	-5	0.104	-32	0.104	-10
0.10467	-4	0.10467	-33	0.10467	-9
0.10533	-4	0.10533	-33	0.10533	-8
0.106	-4	0.106	-33	0.106	-8
0.10667	-3	0.10667	-34	0.10667	-8
0.10733	-3	0.10733	-34	0.10733	-8
0.108	-2	0.108	-35	0.108	-8
0.10867	-2	0.10867	-35	0.10867	-8
0.10933	-1	0.10933	-35	0.10933	-8
0.11	0	0.11	-34	0.11	-7
0.11067	0	0.11067	-33	0.11067	-7
0.11133	1	0.11133	-32	0.11133	-6
0.112	2	0.112	-31	0.112	-6
0.11267	3	0.11267	-30	0.11267	-5
0.11333	4	0.11333	-29	0.11333	-4
0.114	5	0.114	-28	0.114	-3
0.11467	6	0.11467	-27	0.11467	-2
0.11533	6	0.11533	-26	0.11533	-2
0.116	7	0.116	-25	0.116	-2
0.11667	8	0.11667	-24	0.11667	-2
0.11733	9	0.11733	-24	0.11733	-2
0.118	9	0.118	-23	0.118	-2
0.11867	8	0.11867	-23	0.11867	-3
0.11933	8	0.11933	-23	0.11933	-3
0.12	8	0.12	-23	0.12	-3
0.12067	8	0.12067	-22	0.12067	-4
0.12133	8	0.12133	-22	0.12133	-4
0.122	7	0.122	-23	0.122	-4
0.12267	7	0.12267	-23	0.12267	-3
0.12333	8	0.12333	-23	0.12333	-3
0.124	8	0.124	-23	0.124	-3
0.12467	8	0.12467	-24	0.12467	-2
0.12533	9	0.12533	-24	0.12533	-2
0.126	9	0.126	-24	0.126	-3
0.12667	9	0.12667	-24	0.12667	-3
0.12733	9	0.12733	-24	0.12733	-4
0.128	9	0.128	-24	0.128	-4
0.12867	9	0.12867	-24	0.12867	-4
0.12933	9	0.12933	-24	0.12933	-5
0.13	10	0.13	-24	0.13	-5
0.13067	10	0.13067	-25	0.13067	-5
0.13133	11	0.13133	-25	0.13133	-6
0.132	12	0.132	-25	0.132	-6
0.13267	13	0.13267	-26	0.13267	-6
0.13333	13	0.13333	-26	0.13333	-7
0.134	13	0.134	-26	0.134	-7
0.13467	12	0.13467	-27	0.13467	-7
0.13533	11	0.13533	-27	0.13533	-7
0.136	10	0.136	-27	0.136	-7
0.13667	9	0.13667	-27	0.13667	-7
0.13733	8	0.13733	-27	0.13733	-7
0.138	8	0.138	-27	0.138	-8
0.13867	8	0.13867	-27	0.13867	-8
0.13933	9	0.13933	-26	0.13933	-8
0.14	9	0.14	-26	0.14	-8
0.14067	10	0.14067	-25	0.14067	-8
0.14133	10	0.14133	-25	0.14133	-8
0.142	11	0.142	-24	0.142	-8
0.14267	11	0.14267	-24	0.14267	-9
0.14333	12	0.14333	-24	0.14333	-9
0.144	13	0.144	-24	0.144	-9
0.14467	13	0.14467	-24	0.14467	-9
0.14533	14	0.14533	-24	0.14533	-8
0.146	14	0.146	-24	0.146	-8
0.14667	15	0.14667	-25	0.14667	-8
0.14733	15	0.14733	-25	0.14733	-8
0.148	15	0.148	-26	0.148	-9
0.14867	16	0.14867	-26	0.14867	-9
0.14933	17	0.14933	-27	0.14933	-10
0.15	18	0.15	-27	0.15	-10
0.15067	19	0.15067	-28	0.15067	-10
0.15133	20	0.15133	-28	0.15133	-10
0.152	20	0.152	-28	0.152	-11
0.15267	20	0.15267	-28	0.15267	-11
0.15333	20	0.15333	-28	0.15333	-12
0.154	20	0.154	-28	0.154	-12
0.15467	20	0.15467	-28	0.15467	-12
0.15533	21	0.15533	-28	0.15533	-12
0.156	21	0.156	-28	0.156	-12
0.15667	21	0.15667	-28	0.15667	-12
0.15733	22	0.15733	-27	0.15733	-12
0.158	22	0.158	-27	0.158	-12
0.15867	22	0.15867	-27	0.15867	-12
0.15933	21	0.15933	-27	0.15933	-12
0.16	21	0.16	-26	0.16	-12
0.16067	21	0.16067	-26	0.16067	-12
0.16133	21	0.16133	-25	0.16133	-12
0.162	21	0.162	-24	0.162	-12
0.16267	20	0.16267	-23	0.16267	-12
0.16333	20	0.16333	-22	0.16333	-12
0.164	20	0.164	-21	0.164	-13
0.16467	20	0.16467	-20	0.16467	-13
0.16533	19	0.16533	-20	0.16533	-14
0.166	19	0.166	-20	0.166	-15
0.16667	18	0.16667	-20	0.16667	-15
0.16733	18	0.16733	-19	0.16733	-16
0.168	19	0.168	-19	0.168	-16
0.16867	19	0.16867	-19	0.16867	-17
0.16933	19	0.16933	-19	0.16933	-17
0.17	19	0.17	-19	0.17	-18
0.17067	19	0.17067	-19	0.17067	-18
0.17133	19	0.17133	-19	0.17133	-18
0.172	19	0.172	-19	0.172	-17
0.17267	19	0.17267	-19	0.17267	-17
0.17333	18	0.17333	-19	0.17333	-17
0.174	18	0.174	-20	0.174	-16
0.17467	18	0.17467	-20	0.17467	-16
0.17533	18	0.17533	-20	0.17533	-15
0.176	18	0.176	-20	0.176	-15
0.17667	18	0.17667	-20	0.17667	-15
0.17733	18	0.17733	-20	0.17733	-15
0.178	19	0.178	-20	0.178	-15
0.17867	19	0.17867	-20	0.17867	-15
0.17933	19	0.17933	-20	0.17933	-15
0.18	20	0.18	-20	0.18	-15
0.18067	20	0.18067	-20	0.18067	-15
0.18133	20	0.18133	-21	0.18133	-14
0.182	20	0.182	-22	0.182	-14
0.18267	20	0.18267	-23	0.18267	-14
0.18333	20	0.18333	-23	0.18333	-14
0.184	20	0.184	-23	0.184	-14
0.18467	21	0.18467	-23	0.18467	-14
0.18533	20	0.18533	-23	0.18533	-13
0.186	20	0.186	-23	0.186	-13
0.18667	20	0.18667	-24	0.18667	-13
0.18733	21	0.18733	-24	0.18733	-13
0.188	20	0.188	-24	0.188	-12
0.18867	20	0.18867	-24	0.18867	-12
0.18933	20	0.18933	-23	0.18933	-11
0.19	20	0.19	-23	0.19	-11
0.19067	20	0.19067	-23	0.19067	-11
0.19133	20	0.19133	-23	0.19133	-11
0.192	20	0.192	-23	0.192	-11
0.19267	19	0.19267	-22	0.19267	-11
0.19333	19	0.19333	-22	0.19333	-11
0.194	18	0.194	-22	0.194	-11
0.19467	17	0.19467	-21	0.19467	-11
0.19533	17	0.19533	-21	0.19533	-11
0.196	16	0.196	-22	0.196	-11
0.19667	15	0.19667	-22	0.19667	-12
0.19733	14	0.19733	-23	0.19733	-12
0.198	13	0.198	-23	0.198	-13
0.19867	13	0.19867	-24	0.19867	-13
0.19933	12	0.19933	-24	0.19933	-14
0.2	12	0.2	-24	0.2	-14
0.20067	12	0.20067	-24	0.20067	-14
0.20133	12	0.20133	-25	0.20133	-15
0.202	12	0.202	-25	0.202	-15
0.20267	12	0.20267	-25	0.20267	-14
0.20333	12	0.20333	-25	0.20333	-13
0.204	12	0.204	-24	0.204	-12
0.20467	11	0.20467	-24	0.20467	-11
0.20533	11	0.20533	-24	0.20533	-10
0.206	11	0.206	-25	0.206	-9
0.20667	11	0.20667	-25	0.20667	-8
0.20733	11	0.20733	-25	0.20733	-7
0.208	11	0.208	-25	0.208	-7
0.20867	11	0.20867	-26	0.20867	-6
0.20933	11	0.20933	-26	0.20933	-6
0.21	11	0.21	-26	0.21	-5
0.21067	11	0.21067	-27	0.21067	-5
0.21133	11	0.21133	-28	0.21133	-4
0.212	11	0.212	-28	0.212	-4
0.21267	11	0.21267	-28	0.21267	-3
0.21333	11	0.21333	-28	0.21333	-3
0.214	10	0.214	-28	0.214	-3
0.21467	10	0.21467	-29	0.21467	-3
0.21533	10	0.21533	-29	0.21533	-3
0.216	10	0.216	-30	0.216	-3
0.21667	10	0.21667	-30	0.21667	-3
0.21733	10	0.21733	-31	0.21733	-3
0.218	10	0.218	-32	0.218	-3
0.21867	10	0.21867	-32	0.21867	-3
0.21933	10	0.21933	-33	0.21933	-2
0.22	10	0.22	-33	0.22	-3
0.22067	10	0.22067	-33	0.22067	-3
0.22133	9	0.22133	-34	0.22133	-4
0.222	10	0.222	-34	0.222	-4
0.22267	10	0.22267	-35	0.22267	-4
0.22333	10	0.22333	-35	0.22333	-4
0.224	10	0.224	-35	0.224	-4
0.22467	11	0.22467	-35	0.22467	-4
0.22533	11	0.22533	-34	0.22533	-4
0.226	12	0.226	-34	0.226	-5
0.22667	12	0.22667	-33	0.22667	-5
0.22733	13	0.22733	-32	0.22733	-5
0.228	13	0.228	-31	0.228	-6
0.22867	13	0.22867	-31	0.22867	-6
0.22933	13	0.22933	-30	0.22933	-7
0.23	13	0.23	-30	0.23	-7
0.23067	13	0.23067	-30	0.23067	-8
0.23133	13	0.23133	-30	0.23133	-8
0.232	13	0.232	-30	0.232	-9
0.23267	14	0.23267	-31	0.23267	-9
0.23333	14	0.23333	-31	0.23333	-10
0.234	13	0.234	-31	0.234	-11
0.23467	13	0.23467	-31	0.23467	-12
0.23533	14	0.23533	-30	0.23533	-13
0.236	14	0.236	-29	0.236	-13
0.23667	13	0.23667	-28	0.23667	-14
0.23733	13	0.23733	-27	0.23733	-14
0.238	14	0.238	-27	0.238	-14
0.23867	14	0.23867	-26	0.23867	-15
0.23933	14	0.23933	-25	0.23933	-15
0.24	14	0.24	-25	0.24	-15
0.24067	14	0.24067	-25	0.24067	-15
0.24133	14	0.24133	-24	0.24133	-14
0.242	14	0.242	-24	0.242	-14
0.24267	15	0.24267	-23	0.24267	-13
0.24333	15	0.24333	-23	0.24333	-13
0.244	14	0.244	-23	0.244	-12
0.24467	14	0.24467	-24	0.24467	-12
0.24533	14	0.24533	-25	0.24533	-12
0.246	13	0.246	-25	0.246	-11
0.24667	13	0.24667	-25	0.24667	-12
0.24733	12	0.24733	-25	0.24733	-12
0.248	12	0.248	-26	0.248	-13
0.24867	11	0.24867	-26	0.24867	-14
0.24933	11	0.24933	-26	0.24933	-15
0.25	10	0.25	-26	0.25	-16
0.25067	10	0.25067	-27	0.25067	-17
0.25133	9	0.25133	-27	0.25133	-17
0.252	9	0.252	-27	0.252	-17
0.25267	9	0.25267	-27	0.25267	-17
0.25333	8	0.25333	-26	0.25333	-16
0.254	8	0.254	-26	0.254	-16
0.25467	8	0.25467	-26	0.25467	-15
0.25533	7	0.25533	-26	0.25533	-15
0.256	7	0.256	-26	0.256	-14
0.25667	6	0.25667	-25	0.25667	-14
0.25733	5	0.25733	-25	0.25733	-13
0.258	4	0.258	-24	0.258	-13
0.25867	3	0.25867	-24	0.25867	-11
0.25933	2	0.25933	-23	0.25933	-10
0.26	1	0.26	-23	0.26	-10
0.26067	1	0.26067	-23	0.26067	-9
0.26133	0	0.26133	-22	0.26133	-8
0.262	0	0.262	-22	0.262	-7
0.26267	-1	0.26267	-23	0.26267	-6
0.26333	-2	0.26333	-23	0.26333	-6
0.264	-3	0.264	-24	0.264	-5
0.26467	-4	0.26467	-25	0.26467	-5
0.26533	-5	0.26533	-25	0.26533	-5
0.266	-6	0.266	-26	0.266	-4
0.26667	-7	0.26667	-26	0.26667	-4
0.26733	-8	0.26733	-26	0.26733	-4
0.268	-8	0.268	-26	0.268	-5
0.26867	-9	0.26867	-26	0.26867	-5
0.26933	-9	0.26933	-26	0.26933	-5
0.27	-9	0.27	-26	0.27	-6
0.27067	-9	0.27067	-27	0.27067	-6
0.27133	-9	0.27133	-27	0.27133	-6
0.272	-10	0.272	-28	0.272	-6
0.27267	-10	0.27267	-28	0.27267	-6
0.27333	-10	0.27333	-28	0.27333	-7
0.274	-10	0.274	-29	0.274	-7
0.27467	-10	0.27467	-29	0.27467	-7
0.27533	-9	0.27533	-29	0.27533	-8
0.276	-9	0.276	-30	0.276	-8
0.27667	-9	0.27667	-30	0.27667	-9
0.27733	-8	0.27733	-30	0.27733	-9
0.278	-8	0.278	-30	0.278	-10
0.27867	-8	0.27867	-30	0.27867	-10
0.27933	-7	0.27933	-30	0.27933	-11
0.28	-6	0.28	-30	0.28	-11
0.28067	-6	0.28067	-31	0.28067	-11
0.28133	-5	0.28133	-31	0.28133	-12
0.282	-4	0.282	-31	0.282	-12
0.28267	-4	0.28267	-32	0.28267	-12
0.28333	-3	0.28333	-32	0.28333	-12
0.284	-3	0.284	-32	0.284	-12
0.28467	-3	0.28467	-32	0.28467	-12
0.28533	-4	0.28533	-32	0.28533	-12
0.286	-4	0.286	-32	0.286	-12
0.28667	-4	0.28667	-31	0.28667	-11
0.28733	-4	0.28733	-31	0.28733	-11
0.288	-4	0.288	-31	0.288	-11
0.28867	-4	0.28867	-31	0.28867	-10
0.28933	-4	0.28933	-31	0.28933	-10
0.29	-5	0.29	-31	0.29	-10
0.29067	-4	0.29067	-30	0.29067	-9
0.29133	-4	0.29133	-30	0.29133	-9
0.292	-5	0.292	-29	0.292	-8
0.29267	-5	0.29267	-28	0.29267	-8
0.29333	-5	0.29333	-27	0.29333	-8
0.294	-5	0.294	-27	0.294	-7
0.29467	-4	0.29467	-26	0.29467	-6
0.29533	-4	0.29533	-26	0.29533	-5
0.296	-3	0.296	-26	0.296	-5
0.29667	-3	0.29667	-25	0.29667	-4
0.29733	-3	0.29733	-25	0.29733	-5
0.298	-2	0.298	-25	0.298	-5
0.29867	-2	0.29867	-24	0.29867	-6
0.29933	-2	0.29933	-24	0.29933	-7
0.3	-2	0.3	-25	0.3	-8
0.30067	-2	0.30067	-25	0.30067	-9
0.30133	-2	0.30133	-26	0.30133	-9
0.302	-2	0.302	-27	0.302	-10
0.30267	-2	0.30267	-28	0.30267	-10
0.30333	-2	0.30333	-28	0.30333	-11
0.304	-2	0.304	-29	0.304	-12
0.30467	-2	0.30467	-29	0.30467	-12
0.30533	-2	0.30533	-30	0.30533	-12
0.306	-3	0.306	-30	0.306	-12
0.30667	-3	0.30667	-30	0.30667	-13
0.30733	-4	0.30733	-30	0.30733	-13
0.308	-4	0.308	-31	0.308	-13
0.30867	-5	0.30867	-31	0.30867	-13
0.30933	-5	0.30933	-31	0.30933	-13
0.31	-5	0.31	-31	0.31	-14
0.31067	-4	0.31067	-31	0.31067	-14
0.31133	-4	0.31133	-30	0.31133	-14
0.312	-4	0.312	-30	0.312	-14
0.31267	-3	0.31267	-29	0.31267	-14
0.31333	-2	0.31333	-28	0.31333	-14
0.314	-2	0.314	-28	0.314	-14
0.31467	-1	0.31467	-28	0.31467	-14
0.31533	-1	0.31533	-28	0.31533	-14
0.316	0	0.316	-27	0.316	-14
0.31667	0	0.31667	-27	0.31667	-13
0.31733	0	0.31733	-26	0.31733	-13
0.318	1	0.318	-25	0.318	-12
0.31867	2	0.31867	-23	0.31867	-12
0.31933	2	0.31933	-22	0.31933	-11
0.32	2	0.32	-21	0.32	-11
0.32067	2	0.32067	-21	0.32067	-10
0.32133	2	0.32133	-20	0.32133	-10
0.322	2	0.322	-20	0.322	-10
0.32267	2	0.32267	-20	0.32267	-10
0.32333	2	0.32333	-20	0.32333	-10
0.324	2	0.324	-20	0.324	-11
0.32467	1	0.32467	-20	0.32467	-11
0.32533	0	0.32533	-21	0.32533	-11
0.326	0	0.326	-21	0.326	-12
0.32667	-1	0.32667	-21	0.32667	-12
0.32733	-2	0.32733	-21	0.32733	-12
0.328	-2	0.328	-21	0.328	-12
0.32867	-2	0.32867	-22	0.32867	-12
0.32933	-2	0.32933	-22	0.32933	-11
0.33	-2	0.33	-22	0.33	-11
0.33067	-2	0.33067	-23	0.33067	-11
0.33133	-1	0.33133	-23	0.33133	-12
0.332	-1	0.332	-23	0.332	-12
0.33267	-1	0.33267	-24	0.33267	-12
0.33333	-1	0.33333	-24	0.33333	-11
0.334	-1	0.334	-25	0.334	-12
0.33467	-1	0.33467	-25	0.33467	-12
0.33533	-1	0.33533	-26	0.33533	-13
0.336	-1	0.336	-26	0.336	-13
0.33667	-2	0.33667	-26	0.33667	-14
0.33733	-3	0.33733	-26	0.33733	-14
0.338	-3	0.338	-26	0.338	-15
0.33867	-4	0.33867	-26	0.33867	-15
0.33933	-5	0.33933	-26	0.33933	-16
0.34	-5	0.34	-26	0.34	-16
0.34067	-5	0.34067	-26	0.34067	-17
0.34133	-5	0.34133	-26	0.34133	-17
0.342	-5	0.342	-26	0.342	-18
0.34267	-4	0.34267	-26	0.34267	-18
0.34333	-4	0.34333	-27	0.34333	-18
0.344	-3	0.344	-27	0.344	-18
0.34467	-3	0.34467	-27	0.34467	-18
0.34533	-2	0.34533	-27	0.34533	-18
0.346	-2	0.346	-27	0.346	-18
0.34667	-1	0.34667	-28	0.34667	-18
0.34733	-1	0.34733	-28	0.34733	-18
0.348	-1	0.348	-29	0.348	-18
0.34867	0	0.34867	-29	0.34867	-19
0.34933	-1	0.34933	-30	0.34933	-19
0.35	-1	0.35	-30	0.35	-19
0.35067	-1	0.35067	-31	0.35067	-19
0.35133	-1	0.35133	-31	0.35133	-19
0.352	-1	0.352	-31	0.352	-19
0.35267	-1	0.35267	-31	0.35267	-19
0.35333	0	0.35333	-31	0.35333	-18
0.354	0	0.354	-30	0.354	-18
0.35467	-1	0.35467	-30	0.35467	-18
0.35533	-1	0.35533	-29	0.35533	-18
0.356	-2	0.356	-29	0.356	-18
0.35667	-3	0.35667	-28	0.35667	-18
0.35733	-4	0.35733	-27	0.35733	-18
0.358	-4	0.358	-27	0.358	-18
0.35867	-5	0.35867	-26	0.35867	-18
0.35933	-5	0.35933	-26	0.35933	-18
0.36	-5	0.36	-26	0.36	-18
0.36067	-6	0.36067	-25	0.36067	-18
0.36133	-7	0.36133	-25	0.36133	-18
0.362	-7	0.362	-25	0.362	-18
0.36267	-7	0.36267	-26	0.36267	-18
0.36333	-8	0.36333	-27	0.36333	-18
0.364	-8	0.364	-27	0.364	-19
0.36467	-9	0.36467	-28	0.36467	-19
0.36533	-10	0.36533	-28	0.36533	-19
0.366	-10	0.366	-29	0.366	-20
0.36667	-11	0.36667	-28	0.36667	-20
0.36733	-12	0.36733	-28	0.36733	-20
0.368	-12	0.368	-28	0.368	-19
0.36867	-12	0.36867	-28	0.36867	-19
0.36933	-13	0.36933	-28	0.36933	-19
0.37	-13	0.37	-28	0.37	-18
0.37067	-13	0.37067	-29	0.37067	-18
0.37133	-13	0.37133	-29	0.37133	-18
0.372	-13	0.372	-28	0.372	-17
0.37267	-14	0.37267	-29	0.37267	-17
0.37333	-15	0.37333	-29	0.37333	-17
0.374	-15	0.374	-29	0.374	-18
0.37467	-16	0.37467	-29	0.37467	-18
0.37533	-17	0.37533	-29	0.37533	-19
0.376	-18	0.376	-30	0.376	-19
0.37667	-19	0.37667	-30	0.37667	-20
0.37733	-19	0.37733	-30	0.37733	-19
0.378	-19	0.378	-30	0.378	-19
0.37867	-19	0.37867	-30	0.37867	-18
0.37933	-19	0.37933	-30	0.37933	-18
0.38	-18	0.38	-30	0.38	-18
0.38067	-18	0.38067	-30	0.38067	-18
0.38133	-18	0.38133	-29	0.38133	-18
0.382	-18	0.382	-29	0.382	-17
0.38267	-18	0.38267	-29	0.38267	-17
0.38333	-17	0.38333	-29	0.38333	-17
0.384	-17	0.384	-29	0.384	-16
0.38467	-16	0.38467	-29	0.38467	-17
0.38533	-16	0.38533	-28	0.38533	-17
0.386	-16	0.386	-28	0.386	-16
0.38667	-16	0.38667	-28	0.38667	-16
0.38733	-16	0.38733	-28	0.38733	-16
0.388	-17	0.388	-28	0.388	-16
0.38867	-17	0.38867	-28	0.38867	-15
0.38933	-17	0.38933	-28	0.38933	-15
0.39	-17	0.39	-28	0.39	-15
0.39067	-17	0.39067	-27	0.39067	-14
0.39133	-17	0.39133	-26	0.39133	-14
0.392	-17	0.392	-26	0.392	-14
0.39267	-16	0.39267	-25	0.39267	-14
0.39333	-16	0.39333	-24	0.39333	-14
0.394	-16	0.394	-24	0.394	-14
0.39467	-16	0.39467	-23	0.39467	-14
0.39533	-16	0.39533	-23	0.39533	-14
0.396	-15	0.396	-23	0.396	-14
0.39667	-15	0.39667	-23	0.39667	-14
0.39733	-14	0.39733	-23	0.39733	-14
0.398	-13	0.398	-23	0.398	-13
0.39867	-12	0.39867	-24	0.39867	-13
0.39933	-12	0.39933	-24	0.39933	-13
0.4	-11	0.4	-24	0.4	-14
0.40067	-10	0.40067	-25	0.40067	-14
0.40133	-9	0.40133	-25	0.40133	-15
0.402	-8	0.402	-26	0.402	-15
0.40267	-8	0.40267	-27	0.40267	-16
0.40333	-8	0.40333	-28	0.40333	-16
0.404	-8	0.404	-29	0.404	-16
0.40467	-8	0.40467	-30	0.40467	-17
0.40533	-8	0.40533	-31	0.40533	-17
0.406	-8	0.406	-33	0.406	-17
0.40667	-8	0.40667	-34	0.40667	-17
0.40733	-8	0.40733	-35	0.40733	-17
0.408	-9	0.408	-36	0.408	-17
0.40867	-9	0.40867	-37	0.40867	-16
0.40933	-9	0.40933	-38	0.40933	-17
0.41	-10	0.41	-38	0.41	-17
0.41067	-10	0.41067	-39	0.41067	-18
0.41133	-10	0.41133	-39	0.41133	-18
0.412	-11	0.412	-40	0.412	-18
0.41267	-10	0.41267	-41	0.41267	-19
0.41333	-10	0.41333	-41	0.41333	-19
0.414	-9	0.414	-41	0.414	-19
0.41467	-9	0.41467	-42	0.41467	-19
0.41533	-8	0.41533	-43	0.41533	-19
0.416	-7	0.416	-43	0.416	-19
0.41667	-6	0.41667	-44	0.41667	-19
0.41733	-6	0.41733	-44	0.41733	-18
0.418	-5	0.418	-45	0.418	-18
0.41867	-5	0.41867	-45	0.41867	-18
0.41933	-4	0.41933	-45	0.41933	-17
0.42	-4	0.42	-45	0.42	-17
0.42067	-4	0.42067	-44	0.42067	-16
0.42133	-4	0.42133	-44	0.42133	-16
0.422	-4	0.422	-44	0.422	-16
0.42267	-5	0.42267	-43	0.42267	-15
0.42333	-5	0.42333	-43	0.42333	-15
0.424	-6	0.424	-42	0.424	-16
0.42467	-7	0.42467	-41	0.42467	-16
0.42533	-7	0.42533	-41	0.42533	-16
0.426	-7	0.426	-40	0.426	-16
0.42667	-7	0.42667	-40	0.42667	-16
0.42733	-7	0.42733	-40	0.42733	-17
0.428	-6	0.428	-40	0.428	-17
0.42867	-6	0.42867	-40	0.42867	-18
0.42933	-5	0.42933	-40	0.42933	-18
0.43	-5	0.43	-40	0.43	-18
0.43067	-5	0.43067	-40	0.43067	-18
0.43133	-5	0.43133	-40	0.43133	-18
0.432	-5	0.432	-39	0.432	-19
0.43267	-5	0.43267	-39	0.43267	-19
0.43333	-5	0.43333	-40	0.43333	-19
0.434	-5	0.434	-40	0.434	-18
0.43467	-6	0.43467	-39	0.43467	-18
0.43533	-6	0.43533	-39	0.43533	-18
0.436	-6	0.436	-39	0.436	-18
0.43667	-6	0.43667	-38	0.43667	-18
0.43733	-7	0.43733	-38	0.43733	-18
0.438	-7	0.438	-39	0.438	-18
0.43867	-7	0.43867	-40	0.43867	-18
0.43933	-7	0.43933	-40	0.43933	-17
0.44	-7	0.44	-41	0.44	-17
0.44067	-6	0.44067	-41	0.44067	-17
0.44133	-6	0.44133	-41	0.44133	-16
0.442	-7	0.442	-41	0.442	-15
0.44267	-7	0.44267	-41	0.44267	-15
0.44333	-8	0.44333	-41	0.44333	-14
0.444	-9	0.444	-41	0.444	-14
0.44467	-9	0.44467	-41	0.44467	-14
0.44533	-10	0.44533	-41	0.44533	-14
0.446	-11	0.446	-42	0.446	-13
0.44667	-12	0.44667	-42	0.44667	-13
0.44733	-13	0.44733	-42	0.44733	-13
0.448	-13	0.448	-42	0.448	-14
0.44867	-14	0.44867	-42	0.44867	-14
0.44933	-14	0.44933	-42	0.44933	-15
0.45	-15	0.45	-43	0.45	-16
0.45067	-15	0.45067	-43	0.45067	-16
0.45133	-15	0.45133	-44	0.45133	-16
0.452	-15	0.452	-45	0.452	-17
0.45267	-14	0.45267	-45	0.45267	-17
0.45333	-14	0.45333	-45	0.45333	-18
0.454	-13	0.454	-46	0.454	-18
0.45467	-13	0.45467	-47	0.45467	-19
0.45533	-12	0.45533	-48	0.45533	-20
0.456	-12	0.456	-49	0.456	-20
0.45667	-12	0.45667	-50	0.45667	-20
0.45733	-12	0.45733	-51	0.45733	-21
0.458	-11	0.458	-52	0.458	-21
0.45867	-10	0.45867	-53	0.45867	-21
0.45933	-10	0.45933	-54	0.45933	-21
0.46	-9	0.46	-54	0.46	-21
0.46067	-9	0.46067	-54	0.46067	-21
0.46133	-8	0.46133	-54	0.46133	-21
0.462	-7	0.462	-54	0.462	-21
0.46267	-7	0.46267	-53	0.46267	-21
0.46333	-7	0.46333	-52	0.46333	-21
0.464	-6	0.464	-52	0.464	-21
0.46467	-6	0.46467	-51	0.46467	-21
0.46533	-6	0.46533	-51	0.46533	-21
0.466	-5	0.466	-50	0.466	-21
0.46667	-5	0.46667	-50	0.46667	-20
0.46733	-5	0.46733	-50	0.46733	-20
0.468	-4	0.468	-51	0.468	-19
0.46867	-4	0.46867	-51	0.46867	-19
0.46933	-4	0.46933	-51	0.46933	-19
0.47	-4	0.47	-52	0.47	-19
0.47067	-4	0.47067	-52	0.47067	-19
0.47133	-4	0.47133	-52	0.47133	-19
0.472	-4	0.472	-52	0.472	-19
0.47267	-3	0.47267	-51	0.47267	-20
0.47333	-3	0.47333	-51	0.47333	-20
0.474	-2	0.474	-51	0.474	-20
0.47467	-2	0.47467	-51	0.47467	-20
0.47533	-1	0.47533	-51	0.47533	-20
0.476	-1	0.476	-51	0.476	-20
0.47667	-1	0.47667	-52	0.47667	-20
0.47733	-1	0.47733	-52	0.47733	-20
0.478	0	0.478	-52	0.478	-20
0.47867	0	0.47867	-52	0.47867	-21
0.47933	0	0.47933	-52	0.47933	-21
0.48	0	0.48	-51	0.48	-21
0.48067	-1	0.48067	-52	0.48067	-22
0.48133	-1	0.48133	-52	0.48133	-22
0.482	-1	0.482	-52	0.482	-23
0.48267	-2	0.48267	-52	0.48267	-23
0.48333	-2	0.48333	-51	0.48333	-23
0.484	-3	0.484	-51	0.484	-23
0.48467	-3	0.48467	-52	0.48467	-23
0.48533	-4	0.48533	-52	0.48533	-24
0.486	-4	0.486	-51	0.486	-24
0.48667	-5	0.48667	-51	0.48667	-24
0.48733	-5	0.48733	-50	0.48733	-24
0.488	-5	0.488	-50	0.488	-24
0.48867	-5	0.48867	-50	0.48867	-23
0.48933	-5	0.48933	-50	0.48933	-22
0.49	-5	0.49	-50	0.49	-22
0.49067	-5	0.49067	-51	0.49067	-21
0.49133	-5	0.49133	-51	0.49133	-20
0.492	-5	0.492	-51	0.492	-19
0.49267	-6	0.49267	-52	0.49267	-19
0.49333	-7	0.49333	-52	0.49333	-18
0.494	-7	0.494	-52	0.494	-18
0.49467	-7	0.49467	-51	0.49467	-18
0.49533	-7	0.49533	-51	0.49533	-18
0.496	-7	0.496	-51	0.496	-18
0.49667	-7	0.49667	-51	0.49667	-18
0.49733	-7	0.49733	-51	0.49733	-18
0.498	-6	0.498	-50	0.498	-18
0.49867	-6	0.49867	-50	0.49867	-17
0.49933	-6	0.49933	-50	0.49933	-17
0.5	-6	0.5	-50	0.5	-17
0.50067	-6	0.50067	-50	0.50067	-16
0.50133	-5	0.50133	-50	0.50133	-16
0.502	-5	0.502	-50	0.502	-16
0.50267	-5	0.50267	-49	0.50267	-16
0.50333	-5	0.50333	-49	0.50333	-17
0.504	-4	0.504	-49	0.504	-17
0.50467	-4	0.50467	-48	0.50467	-17
0.50533	-4	0.50533	-48	0.50533	-18
0.506	-3	0.506	-47	0.506	-19
0.50667	-3	0.50667	-47	0.50667	-20
0.50733	-3	0.50733	-47	0.50733	-21
0.508	-2	0.508	-47	0.508	-21
0.50867	-2	0.50867	-46	0.50867	-22
0.50933	-1	0.50933	-45	0.50933	-23
0.51	-1	0.51	-45	0.51	-23
0.51067	0	0.51067	-44	0.51067	-23
0.51133	1	0.51133	-44	0.51133	-24
0.512	1	0.512	-44	0.512	-24
0.51267	2	0.51267	-44	0.51267	-24
0.51333	2	0.51333	-44	0.51333	-24
0.514	2	0.514	-44	0.514	-24
0.51467	3	0.51467	-44	0.51467	-24
0.51533	3	0.51533	-44	0.51533	-24
0.516	3	0.516	-44	0.516	-24
0.51667	3	0.51667	-44	0.51667	-24
0.51733	4	0.51733	-44	0.51733	-25
0.518	5	0.518	-44	0.518	-25
0.51867	5	0.51867	-44	0.51867	-25
0.51933	7	0.51933	-44	0.51933	-25
0.52	8	0.52	-44	0.52	-25
0.52067	9	0.52067	-43	0.52067	-25
0.52133	10	0.52133	-43	0.52133	-25
0.522	11	0.522	-43	0.522	-24
0.52267	12	0.52267	-43	0.52267	-24
0.52333	13	0.52333	-43	0.52333	-24
0.524	14	0.524	-43	0.524	-24
0.52467	15	0.52467	-44	0.52467	-24
0.52533	15	0.52533	-44	0.52533	-23
0.526	16	0.526	-45	0.526	-23
0.52667	16	0.52667	-45	0.52667	-22
0.52733	16	0.52733	-45	0.52733	-22
0.528	16	0.528	-45	0.528	-22
0.52867	16	0.52867	-45	0.52867	-22
0.52933	16	0.52933	-46	0.52933	-22
0.53	16	0.53	-47	0.53	-23
0.53067	17	0.53067	-47	0.53067	-24
0.53133	17	0.53133	-48	0.53133	-24
0.532	18	0.532	-49	0.532	-24
0.53267	18	0.53267	-50	0.53267	-25
0.53333	18	0.53333	-51	0.53333	-25
0.534	18	0.534	-52	0.534	-25
0.53467	18	0.53467	-53	0.53467	-25
0.53533	19	0.53533	-55	0.53533	-25
0.536	19	0.536	-56	0.536	-25
0.53667	20	0.53667	-57	0.53667	-26
0.53733	20	0.53733	-58	0.53733	-26
0.538	20	0.538	-59	0.538	-26
0.53867	20	0.53867	-60	0.53867	-27
0.53933	20	0.53933	-61	0.53933	-27
0.54	20	0.54	-62	0.54	-27
0.54067	20	0.54067	-62	0.54067	-28
0.54133	20	0.54133	-63	0.54133	-28
0.542	20	0.542	-63	0.542	-29
0.54267	21	0.54267	-63	0.54267	-29
0.54333	21	0.54333	-63	0.54333	-28
0.544	22	0.544	-63	0.544	-28
0.54467	23	0.54467	-63	0.54467	-27
0.54533	23	0.54533	-64	0.54533	-27
0.546	24	0.546	-64	0.546	-27
0.54667	25	0.54667	-64	0.54667	-26
0.54733	25	0.54733	-64	0.54733	-26
0.548	26	0.548	-63	0.548	-26
0.54867	26	0.54867	-62	0.54867	-26
0.54933	26	0.54933	-62	0.54933	-25
0.55	27	0.55	-61	0.55	-25
0.55067	27	0.55067	-60	0.55067	-25
0.55133	28	0.55133	-59	0.55133	-25
0.552	28	0.552	-58	0.552	-26
0.55267	28	0.55267	-57	0.55267	-26
0.55333	28	0.55333	-56	0.55333	-26
0.554	27	0.554	-55	0.554	-26
0.55467	27	0.55467	-54	0.55467	-26
0.55533	27	0.55533	-53	0.55533	-26
0.556	27	0.556	-53	0.556	-27
0.55667	27	0.55667	-52	0.55667	-27
0.55733	28	0.55733	-52	0.55733	-27
0.558	28	0.558	-52	0.558	-28
0.55867	28	0.55867	-52	0.55867	-28
0.55933	29	0.55933	-52	0.55933	-29
0.56	29	0.56	-52	0.56	-29
0.56067	30	0.56067	-52	0.56067	-29
0.56133	30	0.56133	-51	0.56133	-29
0.562	31	0.562	-51	0.562	-28
0.56267	31	0.56267	-51	0.56267	-29
0.56333	32	0.56333	-51	0.56333	-29
0.564	32	0.564	-51	0.564	-29
0.56467	33	0.56467	-51	0.56467	-29
0.56533	34	0.56533	-52	0.56533	-29
0.566	35	0.566	-52	0.566	-30
0.56667	36	0.56667	-52	0.56667	-30
0.56733	36	0.56733	-52	0.56733	-30
0.568	37	0.568	-52	0.568	-31
0.56867	37	0.56867	-52	0.56867	-31
0.56933	37	0.56933	-52	0.56933	-32
0.57	37	0.57	-52	0.57	-32
0.57067	37	0.57067	-52	0.57067	-32
0.57133	37	0.57133	-52	0.57133	-32
0.572	38	0.572	-52	0.572	-32
0.57267	38	0.57267	-52	0.57267	-31
0.57333	39	0.57333	-53	0.57333	-30
0.574	39	0.574	-53	0.574	-30
0.57467	40	0.57467	-54	0.57467	-30
0.57533	41	0.57533	-55	0.57533	-29
0.576	42	0.576	-56	0.576	-29
0.57667	42	0.57667	-56	0.57667	-28
0.57733	43	0.57733	-57	0.57733	-28
0.578	43	0.578	-57	0.578	-27
0.57867	43	0.57867	-57	0.57867	-27
0.57933	44	0.57933	-57	0.57933	-27
0.58	44	0.58	-57	0.58	-28
0.58067	44	0.58067	-57	0.58067	-28
0.58133	44	0.58133	-57	0.58133	-29
0.582	44	0.582	-58	0.582	-30
0.58267	45	0.58267	-58	0.58267	-30
0.58333	45	0.58333	-58	0.58333	-31
0.584	46	0.584	-59	0.584	-31
0.58467	46	0.58467	-59	0.58467	-31
0.58533	46	0.58533	-59	0.58533	-31
0.586	47	0.586	-59	0.586	-31
0.58667	47	0.58667	-58	0.58667	-31
0.58733	47	0.58733	-58	0.58733	-31
0.588	47	0.588	-57	0.588	-31
0.58867	48	0.58867	-57	0.58867	-30
0.58933	48	0.58933	-56	0.58933	-30
0.59	47	0.59	-55	0.59	-29
0.59067	47	0.59067	-55	0.59067	-29
0.59133	47	0.59133	-54	0.59133	-28
0.592	46	0.592	-54	0.592	-28
0.59267	46	0.59267	-53	0.59267	-28
0.59333	45	0.59333	-54	0.59333	-28
0.594	45	0.594	-54	0.594	-28
0.59467	45	0.59467	-54	0.59467	-27
0.59533	45	0.59533	-55	0.59533	-26
0.596	45	0.596	-57	0.596	-26
0.59667	45	0.59667	-58	0.59667	-26
0.59733	45	0.59733	-60	0.59733	-25
0.598	45	0.598	-61	0.598	-25
0.59867	45	0.59867	-62	0.59867	-24
0.59933	45	0.59933	-63	0.59933	-23
0.6	45	0.6	-63	0.6	-22
0.60067	45	0.60067	-64	0.60067	-21
0.60133	45	0.60133	-64	0.60133	-20
0.602	46	0.602	-64	0.602	-20
0.60267	47	0.60267	-63	0.60267	-19
0.60333	48	0.60333	-63	0.60333	-19
0.604	49	0.604	-63	0.604	-19
0.60467	50	0.60467	-62	0.60467	-19
0.60533	50	0.60533	-62	0.60533	-19
0.606	51	0.606	-62	0.606	-19
0.60667	51	0.60667	-62	0.60667	-19
0.60733	51	0.60733	-62	0.60733	-19
0.608	51	0.608	-63	0.608	-19
0.60867	51	0.60867	-63	0.60867	-19
0.60933	52	0.60933	-63	0.60933	-19
0.61	52	0.61	-64	0.61	-20
0.61067	53	0.61067	-64	0.61067	-20
0.61133	53	0.61133	-65	0.61133	-21
0.612	54	0.612	-65	0.612	-21
0.61267	54	0.61267	-66	0.61267	-21
0.61333	55	0.61333	-66	0.61333	-22
0.614	55	0.614	-67	0.614	-22
0.61467	56	0.61467	-67	0.61467	-22
0.61533	56	0.61533	-67	0.61533	-22
0.616	57	0.616	-67	0.616	-23
0.61667	58	0.61667	-68	0.61667	-23
0.61733	58	0.61733	-68	0.61733	-24
0.618	59	0.618	-69	0.618	-24
0.61867	60	0.61867	-70	0.61867	-25
0.61933	60	0.61933	-70	0.61933	-25
0.62	60	0.62	-71	0.62	-25
0.62067	61	0.62067	-71	0.62067	-24
0.62133	61	0.62133	-72	0.62133	-24
0.622	61	0.622	-72	0.622	-24
0.62267	61	0.62267	-72	0.62267	-25
0.62333	61	0.62333	-72	0.62333	-25
0.624	61	0.624	-71	0.624	-25
0.62467	61	0.62467	-71	0.62467	-25
0.62533	61	0.62533	-71	0.62533	-25
0.626	61	0.626	-71	0.626	-25
0.62667	61	0.62667	-71	0.62667	-25
0.62733	61	0.62733	-71	0.62733	-25
0.628	60	0.628	-71	0.628	-25
0.62867	60	0.62867	-71	0.62867	-25
0.62933	60	0.62933	-71	0.62933	-25
0.63	60	0.63	-71	0.63	-25
0.63067	61	0.63067	-71	0.63067	-25
0.63133	61	0.63133	-71	0.63133	-24
0.632	61	0.632	-71	0.632	-24
0.63267	62	0.63267	-71	0.63267	-24
0.63333	63	0.63333	-71	0.63333	-24
0.634	63	0.634	-71	0.634	-23
0.63467	64	0.63467	-70	0.63467	-23
0.63533	64	0.63533	-70	0.63533	-24
0.636	64	0.636	-70	0.636	-24
0.63667	65	0.63667	-69	0.63667	-24
0.63733	65	0.63733	-69	0.63733	-24
0.638	65	0.638	-69	0.638	-25
0.63867	65	0.63867	-69	0.63867	-25
0.63933	65	0.63933	-68	0.63933	-26
0.64	66	0.64	-68	0.64	-26
0.64067	66	0.64067	-68	0.64067	-27
0.64133	67	0.64133	-68	0.64133	-27
0.642	67	0.642	-68	0.642	-28
0.64267	67	0.64267	-68	0.64267	-28
0.64333	67	0.64333	-68	0.64333	-29
0.644	67	0.644	-67	0.644	-29
0.64467	66	0.64467	-67	0.64467	-30
0.64533	66	0.64533	-66	0.64533	-30
0.646	66	0.646	-66	0.646	-29
0.64667	66	0.64667	-66	0.64667	-29
0.64733	66	0.64733	-66	0.64733	-29
0.648	67	0.648	-66	0.648	-29
0.64867	67	0.64867	-66	0.64867	-28
0.64933	67	0.64933	-66	0.64933	-28
0.65	67	0.65	-66	0.65	-28
0.65067	67	0.65067	-66	0.65067	-28
0.65133	68	0.65133	-66	0.65133	-27
0.652	68	0.652	-66	0.652	-28
0.65267	68	0.65267	-66	0.65267	-28
0.65333	69	0.65333	-66	0.65333	-28
0.654	69	0.654	-66	0.654	-28
0.65467	70	0.65467	-66	0.65467	-28
0.65533	70	0.65533	-66	0.65533	-28
0.656	71	0.656	-66	0.656	-28
0.65667	71	0.65667	-66	0.65667	-29
0.65733	72	0.65733	-65	0.65733	-29
0.658	72	0.658	-66	0.658	-29
0.65867	73	0.65867	-66	0.65867	-30
0.65933	73	0.65933	-66	0.65933	-30
0.66	73	0.66	-66	0.66	-31
0.66067	73	0.66067	-67	0.66067	-30
0.66133	73	0.66133	-67	0.66133	-30
0.662	73	0.662	-67	0.662	-30
0.66267	73	0.66267	-67	0.66267	-29
0.66333	73	0.66333	-67	0.66333	-29
0.664	73	0.664	-67	0.664	-28
0.66467	73	0.66467	-66	0.66467	-28
0.66533	73	0.66533	-66	0.66533	-28
0.666	74	0.666	-66	0.666	-28
0.66667	74	0.66667	-65	0.66667	-28
0.66733	74	0.66733	-65	0.66733	-28
0.668	74	0.668	-65	0.668	-28
0.66867	74	0.66867	-64	0.66867	-28
0.66933	74	0.66933	-64	0.66933	-28
0.67	74	0.67	-65	0.67	-29
0.67067	74	0.67067	-65	0.67067	-29
0.67133	74	0.67133	-65	0.67133	-29
0.672	74	0.672	-65	0.672	-29
0.67267	75	0.67267	-65	0.67267	-29
0.67333	75	0.67333	-64	0.67333	-29
0.674	76	0.674	-64	0.674	-29
0.67467	76	0.67467	-64	0.67467	-29
0.67533	77	0.67533	-63	0.67533	-30
0.676	77	0.676	-63	0.676	-30
0.67667	78	0.67667	-63	0.67667	-30
0.67733	78	0.67733	-63	0.67733	-30
0.678	78	0.678	-62	0.678	-31
0.67867	79	0.67867	-63	0.67867	-31
0.67933	79	0.67933	-63	0.67933	-30
0.68	79	0.68	-62	0.68	-30
0.68067	79	0.68067	-62	0.68067	-29
0.68133	79	0.68133	-62	0.68133	-29
0.682	79	0.682	-63	0.682	-28
0.68267	79	0.68267	-62	0.68267	-28
0.68333	78	0.68333	-62	0.68333	-27
0.684	78	0.684	-61	0.684	-27
0.68467	78	0.68467	-60	0.68467	-27
0.68533	79	0.68533	-60	0.68533	-27
0.686	79	0.686	-59	0.686	-27
0.68667	80	0.68667	-58	0.68667	-27
0.68733	80	0.68733	-57	0.68733	-27
0.688	80	0.688	-57	0.688	-27
0.68867	81	0.68867	-56	0.68867	-27
0.68933	82	0.68933	-55	0.68933	-28
0.69	83	0.69	-55	0.69	-28
0.69067	83	0.69067	-54	0.69067	-28
0.69133	84	0.69133	-54	0.69133	-28
0.692	85	0.692	-54	0.692	-28
0.69267	85	0.69267	-54	0.69267	-27
0.69333	86	0.69333	-54	0.69333	-27
0.694	86	0.694	-54	0.694	-26
0.69467	87	0.69467	-55	0.69467	-26
0.69533	87	0.69533	-56	0.69533	-25
0.696	88	0.696	-57	0.696	-25
0.69667	88	0.69667	-57	0.69667	-25
0.69733	87	0.69733	-58	0.69733	-25
0.698	87	0.698	-59	0.698	-25
0.69867	87	0.69867	-60	0.69867	-25
0.69933	87	0.69933	-60	0.69933	-25
0.7	87	0.7	-62	0.7	-25
0.70067	87	0.70067	-63	0.70067	-25
0.70133	88	0.70133	-64	0.70133	-25
0.702	89	0.702	-64	0.702	-26
0.70267	91	0.70267	-65	0.70267	-26
0.70333	92	0.70333	-66	0.70333	-26
0.704	93	0.704	-67	0.704	-26
0.70467	93	0.70467	-67	0.70467	-25
0.70533	94	0.70533	-68	0.70533	-25
0.706	94	0.706	-69	0.706	-24
0.70667	95	0.70667	-69	0.70667	-24
0.70733	95	0.70733	-70	0.70733	-23
0.708	96	0.708	-70	0.708	-23
0.70867	97	0.70867	-71	0.70867	-23
0.70933	97	0.70933	-71	0.70933	-23
0.71	97	0.71	-71	0.71	-23
0.71067	98	0.71067	-71	0.71067	-24
0.71133	98	0.71133	-72	0.71133	-25
0.712	99	0.712	-72	0.712	-26
0.71267	99	0.71267	-73	0.71267	-26
0.71333	100	0.71333	-73	0.71333	-27
0.714	101	0.714	-73	0.714	-27
0.71467	101	0.71467	-73	0.71467	-27
0.71533	102	0.71533	-73	0.71533	-27
0.716	102	0.716	-73	0.716	-27
0.71667	102	0.71667	-72	0.71667	-27
0.71733	102	0.71733	-72	0.71733	-27
0.718	102	0.718	-72	0.718	-26
0.71867	102	0.71867	-71	0.71867	-26
0.71933	102	0.71933	-70	0.71933	-26
0.72	102	0.72	-70	0.72	-26
0.72067	102	0.72067	-69	0.72067	-27
0.72133	102	0.72133	-69	0.72133	-27
0.722	102	0.722	-69	0.722	-27
0.72267	103	0.72267	-68	0.72267	-27
0.72333	103	0.72333	-68	0.72333	-27
0.724	102	0.724	-68	0.724	-26
0.72467	103	0.72467	-68	0.72467	-26
0.72533	103	0.72533	-68	0.72533	-26
0.726	102	0.726	-69	0.726	-26
0.72667	102	0.72667	-69	0.72667	-26
0.72733	102	0.72733	-69	0.72733	-26
0.728	103	0.728	-68	0.728	-26
0.72867	103	0.72867	-68	0.72867	-26
0.72933	102	0.72933	-67	0.72933	-27
0.73	102	0.73	-67	0.73	-27
0.73067	103	0.73067	-66	0.73067	-28
0.73133	103	0.73133	-66	0.73133	-28
0.732	103	0.732	-65	0.732	-28
0.73267	102	0.73267	-65	0.73267	-28
0.73333	102	0.73333	-64	0.73333	-28
0.734	102	0.734	-64	0.734	-29
0.73467	101	0.73467	-63	0.73467	-29
0.73533	101	0.73533	-63	0.73533	-30
0.736	101	0.736	-63	0.736	-30
0.73667	101	0.73667	-62	0.73667	-30
0.73733	101	0.73733	-61	0.73733	-30
0.738	101	0.738	-61	0.738	-30
0.73867	101	0.73867	-60	0.73867	-30
0.73933	101	0.73933	-60	0.73933	-31
0.74	101	0.74	-60	0.74	-31
0.74067	101	0.74067	-60	0.74067	-31
0.74133	101	0.74133	-60	0.74133	-31
0.742	101	0.742	-61	0.742	-31
0.74267	101	0.74267	-61	0.74267	-31
0.74333	101	0.74333	-62	0.74333	-31
0.744	101	0.744	-63	0.744	-31
0.74467	101	0.74467	-64	0.74467	-31
0.74533	101	0.74533	-65	0.74533	-31
0.746	101	0.746	-67	0.746	-31
0.74667	101	0.74667	-68	0.74667	-31
0.74733	102	0.74733	-69	0.74733	-31
0.748	102	0.748	-70	0.748	-31
0.74867	103	0.74867	-71	0.74867	-31
0.74933	103	0.74933	-72	0.74933	-31
0.75	104	0.75	-72	0.75	-31
0.75067	105	0.75067	-73	0.75067	-31
0.75133	105	0.75133	-74	0.75133	-32
0.752	106	0.752	-74	0.752	-32
0.75267	106	0.75267	-75	0.75267	-33
0.75333	107	0.75333	-75	0.75333	-33
0.754	108	0.754	-76	0.754	-33
0.75467	108	0.75467	-76	0.75467	-33
0.75533	108	0.75533	-76	0.75533	-33
0.756	108	0.756	-77	0.756	-33
0.75667	107	0.75667	-77	0.75667	-33
0.75733	107	0.75733	-77	0.75733	-33
0.758	107	0.758	-77	0.758	-34
0.75867	107	0.75867	-77	0.75867	-34
0.75933	106	0.75933	-78	0.75933	-34
0.76	106	0.76	-78	0.76	-34
0.76067	106	0.76067	-78	0.76067	-34
0.76133	107	0.76133	-78	0.76133	-34
0.762	107	0.762	-79	0.762	-34
0.76267	107	0.76267	-79	0.76267	-35
0.76333	108	0.76333	-80	0.76333	-35
0.764	108	0.764	-80	0.764	-36
0.76467	109	0.76467	-81	0.76467	-36
0.76533	110	0.76533	-81	0.76533	-37
0.766	111	0.766	-81	0.766	-38
0.76667	112	0.76667	-81	0.76667	-39
0.76733	114	0.76733	-81	0.76733	-40
0.768	115	0.768	-81	0.768	-41
0.76867	116	0.76867	-81	0.76867	-41
0.76933	116	0.76933	-81	0.76933	-42
0.77	117	0.77	-81	0.77	-42
0.77067	118	0.77067	-81	0.77067	-43
0.77133	118	0.77133	-80	0.77133	-43
0.772	119	0.772	-80	0.772	-43
0.77267	120	0.77267	-80	0.77267	-44
0.77333	121	0.77333	-80	0.77333	-44
0.774	121	0.774	-80	0.774	-44
0.77467	122	0.77467	-81	0.77467	-44
0.77533	123	0.77533	-81	0.77533	-44
0.776	123	0.776	-82	0.776	-45
0.77667	124	0.77667	-82	0.77667	-45
0.77733	125	0.77733	-83	0.77733	-45
0.778	125	0.778	-83	0.778	-45
0.77867	126	0.77867	-84	0.77867	-45
0.77933	126	0.77933	-85	0.77933	-44
0.78	126	0.78	-86	0.78	-43
0.78067	127	0.78067	-87	0.78067	-43
0.78133	128	0.78133	-87	0.78133	-42
0.782	129	0.782	-87	0.782	-41
0.78267	130	0.78267	-87	0.78267	-40
0.78333	131	0.78333	-87	0.78333	-39
0.784	131	0.784	-87	0.784	-38
0.78467	132	0.78467	-87	0.78467	-37
0.78533	133	0.78533	-86	0.78533	-36
0.786	135	0.786	-85	0.786	-36
0.78667	136	0.78667	-85	0.78667	-35
0.78733	137	0.78733	-86	0.78733	-35
0.788	139	0.788	-85	0.788	-36
0.78867	139	0.78867	-85	0.78867	-36
0.78933	140	0.78933	-84	0.78933	-36
0.79	141	0.79	-84	0.79	-36
0.79067	142	0.79067	-84	0.79067	-36
0.79133	144	0.79133	-84	0.79133	-36
0.792	144	0.792	-83	0.792	-36
0.79267	145	0.79267	-83	0.79267	-36
0.79333	146	0.79333	-83	0.79333	-36
0.794	147	0.794	-83	0.794	-36
0.79467	148	0.79467	-82	0.79467	-35
0.79533	149	0.79533	-82	0.79533	-35
0.796	149	0.796	-82	0.796	-35
0.79667	150	0.79667	-82	0.79667	-35
0.79733	151	0.79733	-83	0.79733	-35
0.798	151	0.798	-82	0.798	-34
0.79867	152	0.79867	-82	0.79867	-34
0.79933	152	0.79933	-82	0.79933	-33
0.8	152	0.8	-82	0.8	-33
0.80067	152	0.80067	-82	0.80067	-32
0.80133	152	0.80133	-82	0.80133	-32
0.802	152	0.802	-82	0.802	-32
0.80267	153	0.80267	-82	0.80267	-32
0.80333	153	0.80333	-82	0.80333	-31
0.804	153	0.804	-82	0.804	-31
0.80467	153	0.80467	-82	0.80467	-31
0.80533	153	0.80533	-81	0.80533	-31
0.806	153	0.806	-81	0.806	-31
0.80667	153	0.80667	-81	0.80667	-31
0.80733	153	0.80733	-81	0.80733	-30
0.808	152	0.808	-80	0.808	-31
0.80867	152	0.80867	-80	0.80867	-31
0.80933	151	0.80933	-79	0.80933	-31
0.81	151	0.81	-78	0.81	-31
0.81067	150	0.81067	-78	0.81067	-31
0.81133	150	0.81133	-77	0.81133	-31
0.812	150	0.812	-77	0.812	-31
0.81267	149	0.81267	-77	0.81267	-30
0.81333	149	0.81333	-77	0.81333	-31
0.814	148	0.814	-77	0.814	-31
0.81467	147	0.81467	-77	0.81467	-31
0.81533	146	0.81533	-77	0.81533	-31
0.816	145	0.816	-77	0.816	-31
0.81667	145	0.81667	-77	0.81667	-31
0.81733	144	0.81733	-77	0.81733	-31
0.818	144	0.818	-77	0.818	-31
0.81867	143	0.81867	-78	0.81867	-31
0.81933	143	0.81933	-78	0.81933	-30
0.82	143	0.82	-79	0.82	-30
0.82067	143	0.82067	-79	0.82067	-30
0.82133	143	0.82133	-80	0.82133	-30
0.822	143	0.822	-81	0.822	-30
0.82267	144	0.82267	-81	0.82267	-29
0.82333	144	0.82333	-81	0.82333	-29
0.824	145	0.824	-81	0.824	-29
0.82467	146	0.82467	-81	0.82467	-29
0.82533	147	0.82533	-81	0.82533	-28
0.826	148	0.826	-81	0.826	-28
0.82667	148	0.82667	-81	0.82667	-27
0.82733	148	0.82733	-82	0.82733	-27
0.828	149	0.828	-81	0.828	-26
0.82867	149	0.82867	-80	0.82867	-25
0.82933	149	0.82933	-79	0.82933	-25
0.83	150	0.83	-79	0.83	-24
0.83067	150	0.83067	-78	0.83067	-24
0.83133	151	0.83133	-78	0.83133	-23
0.832	151	0.832	-78	0.832	-23
0.83267	152	0.83267	-78	0.83267	-23
0.83333	152	0.83333	-78	0.83333	-23
0.834	152	0.834	-78	0.834	-23
0.83467	153	0.83467	-78	0.83467	-24
0.83533	153	0.83533	-78	0.83533	-24
0.836	154	0.836	-78	0.836	-25
0.83667	155	0.83667	-78	0.83667	-25
0.83733	156	0.83733	-78	0.83733	-26
0.838	157	0.838	-79	0.838	-27
0.83867	158	0.83867	-79	0.83867	-28
0.83933	159	0.83933	-79	0.83933	-28
0.84	160	0.84	-79	0.84	-28
0.84067	160	0.84067	-79	0.84067	-28
0.84133	161	0.84133	-80	0.84133	-28
0.842	161	0.842	-80	0.842	-29
0.84267	161	0.84267	-81	0.84267	-29
0.84333	162	0.84333	-81	0.84333	-30
0.844	162	0.844	-81	0.844	-30
0.84467	163	0.84467	-81	0.84467	-31
0.84533	163	0.84533	-81	0.84533	-32
0.846	163	0.846	-82	0.846	-32
0.84667	164	0.84667	-82	0.84667	-33
0.84733	165	0.84733	-81	0.84733	-33
0.848	166	0.848	-81	0.848	-33
0.84867	166	0.84867	-82	0.84867	-33
0.84933	167	0.84933	-82	0.84933	-33
0.85	167	0.85	-82	0.85	-34
0.85067	168	0.85067	-82	0.85067	-34
0.85133	168	0.85133	-82	0.85133	-34
0.852	169	0.852	-82	0.852	-33
0.85267	170	0.85267	-82	0.85267	-33
0.85333	171	0.85333	-81	0.85333	-33
0.854	172	0.854	-81	0.854	-32
0.85467	172	0.85467	-80	0.85467	-32
0.85533	173	0.85533	-80	0.85533	-32
0.856	174	0.856	-80	0.856	-32
0.85667	174	0.85667	-79	0.85667	-32
0.85733	175	0.85733	-79	0.85733	-32
0.858	175	0.858	-78	0.858	-31
0.85867	175	0.85867	-78	0.85867	-31
0.85933	175	0.85933	-77	0.85933	-32
0.86	174	0.86	-76	0.86	-32
0.86067	174	0.86067	-76	0.86067	-32
0.86133	174	0.86133	-75	0.86133	-31
0.862	174	0.862	-75	0.862	-31
0.86267	174	0.86267	-74	0.86267	-30
0.86333	174	0.86333	-73	0.86333	-30
0.864	174	0.864	-72	0.864	-30
0.86467	174	0.86467	-72	0.86467	-30
0.86533	174	0.86533	-72	0.86533	-30
0.866	174	0.866	-71	0.866	-30
0.86667	174	0.86667	-71	0.86667	-30
0.86733	175	0.86733	-71	0.86733	-30
0.868	175	0.868	-70	0.868	-30
0.86867	175	0.86867	-70	0.86867	-30
0.86933	176	0.86933	-70	0.86933	-30
0.87	177	0.87	-71	0.87	-30
0.87067	178	0.87067	-71	0.87067	-30
0.87133	179	0.87133	-71	0.87133	-30
0.872	180	0.872	-72	0.872	-31
0.87267	181	0.87267	-72	0.87267	-31
0.87333	181	0.87333	-73	0.87333	-32
0.874	182	0.874	-74	0.874	-33
0.87467	183	0.87467	-75	0.87467	-33
0.87533	183	0.87533	-75	0.87533	-33
0.876	183	0.876	-76	0.876	-33
0.87667	184	0.87667	-76	0.87667	-33
0.87733	184	0.87733	-76	0.87733	-33
0.878	184	0.878	-76	0.878	-33
0.87867	184	0.87867	-76	0.87867	-34
0.87933	184	0.87933	-76	0.87933	-34
0.88	184	0.88	-76	0.88	-34
0.88067	183	0.88067	-76	0.88067	-33
0.88133	181	0.88133	-77	0.88133	-33
0.882	180	0.882	-78	0.882	-34
0.88267	180	0.88267	-78	0.88267	-34
0.88333	179	0.88333	-79	0.88333	-34
0.884	179	0.884	-79	0.884	-34
0.88467	180	0.88467	-80	0.88467	-34
0.88533	180	0.88533	-80	0.88533	-33
0.886	180	0.886	-81	0.886	-33
0.88667	180	0.88667	-81	0.88667	-32
0.88733	180	0.88733	-81	0.88733	-32
0.888	180	0.888	-82	0.888	-32
0.88867	180	0.88867	-82	0.88867	-31
0.88933	180	0.88933	-82	0.88933	-31
0.89	180	0.89	-82	0.89	-31
0.89067	179	0.89067	-82	0.89067	-30
0.89133	179	0.89133	-82	0.89133	-30
0.892	179	0.892	-82	0.892	-31
0.89267	179	0.89267	-83	0.89267	-30
0.89333	179	0.89333	-83	0.89333	-31
0.894	179	0.894	-83	0.894	-31
0.89467	178	0.89467	-83	0.89467	-31
0.89533	178	0.89533	-83	0.89533	-32
0.896	178	0.896	-83	0.896	-32
0.89667	178	0.89667	-83	0.89667	-31
0.89733	177	0.89733	-83	0.89733	-31
0.898	177	0.898	-83	0.898	-31
0.89867	177	0.89867	-82	0.89867	-31
0.89933	176	0.89933	-82	0.89933	-30
0.9	176	0.9	-82	0.9	-30
0.90067	177	0.90067	-82	0.90067	-29
0.90133	177	0.90133	-81	0.90133	-29
0.902	177	0.902	-80	0.902	-29
0.90267	177	0.90267	-79	0.90267	-29
0.90333	177	0.90333	-79	0.90333	-29
0.904	177	0.904	-78	0.904	-30
0.90467	178	0.90467	-78	0.90467	-30
0.90533	178	0.90533	-78	0.90533	-31
0.906	179	0.906	-78	0.906	-32
0.90667	179	0.90667	-78	0.90667	-32
0.90733	180	0.90733	-78	0.90733	-32
0.908	180	0.908	-78	0.908	-32
0.90867	181	0.90867	-78	0.90867	-33
0.90933	181	0.90933	-77	0.90933	-33
0.91	182	0.91	-77	0.91	-33
0.91067	182	0.91067	-77	0.91067	-33
0.91133	182	0.91133	-77	0.91133	-33
0.912	182	0.912	-77	0.912	-33
0.91267	183	0.91267	-78	0.91267	-33
0.91333	183	0.91333	-78	0.91333	-33
0.914	184	0.914	-78	0.914	-33
0.91467	184	0.91467	-79	0.91467	-33
0.91533	185	0.91533	-79	0.91533	-33
0.916	186	0.916	-80	0.916	-33
0.91667	186	0.91667	-80	0.91667	-33
0.91733	187	0.91733	-81	0.91733	-33
0.918	187	0.918	-81	0.918	-33
0.91867	188	0.91867	-81	0.91867	-33
0.91933	188	0.91933	-82	0.91933	-32
0.92	188	0.92	-82	0.92	-32
0.92067	188	0.92067	-83	0.92067	-31
0.92133	188	0.92133	-83	0.92133	-31
0.922	188	0.922	-83	0.922	-30
0.92267	188	0.92267	-83	0.92267	-30
0.92333	188	0.92333	-83	0.92333	-30
0.924	188	0.924	-84	0.924	-30
0.92467	189	0.92467	-84	0.92467	-30
0.92533	189	0.92533	-85	0.92533	-30
0.926	190	0.926	-86	0.926	-29
0.92667	190	0.92667	-86	0.92667	-29
0.92733	190	0.92733	-87	0.92733	-29
0.928	190	0.928	-88	0.928	-28
0.92867	190	0.92867	-88	0.92867	-28
0.92933	190	0.92933	-89	0.92933	-28
0.93	190	0.93	-90	0.93	-27
0.93067	190	0.93067	-90	0.93067	-27
0.93133	190	0.93133	-91	0.93133	-26
0.932	190	0.932	-91	0.932	-26
0.93267	191	0.93267	-91	0.93267	-25
0.93333	191	0.93333	-91	0.93333	-25
0.934	191	0.934	-91	0.934	-25
0.93467	191	0.93467	-91	0.93467	-25
0.93533	191	0.93533	-91	0.93533	-25
0.936	191	0.936	-91	0.936	-25
0.93667	192	0.93667	-91	0.93667	-26
0.93733	192	0.93733	-92	0.93733	-27
0.938	192	0.938	-92	0.938	-27
0.93867	192	0.93867	-93	0.93867	-27
0.93933	193	0.93933	-94	0.93933	-27
0.94	193	0.94	-95	0.94	-27
0.94067	193	0.94067	-96	0.94067	-26
0.94133	194	0.94133	-96	0.94133	-26
0.942	195	0.942	-97	0.942	-25
0.94267	195	0.94267	-98	0.94267	-25
0.94333	196	0.94333	-98	0.94333	-25
0.944	196	0.944	-98	0.944	-25
0.94467	196	0.94467	-98	0.94467	-24
0.94533	197	0.94533	-98	0.94533	-24
0.946	198	0.946	-98	0.946	-24
0.94667	199	0.94667	-98	0.94667	-23
0.94733	199	0.94733	-98	0.94733	-22
0.948	200	0.948	-97	0.948	-22
0.94867	200	0.94867	-97	0.94867	-21
0.94933	200	0.94933	-97	0.94933	-21
0.95	199	0.95	-97	0.95	-20
0.95067	199	0.95067	-97	0.95067	-20
0.95133	199	0.95133	-97	0.95133	-19
0.952	199	0.952	-97	0.952	-19
0.95267	199	0.95267	-98	0.95267	-18
0.95333	198	0.95333	-98	0.95333	-18
0.954	198	0.954	-98	0.954	-18
0.95467	197	0.95467	-99	0.95467	-18
0.95533	197	0.95533	-99	0.95533	-18
0.956	197	0.956	-98	0.956	-18
0.95667	197	0.95667	-98	0.95667	-18
0.95733	197	0.95733	-98	0.95733	-19
0.958	198	0.958	-97	0.958	-18
0.95867	199	0.95867	-97	0.95867	-18
0.95933	199	0.95933	-96	0.95933	-18
0.96	200	0.96	-96	0.96	-18
0.96067	200	0.96067	-95	0.96067	-18
0.96133	201	0.96133	-95	0.96133	-18
0.962	201	0.962	-95	0.962	-18
0.96267	201	0.96267	-96	0.96267	-18
0.96333	202	0.96333	-96	0.96333	-17
0.964	202	0.964	-97	0.964	-17
0.96467	203	0.96467	-97	0.96467	-16
0.96533	203	0.96533	-97	0.96533	-15
0.966	203	0.966	-96	0.966	-15
0.96667	204	0.96667	-96	0.96667	-14
0.96733	205	0.96733	-96	0.96733	-14
0.968	205	0.968	-96	0.968	-13
0.96867	205	0.96867	-97	0.96867	-13
0.96933	206	0.96933	-97	0.96933	-13
0.97	206	0.97	-97	0.97	-12
0.97067	206	0.97067	-97	0.97067	-12
0.97133	206	0.97133	-97	0.97133	-12
0.972	206	0.972	-97	0.972	-12
0.97267	206	0.97267	-97	0.97267	-12
0.97333	206	0.97333	-97	0.97333	-12
0.974	206	0.974	-97	0.974	-12
0.97467	206	0.97467	-97	0.97467	-12
0.97533	206	0.97533	-96	0.97533	-12
0.976	206	0.976	-96	0.976	-11
0.97667	205	0.97667	-95	0.97667	-11
0.97733	205	0.97733	-95	0.97733	-11
0.978	204	0.978	-95	0.978	-10
0.97867	204	0.97867	-95	0.97867	-10
0.97933	204	0.97933	-95	0.97933	-9
0.98	205	0.98	-95	0.98	-9
0.98067	205	0.98067	-95	0.98067	-8
0.98133	205	0.98133	-95	0.98133	-8
0.982	206	0.982	-95	0.982	-7
0.98267	206	0.98267	-95	0.98267	-6
0.98333	206	0.98333	-95	0.98333	-6
0.984	206	0.984	-94	0.984	-5
0.98467	206	0.98467	-94	0.98467	-5
0.98533	207	0.98533	-93	0.98533	-4
0.986	207	0.986	-93	0.986	-4
0.98667	207	0.98667	-93	0.98667	-3
0.98733	208	0.98733	-92	0.98733	-2
0.988	208	0.988	-92	0.988	-1
0.98867	209	0.98867	-92	0.98867	0
0.98933	209	0.98933	-92	0.98933	1
0.99	210	0.99	-92	0.99	2
0.99067	210	0.99067	-92	0.99067	3
0.99133	210	0.99133	-92	0.99133	4
0.992	210	0.992	-92	0.992	5
0.99267	210	0.99267	-92	0.99267	6
0.99333	210	0.99333	-93	0.99333	7
0.994	209	0.994	-93	0.994	7
0.99467	209	0.99467	-93	0.99467	8
0.99533	208	0.99533	-94	0.99533	8
0.996	207	0.996	-94	0.996	8
0.99667	207	0.99667	-94	0.99667	8
0.99733	206	0.99733	-94	0.99733	9
0.998	205	0.998	-94	0.998	9
0.99867	204	0.99867	-94	0.99867	8
0.99933	204	0.99933	-94	0.99933	9
1	203	1	-94	1	9
1.00067	203	1.00067	-94	1.00067	9
1.00133	203	1.00133	-94	1.00133	10
1.002	203	1.002	-94	1.002	10
1.00267	203	1.00267	-94	1.00267	10
1.00333	203	1.00333	-95	1.00333	10
1.004	203	1.004	-95	1.004	11
1.00467	204	1.00467	-95	1.00467	11
1.00533	204	1.00533	-95	1.00533	12
1.006	204	1.006	-96	1.006	12
1.00667	204	1.00667	-96	1.00667	12
1.00733	204	1.00733	-96	1.00733	12
1.008	204	1.008	-96	1.008	13
1.00867	204	1.00867	-96	1.00867	13
1.00933	204	1.00933	-96	1.00933	13
1.01	204	1.01	-95	1.01	13
1.01067	204	1.01067	-95	1.01067	13
1.01133	204	1.01133	-95	1.01133	14
1.012	204	1.012	-95	1.012	14
1.01267	204	1.01267	-95	1.01267	14
1.01333	205	1.01333	-95	1.01333	15
1.014	205	1.014	-95	1.014	15
1.01467	205	1.01467	-95	1.01467	16
1.01533	204	1.01533	-95	1.01533	17
1.016	204	1.016	-96	1.016	17
1.01667	203	1.01667	-96	1.01667	18
1.01733	203	1.01733	-97	1.01733	18
1.018	203	1.018	-97	1.018	18
1.01867	202	1.01867	-98	1.01867	18
1.01933	202	1.01933	-98	1.01933	18
1.02	202	1.02	-98	1.02	18
1.02067	202	1.02067	-98	1.02067	18
1.02133	202	1.02133	-98	1.02133	18
1.022	202	1.022	-98	1.022	18
1.02267	202	1.02267	-98	1.02267	18
1.02333	202	1.02333	-97	1.02333	18
1.024	202	1.024	-97	1.024	17
1.02467	202	1.02467	-97	1.02467	16
1.02533	202	1.02533	-97	1.02533	16
1.026	203	1.026	-97	1.026	15
1.02667	204	1.02667	-97	1.02667	15
1.02733	204	1.02733	-96	1.02733	15
1.028	205	1.028	-96	1.028	14
1.02867	206	1.02867	-95	1.02867	14
1.02933	207	1.02933	-95	1.02933	14
1.03	207	1.03	-95	1.03	14
1.03067	207	1.03067	-95	1.03067	15
1.03133	207	1.03133	-95	1.03133	15
1.032	208	1.032	-94	1.032	16
1.03267	208	1.03267	-94	1.03267	16
1.03333	209	1.03333	-94	1.03333	16
1.034	210	1.034	-94	1.034	16
1.03467	211	1.03467	-94	1.03467	16
1.03533	211	1.03533	-95	1.03533	16
1.036	212	1.036	-95	1.036	16
1.03667	213	1.03667	-96	1.03667	17
1.03733	214	1.03733	-96	1.03733	17
1.038	214	1.038	-96	1.038	18
1.03867	215	1.03867	-97	1.03867	20
1.03933	216	1.03933	-97	1.03933	20
1.04	216	1.04	-98	1.04	21
1.04067	217	1.04067	-99	1.04067	22
1.04133	218	1.04133	-99	1.04133	23
1.042	218	1.042	-100	1.042	24
1.04267	218	1.04267	-100	1.04267	25
1.04333	218	1.04333	-100	1.04333	25
1.044	218	1.044	-100	1.044	26
1.04467	217	1.04467	-100	1.04467	27
1.04533	217	1.04533	-100	1.04533	27
1.046	217	1.046	-101	1.046	27
1.04667	216	1.04667	-102	1.04667	27
1.04733	216	1.04733	-102	1.04733	27
1.048	216	1.048	-102	1.048	27
1.04867	217	1.04867	-102	1.04867	28
1.04933	217	1.04933	-103	1.04933	28
1.05	217	1.05	-102	1.05	29
1.05067	217	1.05067	-102	1.05067	29
1.05133	217	1.05133	-102	1.05133	29
1.052	217	1.052	-101	1.052	29
1.05267	217	1.05267	-100	1.05267	29
1.05333	217	1.05333	-100	1.05333	29
1.054	216	1.054	-99	1.054	29
1.05467	216	1.05467	-99	1.05467	29
1.05533	216	1.05533	-98	1.05533	29
1.056	216	1.056	-98	1.056	29
1.05667	216	1.05667	-98	1.05667	29
1.05733	216	1.05733	-98	1.05733	29
1.058	216	1.058	-97	1.058	28
1.05867	216	1.05867	-97	1.05867	28
1.05933	216	1.05933	-96	1.05933	29
1.06	216	1.06	-95	1.06	29
1.06067	216	1.06067	-94	1.06067	29
1.06133	216	1.06133	-94	1.06133	29
1.062	216	1.062	-93	1.062	29
1.06267	217	1.06267	-93	1.06267	30
1.06333	217	1.06333	-93	1.06333	30
1.064	217	1.064	-93	1.064	31
1.06467	217	1.06467	-94	1.06467	31
1.06533	217	1.06533	-94	1.06533	32
1.066	217	1.066	-95	1.066	33
1.06667	217	1.06667	-95	1.06667	34
1.06733	218	1.06733	-96	1.06733	35
1.068	218	1.068	-96	1.068	36
1.06867	219	1.06867	-97	1.06867	37
1.06933	219	1.06933	-97	1.06933	37
1.07	218	1.07	-98	1.07	38
1.07067	218	1.07067	-98	1.07067	38
1.07133	218	1.07133	-99	1.07133	39
1.072	217	1.072	-99	1.072	39
1.07267	217	1.07267	-99	1.07267	39
1.07333	217	1.07333	-100	1.07333	39
1.074	216	1.074	-100	1.074	40
1.07467	215	1.07467	-101	1.07467	40
1.07533	214	1.07533	-101	1.07533	41
1.076	214	1.076	-101	1.076	41
1.07667	213	1.07667	-101	1.07667	42
1.07733	213	1.07733	-102	1.07733	42
1.078	212	1.078	-101	1.078	42
1.07867	212	1.07867	-101	1.07867	42
1.07933	211	1.07933	-101	1.07933	42
1.08	211	1.08	-100	1.08	42
1.08067	210	1.08067	-100	1.08067	42
1.08133	209	1.08133	-99	1.08133	43
1.082	209	1.082	-99	1.082	43
1.08267	209	1.08267	-99	1.08267	42
1.08333	209	1.08333	-99	1.08333	42
1.084	209	1.084	-99	1.084	42
1.08467	210	1.08467	-99	1.08467	42
1.08533	210	1.08533	-99	1.08533	43
1.086	211	1.086	-99	1.086	43
1.08667	212	1.08667	-99	1.08667	43
1.08733	212	1.08733	-100	1.08733	43
1.088	212	1.088	-101	1.088	43
1.08867	212	1.08867	-102	1.08867	43
1.08933	212	1.08933	-102	1.08933	43
1.09	212	1.09	-103	1.09	43
1.09067	211	1.09067	-103	1.09067	42
1.09133	211	1.09133	-104	1.09133	42
1.092	210	1.092	-105	1.092	41
1.09267	209	1.09267	-105	1.09267	41
1.09333	208	1.09333	-106	1.09333	41
1.094	208	1.094	-106	1.094	41
1.09467	207	1.09467	-106	1.09467	41
1.09533	207	1.09533	-106	1.09533	42
1.096	207	1.096	-106	1.096	42
1.09667	207	1.09667	-106	1.09667	42
1.09733	207	1.09733	-106	1.09733	43
1.098	207	1.098	-107	1.098	43
1.09867	208	1.09867	-107	1.09867	44
1.09933	208	1.09933	-108	1.09933	44
1.1	209	1.1	-108	1.1	44
1.10067	210	1.10067	-108	1.10067	44
1.10133	210	1.10133	-108	1.10133	43
1.102	210	1.102	-108	1.102	43
1.10267	211	1.10267	-107	1.10267	43
1.10333	211	1.10333	-107	1.10333	42
1.104	210	1.104	-106	1.104	42
1.10467	210	1.10467	-106	1.10467	42
1.10533	210	1.10533	-106	1.10533	41
1.106	210	1.106	-106	1.106	41
1.10667	210	1.10667	-106	1.10667	41
1.10733	209	1.10733	-106	1.10733	41
1.108	209	1.108	-105	1.108	41
1.10867	208	1.10867	-104	1.10867	42
1.10933	208	1.10933	-104	1.10933	43
1.11	207	1.11	-103	1.11	44
1.11067	207	1.11067	-104	1.11067	45
1.11133	207	1.11133	-104	1.11133	47
1.112	207	1.112	-105	1.112	48
1.11267	208	1.11267	-105	1.11267	49
1.11333	208	1.11333	-105	1.11333	50
1.114	208	1.114	-104	1.114	51
1.11467	208	1.11467	-105	1.11467	52
1.11533	208	1.11533	-105	1.11533	53
1.116	208	1.116	-105	1.116	54
1.11667	209	1.11667	-104	1.11667	54
1.11733	209	1.11733	-104	1.11733	55
1.118	210	1.118	-104	1.118	56
1.11867	210	1.11867	-104	1.11867	57
1.11933	210	1.11933	-103	1.11933	57
1.12	209	1.12	-103	1.12	58
1.12067	209	1.12067	-103	1.12067	58
1.12133	209	1.12133	-103	1.12133	58
1.122	209	1.122	-103	1.122	58
1.12267	209	1.12267	-103	1.12267	59
1.12333	209	1.12333	-104	1.12333	59
1.124	209	1.124	-104	1.124	59
1.12467	209	1.12467	-104	1.12467	60
1.12533	209	1.12533	-104	1.12533	60
1.126	209	1.126	-104	1.126	60
1.12667	209	1.12667	-104	1.12667	59
1.12733	209	1.12733	-105	1.12733	59
1.128	209	1.128	-105	1.128	60
1.12867	209	1.12867	-105	1.12867	60
1.12933	210	1.12933	-105	1.12933	61
1.13	210	1.13	-105	1.13	62
1.13067	210	1.13067	-105	1.13067	62
1.13133	210	1.13133	-105	1.13133	62
1.132	210	1.132	-106	1.132	62
1.13267	210	1.13267	-106	1.13267	62
1.13333	210	1.13333	-106	1.13333	62
1.134	210	1.134	-106	1.134	61
1.13467	210	1.13467	-107	1.13467	60
1.13533	210	1.13533	-107	1.13533	60
1.136	211	1.136	-107	1.136	59
1.13667	211	1.13667	-108	1.13667	59
1.13733	210	1.13733	-108	1.13733	59
1.138	210	1.138	-108	1.138	60
1.13867	210	1.13867	-108	1.13867	60
1.13933	210	1.13933	-109	1.13933	61
1.14	209	1.14	-109	1.14	61
1.14067	208	1.14067	-109	1.14067	62
1.14133	208	1.14133	-110	1.14133	62
1.142	207	1.142	-110	1.142	63
1.14267	207	1.14267	-110	1.14267	63
1.14333	207	1.14333	-110	1.14333	63
1.144	207	1.144	-109	1.144	64
1.14467	207	1.14467	-109	1.14467	64
1.14533	207	1.14533	-109	1.14533	64
1.146	207	1.146	-109	1.146	64
1.14667	207	1.14667	-109	1.14667	63
1.14733	207	1.14733	-109	1.14733	63
1.148	207	1.148	-110	1.148	63
1.14867	207	1.14867	-110	1.14867	63
1.14933	207	1.14933	-111	1.14933	63
1.15	207	1.15	-111	1.15	63
1.15067	207	1.15067	-111	1.15067	62
1.15133	206	1.15133	-111	1.15133	62
1.152	206	1.152	-111	1.152	62
1.15267	206	1.15267	-111	1.15267	62
1.15333	205	1.15333	-112	1.15333	62
1.154	206	1.154	-112	1.154	62
1.15467	206	1.15467	-113	1.15467	62
1.15533	207	1.15533	-113	1.15533	62
1.156	207	1.156	-113	1.156	62
1.15667	207	1.15667	-113	1.15667	62
1.15733	208	1.15733	-112	1.15733	62
1.158	208	1.158	-112	1.158	61
1.15867	209	1.15867	-112	1.15867	61
1.15933	209	1.15933	-111	1.15933	61
1.16	210	1.16	-110	1.16	60
1.16067	210	1.16067	-110	1.16067	60
1.16133	211	1.16133	-109	1.16133	59
1.162	212	1.162	-109	1.162	59
1.16267	212	1.16267	-109	1.16267	59
1.16333	212	1.16333	-109	1.16333	59
1.164	212	1.164	-109	1.164	59
1.16467	212	1.16467	-109	1.16467	59
1.16533	212	1.16533	-109	1.16533	59
1.166	212	1.166	-109	1.166	59
1.16667	211	1.16667	-109	1.16667	59
1.16733	211	1.16733	-109	1.16733	59
1.168	210	1.168	-108	1.168	59
1.16867	210	1.16867	-108	1.16867	59
1.16933	209	1.16933	-108	1.16933	59
1.17	208	1.17	-108	1.17	60
1.17067	207	1.17067	-108	1.17067	60
1.17133	206	1.17133	-108	1.17133	61
1.172	206	1.172	-108	1.172	61
1.17267	205	1.17267	-108	1.17267	62
1.17333	205	1.17333	-108	1.17333	63
1.174	205	1.174	-108	1.174	63
1.17467	204	1.17467	-108	1.17467	64
1.17533	204	1.17533	-107	1.17533	65
1.176	203	1.176	-107	1.176	66
1.17667	202	1.17667	-107	1.17667	67
1.17733	201	1.17733	-107	1.17733	69
1.178	201	1.178	-106	1.178	70
1.17867	200	1.17867	-107	1.17867	71
1.17933	200	1.17933	-107	1.17933	72
1.18	200	1.18	-107	1.18	72
1.18067	200	1.18067	-107	1.18067	73
1.18133	200	1.18133	-107	1.18133	73
1.182	200	1.182	-106	1.182	74
1.18267	200	1.18267	-106	1.18267	75
1.18333	201	1.18333	-106	1.18333	76
1.184	201	1.184	-106	1.184	77
1.18467	201	1.18467	-106	1.18467	78
1.18533	201	1.18533	-107	1.18533	79
1.186	201	1.186	-107	1.186	81
1.18667	201	1.18667	-107	1.18667	82
1.18733	200	1.18733	-108	1.18733	82
1.188	200	1.188	-108	1.188	83
1.18867	200	1.18867	-109	1.18867	84
1.18933	200	1.18933	-110	1.18933	84
1.19	200	1.19	-110	1.19	84
1.19067	200	1.19067	-111	1.19067	84
1.19133	201	1.19133	-112	1.19133	84
1.192	201	1.192	-112	1.192	84
1.19267	202	1.19267	-113	1.19267	84
1.19333	202	1.19333	-113	1.19333	84
1.194	201	1.194	-113	1.194	85
1.19467	201	1.19467	-114	1.19467	85
1.19533	201	1.19533	-114	1.19533	86
1.196	202	1.196	-113	1.196	86
1.19667	202	1.19667	-113	1.19667	87
1.19733	202	1.19733	-112	1.19733	87
1.198	202	1.198	-112	1.198	87
1.19867	202	1.19867	-112	1.19867	88
1.19933	202	1.19933	-112	1.19933	88
1.2	202	1.2	-111	1.2	89
1.20067	202	1.20067	-111	1.20067	89
1.20133	202	1.20133	-111	1.20133	89
1.202	202	1.202	-111	1.202	90
1.20267	202	1.20267	-110	1.20267	90
1.20333	202	1.20333	-110	1.20333	90
1.204	202	1.204	-110	1.204	91
1.20467	202	1.20467	-110	1.20467	91
1.20533	202	1.20533	-110	1.20533	92
1.206	202	1.206	-110	1.206	93
1.20667	203	1.20667	-110	1.20667	93
1.20733	204	1.20733	-110	1.20733	94
1.208	205	1.208	-111	1.208	94
1.20867	206	1.20867	-111	1.20867	94
1.20933	206	1.20933	-111	1.20933	94
1.21	207	1.21	-111	1.21	94
1.21067	208	1.21067	-112	1.21067	94
1.21133	209	1.21133	-112	1.21133	94
1.212	210	1.212	-113	1.212	94
1.21267	211	1.21267	-113	1.21267	94
1.21333	212	1.21333	-114	1.21333	94
1.214	214	1.214	-114	1.214	95
1.21467	215	1.21467	-114	1.21467	95
1.21533	216	1.21533	-114	1.21533	96
1.216	217	1.216	-115	1.216	96
1.21667	218	1.21667	-115	1.21667	97
1.21733	218	1.21733	-114	1.21733	96
1.218	218	1.218	-114	1.218	96
1.21867	219	1.21867	-114	1.21867	96
1.21933	220	1.21933	-114	1.21933	96
1.22	219	1.22	-114	1.22	95
1.22067	218	1.22067	-115	1.22067	95
1.22133	217	1.22133	-115	1.22133	94
1.222	216	1.222	-115	1.222	94
1.22267	215	1.22267	-115	1.22267	94
1.22333	214	1.22333	-114	1.22333	94
1.224	214	1.224	-114	1.224	94
1.22467	213	1.22467	-114	1.22467	93
1.22533	213	1.22533	-114	1.22533	93
1.226	213	1.226	-114	1.226	93
1.22667	213	1.22667	-114	1.22667	93
1.22733	212	1.22733	-114	1.22733	94
1.228	212	1.228	-114	1.228	95
1.22867	211	1.22867	-113	1.22867	96
1.22933	210	1.22933	-113	1.22933	97
1.23	210	1.23	-113	1.23	98
1.23067	210	1.23067	-114	1.23067	100
1.23133	209	1.23133	-114	1.23133	101
1.232	209	1.232	-114	1.232	102
1.23267	209	1.23267	-114	1.23267	103
1.23333	209	1.23333	-114	1.23333	104
1.234	209	1.234	-114	1.234	104
1.23467	209	1.23467	-113	1.23467	105
1.23533	208	1.23533	-113	1.23533	105
1.236	208	1.236	-112	1.236	106
1.23667	208	1.23667	-111	1.23667	108
1.23733	208	1.23733	-111	1.23733	109
1.238	207	1.238	-111	1.238	111
1.23867	207	1.23867	-111	1.23867	112
1.23933	206	1.23933	-111	1.23933	113
1.24	205	1.24	-111	1.24	114
1.24067	204	1.24067	-111	1.24067	114
1.24133	203	1.24133	-112	1.24133	114
1.242	202	1.242	-112	1.242	114
1.24267	201	1.24267	-112	1.24267	114
1.24333	200	1.24333	-113	1.24333	115
1.244	199	1.244	-113	1.244	115
1.24467	199	1.24467	-113	1.24467	116
1.24533	198	1.24533	-113	1.24533	116
1.246	198	1.246	-114	1.246	116
1.24667	198	1.24667	-114	1.24667	117
1.24733	198	1.24733	-114	1.24733	117
1.248	197	1.248	-115	1.248	117
1.24867	197	1.24867	-115	1.24867	118
1.24933	197	1.24933	-116	1.24933	118
1.25	196	1.25	-116	1.25	118
1.25067	196	1.25067	-116	1.25067	119
1.25133	196	1.25133	-116	1.25133	120
1.252	196	1.252	-116	1.252	120
1.25267	196	1.25267	-116	1.25267	121
1.25333	197	1.25333	-116	1.25333	122
1.254	197	1.254	-116	1.254	122
1.25467	197	1.25467	-116	1.25467	123
1.25533	196	1.25533	-117	1.25533	123
1.256	196	1.256	-117	1.256	124
1.25667	196	1.25667	-117	1.25667	125
1.25733	197	1.25733	-117	1.25733	126
1.258	197	1.258	-117	1.258	126
1.25867	198	1.25867	-117	1.25867	127
1.25933	198	1.25933	-118	1.25933	127
1.26	199	1.26	-118	1.26	127
1.26067	198	1.26067	-119	1.26067	128
1.26133	198	1.26133	-119	1.26133	128
1.262	198	1.262	-119	1.262	128
1.26267	198	1.26267	-120	1.26267	128
1.26333	197	1.26333	-121	1.26333	128
1.264	197	1.264	-121	1.264	128
1.26467	197	1.26467	-122	1.26467	127
1.26533	197	1.26533	-123	1.26533	127
1.266	197	1.266	-124	1.266	127
1.26667	197	1.26667	-124	1.26667	126
1.26733	196	1.26733	-125	1.26733	126
1.268	196	1.268	-126	1.268	127
1.26867	196	1.26867	-126	1.26867	127
1.26933	196	1.26933	-126	1.26933	126
1.27	196	1.27	-125	1.27	126
1.27067	196	1.27067	-125	1.27067	126
1.27133	196	1.27133	-124	1.27133	126
1.272	196	1.272	-123	1.272	127
1.27267	196	1.27267	-122	1.27267	128
1.27333	196	1.27333	-122	1.27333	128
1.274	196	1.274	-122	1.274	129
1.27467	196	1.27467	-122	1.27467	129
1.27533	196	1.27533	-122	1.27533	130
1.276	196	1.276	-122	1.276	130
1.27667	197	1.27667	-122	1.27667	131
1.27733	196	1.27733	-123	1.27733	132
1.278	196	1.278	-123	1.278	132
1.27867	196	1.27867	-123	1.27867	133
1.27933	196	1.27933	-123	1.27933	134
1.28	196	1.28	-123	1.28	134
1.28067	196	1.28067	-123	1.28067	134
1.28133	196	1.28133	-123	1.28133	135
1.282	196	1.282	-123	1.282	135
1.28267	196	1.28267	-122	1.28267	136
1.28333	195	1.28333	-121	1.28333	136
1.284	195	1.284	-121	1.284	137
1.28467	195	1.28467	-120	1.28467	137
1.28533	195	1.28533	-120	1.28533	138
1.286	195	1.286	-120	1.286	138
1.28667	195	1.28667	-120	1.28667	139
1.28733	194	1.28733	-120	1.28733	139
1.288	194	1.288	-120	1.288	140
1.28867	194	1.28867	-120	1.28867	140
1.28933	193	1.28933	-120	1.28933	141
1.29	192	1.29	-121	1.29	142
1.29067	191	1.29067	-122	1.29067	143
1.29133	190	1.29133	-122	1.29133	143
1.292	190	1.292	-123	1.292	144
1.29267	188	1.29267	-123	1.29267	144
1.29333	187	1.29333	-123	1.29333	144
1.294	187	1.294	-123	1.294	143
1.29467	186	1.29467	-123	1.29467	143
1.29533	186	1.29533	-124	1.29533	143
1.296	185	1.296	-124	1.296	143
1.29667	184	1.29667	-124	1.29667	142
1.29733	183	1.29733	-125	1.29733	142
1.298	183	1.298	-125	1.298	142
1.29867	183	1.29867	-125	1.29867	141
1.29933	183	1.29933	-125	1.29933	141
1.3	183	1.3	-125	1.3	140
1.30067	183	1.30067	-125	1.30067	140
1.30133	184	1.30133	-125	1.30133	139
1.302	184	1.302	-125	1.302	138
1.30267	184	1.30267	-124	1.30267	138
1.30333	184	1.30333	-124	1.30333	138
1.304	184	1.304	-124	1.304	138
1.30467	185	1.30467	-124	1.30467	139
1.30533	186	1.30533	-125	1.30533	139
1.306	187	1.306	-125	1.306	140
1.30667	188	1.30667	-126	1.30667	140
1.30733	189	1.30733	-126	1.30733	141
1.308	190	1.308	-126	1.308	141
1.30867	190	1.30867	-127	1.30867	142
1.30933	191	1.30933	-127	1.30933	142
1.31	191	1.31	-127	1.31	143
1.31067	191	1.31067	-127	1.31067	144
1.31133	191	1.31133	-128	1.31133	145
1.312	191	1.312	-129	1.312	145
1.31267	191	1.31267	-130	1.31267	146
1.31333	191	1.31333	-131	1.31333	146
1.314	191	1.314	-131	1.314	147
1.31467	190	1.31467	-132	1.31467	148
1.31533	190	1.31533	-132	1.31533	148
1.316	190	1.316	-132	1.316	149
1.31667	190	1.31667	-132	1.31667	150
1.31733	190	1.31733	-132	1.31733	151
1.318	190	1.318	-133	1.318	151
1.31867	190	1.31867	-133	1.31867	152
1.31933	189	1.31933	-133	1.31933	153
1.32	189	1.32	-133	1.32	153
1.32067	188	1.32067	-133	1.32067	154
1.32133	188	1.32133	-134	1.32133	154
1.322	187	1.322	-134	1.322	154
1.32267	186	1.32267	-134	1.32267	155
1.32333	185	1.32333	-135	1.32333	155
1.324	185	1.324	-136	1.324	155
1.32467	184	1.32467	-136	1.32467	155
1.32533	184	1.32533	-135	1.32533	154
1.326	184	1.326	-135	1.326	154
1.32667	184	1.32667	-135	1.32667	153
1.32733	184	1.32733	-135	1.32733	152
1.328	183	1.328	-135	1.328	152
1.32867	183	1.32867	-135	1.32867	151
1.32933	182	1.32933	-135	1.32933	151
1.33	181	1.33	-136	1.33	151
1.33067	180	1.33067	-136	1.33067	151
1.33133	180	1.33133	-137	1.33133	151
[truncated: 9,900 more rows]
