# Supplementary material for: Dual engineering of thermodynamics and kinetics in covalent organic frameworks for separation
Source: Nat Commun. 2026 Mar 10;17:3896. doi: 10.1038/s41467-026-70311-8 (PMC13125621; doi:10.1038/s41467-026-70311-8)
Supplement: Supplementary file 3 — Source Data [file 41467_2026_70311_MOESM3_ESM.zip › 676225_2_data_set_12367526_twyvxw/Source data for figures/Supplementary Figure S6.xlsx]

## Sheet: Sheet1
HTpBPa-F		STpBPa-F		TpB		Pa-F
Wavenumber (cm-1)	Transmittance (a.u.)	Wavenumber (cm-1)	Transmittance (a.u.)	Wavenumber (cm-1)	Transmittance (a.u.)	Wavenumber (cm-1)	Transmittance (a.u.)
399.199	103.442	399.199	92.2061	649.904	63.4896	649.904	58.8878
401.128	98.4033	401.128	96.2819	650.386	63.1172	650.386	58.9771
403.056	98.6004	403.056	98.186	650.868	62.7455	650.868	59.0618
404.985	99.9665	404.985	98.1303	651.35	62.3912	651.35	59.112
406.913	102.594	406.913	99.1877	651.832	62.0719	651.832	59.1192
408.842	103.488	408.842	99.2737	652.315	61.8055	652.315	59.0973
410.77	102.017	410.77	100.303	652.797	61.6075	652.797	59.0729
412.699	99.6904	412.699	101.653	653.279	61.4891	653.279	59.0692
414.627	100.954	414.627	100.488	653.761	61.455	653.761	59.0952
416.556	104.19	416.556	98.8139	654.243	61.5046	654.243	59.1433
418.484	104.215	418.484	97.7555	654.725	61.6333	654.725	59.1979
420.413	103.354	420.413	100.757	655.207	61.8346	655.207	59.2467
422.341	104.781	422.341	98.76	655.689	62.101	655.689	59.2877
424.27	104.65	424.27	98.3388	656.172	62.4246	656.172	59.3293
426.198	101.29	426.198	101.412	656.654	62.7962	656.654	59.3813
428.127	99.2424	428.127	100.825	657.136	63.2057	657.136	59.4457
430.055	99.8124	430.055	99.6394	657.618	63.6419	657.618	59.5119
431.984	101.762	431.984	100.691	658.1	64.093	658.1	59.5605
433.912	102.481	433.912	101.337	658.582	64.5468	658.582	59.5749
435.841	101.001	435.841	100.712	659.064	64.9904	659.064	59.5527
437.769	100.39	437.769	99.0676	659.547	65.4121	659.547	59.5111
439.698	101.126	439.698	98.5278	660.029	65.802	660.029	59.4819
441.626	101.547	441.626	100.23	660.511	66.1538	660.511	59.4983
443.555	101.052	443.555	101.813	660.993	66.4658	660.993	59.5795
445.483	100.717	445.483	101.565	661.475	66.7396	661.475	59.7217
447.412	100.212	447.412	101.511	661.957	66.9792	661.957	59.8995
449.34	100.907	449.34	100.401	662.439	67.1888	662.439	60.0758
451.269	101.618	451.269	99.4284	662.921	67.3715	662.921	60.2167
453.197	101.204	453.197	100.77	663.404	67.53	663.404	60.3025
455.126	101.137	455.126	101.03	663.886	67.6662	663.886	60.3315
457.054	101.434	457.054	101.585	664.368	67.7828	664.368	60.3141
458.983	100.741	458.983	101.032	664.85	67.8829	664.85	60.2638
460.911	100.533	460.911	100.133	665.332	67.9698	665.332	60.1883
462.84	100.666	462.84	100.408	665.814	68.0457	665.814	60.0876
464.768	100.963	464.768	99.9534	666.296	68.1102	666.296	59.9561
466.697	100.611	466.697	99.3865	666.778	68.1582	666.778	59.7925
468.625	100.794	468.625	99.3645	667.26	68.1785	667.26	59.6129
470.554	100.709	470.554	99.2704	667.743	68.1581	667.743	59.4601
472.482	100.461	472.482	99.5744	668.225	68.0914	668.225	59.3876
474.411	101.066	474.411	99.3155	668.707	67.9895	668.707	59.416
476.339	101.474	476.339	99.5212	669.189	67.873	669.189	59.5132
478.268	101.139	478.268	99.3952	669.671	67.7584	669.671	59.6264
480.196	101.007	480.196	98.5252	670.153	67.6515	670.153	59.7216
482.125	101.579	482.125	98.2015	670.635	67.5506	670.635	59.7946
484.053	101.878	484.053	98.4491	671.117	67.4518	671.117	59.8627
485.982	101.565	485.982	98.4443	671.6	67.3515	671.6	59.9529
487.91	102.398	487.91	97.8459	672.082	67.2479	672.082	60.0916
489.839	102.776	489.839	97.9754	672.564	67.1404	672.564	60.294
491.767	102.704	491.767	98.3942	673.046	67.0297	673.046	60.5584
493.696	103.225	493.696	98.2595	673.528	66.9163	673.528	60.8657
495.624	103.415	495.624	98.4458	674.01	66.7996	674.01	61.1885
497.553	103.01	497.553	98.6316	674.492	66.6779	674.492	61.5013
499.481	102.82	499.481	98.5189	674.975	66.5482	674.975	61.7895
501.41	103.179	501.41	98.5152	675.457	66.4077	675.457	62.0502
503.338	102.779	503.338	98.1675	675.939	66.2539	675.939	62.2875
505.267	102.35	505.267	97.6516	676.421	66.0859	676.421	62.5055
507.195	102.962	507.195	97.41	676.903	65.9042	676.903	62.7047
509.124	103.594	509.124	97.6166	677.385	65.7106	677.385	62.8818
511.052	103.027	511.052	97.4087	677.867	65.5078	677.867	63.035
512.981	103.028	512.981	96.8582	678.349	65.2989	678.349	63.1674
514.909	102.748	514.909	95.8626	678.832	65.0873	678.832	63.2899
516.838	101.015	516.838	94.9407	679.314	64.8768	679.314	63.4175
518.766	99.9758	518.766	95.3794	679.796	64.6711	679.796	63.5633
520.695	100.194	520.695	95.3399	680.278	64.4737	680.278	63.7322
522.623	100.519	522.623	94.48	680.76	64.287	680.76	63.9194
524.552	100.63	524.552	94.5544	681.242	64.1128	681.242	64.1126
526.48	101.124	526.48	95.2203	681.724	63.9519	681.724	64.3003
528.409	101.95	528.409	95.547	682.206	63.8047	682.206	64.4773
530.337	102.652	530.337	95.683	682.688	63.6716	682.688	64.6478
532.266	102.799	532.266	95.9305	683.171	63.5527	683.171	64.8215
534.194	103.063	534.194	96.9655	683.653	63.448	683.653	65.0066
536.123	103.647	536.123	97.6683	684.135	63.3574	684.135	65.2028
538.051	103.975	538.051	97.7942	684.617	63.2815	684.617	65.3988
539.98	103.923	539.98	97.7276	685.099	63.2228	685.099	65.5757
541.908	103.572	541.908	97.8338	685.581	63.1864	685.581	65.7162
543.837	103.549	543.837	98.0443	686.063	63.1795	686.063	65.8125
545.765	103.819	545.765	98.1105	686.545	63.2099	686.545	65.8714
547.693	103.726	547.693	97.8231	687.028	63.2821	687.028	65.9131
549.622	103.678	549.622	97.5158	687.51	63.3947	687.51	65.9638
551.551	103.902	551.551	97.5252	687.992	63.5376	687.992	66.0475
553.479	103.447	553.479	97.6873	688.474	63.6935	688.474	66.1773
555.408	102.312	555.408	97.2092	688.956	63.8415	688.956	66.3533
557.336	101.277	557.336	95.9874	689.438	63.9624	689.438	66.5644
559.264	99.7408	559.264	93.9615	689.92	64.0427	689.92	66.7946
561.193	98.2815	561.193	92.548	690.403	64.0754	690.403	67.028
563.121	98.7406	563.121	92.9715	690.885	64.0583	690.885	67.2516
565.05	100.09	565.05	94.3227	691.367	63.9896	691.367	67.4556
566.979	101.306	566.979	95.6988	691.849	63.8645	691.849	67.6321
568.907	101.925	568.907	96.5199	692.331	63.6734	692.331	67.7757
570.836	102.262	570.836	96.6138	692.813	63.4031	692.813	67.8843
572.764	102.588	572.764	96.7788	693.295	63.0405	693.295	67.9616
574.693	102.937	574.693	97.5401	693.777	62.5785	693.777	68.0183
576.621	103.411	576.621	98.3393	694.26	62.0222	694.26	68.0707
578.55	103.903	578.55	98.8645	694.742	61.3937	694.742	68.1359
580.478	104.208	580.478	99.5516	695.224	60.7334	695.224	68.2265
582.407	104.444	582.407	99.9739	695.706	60.0984	695.706	68.3461
584.335	104.536	584.335	100.224	696.188	59.5548	696.188	68.4878
586.264	104.392	586.264	100.167	696.67	59.1681	696.67	68.6387
588.192	104.117	588.192	100.003	697.152	58.9924	697.152	68.7858
590.12	103.963	590.12	99.8905	697.634	59.061	697.634	68.9226
592.049	104.085	592.049	99.8536	698.116	59.3797	698.116	69.0514
593.977	104.253	593.977	99.9567	698.599	59.9246	698.599	69.1816
595.906	104.383	595.906	100.058	699.081	60.6449	699.081	69.3242
597.835	104.276	597.835	100.136	699.563	61.4709	699.563	69.4854
599.763	104.079	599.763	100.178	700.045	62.3278	700.045	69.6636
601.692	103.997	601.692	99.8482	700.527	63.1492	700.527	69.85
603.62	103.801	603.62	99.1727	701.009	63.8885	701.009	70.033
605.548	103.474	605.548	98.7012	701.491	64.5222	701.491	70.2034
607.477	103.408	607.477	98.5484	701.973	65.0474	701.973	70.3581
609.405	103.645	609.405	98.7149	702.456	65.4741	702.456	70.4997
611.334	103.927	611.334	99.0572	702.938	65.8167	702.938	70.6343
613.263	104.087	613.263	99.5655	703.42	66.0875	703.42	70.7667
615.191	104.084	615.191	100.068	703.902	66.2944	703.902	70.8982
617.12	104.14	617.12	100.145	704.384	66.4418	704.384	71.0263
619.048	104.191	619.048	100.083	704.866	66.5345	704.866	71.1476
620.976	104.103	620.976	99.8612	705.348	66.5799	705.348	71.2608
622.905	103.93	622.905	99.6587	705.83	66.5897	705.83	71.3688
624.833	103.767	624.833	99.5271	706.313	66.5779	706.313	71.478
626.762	103.838	626.762	99.4063	706.795	66.5579	706.795	71.5948
628.691	103.879	628.691	99.2182	707.277	66.5392	707.277	71.7229
630.619	103.677	630.619	99.1475	707.759	66.5258	707.759	71.8603
632.548	103.449	632.548	99.1009	708.241	66.5168	708.241	72.001
634.476	103.161	634.476	98.8441	708.723	66.5082	708.723	72.138
636.404	102.933	636.404	98.5414	709.205	66.4961	709.205	72.2668
638.333	102.948	638.333	98.2516	709.687	66.478	709.687	72.3877
640.261	102.785	640.261	98.0044	710.17	66.453	710.17	72.5049
642.19	102.418	642.19	97.7823	710.652	66.4215	710.652	72.6233
644.119	102.109	644.119	97.5462	711.134	66.3838	711.134	72.7455
646.047	102.139	646.047	97.3846	711.616	66.3394	711.616	72.8695
647.976	102.601	647.976	97.5721	712.098	66.288	712.098	72.9901
649.904	102.931	649.904	98.0875	712.58	66.2297	712.58	73.1019
651.832	103.17	651.832	98.6567	713.062	66.1664	713.062	73.203
653.761	103.389	653.761	99.0628	713.544	66.1005	713.544	73.2973
655.689	103.337	655.689	98.9956	714.027	66.0344	714.027	73.3929
657.618	103.21	657.618	98.7766	714.509	65.9684	714.509	73.4985
659.546	103.023	659.546	98.8715	714.991	65.9	714.991	73.6189
661.475	103.014	661.475	99.0876	715.473	65.8244	715.473	73.752
663.403	102.97	663.403	98.9391	715.955	65.736	715.955	73.8887
665.332	102.879	665.332	98.5628	716.437	65.6314	716.437	74.0173
667.26	102.788	667.26	98.0015	716.919	65.5107	716.919	74.1278
669.189	102.311	669.189	97.0754	717.401	65.3773	717.401	74.2164
671.117	102.076	671.117	96.7878	717.884	65.2363	717.884	74.2871
673.046	101.751	673.046	96.3468	718.366	65.092	718.366	74.3502
674.975	101.221	674.975	95.4945	718.848	64.9454	718.848	74.4184
676.903	100.944	676.903	95.2228	719.33	64.7942	719.33	74.5025
678.832	101.18	678.832	96.0881	719.812	64.6342	719.812	74.6079
680.76	101.629	680.76	97.0344	720.294	64.4617	720.294	74.7339
682.688	101.943	682.688	97.4399	720.776	64.2756	720.776	74.8742
684.617	101.939	684.617	97.4934	721.258	64.0784	721.258	75.0195
686.545	102.025	686.545	97.4682	721.74	63.8733	721.74	75.1596
688.474	102.092	688.474	97.5445	722.223	63.6619	722.223	75.2846
690.403	101.937	690.403	97.695	722.705	63.4417	722.705	75.3862
692.331	101.957	692.331	97.8075	723.187	63.2063	723.187	75.4585
694.26	101.973	694.26	97.8346	723.669	62.949	723.669	75.4997
696.188	101.696	696.188	97.7695	724.151	62.6672	724.151	75.5136
698.116	101.737	698.116	97.7454	724.633	62.3677	724.633	75.5095
700.045	102.146	700.045	97.9303	725.115	62.0686	725.115	75.501
701.973	102.37	701.973	98.195	725.597	61.7972	725.597	75.5021
703.902	102.31	703.902	98.454	726.08	61.584	726.08	75.523
705.83	102.414	705.83	98.6997	726.562	61.4547	726.562	75.566
707.759	102.526	707.759	98.9549	727.044	61.4231	727.044	75.6253
709.687	102.609	709.687	99.1908	727.526	61.4885	727.526	75.6886
711.616	102.728	711.616	99.3351	728.008	61.6367	728.008	75.7426
713.544	102.761	713.544	99.3328	728.49	61.8463	728.49	75.7782
715.473	102.724	715.473	99.378	728.972	62.0935	728.972	75.793
717.401	102.563	717.401	99.4143	729.455	62.3575	729.455	75.7917
719.33	102.356	719.33	99.2578	729.937	62.6222	729.937	75.7836
721.258	102.073	721.258	98.793	730.419	62.8764	730.419	75.7779
723.187	101.577	723.187	98.0787	730.901	63.1122	730.901	75.7819
725.115	100.875	725.115	97.1843	731.383	63.3237	731.383	75.8001
727.044	100.39	727.044	96.6188	731.865	63.5071	731.865	75.8371
728.972	100.476	728.972	96.5091	732.347	63.6606	732.347	75.9005
730.901	100.678	730.901	96.4618	732.829	63.7855	732.829	76.0023
732.829	100.564	732.829	96.3006	733.312	63.8855	733.312	76.1576
734.758	100.525	734.758	96.2679	733.794	63.9667	733.794	76.3796
736.686	100.795	736.686	96.5974	734.276	64.0351	734.276	76.674
738.615	101.237	738.615	97.2278	734.758	64.0959	734.758	77.0355
740.543	101.439	740.543	97.7758	735.24	64.1517	735.24	77.448
742.472	101.283	742.472	97.9117	735.722	64.2033	735.722	77.8882
744.4	101.082	744.4	97.578	736.204	64.2502	736.204	78.3328
746.329	100.83	746.329	96.9038	736.686	64.2917	736.686	78.764
748.257	100.356	748.257	96.0892	737.169	64.328	737.169	79.1737
750.186	99.7132	750.186	95.1844	737.651	64.36	737.651	79.5635
752.114	99.2427	752.114	94.6633	738.133	64.389	738.133	79.9426
754.043	99.358	754.043	94.8122	738.615	64.4166	738.615	80.3231
755.971	99.8766	755.971	95.5278	739.097	64.4437	739.097	80.7165
757.9	100.413	757.9	96.5874	739.579	64.4713	739.579	81.1309
759.828	100.976	759.828	97.5743	740.061	64.5001	740.061	81.5704
761.757	101.423	761.757	98.2648	740.543	64.5304	740.543	82.0348
763.685	101.672	763.685	98.7117	741.026	64.5614	741.026	82.5203
765.614	101.659	765.614	98.927	741.508	64.5905	741.508	83.0188
767.542	101.524	767.542	99.005	741.99	64.6131	741.99	83.5173
769.471	101.379	769.471	98.9559	742.472	64.6231	742.472	83.9977
771.399	101.129	771.399	98.7882	742.954	64.6145	742.954	84.4374
773.328	100.768	773.328	98.4993	743.436	64.583	743.436	84.8112
775.256	100.63	775.256	98.2342	743.918	64.5284	743.918	85.0945
777.185	100.569	777.185	98.035	744.4	64.4541	744.4	85.2671
779.113	100.356	779.113	97.7173	744.883	64.3667	744.883	85.3167
781.042	100.02	781.042	97.1302	745.365	64.2741	745.365	85.2424
782.97	99.5256	782.97	96.379	745.847	64.1828	745.847	85.0547
784.899	98.843	784.899	95.2179	746.329	64.0974	746.329	84.7745
786.827	98.1011	786.827	93.6904	746.811	64.0196	746.811	84.4288
788.756	97.0644	788.756	92.0174	747.293	63.9496	747.293	84.0469
790.684	95.8118	790.684	90.5846	747.775	63.887	747.775	83.6557
792.613	94.9951	792.613	90.0165	748.257	63.8315	748.257	83.2777
794.541	95.1883	794.541	90.6163	748.74	63.7827	748.74	82.9286
796.47	95.9956	796.47	91.7647	749.222	63.7383	749.222	82.6174
798.398	96.7294	798.398	92.548	749.704	63.6937	749.704	82.3461
800.327	96.9711	800.327	92.8385	750.186	63.6419	750.186	82.1108
802.255	96.885	802.255	92.7554	750.668	63.5748	750.668	81.9044
804.184	96.5429	804.184	92.203	751.15	63.4862	751.15	81.7186
806.112	95.8818	806.112	91.3022	751.632	63.3738	751.632	81.5473
808.041	94.8723	808.041	90.0942	752.114	63.2405	752.114	81.3885
809.969	93.2995	809.969	88.2286	752.597	63.0934	752.597	81.2449
811.898	91.4626	811.898	86.0371	753.079	62.9415	753.079	81.1217
813.826	90.4047	813.826	84.121	753.561	62.7924	753.561	81.0246
815.755	89.7087	815.755	82.3427	754.043	62.6496	754.043	80.9568
817.683	88.7461	817.683	80.5399	754.525	62.5121	754.525	80.9168
819.612	87.5188	819.612	78.8461	755.007	62.3755	755.007	80.8988
821.54	86.2515	821.54	77.6918	755.489	62.2346	755.489	80.8939
823.469	85.1038	823.469	76.9882	755.971	62.0856	755.971	80.8929
825.397	84.7604	825.397	77.0068	756.454	61.9275	756.454	80.8884
827.326	85.4254	827.326	77.9432	756.936	61.7612	756.936	80.8766
829.254	86.6351	829.254	79.5049	757.418	61.5887	757.418	80.8573
831.183	87.8611	831.183	81.2243	757.9	61.4113	757.9	80.8335
833.111	89.1793	833.111	83.0517	758.382	61.2291	758.382	80.8101
835.04	90.9351	835.04	85.1767	758.864	61.0419	758.864	80.7922
836.968	92.95	836.968	87.3504	759.346	60.85	759.346	80.7844
838.897	94.8061	838.897	89.3955	759.828	60.655	759.828	80.7895
840.825	96.4001	840.825	91.3804	760.311	60.4599	760.311	80.8088
842.754	97.8218	842.754	93.0328	760.793	60.2673	760.793	80.8415
844.682	98.8754	844.682	94.3126	761.275	60.078	761.275	80.8853
846.611	99.5106	846.611	95.3883	761.757	59.89	761.757	80.9374
848.539	99.991	848.539	96.1631	762.239	59.6995	762.239	80.9955
850.468	100.394	850.468	96.6877	762.721	59.5025	762.721	81.0588
852.396	100.766	852.396	97.1177	763.203	59.2974	763.203	81.1279
854.325	101.053	854.325	97.4604	763.685	59.0862	763.685	81.2048
856.253	101.126	856.253	97.685	764.168	58.8742	764.168	81.2913
858.182	101.056	858.182	97.804	764.65	58.6677	764.65	81.3879
860.11	101.043	860.11	97.6848	765.132	58.4708	765.132	81.4925
862.039	100.947	862.039	97.4716	765.614	58.2837	765.614	81.6016
863.967	100.761	863.967	97.3029	766.096	58.1024	766.096	81.7106
865.896	100.61	865.896	96.9826	766.578	57.9202	766.578	81.8162
867.824	100.487	867.824	96.6034	767.06	57.7318	767.06	81.9174
869.753	100.139	869.753	96.1865	767.542	57.5349	767.542	82.0155
871.681	99.7412	871.681	95.6534	768.024	57.3312	768.024	82.1132
873.61	99.3588	873.61	94.9795	768.507	57.1251	768.507	82.2126
875.538	98.7722	875.538	94.2571	768.989	56.9203	768.989	82.3144
877.467	97.9662	877.467	93.321	769.471	56.7177	769.471	82.4167
879.395	97.1271	879.395	92.3863	769.953	56.5138	769.953	82.5166
881.324	96.7015	881.324	91.7429	770.435	56.3018	770.435	82.6113
883.252	96.7403	883.252	91.5548	770.917	56.0746	770.917	82.6998
885.181	96.9565	885.181	91.7468	771.399	55.8267	771.399	82.7839
887.109	97.1818	887.109	92.0516	771.881	55.5558	771.881	82.8672
889.038	97.4237	889.038	92.3356	772.364	55.2628	772.364	82.9548
890.966	97.6519	890.966	92.6642	772.846	54.9499	772.846	83.0505
892.895	97.9444	892.895	93.0954	773.328	54.6188	773.328	83.1565
894.823	98.2711	894.823	93.5434	773.81	54.2699	773.81	83.2729
896.752	98.564	896.752	93.9514	774.292	53.903	774.292	83.3987
898.68	98.8848	898.68	94.287	774.774	53.5183	774.774	83.532
900.609	98.966	900.609	94.493	775.256	53.1179	775.256	83.6714
902.537	98.7172	902.537	94.5206	775.739	52.7052	775.739	83.8159
904.466	98.0446	904.466	94.3095	776.221	52.2835	776.221	83.9646
906.394	97.5859	906.394	94.2791	776.703	51.8538	776.703	84.1166
908.323	98.2301	908.323	94.9433	777.185	51.413	777.185	84.2709
910.251	99.1008	910.251	95.6138	777.667	50.9545	777.667	84.4274
912.18	99.2866	912.18	95.6354	778.149	50.4703	778.149	84.5868
914.108	98.8444	914.108	95.056	778.631	49.9544	778.631	84.7511
916.037	98.0753	916.037	94.2909	779.113	49.4057	779.113	84.9223
917.965	97.5624	917.965	93.794	779.596	48.828	779.596	85.1013
919.894	97.6538	919.894	93.8625	780.078	48.2287	780.078	85.2864
921.822	98.0798	921.822	94.3025	780.56	47.6151	780.56	85.4727
923.751	98.4732	923.751	94.9668	781.042	46.992	781.042	85.6524
925.679	98.9159	925.679	95.9367	781.524	46.3599	781.524	85.8174
927.608	99.426	927.608	97.0414	782.006	45.7171	782.006	85.9605
929.536	99.9215	929.536	97.9642	782.488	45.0626	782.488	86.0784
931.465	100.191	931.465	98.5513	782.97	44.3988	782.97	86.1716
933.393	100.248	933.393	98.9219	783.452	43.7325	783.452	86.2441
935.322	100.218	935.322	99.2017	783.935	43.0733	783.935	86.302
937.25	100.138	937.25	99.2131	784.417	42.4303	784.417	86.3517
939.179	99.9783	939.179	99.0191	784.899	41.8086	784.899	86.3985
941.107	99.7224	941.107	98.7927	785.381	41.2097	785.381	86.4461
943.036	99.4805	943.036	98.6211	785.863	40.6325	785.863	86.4968
944.964	99.3276	944.964	98.489	786.345	40.0778	786.345	86.5521
946.893	99.2242	946.893	98.389	786.827	39.5508	786.827	86.6124
948.821	99.1815	948.821	98.3952	787.309	39.0629	787.309	86.6776
950.75	99.2264	950.75	98.4856	787.792	38.6289	787.792	86.746
952.678	99.1873	952.678	98.526	788.274	38.2639	788.274	86.8151
954.607	99.0745	954.607	98.5343	788.756	37.9805	788.756	86.8814
956.535	98.9998	956.535	98.5386	789.238	37.7889	789.238	86.942
958.464	98.9191	958.464	98.5318	789.72	37.7	789.72	86.995
960.392	98.7284	960.392	98.3747	790.202	37.7299	790.202	87.0405
962.321	98.4003	962.321	98.0822	790.684	37.9024	790.684	87.0793
964.249	98.0717	964.249	97.7345	791.167	38.2471	791.167	87.1119
966.178	97.8034	966.178	97.3356	791.649	38.7932	791.649	87.1363
968.106	97.6541	968.106	97.0743	792.131	39.561	792.131	87.1476
970.035	97.4466	970.035	96.8842	792.613	40.556	792.613	87.1381
971.963	97.1129	971.963	96.5918	793.095	41.7674	793.095	87.0992
973.892	96.7856	973.892	96.2641	793.577	43.1715	793.577	87.024
975.82	96.6579	975.82	96.0964	794.059	44.7382	794.059	86.9095
977.749	96.7222	977.749	96.1518	794.541	46.4362	794.541	86.7573
979.677	96.9051	979.677	96.4082	795.024	48.2357	795.024	86.5731
981.606	97.1254	981.606	96.8939	795.506	50.1079	795.506	86.3642
983.534	97.3525	983.534	97.4677	795.988	52.0249	795.988	86.1365
985.463	97.5989	985.463	97.9488	796.47	53.9586	796.47	85.8928
987.391	97.8199	987.391	98.3106	796.952	55.8825	796.952	85.6321
989.32	97.885	989.32	98.5656	797.434	57.7718	797.434	85.3517
991.248	97.8693	991.248	98.7292	797.916	59.6035	797.916	85.0491
993.177	97.8826	993.177	98.7766	798.398	61.355	798.398	84.7254
995.105	97.8977	995.105	98.7873	798.88	63.0021	798.88	84.3861
997.034	97.84	997.034	98.8411	799.363	64.5183	799.363	84.0413
998.962	97.6924	998.962	98.8679	799.845	65.8757	799.845	83.7031
1000.89	97.589	1000.89	98.7671	800.327	67.0482	800.327	83.3831
1002.82	97.4833	1002.82	98.6538	800.809	68.0144	800.809	83.0906
1004.75	97.2992	1004.75	98.5042	801.291	68.7603	801.291	82.8317
1006.68	97.0905	1006.68	98.2233	801.773	69.2793	801.773	82.6102
1008.61	96.8719	1008.61	97.9742	802.255	69.5717	802.255	82.4283
1010.53	96.6089	1010.53	97.5813	802.737	69.6432	802.737	82.2876
1012.46	95.9661	1012.46	96.534	803.22	69.5024	803.22	82.1881
1014.39	94.8564	1014.39	95.0261	803.702	69.1605	803.702	82.128
1016.32	94.2092	1016.32	94.6265	804.184	68.6295	804.184	82.1026
1018.25	95.1732	1018.25	96.1221	804.666	67.9219	804.666	82.1052
1020.18	96.3246	1020.18	97.6842	805.148	67.0492	805.148	82.1284
1022.1	96.7445	1022.1	98.2348	805.63	66.0224	805.63	82.1653
1024.03	96.8187	1024.03	98.2746	806.112	64.8514	806.112	82.2112
1025.96	96.7626	1025.96	98.1595	806.595	63.5461	806.595	82.263
1027.89	96.7222	1027.89	97.9987	807.077	62.1174	807.077	82.3182
1029.82	96.5792	1029.82	97.7428	807.559	60.5785	807.559	82.374
1031.75	96.2524	1031.75	97.307	808.041	58.9468	808.041	82.4262
1033.67	95.9187	1033.67	96.6907	808.523	57.2472	808.523	82.4702
1035.6	95.6934	1035.6	96.2258	809.005	55.5152	809.005	82.5019
1037.53	95.4966	1037.53	95.7341	809.487	53.8007	809.487	82.5199
1039.46	95.0089	1039.46	94.6702	809.969	52.1688	809.969	82.5249
1041.39	93.9255	1041.39	92.6666	810.452	50.6975	810.452	82.52
1043.32	92.3873	1043.32	89.9379	810.934	49.4707	810.934	82.5077
1045.25	90.8579	1045.25	87.7152	811.416	48.5665	811.416	82.4885
1047.17	90.328	1047.17	87.5202	811.898	48.045	811.898	82.4596
1049.1	91.6874	1049.1	89.9669	812.38	47.9387	812.38	82.4158
1051.03	93.9302	1051.03	93.3208	812.862	48.2486	812.862	82.3521
1052.96	95.5113	1052.96	95.6986	813.344	48.9466	813.344	82.2663
1054.89	96.2094	1054.89	96.8815	813.826	49.9822	813.826	82.16
1056.82	96.438	1056.82	97.3666	814.308	51.2891	814.308	82.0386
1058.75	96.5294	1058.75	97.4851	814.791	52.7934	814.791	81.9086
1060.67	96.5736	1060.67	97.4903	815.273	54.4196	815.273	81.775
1062.6	96.5021	1062.6	97.4051	815.755	56.0965	815.755	81.6385
1064.53	96.4197	1064.53	97.2549	816.237	57.7623	816.237	81.496
1066.46	96.3399	1066.46	97.1569	816.719	59.3672	816.719	81.3421
1068.39	96.2773	1068.39	97.0223	817.201	60.8741	817.201	81.1716
1070.32	96.2498	1070.32	96.8751	817.683	62.2573	817.683	80.9816
1072.24	96.2055	1072.24	96.7412	818.165	63.4995	818.165	80.7717
1074.17	96.1487	1074.17	96.5883	818.648	64.5892	818.648	80.5424
1076.1	96.1216	1076.1	96.4671	819.13	65.5203	819.13	80.2925
1078.03	96.0689	1078.03	96.2713	819.612	66.2915	819.612	80.0169
1079.96	95.9898	1079.96	95.9615	820.094	66.9075	820.094	79.7067
1081.89	95.844	1081.89	95.6444	820.576	67.38	820.576	79.3507
1083.82	95.604	1083.82	95.3036	821.058	67.7277	821.058	78.939
1085.74	95.4046	1085.74	94.9474	821.54	67.9756	821.54	78.4651
1087.67	95.2562	1087.67	94.5583	822.023	68.1525	822.023	77.9275
1089.6	95.0886	1089.6	94.0561	822.505	68.2884	822.505	77.3279
1091.53	94.8544	1091.53	93.4441	822.987	68.411	822.987	76.6677
1093.46	94.6056	1093.46	92.7895	823.469	68.5426	823.469	75.9446
1095.39	94.3566	1095.39	92.1387	823.951	68.6985	823.951	75.1512
1097.32	94.0446	1097.32	91.3929	824.433	68.8865	824.433	74.2756
1099.24	93.6308	1099.24	90.6044	824.915	69.1084	824.915	73.3064
1101.17	93.1548	1101.17	89.6892	825.397	69.3609	825.397	72.2369
1103.1	92.6235	1103.1	88.684	825.88	69.6386	825.88	71.0703
1105.03	92.0661	1105.03	87.7109	826.362	69.9349	826.362	69.8219
1106.96	91.4505	1106.96	86.843	826.844	70.2435	826.844	68.5178
1108.89	90.8511	1108.89	86.0317	827.326	70.5597	827.326	67.1935
1110.82	90.3736	1110.82	85.3924	827.808	70.8808	827.808	65.8913
1112.74	90.0197	1112.74	84.8656	828.29	71.2063	828.29	64.6603
1114.67	89.663	1114.67	84.3721	828.772	71.5372	828.772	63.5563
1116.6	89.2068	1116.6	83.8163	829.254	71.8747	829.254	62.6411
1118.53	88.6935	1118.53	83.1889	829.736	72.2189	829.736	61.9779
1120.46	88.0781	1120.46	82.4333	830.219	72.5678	830.219	61.6217
1122.39	87.386	1122.39	81.6189	830.701	72.9172	830.701	61.6083
1124.32	86.6517	1124.32	80.7995	831.183	73.2609	831.183	61.9455
1126.24	86.0347	1126.24	80.0987	831.665	73.5926	831.665	62.613
1128.17	85.534	1128.17	79.5619	832.147	73.907	832.147	63.5682
1130.1	85.1965	1130.1	79.2881	832.629	74.2007	832.629	64.7567
1132.03	84.9857	1132.03	79.0745	833.111	74.4726	833.111	66.1221
1133.96	84.7335	1133.96	78.8958	833.593	74.7228	833.593	67.6114
1135.89	84.2652	1135.89	78.703	834.076	74.9518	834.076	69.1763
1137.81	83.7733	1137.81	78.611	834.558	75.1591	834.558	70.7731
1139.74	83.5602	1139.74	78.8493	835.04	75.343	835.04	72.3624
1141.67	83.7927	1141.67	79.5276	835.522	75.4999	835.522	73.9107
1143.6	84.424	1143.6	80.4611	836.004	75.6252	836.004	75.3919
1145.53	85.5563	1145.53	81.7193	836.486	75.7137	836.486	76.7892
1147.46	87.0118	1147.46	83.1711	836.968	75.7611	836.968	78.0941
1149.38	88.4808	1149.38	84.5726	837.451	75.7642	837.451	79.3051
1151.31	89.7179	1151.31	85.6077	837.933	75.7223	837.933	80.424
1153.24	90.556	1153.24	86.3186	838.415	75.6368	838.415	81.4532
1155.17	90.9524	1155.17	86.745	838.897	75.5112	838.897	82.3951
1157.1	91.0383	1157.1	86.9275	839.379	75.3503	839.379	83.251
1159.03	90.9214	1159.03	87.0442	839.861	75.1599	839.861	84.023
1160.96	90.8847	1160.96	87.3003	840.343	74.9455	840.343	84.7148
1162.88	91.322	1162.88	87.8223	840.825	74.7124	840.825	85.3327
1164.81	92.1833	1164.81	88.4815	841.308	74.4655	841.308	85.8848
1166.74	92.8815	1166.74	88.8977	841.79	74.2084	841.79	86.3798
1168.67	93.0947	1168.67	88.7692	842.272	73.9435	842.272	86.8257
1170.6	92.7463	1170.6	88.0235	842.754	73.6716	842.754	87.228
1172.53	91.8164	1172.53	86.842	843.236	73.3913	843.236	87.5897
1174.46	90.6838	1174.46	85.8246	843.718	73.0994	843.718	87.9118
1176.38	90.3048	1176.38	85.7047	844.2	72.7914	844.2	88.1947
1178.31	91.054	1178.31	86.5976	844.682	72.4626	844.682	88.4398
1180.24	92.4606	1180.24	88.261	845.164	72.1085	845.164	88.6504
1182.17	93.9847	1182.17	90.1435	845.647	71.7251	845.647	88.8316
1184.1	95.263	1184.1	91.678	846.129	71.309	846.129	88.9897
1186.03	96.0571	1186.03	92.528	846.611	70.8566	846.611	89.1306
1187.95	96.4074	1187.95	92.8435	847.093	70.3635	847.093	89.2587
1189.88	96.4139	1189.88	92.8052	847.575	69.824	847.575	89.3759
1191.81	96.1703	1191.81	92.5247	848.057	69.232	848.057	89.4819
1193.74	95.7522	1193.74	92.0789	848.539	68.5815	848.539	89.575
1195.67	95.2052	1195.67	91.4538	849.021	67.8673	849.021	89.6531
1197.6	94.6382	1197.6	90.8527	849.504	67.0864	849.504	89.7146
1199.53	94.4396	1199.53	90.6717	849.986	66.2385	849.986	89.759
1201.45	94.8487	1201.45	91.0928	850.468	65.3267	850.468	89.7873
1203.38	95.66	1203.38	91.9338	850.95	64.3587	850.95	89.8013
1205.31	96.5584	1205.31	92.8193	851.432	63.349	851.432	89.8037
1207.24	97.2833	1207.24	93.487	851.914	62.3213	851.914	89.7976
1209.17	97.77	1209.17	93.8966	852.396	61.3113	852.396	89.7856
1211.1	98.1104	1211.1	94.2077	852.879	60.3669	852.879	89.7691
1213.03	98.3186	1213.03	94.5801	853.361	59.5472	853.361	89.748
1214.95	98.4664	1214.95	94.9688	853.843	58.9172	853.843	89.7201
1216.88	98.5534	1216.88	95.324	854.325	58.5408	854.325	89.6815
1218.81	98.5749	1218.81	95.5673	854.807	58.4731	854.807	89.6279
1220.74	98.5121	1220.74	95.529	855.289	58.7546	855.289	89.5559
1222.67	98.3396	1222.67	95.2773	855.771	59.4056	855.771	89.4651
1224.6	98.098	1224.6	94.8595	856.253	60.4237	856.253	89.3589
1226.53	97.7909	1226.53	94.3564	856.736	61.7812	856.736	89.2442
1228.45	97.4774	1228.45	93.9236	857.218	63.426	857.218	89.129
1230.38	97.2556	1230.38	93.6639	857.7	65.2855	857.7	89.0205
1232.31	97.1351	1232.31	93.5408	858.182	67.2737	858.182	88.9218
1234.24	97.1087	1234.24	93.6418	858.664	69.3017	858.664	88.8313
1236.17	97.2495	1236.17	93.9386	859.146	71.2861	859.146	88.7423
1238.1	97.6101	1238.1	94.3336	859.628	73.1564	859.628	88.6459
1240.03	97.9704	1240.03	94.7322	860.11	74.8576	860.11	88.5329
1241.95	98.1994	1241.95	94.9512	860.592	76.3513	860.592	88.3968
1243.88	98.298	1243.88	94.9576	861.075	77.6155	861.075	88.2341
1245.81	98.2619	1245.81	94.8026	861.557	78.643	861.557	88.0447
1247.74	98.0592	1247.74	94.4588	862.039	79.4403	862.039	87.83
1249.67	97.7678	1249.67	93.99	862.521	80.0242	862.521	87.5917
1251.6	97.4661	1251.6	93.4791	863.003	80.4178	863.003	87.3308
1253.52	97.2285	1253.52	93.0548	863.485	80.6458	863.485	87.0481
1255.45	97.0807	1255.45	92.7665	863.967	80.7308	863.967	86.7441
1257.38	97.1292	1257.38	92.7782	864.449	80.6919	864.449	86.42
1259.31	97.437	1259.31	93.1216	864.932	80.5436	864.932	86.0769
1261.24	98.0229	1261.24	93.7877	865.414	80.2975	865.414	85.7146
1263.17	98.6505	1263.17	94.5893	865.896	79.9637	865.896	85.3305
1265.1	99.162	1265.1	95.3204	866.378	79.5517	866.378	84.9189
1267.02	99.4915	1267.02	95.8287	866.86	79.0717	866.86	84.4715
1268.95	99.6333	1268.95	96.0747	867.342	78.535	867.342	83.9799
1270.88	99.6207	1270.88	96.058	867.824	77.9546	867.824	83.438
1272.81	99.5038	1272.81	95.8389	868.307	77.3462	868.307	82.8437
1274.74	99.2879	1274.74	95.4871	868.789	76.7287	868.789	82.1989
1276.67	99.0215	1276.67	95.0622	869.271	76.1239	869.271	81.5076
1278.59	98.7784	1278.59	94.6236	869.753	75.5561	869.753	80.7733
1280.52	98.6012	1280.52	94.3198	870.235	75.051	870.235	79.9964
1282.45	98.5286	1282.45	94.1511	870.717	74.6343	870.717	79.1731
1284.38	98.5584	1284.38	94.0859	871.199	74.3309	871.199	78.298
1286.31	98.6567	1286.31	94.0712	871.681	74.1637	871.681	77.3661
1288.24	98.7127	1288.24	94.022	872.163	74.1519	872.163	76.3767
1290.16	98.655	1290.16	93.9105	872.646	74.3087	872.646	75.3344
1292.09	98.5233	1292.09	93.742	873.128	74.6383	873.128	74.2496
1294.02	98.31	1294.02	93.4904	873.61	75.1334	873.61	73.1366
1295.95	97.982	1295.95	93.047	874.092	75.7738	874.092	72.0135
1297.88	97.5165	1297.88	92.3722	874.574	76.5266	874.574	70.9023
1299.81	96.8615	1299.81	91.3122	875.056	77.3482	875.056	69.8318
1301.74	95.8879	1301.74	89.8399	875.538	78.1877	875.538	68.8397
1303.66	94.4778	1303.66	87.9984	876.02	78.9919	876.02	67.9727
1305.59	93.1032	1305.59	86.2261	876.503	79.711	876.503	67.2833
1307.52	92.6188	1307.52	85.4092	876.985	80.3042	876.985	66.8215
1309.45	92.8266	1309.45	85.4797	877.467	80.7442	877.467	66.6269
1311.38	93.0138	1311.38	85.783	877.949	81.0184	877.949	66.7226
1313.31	92.9482	1313.31	85.9248	878.431	81.1278	878.431	67.1132
1315.24	92.6898	1315.24	85.8542	878.913	81.0834	878.913	67.7867
1317.16	92.4429	1317.16	85.7951	879.395	80.9023	879.395	68.7182
1319.09	92.6476	1319.09	86.2601	879.877	80.6035	879.877	69.8726
1321.02	93.6243	1321.02	87.5606	880.36	80.2064	880.36	71.2069
1322.95	95.1874	1322.95	89.4826	880.842	79.7297	880.842	72.6722
1324.88	96.7972	1324.88	91.5802	881.324	79.1914	881.324	74.2171
1326.81	98.096	1326.81	93.3324	881.806	78.6088	881.806	75.7916
1328.73	99.0265	1328.73	94.6029	882.288	77.9995	882.288	77.3523
1330.66	99.6159	1330.66	95.4325	882.77	77.3817	882.77	78.8639
1332.59	99.9994	1332.59	96.0107	883.252	76.7755	883.252	80.3011
1334.52	100.245	1334.52	96.443	883.734	76.2028	883.734	81.6462
1336.45	100.418	1336.45	96.859	884.217	75.6881	884.217	82.8882
1338.38	100.574	1338.38	97.2787	884.699	75.2561	884.699	84.0208
1340.31	100.714	1340.31	97.6371	885.181	74.9303	885.181	85.0412
1342.23	100.793	1342.23	97.8312	885.663	74.7288	885.663	85.9501
1344.16	100.851	1344.16	97.984	886.145	74.6618	886.145	86.7512
1346.09	100.846	1346.09	98.0873	886.627	74.7288	886.627	87.4507
1348.02	100.831	1348.02	98.0914	887.109	74.9181	887.109	88.0568
1349.95	100.818	1349.95	98.0011	887.591	75.2079	887.591	88.5784
1351.88	100.776	1351.88	97.8685	888.073	75.5689	888.073	89.0249
1353.81	100.739	1353.81	97.7447	888.556	75.969	888.556	89.4052
1355.73	100.707	1355.73	97.6545	889.038	76.378	889.038	89.727
1357.66	100.692	1357.66	97.5425	889.52	76.772	889.52	89.9971
1359.59	100.69	1359.59	97.4782	890.002	77.1349	890.002	90.2209
1361.52	100.66	1361.52	97.4817	890.484	77.4586	890.484	90.4033
1363.45	100.606	1363.45	97.4732	890.966	77.741	890.966	90.5486
1365.38	100.586	1365.38	97.4094	891.448	77.9828	891.448	90.6617
1367.31	100.611	1367.31	97.409	891.931	78.186	891.931	90.7481
1369.23	100.601	1369.23	97.4514	892.413	78.353	892.413	90.8136
1371.16	100.615	1371.16	97.4982	892.895	78.486	892.895	90.8634
1373.09	100.642	1373.09	97.5554	893.377	78.5881	893.377	90.9013
1375.02	100.625	1375.02	97.6169	893.859	78.6627	893.859	90.929
1376.95	100.598	1376.95	97.5346	894.341	78.7136	894.341	90.9458
1378.88	100.554	1378.88	97.4292	894.823	78.7438	894.823	90.9491
1380.81	100.502	1380.81	97.2696	895.305	78.7552	895.305	90.9359
1382.73	100.417	1382.73	97.0735	895.788	78.7483	895.788	90.9041
1384.66	100.347	1384.66	96.8901	896.27	78.7225	896.27	90.8532
1386.59	100.237	1386.59	96.7935	896.752	78.677	896.752	90.7845
1388.52	100.035	1388.52	96.6544	897.234	78.6113	897.234	90.7012
1390.45	99.8937	1390.45	96.4532	897.716	78.5243	897.716	90.6066
1392.38	99.7328	1392.38	96.3063	898.198	78.4139	898.198	90.5031
1394.3	99.5737	1394.3	96.2949	898.68	78.2756	898.68	90.3917
1396.23	99.5692	1396.23	96.3836	899.162	78.1023	899.162	90.2711
1398.16	99.7767	1398.16	96.6256	899.645	77.885	899.645	90.1378
1400.09	100.092	1400.09	97.059	900.127	77.6158	900.127	89.9866
1402.02	100.346	1402.02	97.3608	900.609	77.2914	900.609	89.8107
1403.95	100.494	1403.95	97.5805	901.091	76.9166	901.091	89.603
1405.88	100.467	1405.88	97.5833	901.573	76.5063	901.573	89.3564
1407.8	100.325	1407.8	97.4028	902.055	76.0856	902.055	89.0648
1409.73	100.074	1409.73	97.0967	902.537	75.6867	902.537	88.7239
1411.66	99.7262	1411.66	96.6279	903.019	75.3434	903.019	88.3312
1413.59	99.3801	1413.59	96.0908	903.502	75.0848	903.502	87.8861
1415.52	99.1421	1415.52	95.6315	903.984	74.9293	903.984	87.3901
1417.45	98.9375	1417.45	95.2253	904.466	74.8809	904.466	86.8466
1419.38	98.4464	1419.38	94.6728	904.948	74.9293	904.948	86.2615
1421.3	98.0601	1421.3	94.1088	905.43	75.0526	905.43	85.6457
1423.23	97.9014	1423.23	93.8097	905.912	75.2228	905.912	85.0175
1425.16	97.879	1425.16	93.7824	906.394	75.412	906.394	84.4046
1427.09	98.0741	1427.09	93.8974	906.876	75.5963	906.876	83.8457
1429.02	98.2559	1429.02	94.0769	907.359	75.7587	907.359	83.3868
1430.95	98.3871	1430.95	94.2944	907.841	75.8897	907.841	83.0757
1432.87	98.5533	1432.87	94.4637	908.323	75.9857	908.323	82.9524
1434.8	98.8159	1434.8	94.6766	908.805	76.0478	908.805	83.0416
1436.73	99.1763	1436.73	95.1718	909.287	76.0791	909.287	83.3473
1438.66	99.2778	1438.66	95.3662	909.769	76.084	909.769	83.8516
1440.59	99.0554	1440.59	95.1837	910.251	76.0677	910.251	84.5186
1442.52	98.7252	1442.52	94.9961	910.734	76.0366	910.734	85.3004
1444.44	98.714	1444.44	95.1335	911.216	75.9984	911.216	86.144
1446.37	99.1277	1446.37	95.7138	911.698	75.9625	911.698	86.999
1448.3	99.7931	1448.3	96.6582	912.18	75.9394	912.18	87.8231
1450.23	100.283	1450.23	97.2521	912.662	75.9393	912.662	88.5856
1452.16	100.505	1452.16	97.4909	913.144	75.9703	913.144	89.2686
1454.09	100.522	1454.09	97.4703	913.626	76.038	913.626	89.8648
1456.02	100.487	1456.02	97.4941	914.108	76.1437	914.108	90.375
1457.94	100.458	1457.94	97.8785	914.591	76.2854	914.591	90.8048
1459.87	100.561	1459.87	97.8499	915.073	76.4581	915.073	91.1623
1461.8	100.63	1461.8	97.7682	915.555	76.6553	915.555	91.4566
1463.73	100.674	1463.73	97.8019	916.037	76.8704	916.037	91.6966
1465.66	100.594	1465.66	97.8388	916.519	77.0976	916.519	91.8906
1467.59	100.54	1467.59	97.7283	917.001	77.3326	917.001	92.046
1469.52	100.462	1469.52	97.5751	917.483	77.5721	917.483	92.1687
1471.44	100.35	1471.44	97.396	917.965	77.8132	917.965	92.2631
1473.37	99.983	1473.37	96.9189	918.447	78.0531	918.447	92.3322
1475.3	99.5226	1475.3	96.2631	918.93	78.2885	918.93	92.3785
1477.23	98.7964	1477.23	95.2007	919.412	78.5165	919.412	92.4049
1479.16	98.0722	1479.16	93.9679	919.894	78.7352	919.894	92.4154
1481.09	97.0229	1481.09	92.3016	920.376	78.944	920.376	92.4147
1483.02	95.8029	1483.02	90.4625	920.858	79.1441	920.858	92.4086
1484.94	94.9244	1484.94	89.2089	921.34	79.3379	921.34	92.402
1486.87	94.4337	1486.87	88.8919	921.822	79.5285	921.822	92.3984
1488.8	94.5552	1488.8	89.6468	922.304	79.7186	922.304	92.399
1490.73	96.1735	1490.73	92.0015	922.787	79.9102	922.787	92.4031
1492.66	97.6711	1492.66	93.6271	923.269	80.1049	923.269	92.4081
1494.59	98.7	1494.59	94.5189	923.751	80.3036	923.751	92.411
1496.52	99.3811	1496.52	95.0694	924.233	80.5069	924.233	92.4095
1498.44	99.5051	1498.44	95.0314	924.715	80.7148	924.715	92.4025
1500.37	99.3578	1500.37	94.7072	925.197	80.926	925.197	92.3899
1502.3	99.2162	1502.3	94.4445	925.679	81.1381	925.679	92.3723
1504.23	99.0707	1504.23	94.2624	926.161	81.3467	926.161	92.3506
1506.16	98.6222	1506.16	94.1671	926.644	81.5467	926.644	92.325
1508.09	97.5945	1508.09	93.6208	927.126	81.7331	927.126	92.2953
1510.01	97.156	1510.01	93.1272	927.608	81.902	927.608	92.2618
1511.94	96.8089	1511.94	92.8572	928.09	82.0522	928.09	92.2251
1513.87	96.9382	1513.87	93.1291	928.572	82.1847	928.572	92.1877
1515.8	97.5878	1515.8	93.9866	929.054	82.3024	929.054	92.1534
1517.73	98.7608	1517.73	95.5386	929.536	82.4089	929.536	92.1266
1519.66	99.4181	1519.66	96.2484	930.018	82.5075	930.018	92.1111
1521.59	100.242	1521.59	97.3745	930.5	82.6004	930.5	92.109
1523.51	100.567	1523.51	97.8616	930.983	82.6885	930.983	92.1188
1525.44	100.719	1525.44	98.1534	931.465	82.7717	931.465	92.1362
1527.37	100.78	1527.37	98.3384	931.947	82.8492	931.947	92.1543
1529.3	100.878	1529.3	98.3974	932.429	82.9199	932.429	92.1658
1531.23	100.932	1531.23	98.3358	932.911	82.9823	932.911	92.1644
1533.16	100.985	1533.16	98.4641	933.393	83.0351	933.393	92.1473
1535.09	100.855	1535.09	98.357	933.875	83.0772	933.875	92.1151
1537.01	100.912	1537.01	98.2464	934.357	83.1078	934.357	92.0719
1538.94	100.901	1538.94	98.1946	934.84	83.1273	934.84	92.024
1540.87	100.729	1540.87	98.4089	935.322	83.1364	935.322	91.9776
1542.8	100.498	1542.8	98.0041	935.804	83.1367	935.804	91.9375
1544.73	100.373	1544.73	97.7324	936.286	83.1293	936.286	91.9054
1546.66	100.166	1546.66	97.3183	936.768	83.1147	936.768	91.8803
1548.58	100.006	1548.58	96.9811	937.25	83.0921	937.25	91.8585
1550.51	99.561	1550.51	96.3927	937.732	83.0605	937.732	91.8354
1552.44	99.2304	1552.44	95.7744	938.215	83.0187	938.215	91.8066
1554.37	98.6305	1554.37	94.8039	938.697	82.9672	938.697	91.7688
1556.3	98.038	1556.3	93.9264	939.179	82.9077	939.179	91.721
1558.23	97.1441	1558.23	92.9652	939.661	82.8433	939.661	91.664
1560.15	95.2929	1560.15	90.82	940.143	82.7773	940.143	91.6007
1562.08	95.053	1562.08	90.1417	940.625	82.7119	940.625	91.5347
1564.01	95.0837	1564.01	90.193	941.107	82.6474	941.107	91.4697
1565.94	95.7484	1565.94	91.0801	941.589	82.5816	941.589	91.4085
1567.87	96.6611	1567.87	92.0473	942.072	82.511	942.072	91.3523
1569.8	97.8663	1569.8	93.6517	942.554	82.4321	942.554	91.3005
1571.73	98.5402	1571.73	94.5915	943.036	82.3427	943.036	91.2505
1573.65	98.8465	1573.65	94.9661	943.518	82.243	943.518	91.1983
1575.58	98.9996	1575.58	95.3841	944	82.1359	944	91.1394
1577.51	98.8873	1577.51	95.4674	944.482	82.0259	944.482	91.0697
1579.44	98.6821	1579.44	95.0654	944.964	81.9183	944.964	90.9861
1581.37	98.3301	1581.37	94.5506	945.446	81.8181	945.446	90.8868
1583.3	97.8374	1583.3	93.8616	945.928	81.7292	945.928	90.771
1585.23	97.2503	1585.23	92.9496	946.411	81.6544	946.411	90.6393
1587.15	96.5716	1587.15	91.8534	946.893	81.5956	946.893	90.4934
1589.08	95.7935	1589.08	90.6097	947.375	81.5535	947.375	90.3363
1591.01	94.9361	1591.01	89.2849	947.857	81.5282	947.857	90.1732
1592.94	93.9513	1592.94	87.8533	948.339	81.5189	948.339	90.0119
1594.87	92.8915	1594.87	86.4202	948.821	81.524	948.821	89.8631
1596.8	91.7563	1596.8	84.9581	949.303	81.5413	949.303	89.7398
1598.72	90.8072	1598.72	83.7086	949.785	81.5681	949.785	89.6551
1600.65	89.9885	1600.65	82.5336	950.268	81.6018	950.268	89.6198
1602.58	89.4355	1602.58	81.8089	950.75	81.6404	950.75	89.6398
1604.51	89.1106	1604.51	81.7861	951.232	81.6819	951.232	89.7142
1606.44	89.6894	1606.44	83.1203	951.714	81.7246	951.714	89.8352
1608.37	91.4635	1608.37	85.6699	952.196	81.7666	952.196	89.9898
1610.3	93.7594	1610.3	88.4267	952.678	81.8053	952.678	90.1622
1612.22	95.0847	1612.22	89.9505	953.16	81.8379	953.16	90.3365
1614.15	95.4673	1614.15	90.2675	953.643	81.8621	953.643	90.4998
1616.08	94.9226	1616.08	89.4565	954.125	81.8772	954.125	90.6431
1618.01	93.4254	1618.01	87.5251	954.607	81.8842	954.607	90.7624
1619.94	92.3477	1619.94	86.0549	955.089	81.8865	955.089	90.8579
1621.87	91.204	1621.87	84.8462	955.571	81.8881	955.571	90.9324
1623.8	90.0335	1623.8	84.2554	956.053	81.8928	956.053	90.9898
1625.72	90.0863	1625.72	84.5943	956.535	81.9027	956.535	91.0333
1627.65	91.5187	1627.65	86.1629	957.017	81.9174	957.017	91.0644
1629.58	93.432	1629.58	88.1698	957.5	81.9338	957.5	91.0829
1631.51	94.8562	1631.51	89.5311	957.982	81.948	957.982	91.0872
1633.44	95.8782	1633.44	90.5678	958.464	81.9558	958.464	91.0755
1635.37	96.9528	1635.37	92.0508	958.946	81.9544	958.946	91.0471
1637.3	97.8082	1637.3	93.5577	959.428	81.9426	959.428	91.0029
1639.22	98.2493	1639.22	94.187	959.91	81.9208	959.91	90.9456
1641.15	98.6844	1641.15	94.844	960.392	81.8903	960.392	90.8797
1643.08	99.0902	1643.08	95.4533	960.874	81.8522	960.874	90.8101
1645.01	99.405	1645.01	95.9042	961.356	81.8074	961.356	90.7415
1646.94	99.8251	1646.94	96.6655	961.839	81.7567	961.839	90.6769
1648.87	100.025	1648.87	97.0916	962.321	81.7007	962.321	90.6182
1650.8	100.159	1650.8	97.189	962.803	81.6404	962.803	90.5654
1652.72	100.263	1652.72	97.7118	963.285	81.577	963.285	90.5179
1654.65	100.485	1654.65	98.1808	963.767	81.5114	963.767	90.4748
1656.58	100.576	1656.58	98.0211	964.249	81.4443	964.249	90.4356
1658.51	100.653	1658.51	98.0503	964.731	81.3753	964.731	90.4001
1660.44	100.743	1660.44	98.1306	965.213	81.3031	965.213	90.3676
1662.37	100.86	1662.37	98.289	965.696	81.2265	965.696	90.3373
1664.29	100.862	1664.29	98.3832	966.178	81.1444	966.178	90.3072
1666.22	100.9	1666.22	98.3379	966.66	81.0568	966.66	90.2748
1668.15	100.943	1668.15	98.3927	967.142	80.9647	967.142	90.2377
1670.08	100.972	1670.08	98.4951	967.624	80.87	967.624	90.1946
1672.01	100.96	1672.01	98.3194	968.106	80.7748	968.106	90.1453
1673.94	100.999	1673.94	98.2075	968.588	80.6813	968.588	90.0914
1675.87	100.938	1675.87	98.1375	969.071	80.5911	969.071	90.0351
1677.79	100.931	1677.79	97.8611	969.553	80.5053	969.553	89.9786
1679.72	100.908	1679.72	97.6187	970.035	80.425	970.035	89.9232
1681.65	100.894	1681.65	97.3755	970.517	80.3512	970.517	89.8689
1683.58	100.922	1683.58	97.3078	970.999	80.2851	970.999	89.8149
1685.51	100.718	1685.51	96.8149	971.481	80.228	971.481	89.7603
1687.44	100.638	1687.44	96.3194	971.963	80.1808	971.963	89.7048
1689.37	100.556	1689.37	95.951	972.445	80.1439	972.445	89.6497
1691.29	100.5	1691.29	95.6845	972.928	80.1169	972.928	89.5969
1693.22	100.555	1693.22	95.546	973.41	80.0984	973.41	89.5482
1695.15	100.614	1695.15	95.6764	973.892	80.0861	973.892	89.5048
1697.08	100.635	1697.08	95.9422	974.374	80.0773	974.374	89.4655
1699.01	100.605	1699.01	95.9718	974.856	80.0689	974.856	89.4279
1700.94	100.529	1700.94	96.2648	975.338	80.0582	975.338	89.388
1702.86	100.617	1702.86	96.1836	975.82	80.0429	975.82	89.3419
1704.79	100.69	1704.79	96.328	976.302	80.0219	976.302	89.2874
1706.72	100.733	1706.72	96.7566	976.784	79.9951	976.784	89.2242
1708.65	100.782	1708.65	97.1051	977.267	79.9643	977.267	89.154
1710.58	100.9	1710.58	97.5414	977.749	79.932	977.749	89.0806
1712.51	101.09	1712.51	98.0216	978.231	79.9013	978.231	89.008
1714.43	101.222	1714.43	98.4648	978.713	79.8746	978.713	88.9401
1716.36	101.314	1716.36	98.9231	979.195	79.8528	979.195	88.8795
1718.29	101.295	1718.29	99.2358	979.677	79.8348	979.677	88.8274
1720.22	101.321	1720.22	99.2196	980.159	79.8177	980.159	88.7834
1722.15	101.356	1722.15	99.2298	980.641	79.7977	980.641	88.7459
1724.08	101.379	1724.08	99.3135	981.124	79.7715	981.124	88.7123
1726.01	101.401	1726.01	99.2916	981.606	79.737	981.606	88.68
1727.93	101.418	1727.93	99.3398	982.088	79.6943	982.088	88.6465
1729.86	101.418	1729.86	99.4154	982.57	79.645	982.57	88.6101
1731.79	101.478	1731.79	99.4671	983.052	79.5918	983.052	88.5703
1733.72	101.498	1733.72	99.5545	983.534	79.5365	983.534	88.5268
1735.65	101.467	1735.65	99.5624	984.016	79.48	984.016	88.4799
1737.58	101.537	1737.58	99.425	984.499	79.4219	984.499	88.4295
1739.51	101.554	1739.51	99.4959	984.981	79.3609	984.981	88.3751
1741.43	101.556	1741.43	99.5106	985.463	79.2958	985.463	88.3154
1743.36	101.596	1743.36	99.499	985.945	79.226	985.945	88.2494
1745.29	101.618	1745.29	99.4318	986.427	79.1518	986.427	88.1769
1747.22	101.627	1747.22	99.5408	986.909	79.0742	986.909	88.0988
1749.15	101.6	1749.15	99.6206	987.391	78.9938	987.391	88.0176
1751.08	101.591	1751.08	99.5889	987.873	78.9104	987.873	87.9364
1753.01	101.603	1753.01	99.4659	988.356	78.8223	988.356	87.8578
1754.93	101.637	1754.93	99.3958	988.838	78.727	988.838	87.7833
1756.86	101.632	1756.86	99.4244	989.32	78.6214	989.32	87.7125
1758.79	101.608	1758.79	99.4089	989.802	78.5029	989.802	87.6436
1760.72	101.608	1760.72	99.4064	990.284	78.3704	990.284	87.5743
1762.65	101.563	1762.65	99.4257	990.766	78.2234	990.766	87.5026
1764.58	101.507	1764.58	99.3002	991.248	78.0628	991.248	87.4281
1766.51	101.551	1766.51	99.291	991.73	77.8898	991.73	87.3514
1768.43	101.531	1768.43	99.334	992.212	77.7057	992.212	87.2733
1770.36	101.514	1770.36	99.3262	992.695	77.5114	992.695	87.1937
1772.29	101.545	1772.29	99.3658	993.177	77.3076	993.177	87.1116
1774.22	101.523	1774.22	99.3137	993.659	77.0951	993.659	87.0246
1776.15	101.53	1776.15	99.1785	994.141	76.8744	994.141	86.9307
1778.08	101.531	1778.08	99.1267	994.623	76.6463	994.623	86.8296
1780	101.453	1780	99.1278	995.105	76.4117	995.105	86.7238
1781.93	101.4	1781.93	99.1099	995.587	76.1712	995.587	86.6184
1783.86	101.421	1783.86	99.0477	996.069	75.9257	996.069	86.5199
1785.79	101.394	1785.79	99.0566	996.552	75.676	996.552	86.4338
1787.72	101.381	1787.72	99.0119	997.034	75.4231	997.034	86.363
1789.65	101.414	1789.65	99.037	997.516	75.169	997.516	86.306
1791.58	101.371	1791.58	99.1051	997.998	74.9167	997.998	86.2582
1793.5	101.324	1793.5	99.1467	998.48	74.6704	998.48	86.2131
1795.43	101.4	1795.43	99.1071	998.962	74.4356	998.962	86.1644
1797.36	101.43	1797.36	99.0568	999.444	74.2194	999.444	86.1077
1799.29	101.421	1799.29	99.0331	999.927	74.0293	999.927	86.0413
1801.22	101.443	1801.22	99.0446	1000.41	73.8732	1000.41	85.9654
1803.15	101.418	1803.15	99.0214	1000.89	73.7583	1000.89	85.8813
1805.07	101.434	1805.07	99.0571	1001.37	73.6903	1001.37	85.7905
1807	101.468	1807	99.1011	1001.86	73.6722	1001.86	85.6938
1808.93	101.48	1808.93	99.1966	1002.34	73.7037	1002.34	85.5921
1810.86	101.509	1810.86	99.2462	1002.82	73.7806	1002.82	85.4865
1812.79	101.494	1812.79	99.2246	1003.3	73.8945	1003.3	85.379
1814.72	101.5	1814.72	99.1128	1003.78	74.0341	1003.78	85.2722
1816.65	101.524	1816.65	99.1033	1004.27	74.187	1004.27	85.1685
1818.57	101.506	1818.57	99.1472	1004.75	74.3424	1004.75	85.0692
1820.5	101.515	1820.5	99.1867	1005.23	74.493	1005.23	84.9741
1822.43	101.576	1822.43	99.1933	1005.71	74.636	1005.71	84.8814
1824.36	101.612	1824.36	99.2664	1006.19	74.7725	1006.19	84.7884
1826.29	101.535	1826.29	99.3002	1006.68	74.9051	1006.68	84.6925
1828.22	101.531	1828.22	99.3262	1007.16	75.0353	1007.16	84.5921
1830.14	101.555	1830.14	99.3697	1007.64	75.1615	1007.64	84.4865
1832.07	101.511	1832.07	99.2926	1008.12	75.2784	1008.12	84.3758
1834	101.518	1834	99.289	1008.61	75.3784	1008.61	84.2606
1835.93	101.519	1835.93	99.3094	1009.09	75.4546	1009.09	84.1422
1837.86	101.502	1837.86	99.2542	1009.57	75.503	1009.57	84.0218
1839.79	101.481	1839.79	99.2564	1010.05	75.5248	1010.05	83.9018
1841.72	101.486	1841.72	99.2534	1010.53	75.5265	1010.53	83.7851
1843.64	101.508	1843.64	99.2627	1011.01	75.519	1011.01	83.675
1845.57	101.483	1845.57	99.2	1011.5	75.5153	1011.5	83.5743
1847.5	101.487	1847.5	99.1574	1011.98	75.529	1011.98	83.4837
1849.43	101.499	1849.43	99.1505	1012.46	75.5726	1012.46	83.4018
1851.36	101.499	1851.36	99.1607	1012.94	75.6576	1012.94	83.3248
1853.29	101.479	1853.29	99.2113	1013.43	75.7937	1013.43	83.248
1855.21	101.5	1855.21	99.2669	1013.91	75.9886	1013.91	83.1671
1857.14	101.479	1857.14	99.2476	1014.39	76.2468	1014.39	83.0794
1859.07	101.436	1859.07	99.2177	1014.87	76.5675	1014.87	82.9839
1861	101.442	1861	99.2074	1015.35	76.9428	1015.35	82.8809
1862.93	101.426	1862.93	99.1793	1015.84	77.3573	1015.84	82.7707
1864.86	101.437	1864.86	99.1401	1016.32	77.7898	1016.32	82.6528
1866.79	101.503	1866.79	99.2529	1016.8	78.2163	1016.8	82.5258
1868.71	101.464	1868.71	99.254	1017.28	78.6146	1017.28	82.3889
1870.64	101.435	1870.64	99.1468	1017.76	78.9676	1017.76	82.2429
1872.57	101.423	1872.57	99.1293	1018.25	79.2657	1018.25	82.0909
1874.5	101.405	1874.5	99.1558	1018.73	79.5071	1018.73	81.938
1876.43	101.343	1876.43	99.1567	1019.21	79.6961	1019.21	81.7892
1878.36	101.304	1878.36	99.1339	1019.69	79.8411	1019.69	81.6475
1880.29	101.3	1880.29	99.1328	1020.18	79.9516	1020.18	81.5119
1882.21	101.318	1882.21	99.1829	1020.66	80.037	1020.66	81.3775
1884.14	101.346	1884.14	99.1475	1021.14	80.1047	1021.14	81.2376
1886.07	101.352	1886.07	99.1012	1021.62	80.1605	1021.62	81.0858
1888	101.347	1888	99.0521	1022.1	80.2092	1022.1	80.9191
1889.93	101.373	1889.93	99.1307	1022.59	80.2545	1022.59	80.7392
1891.86	101.41	1891.86	99.1263	1023.07	80.3003	1023.07	80.5512
1893.79	101.417	1893.79	99.1261	1023.55	80.3502	1023.55	80.3611
1895.71	101.255	1895.71	99.0575	1024.03	80.4074	1024.03	80.1734
1897.64	101.246	1897.64	99.029	1024.52	80.4748	1024.52	79.9883
1899.57	101.396	1899.57	99.0035	1025	80.5543	1025	79.8021
1901.5	101.448	1901.5	98.9772	1025.48	80.6465	1025.48	79.6092
1903.43	101.382	1903.43	98.9181	1025.96	80.7512	1025.96	79.4036
1905.36	101.345	1905.36	98.9145	1026.44	80.8666	1026.44	79.1823
1907.29	101.355	1907.29	98.9012	1026.92	80.9904	1026.92	78.9449
1909.21	101.23	1909.21	99.0108	1027.41	81.1191	1027.41	78.6936
1911.14	101.196	1911.14	98.9445	1027.89	81.2493	1027.89	78.4314
1913.07	101.251	1913.07	98.795	1028.37	81.3775	1028.37	78.1609
1915	101.282	1915	98.7505	1028.85	81.5005	1028.85	77.8834
1916.93	101.275	1916.93	98.7579	1029.34	81.6157	1029.34	77.5998
1918.86	101.231	1918.86	98.6863	1029.82	81.7206	1029.82	77.3106
1920.78	101.309	1920.78	98.6545	1030.3	81.8131	1030.3	77.0175
1922.71	101.278	1922.71	98.7952	1030.78	81.891	1030.78	76.7218
1924.64	101.252	1924.64	98.8355	1031.27	81.9525	1031.27	76.4241
1926.57	101.211	1926.57	98.8594	1031.75	81.9966	1031.75	76.1229
1928.5	101.168	1928.5	98.9806	1032.23	82.0234	1032.23	75.8147
1930.43	101.218	1930.43	98.9772	1032.71	82.034	1032.71	75.4949
1932.36	101.23	1932.36	98.9656	1033.19	82.0308	1033.19	75.1595
1934.28	101.18	1934.28	98.9392	1033.67	82.0167	1033.67	74.8061
1936.21	101.174	1936.21	99.0002	1034.16	81.9946	1034.16	74.4346
1938.14	101.192	1938.14	99.0055	1034.64	81.9668	1034.64	74.0458
1940.07	101.276	1940.07	98.8434	1035.12	81.9342	1035.12	73.639
1942	101.452	1942	98.729	1035.6	81.8966	1035.6	73.2108
1943.93	101.563	1943.93	98.9685	1036.09	81.8526	1036.09	72.755
1945.86	101.499	1945.86	98.9162	1036.57	81.8009	1036.57	72.2643
1947.78	101.19	1947.78	98.942	1037.05	81.7405	1037.05	71.7335
1949.71	100.917	1949.71	99.0051	1037.53	81.6714	1037.53	71.1623
1951.64	101.019	1951.64	98.8959	1038.01	81.5952	1038.01	70.5559
1953.57	101.183	1953.57	98.6782	1038.5	81.5144	1038.5	69.9241
1955.5	101.405	1955.5	98.8009	1038.98	81.4318	1038.98	69.2777
1957.43	101.227	1957.43	98.9292	1039.46	81.3498	1039.46	68.6252
1959.35	101.103	1959.35	99.0478	1039.94	81.2696	1039.94	67.971
1961.28	101.31	1961.28	99.2371	1040.42	81.1906	1040.42	67.3158
1963.21	101.327	1963.21	99.1432	1040.91	81.1112	1040.91	66.6598
1965.14	101.473	1965.14	99.1604	1041.39	81.0291	1041.39	66.0045
1967.07	101.596	1967.07	99.3302	1041.87	80.9421	1041.87	65.3553
1969	101.277	1969	98.8812	1042.35	80.8493	1042.35	64.7201
1970.92	101.197	1970.92	98.7875	1042.84	80.7512	1042.84	64.107
1972.85	101.378	1972.85	99.0398	1043.32	80.6503	1043.32	63.5237
1974.78	101.078	1974.78	99.1496	1043.8	80.5505	1043.8	62.9777
1976.71	101.172	1976.71	99.0577	1044.28	80.4569	1044.28	62.4807
1978.64	101.621	1978.64	99.3864	1044.76	80.3757	1044.76	62.054
1980.57	101.656	1980.57	99.6373	1045.25	80.313	1045.25	61.7325
1982.5	101.533	1982.5	99.6903	1045.73	80.2748	1045.73	61.563
1984.42	101.405	1984.42	99.5046	1046.21	80.2657	1046.21	61.5977
1986.35	101.236	1986.35	99.4995	1046.69	80.2883	1046.69	61.8827
1988.28	101.191	1988.28	99.3272	1047.17	80.3424	1047.17	62.4459
1990.21	101.131	1990.21	99.3107	1047.66	80.4244	1047.66	63.2899
1992.14	101.137	1992.14	99.1734	1048.14	80.5281	1048.14	64.3907
1994.07	101.231	1994.07	99.144	1048.62	80.6456	1048.62	65.7026
1996	101.097	1996	99.159	1049.1	80.7683	1049.1	67.1652
1997.92	101.172	1997.92	99.3455	1049.59	80.8886	1049.59	68.7099
1999.85	101.127	1999.85	99.2049	1050.07	81.0005	1050.07	70.2664
2001.78	101.098	2001.78	98.9625	1050.55	81.1005	1050.55	71.7674
2003.71	101.39	2003.71	98.7018	1051.03	81.1874	1051.03	73.1537
2005.64	101.405	2005.64	98.9268	1051.51	81.2613	1051.51	74.3795
2007.57	101.009	2007.57	99.2975	1052	81.3233	1052	75.4153
2009.49	101.075	2009.49	99.2098	1052.48	81.3743	1052.48	76.2499
2011.42	101.18	2011.42	99.1398	1052.96	81.4149	1052.96	76.8883
2013.35	101.256	2013.35	99.2815	1053.44	81.4456	1053.44	77.348
2015.28	101.439	2015.28	99.1927	1053.92	81.4667	1053.92	77.6538
2017.21	101.562	2017.21	99.1724	1054.41	81.4791	1054.41	77.832
2019.14	101.403	2019.14	99.1385	1054.89	81.4838	1054.89	77.9055
2021.07	101.292	2021.07	99.2619	1055.37	81.4823	1055.37	77.8913
2022.99	101.358	2022.99	99.1827	1055.85	81.4753	1055.85	77.8004
2024.92	101.468	2024.92	99.1428	1056.34	81.4631	1056.34	77.6394
2026.85	101.49	2026.85	99.1736	1056.82	81.4453	1056.82	77.4138
2028.78	101.497	2028.78	99.1438	1057.3	81.4211	1057.3	77.1297
2030.71	101.493	2030.71	99.2891	1057.78	81.3903	1057.78	76.7953
2032.64	101.624	2032.64	99.3612	1058.26	81.3536	1058.26	76.4198
2034.57	101.713	2034.57	99.0613	1058.75	81.3125	1058.75	76.0122
2036.49	101.442	2036.49	98.9355	1059.23	81.2694	1059.23	75.5795
2038.42	101.264	2038.42	98.9493	1059.71	81.2262	1059.71	75.1268
2040.35	101.384	2040.35	98.8854	1060.19	81.1842	1060.19	74.6579
2042.28	101.52	2042.28	98.6467	1060.67	81.1434	1060.67	74.177
2044.21	101.484	2044.21	98.9002	1061.16	81.103	1061.16	73.6889
2046.14	101.437	2046.14	99.1336	1061.64	81.0614	1061.64	73.1985
2048.07	101.355	2048.07	98.991	1062.12	81.0177	1062.12	72.709
2049.99	101.122	2049.99	98.9914	1062.6	80.9713	1062.6	72.2206
2051.92	100.963	2051.92	98.9188	1063.09	80.9232	1063.09	71.7297
2053.85	100.858	2053.85	98.8684	1063.57	80.8743	1063.57	71.2309
2055.78	100.895	2055.78	98.8378	1064.05	80.8263	1064.05	70.7195
2057.71	100.987	2057.71	98.7955	1064.53	80.7802	1064.53	70.1944
2059.64	101.26	2059.64	98.9439	1065.01	80.7365	1065.01	69.6592
2061.57	101.191	2061.57	98.826	1065.49	80.6952	1065.49	69.1207
2063.49	101.183	2063.49	98.7666	1065.98	80.6559	1065.98	68.586
2065.42	101.255	2065.42	98.8581	1066.46	80.6182	1066.46	68.0595
2067.35	101.207	2067.35	98.8938	1066.94	80.5814	1066.94	67.5411
2069.28	101.233	2069.28	98.9805	1067.42	80.5451	1067.42	67.0276
2071.21	101.16	2071.21	99.0582	1067.91	80.5086	1067.91	66.5159
2073.14	101.097	2073.14	98.854	1068.39	80.4714	1068.39	66.0066
2075.06	101.157	2075.06	98.9319	1068.87	80.433	1068.87	65.5046
2076.99	101.187	2076.99	98.935	1069.35	80.393	1069.35	65.0185
2078.92	101.177	2078.92	98.9258	1069.84	80.3512	1069.84	64.5572
2080.85	101.158	2080.85	99.0072	1070.32	80.3073	1070.32	64.1258
2082.78	101.192	2082.78	98.9492	1070.8	80.261	1070.8	63.7243
2084.71	101.266	2084.71	98.8001	1071.28	80.2114	1071.28	63.3493
2086.64	101.187	2086.64	98.7584	1071.76	80.1569	1071.76	62.9969
2088.56	101.277	2088.56	98.7991	1072.24	80.0958	1072.24	62.6665
2090.49	101.307	2090.49	98.8887	1072.73	80.0265	1072.73	62.3628
2092.42	101.139	2092.42	98.7752	1073.21	79.948	1073.21	62.0935
2094.35	101.104	2094.35	98.6613	1073.69	79.8602	1073.69	61.8664
2096.28	101.189	2096.28	98.7995	1074.17	79.7638	1074.17	61.6859
2098.21	101.263	2098.21	98.9556	1074.66	79.6596	1074.66	61.5516
2100.14	101.203	2100.14	98.9066	1075.14	79.5482	1075.14	61.4601
2102.06	101.116	2102.06	98.8047	1075.62	79.4292	1075.62	61.4081
2103.99	101.025	2103.99	98.8378	1076.1	79.3013	1076.1	61.3954
2105.92	101.097	2105.92	98.8863	1076.58	79.1629	1076.58	61.4253
2107.85	101.135	2107.85	98.8541	1077.07	79.0132	1077.07	61.5018
2109.78	101.144	2109.78	98.8867	1077.55	78.8534	1077.55	61.6261
2111.71	101.275	2111.71	98.9556	1078.03	78.6872	1078.03	61.7929
2113.63	101.33	2113.63	98.9093	1078.51	78.5214	1078.51	61.9911
2115.56	101.164	2115.56	98.7919	1078.99	78.3648	1078.99	62.2061
2117.49	101.06	2117.49	98.7654	1079.48	78.2277	1079.48	62.4245
2119.42	101.015	2119.42	98.8371	1079.96	78.1204	1079.96	62.638
2121.35	100.974	2121.35	98.9102	1080.44	78.0517	1080.44	62.8435
2123.28	101.038	2123.28	98.9184	1080.92	78.0275	1080.92	63.0413
2125.2	101.075	2125.2	98.9001	1081.41	78.0494	1081.41	63.2307
2127.13	100.962	2127.13	98.8305	1081.89	78.1143	1081.89	63.4072
2129.06	100.996	2129.06	98.7602	1082.37	78.2146	1082.37	63.5616
2130.99	101.073	2130.99	98.772	1082.85	78.3383	1082.85	63.682
2132.92	100.878	2132.92	98.6568	1083.33	78.4715	1083.33	63.7584
2134.85	100.755	2134.85	98.6106	1083.82	78.5993	1083.82	63.785
2136.78	101.121	2136.78	98.8501	1084.3	78.7085	1084.3	63.7622
2138.7	101.13	2138.7	98.7678	1084.78	78.7893	1084.78	63.694
2140.63	100.985	2140.63	98.5154	1085.26	78.836	1085.26	63.5855
2142.56	101.044	2142.56	98.5122	1085.74	78.8485	1085.74	63.4393
2144.49	101.118	2144.49	98.7212	1086.23	78.8302	1086.23	63.2549
2146.42	101.187	2146.42	98.8742	1086.71	78.7877	1086.71	63.03
2148.35	101.043	2148.35	98.665	1087.19	78.7281	1087.19	62.7639
2150.28	100.818	2150.28	98.6889	1087.67	78.6574	1087.67	62.4598
2152.2	101.019	2152.2	98.6042	1088.15	78.58	1088.15	62.1253
2154.13	101.183	2154.13	98.3312	1088.64	78.4982	1088.64	61.7703
2156.06	100.972	2156.06	98.4034	1089.12	78.4134	1089.12	61.4031
2157.99	100.997	2157.99	98.4929	1089.6	78.3262	1089.6	61.0275
2159.92	101.204	2159.92	99.1594	1090.08	78.2378	1090.08	60.6424
2161.85	101.365	2161.85	99.7923	1090.57	78.15	1090.57	60.2446
2163.78	101.288	2163.78	99.3757	1091.05	78.0649	1091.05	59.833
2165.7	101.296	2165.7	99.1076	1091.53	77.9843	1091.53	59.4124
2167.63	101.162	2167.63	99.2491	1092.01	77.9093	1092.01	58.994
2169.56	100.964	2169.56	99.2524	1092.49	77.8398	1092.49	58.5921
2171.49	101.027	2171.49	99.0164	1092.98	77.7743	1092.98	58.2194
2173.42	101.119	2173.42	98.7142	1093.46	77.7109	1093.46	57.8824
2175.35	101.272	2175.35	98.6209	1093.94	77.6476	1093.94	57.5807
2177.28	100.982	2177.28	98.9414	1094.42	77.5828	1094.42	57.3109
2179.2	100.656	2179.2	99.033	1094.9	77.5158	1094.9	57.0718
2181.13	100.659	2181.13	99.1459	1095.39	77.4463	1095.39	56.8694
2183.06	101.029	2183.06	99.2358	1095.87	77.3745	1095.87	56.7184
2184.99	101.071	2184.99	99.0429	1096.35	77.2999	1096.35	56.6388
2186.92	100.955	2186.92	98.831	1096.83	77.2216	1096.83	56.6492
2188.85	101.026	2188.85	98.8083	1097.32	77.1381	1097.32	56.7622
2190.77	101.01	2190.77	99.0168	1097.8	77.0474	1097.8	56.9816
2192.7	100.968	2192.7	98.9865	1098.28	76.9477	1098.28	57.3055
2194.63	101.12	2194.63	99.0542	1098.76	76.8381	1098.76	57.7308
2196.56	101.167	2196.56	99.273	1099.24	76.7184	1099.24	58.2575
2198.49	101.073	2198.49	99.4317	1099.73	76.5892	1099.73	58.889
2200.42	100.993	2200.42	99.1708	1100.21	76.4513	1100.21	59.6288
2202.34	101.116	2202.34	98.8414	1100.69	76.3052	1100.69	60.4761
2204.27	101.029	2204.27	98.8981	1101.17	76.1505	1101.17	61.4222
2206.2	100.884	2206.2	99.0907	1101.65	75.9859	1101.65	62.4514
2208.13	100.919	2208.13	99.1428	1102.14	75.8093	1102.14	63.5444
2210.06	100.916	2210.06	99.0791	1102.62	75.6187	1102.62	64.6834
2211.99	100.901	2211.99	99.0043	1103.1	75.4125	1103.1	65.8542
2213.92	100.911	2213.92	99.0252	1103.58	75.1906	1103.58	67.0466
2215.84	100.849	2215.84	99.1893	1104.07	74.954	1104.07	68.2512
2217.77	100.786	2217.77	99.3504	1104.55	74.7048	1104.55	69.4557
2219.7	100.81	2219.7	99.2931	1105.03	74.4454	1105.03	70.6445
2221.63	100.861	2221.63	99.2131	1105.51	74.178	1105.51	71.7988
2223.56	100.963	2223.56	99.1757	1105.99	73.9047	1105.99	72.901
2225.49	100.909	2225.49	99.0894	1106.48	73.6271	1106.48	73.9377
2227.42	100.838	2227.42	98.8987	1106.96	73.3474	1106.96	74.9017
2229.34	100.893	2229.34	98.9119	1107.44	73.0678	1107.44	75.7913
2231.27	100.888	2231.27	99.1288	1107.92	72.7912	1107.92	76.6085
2233.2	100.894	2233.2	99.274	1108.4	72.5208	1108.4	77.356
2235.13	100.878	2235.13	99.2399	1108.89	72.2596	1108.89	78.0354
2237.06	100.913	2237.06	99.0991	1109.37	72.0111	1109.37	78.6469
2238.99	100.882	2238.99	98.9738	1109.85	71.7791	1109.85	79.19
2240.91	100.905	2240.91	98.9331	1110.33	71.5688	1110.33	79.6659
2242.84	100.948	2242.84	98.9561	1110.82	71.3866	1110.82	80.0774
2244.77	100.841	2244.77	98.9626	1111.3	71.2399	1111.3	80.4299
2246.7	100.762	2246.7	98.8852	1111.78	71.1356	1111.78	80.729
2248.63	100.785	2248.63	98.9085	1112.26	71.078	1112.26	80.9798
2250.56	100.775	2250.56	98.9309	1112.74	71.0679	1112.74	81.1848
2252.49	100.711	2252.49	98.8401	1113.23	71.1015	1113.23	81.3447
2254.41	100.668	2254.41	98.8942	1113.71	71.1719	1113.71	81.4585
2256.34	100.792	2256.34	99.0162	1114.19	71.2703	1114.19	81.5258
2258.27	100.902	2258.27	99.0013	1114.67	71.3887	1114.67	81.5478
2260.2	100.913	2260.2	98.9935	1115.15	71.5208	1115.15	81.5278
2262.13	100.854	2262.13	98.9605	1115.64	71.6632	1115.64	81.4702
2264.06	100.85	2264.06	98.9459	1116.12	71.815	1116.12	81.3794
2265.99	100.963	2265.99	99.0048	1116.6	71.9767	1116.6	81.2582
2267.91	100.929	2267.91	99.0235	1117.08	72.1499	1117.08	81.1077
2269.84	100.767	2269.84	99.0401	1117.57	72.3357	1117.57	80.9279
2271.77	100.767	2271.77	99.038	1118.05	72.535	1118.05	80.7189
2273.7	100.865	2273.7	98.9558	1118.53	72.7477	1118.53	80.4827
2275.63	100.897	2275.63	98.9095	1119.01	72.9732	1119.01	80.223
2277.56	100.869	2277.56	98.9173	1119.49	73.2098	1119.49	79.9444
2279.49	100.812	2279.49	98.9238	1119.98	73.4548	1119.98	79.6507
2281.41	100.836	2281.41	98.9153	1120.46	73.7044	1120.46	79.3431
2283.34	100.782	2283.34	98.9248	1120.94	73.9538	1120.94	79.02
2285.27	100.749	2285.27	98.9373	1121.42	74.1974	1121.42	78.6785
2287.2	100.756	2287.2	98.895	1121.9	74.4296	1121.9	78.3165
2289.13	100.697	2289.13	98.8701	1122.39	74.6455	1122.39	77.9345
2291.06	100.66	2291.06	98.901	1122.87	74.8413	1122.87	77.5365
2292.99	100.64	2292.99	98.9252	1123.35	75.0154	1123.35	77.1285
2294.91	100.755	2294.91	98.8539	1123.83	75.1682	1123.83	76.7159
2296.84	100.874	2296.84	98.811	1124.32	75.3023	1124.32	76.3008
2298.77	100.831	2298.77	98.8586	1124.8	75.4216	1124.8	75.8812
2300.7	100.703	2300.7	98.8261	1125.28	75.5303	1125.28	75.4521
2302.63	100.635	2302.63	98.7727	1125.76	75.6321	1125.76	75.0089
2304.56	100.696	2304.56	98.8506	1126.24	75.7292	1126.24	74.5504
2306.48	100.749	2306.48	98.9218	1126.72	75.8225	1126.72	74.0805
2308.41	100.706	2308.41	98.8684	1127.21	75.9118	1127.21	73.6072
2310.34	100.741	2310.34	98.804	1127.69	75.9967	1127.69	73.1401
2312.27	100.76	2312.27	98.8264	1128.17	76.0768	1128.17	72.6869
2314.2	100.799	2314.2	98.932	1128.65	76.1522	1128.65	72.2517
2316.13	100.847	2316.13	98.9352	1129.14	76.2234	1129.14	71.8353
2318.05	100.846	2318.05	98.8722	1129.62	76.2905	1129.62	71.4376
2319.98	100.903	2319.98	98.8371	1130.1	76.3528	1130.1	71.0603
2321.91	100.909	2321.91	98.8747	1130.58	76.408	1130.58	70.709
2323.84	100.833	2323.84	98.9499	1131.06	76.4529	1131.06	70.3914
2325.77	100.752	2325.77	98.8528	1131.55	76.484	1131.55	70.1154
2327.7	100.748	2327.7	98.7304	1132.03	76.498	1132.03	69.8854
2329.63	100.836	2329.63	98.7235	1132.51	76.4932	1132.51	69.7011
2331.55	100.902	2331.55	98.8772	1132.99	76.4698	1132.99	69.5579
2333.48	100.776	2333.48	98.9102	1133.47	76.4296	1133.47	69.4496
2335.41	100.649	2335.41	98.8068	1133.96	76.3758	1133.96	69.3711
2337.34	100.724	2337.34	98.7978	1134.44	76.3122	1134.44	69.3189
2339.27	100.77	2339.27	98.8117	1134.92	76.2426	1134.92	69.2906
2341.2	100.764	2341.2	98.7156	1135.4	76.1698	1135.4	69.2827
2343.12	100.77	2343.12	98.7251	1135.89	76.0956	1135.89	69.289
2345.05	100.696	2345.05	98.8299	1136.37	76.0199	1136.37	69.3008
2346.98	100.743	2346.98	98.7608	1136.85	75.9414	1136.85	69.3091
2348.91	100.731	2348.91	98.6439	1137.33	75.8576	1137.33	69.3075
2350.84	100.739	2350.84	98.7135	1137.81	75.7657	1137.81	69.2941
2352.77	100.737	2352.77	98.8144	1138.3	75.6634	1138.3	69.2719
2354.7	100.733	2354.7	98.758	1138.78	75.5495	1138.78	69.2461
2356.62	100.728	2356.62	98.7212	1139.26	75.4247	1139.26	69.2213
2358.55	100.742	2358.55	99.0092	1139.74	75.2909	1139.74	69.1989
2360.48	100.686	2360.48	99.1502	1140.22	75.1514	1140.22	69.1777
2362.41	100.749	2362.41	99.0244	1140.71	75.0091	1140.71	69.1567
2364.34	100.78	2364.34	98.8639	1141.19	74.8662	1141.19	69.1386
2366.27	100.668	2366.27	98.8126	1141.67	74.7234	1141.67	69.1334
2368.2	100.662	2368.2	98.8061	1142.15	74.5796	1142.15	69.1579
2370.12	100.722	2370.12	98.7569	1142.63	74.433	1142.63	69.233
2372.05	100.569	2372.05	98.7529	1143.12	74.2811	1143.12	69.3785
2373.98	100.511	2373.98	98.7604	1143.6	74.1223	1143.6	69.6093
2375.91	100.527	2375.91	98.7107	1144.08	73.9562	1144.08	69.9332
2377.84	100.564	2377.84	98.596	1144.56	73.7836	1144.56	70.353
2379.77	100.586	2379.77	98.5558	1145.05	73.6064	1145.05	70.8694
2381.7	100.561	2381.7	98.5414	1145.53	73.4271	1145.53	71.4832
2383.62	100.536	2383.62	98.5257	1146.01	73.2472	1146.01	72.1954
2385.55	100.505	2385.55	98.5142	1146.49	73.0675	1146.49	73.0047
2387.48	100.493	2387.48	98.5329	1146.97	72.8875	1146.97	73.9041
2389.41	100.47	2389.41	98.5262	1147.46	72.7058	1147.46	74.8791
2391.34	100.426	2391.34	98.5204	1147.94	72.5203	1147.94	75.9092
2393.27	100.447	2393.27	98.4931	1148.42	72.3291	1148.42	76.9707
2395.2	100.462	2395.2	98.4283	1148.9	72.131	1148.9	78.0417
2397.12	100.404	2397.12	98.3941	1149.38	71.9253	1149.38	79.1048
2399.05	100.443	2399.05	98.4565	1149.87	71.7118	1149.87	80.1484
2400.98	100.568	2400.98	98.5455	1150.35	71.4906	1150.35	81.165
2402.91	100.585	2402.91	98.5386	1150.83	71.2612	1150.83	82.1493
2404.84	100.5	2404.84	98.4875	1151.31	71.0229	1151.31	83.0965
2406.77	100.423	2406.77	98.461	1151.8	70.7746	1151.8	84.0014
2408.7	100.444	2408.7	98.4707	1152.28	70.5149	1152.28	84.8586
2410.62	100.526	2410.62	98.4398	1152.76	70.2431	1152.76	85.6638
2412.55	100.534	2412.55	98.5126	1153.24	69.9585	1153.24	86.4143
2414.48	100.513	2414.48	98.5991	1153.72	69.6607	1153.72	87.1098
2416.41	100.52	2416.41	98.5839	1154.21	69.3492	1154.21	87.7512
2418.34	100.488	2418.34	98.5525	1154.69	69.0231	1154.69	88.3411
2420.26	100.452	2420.26	98.4804	1155.17	68.6808	1155.17	88.8818
2422.19	100.544	2422.19	98.4548	1155.65	68.3207	1155.65	89.3758
2424.12	100.622	2424.12	98.4592	1156.13	67.9412	1156.13	89.8252
2426.05	100.561	2426.05	98.4919	1156.62	67.5416	1156.62	90.2315
2427.98	100.462	2427.98	98.5597	1157.1	67.1218	1157.1	90.5959
2429.91	100.443	2429.91	98.6305	1157.58	66.6824	1157.58	90.9191
2431.84	100.49	2431.84	98.5941	1158.06	66.2234	1158.06	91.201
2433.76	100.481	2433.76	98.5197	1158.55	65.7438	1158.55	91.4403
2435.69	100.379	2435.69	98.5053	1159.03	65.2412	1159.03	91.635
2437.62	100.345	2437.62	98.5149	1159.51	64.712	1159.51	91.7818
2439.55	100.419	2439.55	98.498	1159.99	64.1525	1159.99	91.8774
2441.48	100.45	2441.48	98.5313	1160.47	63.5605	1160.47	91.9191
2443.41	100.41	2443.41	98.5727	1160.96	62.9358	1160.96	91.9057
2445.34	100.381	2445.34	98.4987	1161.44	62.2807	1161.44	91.8385
2447.26	100.418	2447.26	98.4022	1161.92	61.5992	1161.92	91.7207
2449.19	100.433	2449.19	98.4296	1162.4	60.8961	1162.4	91.5567
2451.12	100.392	2451.12	98.4879	1162.88	60.176	1162.88	91.351
2453.05	100.373	2453.05	98.4916	1163.37	59.4442	1163.37	91.1069
2454.98	100.401	2454.98	98.5106	1163.85	58.7075	1163.85	90.8256
2456.91	100.446	2456.91	98.5209	1164.33	57.9758	1164.33	90.5068
2458.84	100.42	2458.84	98.4824	1164.81	57.2631	1164.81	90.1497
2460.76	100.339	2460.76	98.4607	1165.3	56.5864	1165.3	89.7548
2462.69	100.375	2462.69	98.4983	1165.78	55.9638	1165.78	89.3242
2464.62	100.404	2464.62	98.538	1166.26	55.4106	1166.26	88.8615
2466.55	100.428	2466.55	98.4835	1166.74	54.9376	1166.74	88.3711
2468.48	100.432	2468.48	98.3911	1167.22	54.5498	1167.22	87.8562
2470.41	100.386	2470.41	98.3956	1167.71	54.2484	1167.71	87.3182
2472.34	100.347	2472.34	98.4728	1168.19	54.0342	1168.19	86.7566
2474.26	100.343	2474.26	98.5107	1168.67	53.9096	1168.67	86.1702
2476.19	100.352	2476.19	98.4978	1169.15	53.8794	1169.15	85.5589
2478.12	100.347	2478.12	98.4836	1169.63	53.9496	1169.63	84.9238
2480.05	100.417	2480.05	98.487	1170.12	54.125	1170.12	84.2678
2481.98	100.433	2481.98	98.4824	1170.6	54.4068	1170.6	83.5951
2483.91	100.406	2483.91	98.4764	1171.08	54.7927	1171.08	82.9096
2485.83	100.416	2485.83	98.432	1171.56	55.2785	1171.56	82.2163
2487.76	100.384	2487.76	98.4083	1172.05	55.8596	1172.05	81.5227
2489.69	100.317	2489.69	98.4089	1172.53	56.5314	1172.53	80.841
2491.62	100.312	2491.62	98.4487	1173.01	57.2887	1173.01	80.1905
2493.55	100.379	2493.55	98.4435	1173.49	58.1224	1173.49	79.5978
2495.48	100.428	2495.48	98.4376	1173.97	59.0184	1173.97	79.0942
2497.41	100.403	2497.41	98.4952	1174.46	59.9569	1174.46	78.7121
2499.33	100.379	2499.33	98.4776	1174.94	60.9152	1174.94	78.4798
2501.26	100.361	2501.26	98.4669	1175.42	61.8718	1175.42	78.4188
2503.19	100.295	2503.19	98.4913	1175.9	62.8098	1175.9	78.5422
2505.12	100.24	2505.12	98.5131	1176.38	63.7193	1176.38	78.8542
2507.05	100.293	2507.05	98.4843	1176.87	64.5969	1176.87	79.3512
2508.98	100.366	2508.98	98.4167	1177.35	65.4442	1177.35	80.0208
2510.91	100.344	2510.91	98.4031	1177.83	66.266	1177.83	80.8427
2512.83	100.277	2512.83	98.4774	1178.31	67.0679	1178.31	81.7887
2514.76	100.321	2514.76	98.5404	1178.8	67.8562	1178.8	82.8261
2516.69	100.364	2516.69	98.5418	1179.28	68.6366	1179.28	83.9196
2518.62	100.366	2518.62	98.5105	1179.76	69.414	1179.76	85.0349
2520.55	100.377	2520.55	98.4764	1180.24	70.1911	1180.24	86.1406
2522.48	100.357	2522.48	98.4346	1180.72	70.9668	1180.72	87.2092
2524.4	100.333	2524.4	98.4112	1181.2	71.7354	1181.2	88.2178
2526.33	100.355	2526.33	98.4377	1181.69	72.4866	1181.69	89.1489
2528.26	100.335	2528.26	98.4565	1182.17	73.2078	1182.17	89.9916
2530.19	100.343	2530.19	98.4617	1182.65	73.8861	1182.65	90.7413
2532.12	100.294	2532.12	98.4343	1183.13	74.5112	1183.13	91.3999
2534.05	100.269	2534.05	98.4155	1183.62	75.0764	1183.62	91.9738
2535.97	100.351	2535.97	98.4034	1184.1	75.5782	1184.1	92.472
2537.9	100.323	2537.9	98.4013	1184.58	76.0155	1184.58	92.9038
2539.83	100.278	2539.83	98.4111	1185.06	76.3877	1185.06	93.2771
2541.76	100.285	2541.76	98.428	1185.54	76.6937	1185.54	93.5985
2543.69	100.272	2543.69	98.4128	1186.03	76.9325	1186.03	93.8727
2545.62	100.316	2545.62	98.3843	1186.51	77.1029	1186.51	94.1041
2547.55	100.334	2547.55	98.3827	1186.99	77.2051	1186.99	94.2972
2549.47	100.282	2549.47	98.4124	1187.47	77.2409	1187.47	94.4571
2551.4	100.222	2551.4	98.4904	1187.95	77.2141	1187.95	94.5897
2553.33	100.254	2553.33	98.502	1188.44	77.1297	1188.44	94.7008
2555.26	100.265	2555.26	98.4917	1188.92	76.9934	1188.92	94.7961
2557.19	100.186	2557.19	98.5115	1189.4	76.8109	1189.4	94.8799
2559.12	100.181	2559.12	98.5463	1189.88	76.5872	1189.88	94.955
2561.05	100.208	2561.05	98.536	1190.37	76.3263	1190.37	95.0227
2562.97	100.23	2562.97	98.5439	1190.85	76.0319	1190.85	95.0833
2564.9	100.251	2564.9	98.5299	1191.33	75.7076	1191.33	95.1363
2566.83	100.263	2566.83	98.4836	1191.81	75.357	1191.81	95.1813
2568.76	100.254	2568.76	98.4692	1192.29	74.9844	1192.29	95.218
2570.69	100.228	2570.69	98.484	1192.78	74.594	1192.78	95.2464
2572.62	100.199	2572.62	98.5116	1193.26	74.1899	1193.26	95.2665
2574.55	100.185	2574.55	98.4727	1193.74	73.7756	1193.74	95.2779
2576.47	100.272	2576.47	98.4038	1194.22	73.3538	1194.22	95.2798
2578.4	100.306	2578.4	98.3972	1194.7	72.9266	1194.7	95.2712
2580.33	100.318	2580.33	98.4422	1195.19	72.4961	1195.19	95.2516
2582.26	100.272	2582.26	98.4757	1195.67	72.0648	1195.67	95.2216
2584.19	100.219	2584.19	98.4676	1196.15	71.6351	1196.15	95.1834
2586.12	100.242	2586.12	98.3988	1196.63	71.2088	1196.63	95.141
2588.05	100.186	2588.05	98.416	1197.12	70.7856	1197.12	95.0992
2589.97	100.19	2589.97	98.4911	1197.6	70.3629	1197.6	95.0628
2591.9	100.223	2591.9	98.5081	1198.08	69.9356	1198.08	95.0347
2593.83	100.263	2593.83	98.4485	1198.56	69.4974	1198.56	95.016
2595.76	100.301	2595.76	98.3985	1199.04	69.0426	1199.04	95.0052
2597.69	100.27	2597.69	98.4086	1199.53	68.5674	1199.53	94.9993
2599.62	100.198	2599.62	98.4213	1200.01	68.0705	1200.01	94.9946
2601.54	100.184	2601.54	98.4749	1200.49	67.5528	1200.49	94.9883
2603.47	100.232	2603.47	98.4807	1200.97	67.0156	1200.97	94.9787
2605.4	100.278	2605.4	98.4226	1201.45	66.4593	1201.45	94.9651
2607.33	100.26	2607.33	98.4473	1201.94	65.8828	1201.94	94.9477
2609.26	100.233	2609.26	98.4603	1202.42	65.284	1202.42	94.9268
2611.19	100.216	2611.19	98.42	1202.9	64.6611	1202.9	94.9021
2613.11	100.191	2613.11	98.4054	1203.38	64.0148	1203.38	94.873
2615.04	100.176	2615.04	98.4271	1203.87	63.3494	1203.87	94.8391
2616.97	100.157	2616.97	98.3928	1204.35	62.6721	1204.35	94.8001
2618.9	100.2	2618.9	98.3793	1204.83	61.9917	1204.83	94.7565
2620.83	100.233	2620.83	98.4265	1205.31	61.3169	1205.31	94.7093
2622.76	100.234	2622.76	98.4457	1205.79	60.6551	1205.79	94.6598
2624.69	100.21	2624.69	98.3986	1206.28	60.0128	1206.28	94.6089
2626.61	100.168	2626.61	98.4059	1206.76	59.3974	1206.76	94.5568
2628.54	100.18	2628.54	98.4433	1207.24	58.8192	1207.24	94.5028
2630.47	100.192	2630.47	98.485	1207.72	58.2927	1207.72	94.4458
2632.4	100.195	2632.4	98.458	1208.2	57.8357	1208.2	94.3846
2634.33	100.188	2634.33	98.4297	1208.69	57.4675	1208.69	94.3177
2636.26	100.195	2636.26	98.4335	1209.17	57.2062	1209.17	94.2438
2638.19	100.191	2638.19	98.4351	1209.65	57.0676	1209.65	94.1619
2640.11	100.201	2640.11	98.4299	1210.13	57.0646	1210.13	94.0706
2642.04	100.203	2642.04	98.4609	1210.62	57.2092	1210.62	93.9693
2643.97	100.202	2643.97	98.4571	1211.1	57.5128	1211.1	93.8577
2645.9	100.201	2645.9	98.4034	1211.58	57.9855	1211.58	93.7369
2647.83	100.201	2647.83	98.3813	1212.06	58.6334	1212.06	93.6085
2649.76	100.169	2649.76	98.4298	1212.54	59.4561	1212.54	93.4751
2651.68	100.154	2651.68	98.4404	1213.03	60.445	1213.03	93.339
2653.61	100.158	2653.61	98.41	1213.51	61.584	1213.51	93.201
2655.54	100.158	2655.54	98.3988	1213.99	62.8526	1213.99	93.0603
2657.47	100.13	2657.47	98.3633	1214.47	64.2284	1214.47	92.9142
2659.4	100.131	2659.4	98.2921	1214.95	65.6891	1214.95	92.7593
2661.33	100.147	2661.33	98.2934	1215.44	67.212	1215.44	92.592
2663.26	100.183	2663.26	98.3049	1215.92	68.7731	1215.92	92.4103
2665.18	100.176	2665.18	98.313	1216.4	70.3468	1216.4	92.2135
2667.11	100.12	2667.11	98.2989	1216.88	71.9064	1216.88	92.0025
2669.04	100.099	2669.04	98.2733	1217.37	73.4273	1217.37	91.7787
2670.97	100.116	2670.97	98.291	1217.85	74.8892	1217.85	91.5434
2672.9	100.09	2672.9	98.3222	1218.33	76.2779	1218.33	91.2965
2674.83	100.082	2674.83	98.3123	1218.81	77.586	1218.81	91.037
2676.76	100.109	2676.76	98.2635	1219.29	78.8113	1219.29	90.7623
2678.68	100.104	2678.68	98.2589	1219.78	79.9557	1219.78	90.4695
2680.61	100.105	2680.61	98.2544	1220.26	81.0231	1220.26	90.1555
2682.54	100.108	2682.54	98.2566	1220.74	82.0186	1220.74	89.817
2684.47	100.094	2684.47	98.2558	1221.22	82.9471	1221.22	89.4514
2686.4	100.085	2686.4	98.2751	1221.7	83.8123	1221.7	89.0567
2688.33	100.083	2688.33	98.2862	1222.19	84.6159	1222.19	88.632
2690.26	100.072	2690.26	98.245	1222.67	85.357	1222.67	88.1781
2692.18	100.063	2692.18	98.2153	1223.15	86.0329	1223.15	87.6979
2694.11	100.048	2694.11	98.1953	1223.63	86.6395	1223.63	87.1955
2696.04	100.015	2696.04	98.1964	1224.12	87.1739	1224.12	86.6761
2697.97	100.008	2697.97	98.2257	1224.6	87.6352	1224.6	86.1441
2699.9	100.044	2699.9	98.2461	1225.08	88.026	1225.08	85.6022
2701.83	100.067	2701.83	98.2188	1225.56	88.3511	1225.56	85.0511
2703.76	100.068	2703.76	98.2	1226.04	88.6172	1226.04	84.4899
2705.68	100.049	2705.68	98.1987	1226.53	88.8307	1226.53	83.9179
2707.61	100.006	2707.61	98.1837	1227.01	88.9976	1227.01	83.3352
2709.54	99.9902	2709.54	98.1711	1227.49	89.1233	1227.49	82.7442
2711.47	100.011	2711.47	98.138	1227.97	89.2131	1227.97	82.1493
2713.4	100.036	2713.4	98.1237	1228.45	89.2726	1228.45	81.5571
2715.33	100.053	2715.33	98.1302	1228.94	89.3076	1228.94	80.9761
2717.25	99.9961	2717.25	98.1171	1229.42	89.3229	1229.42	80.4172
2719.18	99.9309	2719.18	98.0828	1229.9	89.3218	1229.9	79.8946
2721.11	99.9337	2721.11	98.0961	1230.38	89.3056	1230.38	79.4263
2723.04	99.9288	2723.04	98.1164	1230.86	89.2738	1230.86	79.0335
2724.97	99.9314	2724.97	98.0556	1231.35	89.2257	1231.35	78.7378
2726.9	99.9528	2726.9	98.0057	1231.83	89.162	1231.83	78.5577
2728.82	99.954	2728.82	98.0109	1232.31	89.0851	1232.31	78.5051
2730.75	99.9378	2730.75	98.0039	1232.79	88.9999	1232.79	78.5834
2732.68	99.9217	2732.68	98.001	1233.28	88.9116	1233.28	78.7881
2734.61	99.928	2734.61	98.022	1233.76	88.8254	1233.76	79.1088
2736.54	99.9459	2736.54	98.0243	1234.24	88.7441	1234.24	79.5318
2738.47	99.9232	2738.47	98.0117	1234.72	88.6687	1234.72	80.0414
2740.4	99.8992	2740.4	98.0294	1235.2	88.5985	1235.2	80.621
2742.32	99.9291	2742.32	98.077	1235.68	88.5326	1235.68	81.2522
2744.25	99.9579	2744.25	98.0962	1236.17	88.4703	1236.17	81.916
2746.18	99.9133	2746.18	98.0796	1236.65	88.412	1236.65	82.5936
2748.11	99.8939	2748.11	98.0996	1237.13	88.3579	1237.13	83.2682
2750.04	99.8907	2750.04	98.0956	1237.61	88.3075	1237.61	83.9276
2751.97	99.8824	2751.97	98.0677	1238.1	88.2591	1238.1	84.5638
2753.9	99.9052	2753.9	98.1075	1238.58	88.2096	1238.58	85.1736
2755.82	99.9377	2755.82	98.1023	1239.06	88.1554	1239.06	85.7566
2757.75	99.9405	2757.75	98.105	1239.54	88.0938	1239.54	86.3138
2759.68	99.9176	2759.68	98.124	1240.03	88.0239	1240.03	86.8462
2761.61	99.8946	2761.61	98.0959	1240.51	87.9465	1240.51	87.3546
2763.54	99.8913	2763.54	98.0847	1240.99	87.8639	1240.99	87.839
2765.47	99.8731	2765.47	98.1008	1241.47	87.7781	1241.47	88.2999
2767.39	99.8637	2767.39	98.1327	1241.95	87.6901	1241.95	88.7379
2769.32	99.8827	2769.32	98.1312	1242.43	87.5997	1242.43	89.1533
2771.25	99.8796	2771.25	98.0847	1242.92	87.5053	1242.92	89.546
2773.18	99.8632	2773.18	98.0864	1243.4	87.405	1243.4	89.9145
2775.11	99.8837	2775.11	98.0836	1243.88	87.2969	1243.88	90.2562
2777.04	99.8697	2777.04	98.0507	1244.36	87.1794	1244.36	90.5681
2778.97	99.8374	2778.97	98.0685	1244.85	87.0505	1244.85	90.8473
2780.89	99.8227	2780.89	98.0919	1245.33	86.9073	1245.33	91.0929
2782.82	99.823	2782.82	98.0871	1245.81	86.7459	1245.81	91.306
2784.75	99.837	2784.75	98.0777	1246.29	86.5622	1246.29	91.4903
2786.68	99.8319	2786.68	98.0427	1246.77	86.3532	1246.77	91.6507
2788.61	99.8176	2788.61	98.0293	1247.26	86.1187	1247.26	91.7929
2790.54	99.8158	2790.54	98.0394	1247.74	85.8625	1247.74	91.9216
2792.47	99.8375	2792.47	98.0479	1248.22	85.5925	1248.22	92.04
2794.39	99.8162	2794.39	98.0333	1248.7	85.3203	1248.7	92.149
2796.32	99.7911	2796.32	98.0299	1249.18	85.0592	1249.18	92.2475
2798.25	99.7833	2798.25	98.0378	1249.67	84.823	1249.67	92.3334
2800.18	99.7759	2800.18	98.0169	1250.15	84.6247	1250.15	92.4041
2802.11	99.7821	2802.11	98.0059	1250.63	84.475	1250.63	92.457
2804.04	99.7752	2804.04	97.9781	1251.11	84.3823	1251.11	92.4903
2805.97	99.7591	2805.97	97.9225	1251.6	84.3509	1251.6	92.5032
2807.89	99.7532	2807.89	97.9137	1252.08	84.3809	1252.08	92.4958
2809.82	99.7166	2809.82	97.889	1252.56	84.4677	1252.56	92.469
2811.75	99.7381	2811.75	97.8826	1253.04	84.6015	1253.04	92.4244
2813.68	99.7674	2813.68	97.855	1253.52	84.7686	1253.52	92.3643
2815.61	99.74	2815.61	97.8174	1254.01	84.9527	1254.01	92.2909
2817.54	99.7014	2817.54	97.7843	1254.49	85.1372	1254.49	92.2057
2819.47	99.6843	2819.47	97.8107	1254.97	85.3076	1254.97	92.1093
2821.39	99.6646	2821.39	97.8289	1255.45	85.453	1255.45	92.0007
2823.32	99.641	2823.32	97.793	1255.93	85.5676	1255.93	91.8773
2825.25	99.6146	2825.25	97.7898	1256.42	85.6498	1256.42	91.7358
2827.18	99.5983	2827.18	97.7956	1256.9	85.7009	1256.9	91.573
2829.11	99.6016	2829.11	97.7759	1257.38	85.724	1257.38	91.3868
2831.04	99.6025	2831.04	97.7184	1257.86	85.7226	1257.86	91.1772
2832.96	99.6219	2832.96	97.6729	1258.35	85.7006	1258.35	90.9462
2834.89	99.6131	2834.89	97.6584	1258.83	85.6625	1258.83	90.6976
2836.82	99.5464	2836.82	97.6158	1259.31	85.613	1259.31	90.4362
2838.75	99.4978	2838.75	97.5829	1259.79	85.5572	1259.79	90.1675
2840.68	99.4442	2840.68	97.5583	1260.27	85.4993	1260.27	89.8976
2842.61	99.3838	2842.61	97.5454	1260.76	85.4417	1260.76	89.6335
2844.53	99.3574	2844.53	97.5517	1261.24	85.3843	1261.24	89.3843
2846.46	99.3088	2846.46	97.5148	1261.72	85.3249	1261.72	89.1611
2848.39	99.2732	2848.39	97.5028	1262.2	85.2609	1262.2	88.9763
2850.32	99.2263	2850.32	97.5053	1262.68	85.1901	1262.68	88.8426
2852.25	99.196	2852.25	97.4549	1263.17	85.1123	1263.17	88.7701
2854.18	99.2014	2854.18	97.4395	1263.65	85.0295	1263.65	88.7651
2856.11	99.2383	2856.11	97.4025	1264.13	84.9449	1264.13	88.8291
2858.03	99.2553	2858.03	97.3599	1264.61	84.8615	1264.61	88.9585
2859.96	99.2566	2859.96	97.3486	1265.1	84.7809	1265.1	89.146
2861.89	99.2469	2861.89	97.3256	1265.58	84.7022	1265.58	89.3808
2863.82	99.2474	2863.82	97.2949	1266.06	84.623	1266.06	89.6506
2865.75	99.2335	2865.75	97.2531	1266.54	84.5396	1266.54	89.9415
2867.68	99.2052	2867.68	97.2285	1267.02	84.4492	1267.02	90.2393
2869.61	99.1856	2869.61	97.2428	1267.51	84.3503	1267.51	90.5303
2871.53	99.194	2871.53	97.2243	1267.99	84.2431	1267.99	90.802
2873.46	99.1964	2873.46	97.1899	1268.47	84.1292	1268.47	91.0446
2875.39	99.1944	2875.39	97.2327	1268.95	84.0106	1268.95	91.2512
2877.32	99.2285	2877.32	97.3037	1269.43	83.8891	1269.43	91.4184
2879.25	99.214	2879.25	97.3201	1269.92	83.7659	1269.92	91.5461
2881.18	99.1717	2881.18	97.3176	1270.4	83.6419	1270.4	91.637
2883.11	99.1844	2883.11	97.3155	1270.88	83.5178	1270.88	91.6955
2885.03	99.193	2885.03	97.3323	1271.36	83.3941	1271.36	91.7265
2886.96	99.1906	2886.96	97.3512	1271.85	83.2707	1271.85	91.7346
2888.89	99.2084	2888.89	97.3271	1272.33	83.1471	1272.33	91.7238
2890.82	99.2365	2890.82	97.3445	1272.81	83.022	1272.81	91.6968
2892.75	99.227	2892.75	97.3607	1273.29	82.8933	1273.29	91.6554
2894.68	99.2471	2894.68	97.3733	1273.77	82.7593	1273.77	91.6008
2896.6	99.2759	2896.6	97.3949	1274.26	82.6186	1274.26	91.5329
2898.53	99.2793	2898.53	97.4203	1274.74	82.4711	1274.74	91.4513
2900.46	99.249	2900.46	97.4369	1275.22	82.3178	1275.22	91.3548
2902.39	99.236	2902.39	97.4732	1275.7	82.1602	1275.7	91.2425
2904.32	99.2348	2904.32	97.4737	1276.18	81.9996	1276.18	91.1139
2906.25	99.2329	2906.25	97.4627	1276.67	81.8363	1276.67	90.97
2908.18	99.2541	2908.18	97.5064	1277.15	81.6698	1277.15	90.8128
2910.1	99.2174	2910.1	97.5384	1277.63	81.4985	1277.63	90.6451
2912.03	99.1544	2912.03	97.5376	1278.11	81.3206	1278.11	90.4696
2913.96	99.1351	2913.96	97.552	1278.6	81.1351	1278.6	90.2876
2915.89	99.1654	2915.89	97.5578	1279.08	80.9422	1279.08	90.099
2917.82	99.159	2917.82	97.5703	1279.56	80.7432	1279.56	89.9029
2919.75	99.1043	2919.75	97.5733	1280.04	80.5403	1280.04	89.698
2921.68	99.0995	2921.68	97.5432	1280.52	80.3358	1280.52	89.4842
2923.6	99.1423	2923.6	97.5263	1281.01	80.1323	1281.01	89.2633
2925.53	99.145	2925.53	97.5518	1281.49	79.9316	1281.49	89.0385
2927.46	99.1456	2927.46	97.5683	1281.97	79.7354	1281.97	88.8133
2929.39	99.1561	2929.39	97.5761	1282.45	79.5448	1282.45	88.5901
2931.32	99.185	2931.32	97.5899	1282.93	79.3615	1282.93	88.3695
2933.25	99.2479	2933.25	97.5907	1283.42	79.1867	1283.42	88.1501
2935.18	99.2929	2935.18	97.6008	1283.9	79.022	1283.9	87.9291
2937.1	99.2812	2937.1	97.5796	1284.38	78.8691	1284.38	87.7038
2939.03	99.3009	2939.03	97.5618	1284.86	78.7293	1284.86	87.4728
2940.96	99.3261	2940.96	97.6039	1285.34	78.6035	1285.34	87.2353
2942.89	99.3255	2942.89	97.6154	1285.83	78.4923	1285.83	86.9913
2944.82	99.3254	2944.82	97.5869	1286.31	78.3957	1286.31	86.7406
2946.75	99.325	2946.75	97.5461	1286.79	78.313	1286.79	86.4818
2948.67	99.3207	2948.67	97.5437	1287.27	78.2428	1287.27	86.213
2950.6	99.301	2950.6	97.54	1287.76	78.1829	1287.76	85.9327
2952.53	99.2973	2952.53	97.5446	1288.24	78.1297	1288.24	85.6406
2954.46	99.325	2954.46	97.5573	1288.72	78.0786	1288.72	85.3381
2956.39	99.3496	2956.39	97.5912	1289.2	78.0239	1289.2	85.0275
2958.32	99.334	2958.32	97.6075	1289.68	77.9583	1289.68	84.7102
2960.24	99.3467	2960.24	97.5803	1290.17	77.8739	1290.17	84.3858
2962.17	99.3773	2962.17	97.5972	1290.65	77.7625	1290.65	84.051
2964.1	99.4092	2964.1	97.6321	1291.13	77.6162	1291.13	83.7014
2966.03	99.4666	2966.03	97.6763	1291.61	77.4293	1291.61	83.3329
2967.96	99.4954	2967.96	97.7044	1292.09	77.199	1292.09	82.9432
2969.89	99.5093	2969.89	97.7494	1292.58	76.9273	1292.58	82.5334
2971.82	99.5845	2971.82	97.7919	1293.06	76.622	1293.06	82.1064
2973.74	99.6213	2973.74	97.8013	1293.54	76.296	1293.54	81.6652
2975.67	99.6007	2975.67	97.7927	1294.02	75.9666	1294.02	81.2108
2977.6	99.5517	2977.6	97.7886	1294.51	75.6527	1294.51	80.7414
2979.53	99.5023	2979.53	97.8415	1294.99	75.3721	1294.99	80.2538
2981.46	99.4781	2981.46	97.8665	1295.47	75.1385	1295.47	79.7455
2983.39	99.4722	2983.39	97.8554	1295.95	74.9597	1295.95	79.2173
2985.32	99.5096	2985.32	97.8436	1296.43	74.8366	1296.43	78.675
2987.24	99.5543	2987.24	97.8308	1296.91	74.7631	1296.91	78.1273
2989.17	99.5351	2989.17	97.8187	1297.4	74.7282	1297.4	77.5835
2991.1	99.5006	2991.1	97.8275	1297.88	74.7181	1297.88	77.0497
2993.03	99.5099	2993.03	97.8122	1298.36	74.7194	1298.36	76.5273
2994.96	99.5316	2994.96	97.7878	1298.84	74.7203	1298.84	76.0138
2996.89	99.4989	2996.89	97.7793	1299.33	74.7108	1299.33	75.5059
2998.82	99.4623	2998.82	97.7884	1299.81	74.683	1299.81	75.0024
3000.74	99.4749	3000.74	97.8192	1300.29	74.6291	1300.29	74.5062
3002.67	99.4565	3002.67	97.8069	1300.77	74.5416	1300.77	74.0236
3004.6	99.481	3004.6	97.8038	1301.25	74.4143	1301.25	73.5616
3006.53	99.5057	3006.53	97.7703	1301.74	74.2434	1301.74	73.1261
3008.46	99.4634	3008.46	97.738	1302.22	74.0299	1302.22	72.7203
3010.39	99.4333	3010.39	97.7514	1302.7	73.7811	1302.7	72.3468
3012.31	99.4474	3012.31	97.7834	1303.18	73.5105	1303.18	72.0101
3014.24	99.4455	3014.24	97.7404	1303.66	73.2365	1303.66	71.7196
3016.17	99.4187	3016.17	97.7063	1304.15	72.9795	1304.15	71.4894
3018.1	99.3925	3018.1	97.6523	1304.63	72.7585	1304.63	71.3365
3020.03	99.327	3020.03	97.56	1305.11	72.5881	1305.11	71.2768
3021.96	99.265	3021.96	97.4704	1305.59	72.4777	1305.59	71.322
3023.89	99.1906	3023.89	97.4004	1306.08	72.4319	1306.08	71.4789
3025.81	99.1537	3025.81	97.2875	1306.56	72.4527	1306.56	71.7508
3027.74	99.1357	3027.74	97.1981	1307.04	72.5421	1307.04	72.1394
3029.67	99.0893	3029.67	97.1812	1307.52	72.7032	1307.52	72.6457
3031.6	99.0442	3031.6	97.1818	1308	72.9395	1308	73.2684
3033.53	99.0588	3033.53	97.1448	1308.49	73.2535	1308.49	74.0007
3035.46	99.117	3035.46	97.193	1308.97	73.6451	1308.97	74.8279
3037.39	99.1949	3037.39	97.2857	1309.45	74.1109	1309.45	75.7278
3039.31	99.1978	3039.31	97.3322	1309.93	74.6451	1309.93	76.6732
3041.24	99.1781	3041.24	97.3775	1310.41	75.2402	1310.41	77.6356
3043.17	99.1916	3043.17	97.4402	1310.9	75.8883	1310.9	78.5879
3045.1	99.2325	3045.1	97.4935	1311.38	76.5797	1311.38	79.5038
3047.03	99.2568	3047.03	97.4726	1311.86	77.3024	1311.86	80.3575
3048.96	99.2252	3048.96	97.4195	1312.34	78.0402	1312.34	81.121
3050.89	99.2018	3050.89	97.4311	1312.83	78.7743	1312.83	81.7657
3052.81	99.2222	3052.81	97.4728	1313.31	79.4845	1313.31	82.2642
3054.74	99.2177	3054.74	97.4817	1313.79	80.1532	1313.79	82.5956
3056.67	99.2342	3056.67	97.466	1314.27	80.7666	1314.27	82.7498
3058.6	99.2083	3058.6	97.4166	1314.75	81.3161	1314.75	82.7313
3060.53	99.1612	3060.53	97.3988	1315.24	81.7966	1315.24	82.561
3062.46	99.1994	3062.46	97.4236	1315.72	82.2054	1315.72	82.277
3064.38	99.2569	3064.38	97.436	1316.2	82.5407	1316.2	81.9339
3066.31	99.2615	3066.31	97.4441	1316.68	82.8019	1316.68	81.5995
3068.24	99.284	3068.24	97.4905	1317.16	82.9892	1317.16	81.3492
3070.17	99.322	3070.17	97.5196	1317.65	83.1044	1317.65	81.2557
3072.1	99.3271	3072.1	97.588	1318.13	83.1506	1318.13	81.3777
3074.03	99.3314	3074.03	97.6431	1318.61	83.1316	1318.61	81.7485
3075.95	99.34	3075.95	97.6748	1319.09	83.0519	1319.09	82.3692
3077.88	99.3838	3077.88	97.6632	1319.58	82.9164	1319.58	83.2083
3079.81	99.4111	3079.81	97.6619	1320.06	82.7312	1320.06	84.2093
3081.74	99.4117	3081.74	97.7202	1320.54	82.5036	1320.54	85.3029
3083.67	99.433	3083.67	97.7558	1321.02	82.2422	1321.02	86.4215
3085.6	99.4548	3085.6	97.7715	1321.5	81.956	1321.5	87.5086
3087.53	99.519	3087.53	97.8234	1321.99	81.6535	1321.99	88.5242
3089.45	99.5465	3089.45	97.8435	1322.47	81.3426	1322.47	89.4441
3091.38	99.5121	3091.38	97.8707	1322.95	81.0302	1322.95	90.2565
3093.31	99.5093	3093.31	97.8866	1323.43	80.7237	1323.43	90.9592
3095.24	99.4955	3095.24	97.9135	1323.91	80.4308	1323.91	91.5559
3097.17	99.4925	3097.17	97.9152	1324.4	80.161	1324.4	92.0548
3099.1	99.4829	3099.1	97.8914	1324.88	79.9248	1324.88	92.467
3101.03	99.4914	3101.03	97.907	1325.36	79.7336	1325.36	92.805
3102.95	99.5175	3102.95	97.9434	1325.84	79.5978	1325.84	93.0811
3104.88	99.5152	3104.88	97.9787	1326.33	79.5257	1326.33	93.3066
3106.81	99.5253	3106.81	97.9422	1326.81	79.5224	1326.81	93.4905
3108.74	99.563	3108.74	97.8985	1327.29	79.588	1327.29	93.6399
3110.67	99.552	3110.67	97.9052	1327.77	79.7174	1327.77	93.7604
3112.6	99.4884	3112.6	97.933	1328.25	79.9005	1328.25	93.8566
3114.53	99.4311	3114.53	97.9262	1328.73	80.1237	1328.73	93.9324
3116.45	99.492	3116.45	97.947	1329.22	80.3715	1329.22	93.9908
3118.38	99.5279	3118.38	97.9808	1329.7	80.629	1329.7	94.0334
3120.31	99.4952	3120.31	97.9989	1330.18	80.8823	1330.18	94.0602
3122.24	99.4931	3122.24	97.9847	1330.66	81.1201	1330.66	94.0699
3124.17	99.4731	3124.17	97.9701	1331.15	81.3332	1331.15	94.0606
3126.1	99.4571	3126.1	98.0142	1331.63	81.5156	1331.63	94.0306
3128.02	99.4615	3128.02	98.0042	1332.11	81.6651	1332.11	93.9788
3129.95	99.4754	3129.95	97.9861	1332.59	81.783	1332.59	93.9047
3131.88	99.5063	3131.88	98.019	1333.08	81.8742	1333.08	93.8077
3133.81	99.5432	3133.81	98.0386	1333.56	81.9448	1333.56	93.6865
3135.74	99.5315	3135.74	98.0014	1334.04	82.0012	1334.04	93.5384
3137.67	99.5409	3137.67	97.9535	1334.52	82.0482	1334.52	93.3604
3139.59	99.54	3139.59	98.0118	1335	82.0884	1335	93.15
3141.52	99.5521	3141.52	98.0818	1335.48	82.123	1335.48	92.906
3143.45	99.5562	3143.45	98.0844	1335.97	82.1531	1335.97	92.6292
3145.38	99.5343	3145.38	98.084	1336.45	82.1803	1336.45	92.3212
3147.31	99.499	3147.31	98.0722	1336.93	82.2077	1336.93	91.9832
3149.24	99.4976	3149.24	98.0595	1337.41	82.2392	1337.41	91.6147
3151.17	99.5132	3151.17	98.0519	1337.9	82.278	1337.9	91.2147
3153.09	99.503	3153.09	98.0144	1338.38	82.3243	1338.38	90.7844
3155.02	99.4716	3155.02	98.0399	1338.86	82.3749	1338.86	90.3314
3156.95	99.4152	3156.95	98.0786	1339.34	82.4229	1339.34	89.8736
3158.88	99.4226	3158.88	98.0701	1339.82	82.4603	1339.82	89.4371
3160.81	99.4655	3160.81	98.0576	1340.31	82.4812	1340.31	89.0505
3162.74	99.446	3162.74	98.0134	1340.79	82.484	1340.79	88.7375
3164.67	99.3862	3164.67	97.9834	1341.27	82.4705	1341.27	88.5119
3166.59	99.3867	3166.59	98.0571	1341.75	82.4442	1341.75	88.3795
3168.52	99.4682	3168.52	98.1081	1342.23	82.4081	1342.23	88.3413
3170.45	99.5092	3170.45	98.0859	1342.72	82.3636	1342.72	88.3969
3172.38	99.464	3172.38	98.0353	1343.2	82.3106	1343.2	88.5449
3174.31	99.4207	3174.31	98.0051	1343.68	82.2488	1343.68	88.7815
3176.24	99.4372	3176.24	98.0267	1344.16	82.1784	1344.16	89.0983
3178.16	99.4551	3178.16	98.1155	1344.65	82.1008	1344.65	89.4814
3180.09	99.4785	3180.09	98.1198	1345.13	82.0181	1345.13	89.9128
3182.02	99.4681	3182.02	98.0915	1345.61	81.9324	1345.61	90.3735
3183.95	99.4432	3183.95	98.0733	1346.09	81.8448	1346.09	90.847
3185.88	99.4388	3185.88	98.0303	1346.57	81.755	1346.57	91.3217
3187.81	99.3893	3187.81	97.9713	1347.06	81.6613	1347.06	91.791
3189.74	99.3997	3189.74	97.9676	1347.54	81.5619	1347.54	92.2522
3191.66	99.4355	3191.66	97.9952	1348.02	81.4555	1348.02	92.7045
3193.59	99.4573	3193.59	98.0264	1348.5	81.3423	1348.5	93.1472
3195.52	99.4766	3195.52	98.0684	1348.98	81.2238	1348.98	93.5789
3197.45	99.4655	3197.45	98.0379	1349.47	81.1021	1349.47	93.9967
3199.38	99.4161	3199.38	98.0036	1349.95	80.9793	1349.95	94.3966
3201.31	99.388	3201.31	97.9947	1350.43	80.8568	1350.43	94.7746
3203.24	99.4005	3203.24	97.9932	1350.91	80.7353	1350.91	95.1273
3205.16	99.3992	3205.16	98.0132	1351.39	80.6148	1351.39	95.4523
3207.09	99.3676	3207.09	98.0422	1351.88	80.495	1351.88	95.749
3209.02	99.2873	3209.02	98.051	1352.36	80.3757	1352.36	96.0181
3210.95	99.3023	3210.95	97.9856	1352.84	80.2565	1352.84	96.2614
3212.88	99.3557	3212.88	97.9938	1353.32	80.1367	1353.32	96.4806
3214.81	99.3438	3214.81	98.0368	1353.81	80.0157	1353.81	96.6774
3216.74	99.317	3216.74	98.0717	1354.29	79.893	1354.29	96.8524
3218.66	99.2722	3218.66	98.0041	1354.77	79.7692	1354.77	97.0059
3220.59	99.2702	3220.59	97.9036	1355.25	79.6458	1355.25	97.1384
3222.52	99.2849	3222.52	97.8791	1355.73	79.5254	1355.73	97.2507
3224.45	99.2339	3224.45	97.8957	1356.22	79.4113	1356.22	97.3441
3226.38	99.2622	3226.38	97.9167	1356.7	79.3063	1356.7	97.4204
3228.31	99.3362	3228.31	97.9375	1357.18	79.2122	1357.18	97.4811
3230.24	99.3255	3230.24	97.9299	1357.66	79.1291	1357.66	97.528
3232.16	99.3157	3232.16	97.9266	1358.14	79.0559	1358.14	97.5625
3234.09	99.3355	3234.09	97.8981	1358.63	78.9903	1358.63	97.587
3236.02	99.2852	3236.02	97.9374	1359.11	78.93	1359.11	97.6042
3237.95	99.2268	3237.95	98.0296	1359.59	78.8727	1359.59	97.6175
3239.88	99.2318	3239.88	98.0576	1360.07	78.8174	1360.07	97.6305
3241.81	99.2576	3241.81	97.9619	1360.56	78.7641	1360.56	97.6453
3243.73	99.254	3243.73	97.9411	1361.04	78.7141	1361.04	97.6625
3245.66	99.2647	3245.66	98.0247	1361.52	78.6698	1361.52	97.6803
3247.59	99.2705	3247.59	98.0551	1362	78.6341	1362	97.6955
3249.52	99.2611	3249.52	98.0197	1362.48	78.6094	1362.48	97.7044
3251.45	99.2415	3251.45	97.9789	1362.97	78.5971	1362.97	97.7053
3253.38	99.2099	3253.38	97.9998	1363.45	78.5962	1363.45	97.6989
3255.3	99.215	3255.3	98.0336	1363.93	78.6041	1363.93	97.6883
3257.23	99.2444	3257.23	98.0232	1364.41	78.6178	1364.41	97.6765
3259.16	99.2791	3259.16	98.0282	1364.89	78.6343	1364.89	97.6658
3261.09	99.2466	3261.09	98.0122	1365.38	78.6514	1365.38	97.6565
3263.02	99.1988	3263.02	97.9977	1365.86	78.6672	1365.86	97.6483
3264.95	99.1955	3264.95	97.9937	1366.34	78.68	1366.34	97.6407
3266.88	99.1738	3266.88	98.0619	1366.82	78.6878	1366.82	97.6336
3268.8	99.2084	3268.8	98.1043	1367.31	78.6887	1367.31	97.6275
3270.73	99.2461	3270.73	98.1264	1367.79	78.6806	1367.79	97.6228
3272.66	99.2624	3272.66	98.1132	1368.27	78.6616	1368.27	97.6191
3274.59	99.2568	3274.59	98.0872	1368.75	78.6305	1368.75	97.6153
3276.52	99.2608	3276.52	98.1223	1369.23	78.5869	1369.23	97.609
3278.45	99.2988	3278.45	98.1627	1369.72	78.5316	1369.72	97.5982
3280.38	99.2864	3280.38	98.1582	1370.2	78.4657	1370.2	97.5822
3282.3	99.265	3282.3	98.1171	1370.68	78.3897	1370.68	97.5627
3284.23	99.3084	3284.23	98.093	1371.16	78.3026	1371.16	97.5425
3286.16	99.2896	3286.16	98.1048	1371.64	78.2011	1371.64	97.5255
3288.09	99.2329	3288.09	98.1577	1372.13	78.0783	1372.13	97.5145
3290.02	99.2064	3290.02	98.1138	1372.61	77.9243	1372.61	97.5102
3291.95	99.1816	3291.95	98.0551	1373.09	77.7281	1373.09	97.5101
3293.88	99.1954	3293.88	98.0913	1373.57	77.4815	1373.57	97.5089
3295.8	99.2675	3295.8	98.0815	1374.06	77.1845	1374.06	97.501
3297.73	99.2739	3297.73	98.0309	1374.54	76.847	1374.54	97.4827
3299.66	99.2504	3299.66	98.0416	1375.02	76.4851	1375.02	97.4552
3301.59	99.213	3301.59	98.067	1375.5	76.113	1375.5	97.4228
3303.52	99.2116	3303.52	98.0764	1375.98	75.7371	1375.98	97.391
3305.45	99.2385	3305.45	98.0743	1376.47	75.3551	1376.47	97.364
3307.38	99.2297	3307.38	98.024	1376.95	74.9607	1376.95	97.343
3309.3	99.1648	3309.3	98.0006	1377.43	74.5486	1377.43	97.3274
3311.23	99.1637	3311.23	98.0465	1377.91	74.1196	1377.91	97.3153
3313.16	99.2129	3313.16	98.0573	1378.39	73.682	1378.39	97.3049
3315.09	99.3011	3315.09	98.0148	1378.88	73.2511	1378.88	97.295
3317.02	99.2441	3317.02	98.0081	1379.36	72.8451	1379.36	97.2855
3318.95	99.1642	3318.95	97.9847	1379.84	72.4811	1379.84	97.2764
3320.87	99.1431	3320.87	97.9768	1380.32	72.1727	1380.32	97.2674
3322.8	99.075	3322.8	97.9784	1380.81	71.9303	1380.81	97.2573
3324.73	99.0326	3324.73	98.0159	1381.29	71.7631	1381.29	97.2447
3326.66	99.0558	3326.66	98.0089	1381.77	71.6792	1381.77	97.2283
3328.59	99.0897	3328.59	98.0202	1382.25	71.6837	1382.25	97.2081
3330.52	99.0924	3330.52	98.0111	1382.73	71.776	1382.73	97.1853
3332.45	99.0845	3332.45	97.9554	1383.22	71.9491	1383.22	97.1625
3334.37	99.0977	3334.37	97.9552	1383.7	72.1926	1383.7	97.1421
3336.3	99.0679	3336.3	97.9199	1384.18	72.4984	1384.18	97.1259
3338.23	99.0427	3338.23	97.8648	1384.66	72.8662	1384.66	97.1138
3340.16	99.1092	3340.16	97.8267	1385.14	73.3055	1385.14	97.1045
3342.09	99.1569	3342.09	97.8484	1385.63	73.8318	1385.63	97.0959
3344.02	99.1213	3344.02	97.9233	1386.11	74.4569	1386.11	97.0857
3345.95	99.0795	3345.95	97.9441	1386.59	75.1755	1386.59	97.0723
3347.87	99.0301	3347.87	97.9823	1387.07	75.9568	1387.07	97.0554
3349.8	99.0713	3349.8	97.9441	1387.56	76.7497	1387.56	97.0356
3351.73	99.0888	3351.73	97.8338	1388.04	77.5025	1388.04	97.0133
3353.66	99.0722	3353.66	97.8343	1388.52	78.182	1388.52	96.9885
3355.59	99.0834	3355.59	97.84	1389	78.7795	1389	96.9607
3357.52	99.0838	3357.52	97.8047	1389.48	79.3034	1389.48	96.9298
3359.44	99.1333	3359.44	97.791	1389.96	79.7679	1389.96	96.896
3361.37	99.1114	3361.37	97.7824	1390.45	80.1849	1390.45	96.8606
3363.3	99.0539	3363.3	97.7944	1390.93	80.5612	1390.93	96.825
3365.23	99.0478	3365.23	97.7837	1391.41	80.8993	1391.41	96.7908
3367.16	99.0333	3367.16	97.7977	1391.89	81.1989	1391.89	96.7584
3369.09	98.991	3369.09	97.8012	1392.38	81.4581	1392.38	96.728
3371.01	99.0446	3371.01	97.7117	1392.86	81.6731	1392.86	96.699
3372.94	99.1086	3372.94	97.7082	1393.34	81.8373	1393.34	96.6712
3374.87	99.0874	3374.87	97.7255	1393.82	81.9416	1393.82	96.6456
3376.8	99.0704	3376.8	97.7528	1394.3	81.9775	1394.3	96.6241
3378.73	99.0438	3378.73	97.7049	1394.79	81.9431	1394.79	96.609
3380.66	99.036	3380.66	97.6787	1395.27	81.8468	1395.27	96.6005
3382.59	99.0271	3382.59	97.6947	1395.75	81.7057	1395.75	96.5963
3384.51	98.9945	3384.51	97.7028	1396.23	81.5393	1396.23	96.5922
3386.44	99.022	3386.44	97.6496	1396.71	81.364	1396.71	96.5835
3388.37	99.0611	3388.37	97.6045	1397.2	81.1922	1397.2	96.5671
3390.3	99.0478	3390.3	97.6301	1397.68	81.036	1397.68	96.5418
3392.23	99.0537	3392.23	97.6666	1398.16	80.9107	1398.16	96.5091
3394.16	99.0687	3394.16	97.6895	1398.64	80.8358	1398.64	96.4723
3396.09	99.0345	3396.09	97.738	1399.13	80.83	1399.13	96.4358
3398.01	99.0357	3398.01	97.7625	1399.61	80.9029	1399.61	96.4025
3399.94	99.0465	3399.94	97.6543	1400.09	81.0504	1400.09	96.3736
3401.87	99.0595	3401.87	97.5662	1400.57	81.2576	1400.57	96.3483
3403.8	99.0255	3403.8	97.6087	1401.05	81.5058	1401.05	96.3252
3405.73	98.9826	3405.73	97.6097	1401.54	81.7799	1401.54	96.3034
3407.66	98.9916	3407.66	97.5945	1402.02	82.0703	1402.02	96.2828
3409.59	98.9408	3409.59	97.6602	1402.5	82.372	1402.5	96.2629
3411.51	98.8902	3411.51	97.6727	1402.98	82.6823	1402.98	96.2432
3413.44	98.92	3413.44	97.6682	1403.46	82.9973	1403.46	96.2215
3415.37	98.9633	3415.37	97.65	1403.95	83.3097	1403.95	96.1948
3417.3	99.0278	3417.3	97.6262	1404.43	83.608	1404.43	96.1603
3419.23	99.0558	3419.23	97.6196	1404.91	83.8778	1404.91	96.1168
3421.16	99.0482	3421.16	97.6678	1405.39	84.1067	1405.39	96.0664
3423.09	99.0352	3423.09	97.771	1405.88	84.2877	1405.88	96.0134
3425.01	98.984	3425.01	97.8534	1406.36	84.4206	1406.36	95.9628
3426.94	98.9936	3426.94	97.8677	1406.84	84.5102	1406.84	95.9176
3428.87	99.0843	3428.87	97.8809	1407.32	84.5634	1407.32	95.8786
3430.8	99.1118	3430.8	97.8662	1407.8	84.5868	1407.8	95.844
3432.73	99.0312	3432.73	97.7923	1408.29	84.586	1408.29	95.8115
3434.66	98.9817	3434.66	97.7466	1408.77	84.5644	1408.77	95.7787
3436.58	98.9932	3436.58	97.7863	1409.25	84.5239	1409.25	95.7446
3438.51	99.067	3438.51	97.7428	1409.73	84.4656	1409.73	95.7095
3440.44	99.0925	3440.44	97.7463	1410.21	84.3907	1410.21	95.6742
3442.37	99.1162	3442.37	97.8588	1410.7	84.3004	1410.7	95.6392
3444.3	99.1261	3444.3	97.871	1411.18	84.1973	1411.18	95.6037
3446.23	99.0866	3446.23	97.894	1411.66	84.0844	1411.66	95.5655
3448.16	99.0704	3448.16	97.9306	1412.14	83.9649	1412.14	95.5227
3450.08	99.1088	3450.08	97.904	1412.62	83.8417	1412.62	95.4745
3452.01	99.1081	3452.01	97.8715	1413.11	83.7174	1413.11	95.4217
3453.94	99.0649	3453.94	97.8085	1413.59	83.5941	1413.59	95.3672
3455.87	99.0863	3455.87	97.807	1414.07	83.4737	1414.07	95.314
3457.8	99.1682	3457.8	97.8235	1414.55	83.3579	1414.55	95.2647
3459.73	99.1911	3459.73	97.8159	1415.04	83.248	1415.04	95.2197
3461.66	99.1785	3461.66	97.7955	1415.52	83.1447	1415.52	95.1773
3463.58	99.1562	3463.58	97.8301	1416	83.0475	1416	95.1345
3465.51	99.1503	3465.51	97.8764	1416.48	82.9558	1416.48	95.088
3467.44	99.1959	3467.44	97.8693	1416.96	82.8686	1416.96	95.0352
3469.37	99.133	3469.37	97.8769	1417.45	82.7867	1417.45	94.975
3471.3	99.1211	3471.3	97.9084	1417.93	82.714	1417.93	94.9083
3473.23	99.1645	3473.23	97.9198	1418.41	82.6576	1418.41	94.8376
3475.15	99.1961	3475.15	97.8809	1418.89	82.6258	1418.89	94.7665
3477.08	99.2169	3477.08	97.794	1419.38	82.6229	1419.38	94.6988
3479.01	99.2099	3479.01	97.7463	1419.86	82.6468	1419.86	94.6374
3480.94	99.2096	3480.94	97.736	1420.34	82.6908	1420.34	94.5841
3482.87	99.1656	3482.87	97.6923	1420.82	82.7488	1420.82	94.5399
3484.8	99.154	3484.8	97.6749	1421.3	82.8181	1421.3	94.5052
3486.72	99.1531	3486.72	97.7437	1421.79	82.8983	1421.79	94.4787
3488.65	99.1456	3488.65	97.798	1422.27	82.9899	1422.27	94.4576
3490.58	99.1411	3490.58	97.7815	1422.75	83.0915	1422.75	94.437
3492.51	99.1619	3492.51	97.8049	1423.23	83.1976	1423.23	94.4106
3494.44	99.2024	3494.44	97.851	1423.71	83.2984	1423.71	94.3733
3496.37	99.1692	3496.37	97.8065	1424.2	83.3824	1424.2	94.3245
3498.3	99.1199	3498.3	97.7434	1424.68	83.4417	1424.68	94.2688
3500.22	99.2002	3500.22	97.6727	1425.16	83.4753	1425.16	94.2147
3502.15	99.3021	3502.15	97.6557	1425.64	83.489	1425.64	94.1699
3504.08	99.3104	3504.08	97.6836	1426.12	83.4909	1426.12	94.1378
3506.01	99.2552	3506.01	97.6883	1426.61	83.4869	1426.61	94.1172
3507.94	99.1812	3507.94	97.6813	1427.09	83.4795	1427.09	94.103
3509.87	99.1334	3509.87	97.7112	1427.57	83.4668	1427.57	94.0888
3511.8	99.1978	3511.8	97.7141	1428.05	83.4443	1428.05	94.0691
3513.72	99.2389	3513.72	97.7358	1428.54	83.4074	1428.54	94.0409
3515.65	99.235	3515.65	97.6824	1429.02	83.3536	1429.02	94.0053
3517.58	99.2469	3517.58	97.7299	1429.5	83.2847	1429.5	93.9657
3519.51	99.2166	3519.51	97.7746	1429.98	83.2057	1429.98	93.9253
3521.44	99.2457	3521.44	97.7948	1430.46	83.1224	1430.46	93.8845
3523.37	99.393	3523.37	97.8828	1430.95	83.0385	1430.95	93.8405
3525.3	99.3819	3525.3	97.8125	1431.43	82.955	1431.43	93.79
3527.22	99.2726	3527.22	97.8165	1431.91	82.8711	1431.91	93.7317
3529.15	99.2921	3529.15	97.8506	1432.39	82.7859	1432.39	93.6679
3531.08	99.3548	3531.08	97.8341	1432.87	82.6994	1432.87	93.6038
3533.01	99.3543	3533.01	97.8061	1433.36	82.6122	1433.36	93.5444
3534.94	99.3966	3534.94	97.7651	1433.84	82.5241	1433.84	93.4922
3536.87	99.4131	3536.87	97.8026	1434.32	82.4324	1434.32	93.4445
3538.8	99.418	3538.8	97.8701	1434.8	82.3302	1434.8	93.3922
3540.72	99.38	3540.72	97.8125	1435.29	82.2062	1435.29	93.3214
3542.65	99.3128	3542.65	97.7044	1435.77	82.0481	1435.77	93.2182
3544.58	99.2818	3544.58	97.7058	1436.25	81.8497	1436.25	93.0769
3546.51	99.3037	3546.51	97.748	1436.73	81.62	1436.73	92.908
3548.44	99.3075	3548.44	97.764	1437.21	81.3804	1437.21	92.7332
3550.36	99.2868	3550.36	97.8095	1437.7	81.1517	1437.7	92.5705
3552.29	99.3139	3552.29	97.9179	1438.18	80.9424	1438.18	92.424
3554.22	99.3542	3554.22	97.8989	1438.66	80.7479	1438.66	92.2854
3556.15	99.337	3556.15	97.7799	1439.14	80.5568	1439.14	92.1419
3558.08	99.326	3558.08	97.7171	1439.62	80.3567	1439.62	91.9828
3560.01	99.3771	3560.01	97.7837	1440.11	80.1372	1440.11	91.8022
3561.94	99.3484	3561.94	97.8377	1440.59	79.8921	1440.59	91.5994
3563.86	99.286	3563.86	97.7617	1441.07	79.6198	1441.07	91.3771
3565.79	99.2528	3565.79	97.8505	1441.55	79.3234	1441.55	91.1389
3567.72	99.2428	3567.72	97.9909	1442.04	79.0108	1442.04	90.8866
3569.65	99.3007	3569.65	97.8761	1442.52	78.6932	1442.52	90.6199
3571.58	99.4345	3571.58	97.7626	1443	78.3845	1443	90.3377
3573.51	99.4795	3573.51	97.7456	1443.48	78.1005	1443.48	90.0409
3575.44	99.4327	3575.44	97.741	1443.96	77.8574	1443.96	89.7334
3577.36	99.4316	3577.36	97.7116	1444.44	77.6709	1444.44	89.4206
3579.29	99.4279	3579.29	97.7434	1444.93	77.5555	1444.93	89.1058
3581.22	99.3942	3581.22	97.727	1445.41	77.5233	1445.41	88.7853
3583.15	99.3323	3583.15	97.71	1445.89	77.5834	1445.89	88.4456
3585.08	99.3351	3585.08	97.7531	1446.37	77.7398	1446.37	88.0654
3587.01	99.388	3587.01	97.8548	1446.86	77.9877	1446.86	87.6224
3588.94	99.4379	3588.94	97.8758	1447.34	78.3086	1447.34	87.104
3590.86	99.4907	3590.86	97.7874	1447.82	78.6703	1447.82	86.5172
3592.79	99.4811	3592.79	97.7659	1448.3	79.0336	1448.3	85.8866
3594.72	99.4558	3594.72	97.8481	1448.79	79.3653	1448.79	85.2411
3596.65	99.5345	3596.65	97.7804	1449.27	79.6488	1449.27	84.5961
3598.58	99.5558	3598.58	97.7087	1449.75	79.8837	1449.75	83.9465
3600.51	99.4387	3600.51	97.7801	1450.23	80.0797	1450.23	83.2725
3602.43	99.3598	3602.43	97.7379	1450.71	80.2485	1450.71	82.5538
3604.36	99.3723	3604.36	97.6269	1451.19	80.3986	1451.19	81.7827
3606.29	99.4068	3606.29	97.7182	1451.68	80.5335	1451.68	80.9738
3608.22	99.3877	3608.22	97.877	1452.16	80.653	1452.16	80.1622
3610.15	99.3414	3610.15	97.8296	1452.64	80.7553	1452.64	79.392
3612.08	99.4084	3612.08	97.8224	1453.12	80.84	1453.12	78.6997
3614.01	99.4191	3614.01	97.7722	1453.61	80.9091	1453.61	78.1029
3615.93	99.4239	3615.93	97.7252	1454.09	80.9664	1454.09	77.6024
3617.86	99.5309	3617.86	97.8101	1454.57	81.0157	1454.57	77.1964
3619.79	99.6063	3619.79	97.8626	1455.05	81.059	1455.05	76.903
3621.72	99.5405	3621.72	97.786	1455.53	81.0947	1455.53	76.7833
3623.65	99.5116	3623.65	97.7524	1456.02	81.1163	1456.02	76.9514
3625.58	99.5507	3625.58	97.6787	1456.5	81.1143	1456.5	77.5326
3627.51	99.7002	3627.51	97.6557	1456.98	81.0833	1456.98	78.5462
3629.43	99.5932	3629.43	98.0092	1457.46	81.0292	1457.46	79.8151
3631.36	99.4892	3631.36	97.8049	1457.94	80.9666	1457.94	81.069
3633.29	99.5137	3633.29	97.6707	1458.43	80.9064	1458.43	82.1405
3635.22	99.4878	3635.22	97.7104	1458.91	80.8508	1458.91	83.0155
3637.15	99.4488	3637.15	97.7225	1459.39	80.7972	1459.39	83.7555
3639.08	99.4746	3639.08	97.6891	1459.87	80.743	1459.87	84.4237
3641.01	99.543	3641.01	97.6478	1460.36	80.6882	1460.36	85.0586
3642.93	99.5933	3642.93	97.6914	1460.84	80.6339	1460.84	85.6767
3644.86	99.6105	3644.86	97.5876	1461.32	80.5822	1461.32	86.2833
3646.79	99.5767	3646.79	97.6069	1461.8	80.5342	1461.8	86.8837
3648.72	99.49	3648.72	97.7267	1462.28	80.4899	1462.28	87.4885
3650.65	99.5525	3650.65	97.7855	1462.77	80.4471	1462.77	88.1154
3652.58	99.5261	3652.58	97.6705	1463.25	80.4026	1463.25	88.7832
3654.5	99.528	3654.5	97.667	1463.73	80.3525	1463.73	89.5001
3656.43	99.4892	3656.43	97.872	1464.21	80.2938	1464.21	90.2498
3658.36	99.403	3658.36	97.7413	1464.69	80.2267	1464.69	90.9862
3660.29	99.3743	3660.29	97.611	1465.18	80.154	1465.18	91.6496
3662.22	99.3949	3662.22	97.6293	1465.66	80.0794	1465.66	92.1954
3664.15	99.4494	3664.15	97.6482	1466.14	80.0053	1466.14	92.6121
3666.07	99.4935	3666.07	97.5637	1466.62	79.932	1466.62	92.9169
3668	99.6093	3668	97.4717	1467.11	79.8593	1467.11	93.1385
3669.93	99.7867	3669.93	97.7632	1467.59	79.7874	1467.59	93.3041
3671.86	99.7473	3671.86	97.6896	1468.07	79.7179	1468.07	93.4333
3673.79	99.7952	3673.79	97.5234	1468.55	79.6535	1468.55	93.5382
3675.72	99.6634	3675.72	98.1123	1469.03	79.5968	1469.03	93.6252
3677.65	99.5338	3677.65	97.9806	1469.52	79.5495	1469.52	93.6978
3679.57	99.4922	3679.57	97.8381	1470	79.5115	1470	93.7576
3681.5	99.5257	3681.5	97.7493	1470.48	79.48	1470.48	93.8053
3683.43	99.5428	3683.43	97.6984	1470.96	79.4496	1470.96	93.8399
3685.36	99.5243	3685.36	97.6221	1471.44	79.4125	1471.44	93.8578
3687.29	99.4794	3687.29	97.5132	1471.93	79.3612	1471.93	93.8531
3689.22	99.356	3689.22	97.7384	1472.41	79.2922	1472.41	93.8205
3691.15	99.4105	3691.15	97.9131	1472.89	79.2088	1472.89	93.7605
3693.07	99.4732	3693.07	97.8016	1473.37	79.1187	1473.37	93.6808
3695	99.5013	3695	97.7053	1473.86	79.0276	1473.86	93.5919
3696.93	99.4868	3696.93	97.6841	1474.34	78.9361	1474.34	93.5013
3698.86	99.4622	3698.86	97.5549	1474.82	78.8417	1474.82	93.4112
3700.79	99.4636	3700.79	97.594	1475.3	78.7416	1475.3	93.3203
3702.72	99.5277	3702.72	97.6927	1475.78	78.6354	1475.78	93.2247
3704.65	99.5397	3704.65	97.6904	1476.27	78.5255	1476.27	93.121
3706.57	99.4742	3706.57	97.7263	1476.75	78.4155	1476.75	93.0067
3708.5	99.462	3708.5	97.7428	1477.23	78.3083	1477.23	92.8812
3710.43	99.5802	3710.43	97.7991	1477.71	78.2046	1477.71	92.745
3712.36	99.598	3712.36	97.7931	1478.19	78.103	1478.19	92.5991
3714.29	99.5766	3714.29	97.7481	1478.68	78.0011	1478.68	92.443
3716.22	99.5464	3716.22	97.6802	1479.16	77.897	1479.16	92.2748
3718.14	99.5645	3718.14	97.6589	1479.64	77.7896	1479.64	92.0908
3720.07	99.6218	3720.07	97.737	1480.12	77.6799	1480.12	91.8866
3722	99.7233	3722	97.8549	1480.61	77.5695	1480.61	91.6586
3723.93	99.6667	3723.93	97.8287	1481.09	77.4603	1481.09	91.4061
3725.86	99.4672	3725.86	97.8546	1481.57	77.3535	1481.57	91.1325
3727.79	99.4566	3727.79	97.7846	1482.05	77.2492	1482.05	90.8445
3729.72	99.5891	3729.72	97.6078	1482.53	77.1466	1482.53	90.5497
3731.64	99.6775	3731.64	97.6389	1483.02	77.0454	1483.02	90.2532
3733.57	99.7043	3733.57	97.7344	1483.5	76.9461	1483.5	89.956
3735.5	99.7099	3735.5	98.0242	1483.98	76.8496	1483.98	89.6548
3737.43	99.5804	3737.43	97.984	1484.46	76.7568	1484.46	89.3431
3739.36	99.5919	3739.36	97.7759	1484.94	76.668	1484.94	89.0134
3741.29	99.5927	3741.29	97.6523	1485.43	76.5817	1485.43	88.6591
3743.22	99.5101	3743.22	97.7601	1485.91	76.4957	1485.91	88.2775
3745.14	99.4855	3745.14	98.0012	1486.39	76.4071	1486.39	87.8709
3747.07	99.5473	3747.07	97.7176	1486.87	76.314	1486.87	87.4467
3749	99.5122	3749	97.6687	1487.35	76.216	1487.35	87.0141
3750.93	99.4539	3750.93	97.92	1487.84	76.1136	1487.84	86.5795
3752.86	99.4077	3752.86	98.032	1488.32	76.0072	1488.32	86.1435
3754.79	99.3625	3754.79	97.7705	1488.8	75.8953	1488.8	85.7009
3756.72	99.34	3756.72	97.6652	1489.28	75.7746	1489.28	85.2462
3758.64	99.412	3758.64	97.7928	1489.77	75.6429	1489.77	84.7825
3760.57	99.4942	3760.57	97.8115	1490.25	75.503	1490.25	84.3256
3762.5	99.4881	3762.5	97.6418	1490.73	75.3623	1490.73	83.8969
3764.43	99.4555	3764.43	97.6581	1491.21	75.23	1491.21	83.5115
3766.36	99.3742	3766.36	97.7022	1491.69	75.112	1491.69	83.1701
3768.29	99.3613	3768.29	97.5843	1492.18	75.0095	1492.18	82.8609
3770.21	99.4134	3770.21	97.7358	1492.66	74.9192	1492.66	82.5647
3772.14	99.4567	3772.14	97.716	1493.14	74.8357	1493.14	82.2597
3774.07	99.48	3774.07	97.5913	1493.62	74.7524	1493.62	81.923
3776	99.4981	3776	97.5495	1494.1	74.6624	1494.1	81.5316
3777.93	99.5649	3777.93	97.6258	1494.59	74.5598	1494.59	81.0624
3779.86	99.5392	3779.86	97.7535	1495.07	74.4401	1495.07	80.4956
3781.78	99.4906	3781.78	97.6309	1495.55	74.3019	1495.55	79.8196
3783.71	99.5055	3783.71	97.6081	1496.03	74.1472	1496.03	79.0395
3785.64	99.4819	3785.64	97.6714	1496.52	73.9813	1496.52	78.1811
3787.57	99.43	3787.57	97.6278	1497	73.8098	1497	77.2851
3789.5	99.4045	3789.5	97.5861	1497.48	73.6366	1497.48	76.3925
3791.43	99.397	3791.43	97.5968	1497.96	73.4631	1497.96	75.531
3793.36	99.3836	3793.36	97.6444	1498.44	73.2894	1498.44	74.7124
3795.28	99.3972	3795.28	97.6944	1498.93	73.116	1498.93	73.9393
3797.21	99.4297	3797.21	97.7449	1499.41	72.9436	1499.41	73.2118
3799.14	99.4884	3799.14	97.6234	1499.89	72.7727	1499.89	72.5323
3801.07	99.516	3801.07	97.7734	1500.37	72.6027	1500.37	71.9046
3803	99.5201	3803	97.8044	1500.85	72.4318	1500.85	71.3336
3804.93	99.546	3804.93	97.6089	1501.34	72.2583	1501.34	70.8233
3806.86	99.5359	3806.86	97.7984	1501.82	72.0815	1501.82	70.3766
3808.78	99.3845	3808.78	97.7452	1502.3	71.9023	1502.3	69.995
3810.71	99.3737	3810.71	97.6299	1502.78	71.7236	1502.78	69.6791
3812.64	99.4314	3812.64	97.6005	1503.27	71.5495	1503.27	69.429
3814.57	99.5119	3814.57	97.6294	1503.75	71.384	1503.75	69.2458
3816.5	99.5189	3816.5	97.7829	1504.23	71.2294	1504.23	69.1352
3818.43	99.446	3818.43	97.6309	1504.71	71.0854	1504.71	69.1146
3820.36	99.4556	3820.36	97.7634	1505.19	70.9471	1505.19	69.2247
3822.28	99.4771	3822.28	97.8841	1505.67	70.8048	1505.67	69.5397
3824.21	99.4623	3824.21	97.73	1506.16	70.6485	1506.16	70.1487
3826.14	99.4424	3826.14	97.7328	1506.64	70.4813	1506.64	71.0626
3828.07	99.3962	3828.07	97.6912	1507.12	70.3302	1507.12	72.1089
3830	99.414	3830	97.6386	1507.6	70.2248	1507.6	73.0312
3831.93	99.4899	3831.93	97.7099	1508.09	70.1684	1508.09	73.7118
3833.86	99.5149	3833.86	97.6671	1508.57	70.1447	1508.57	74.1905
3835.78	99.5528	3835.78	97.551	1509.05	70.1382	1509.05	74.5498
3837.71	99.5011	3837.71	97.6476	1509.53	70.1423	1509.53	74.8495
3839.64	99.3952	3839.64	97.8079	1510.01	70.1583	1510.01	75.119
3841.57	99.4156	3841.57	97.7147	1510.5	70.1929	1510.5	75.3665
3843.5	99.4551	3843.5	97.7226	1510.98	70.2551	1510.98	75.5897
3845.43	99.4823	3845.43	97.6591	1511.46	70.3517	1511.46	75.784
3847.35	99.469	3847.35	97.5463	1511.94	70.4844	1511.94	75.9479
3849.28	99.4294	3849.28	97.4871	1512.42	70.6489	1512.42	76.0867
3851.21	99.435	3851.21	97.503	1512.91	70.8368	1512.91	76.2119
3853.14	99.2714	3853.14	97.9662	1513.39	71.0411	1513.39	76.3394
3855.07	99.3964	3855.07	97.9388	1513.87	71.261	1513.87	76.4875
3857	99.4745	3857	97.7253	1514.35	71.5061	1514.35	76.6775
3858.93	99.4407	3858.93	97.6418	1514.84	71.7968	1514.84	76.9353
3860.85	99.4342	3860.85	97.6534	1515.32	72.1598	1515.32	77.2903
3862.78	99.4175	3862.78	97.6974	1515.8	72.6161	1515.8	77.7672
3864.71	99.4289	3864.71	97.8029	1516.28	73.1605	1516.28	78.3677
3866.64	99.4032	3866.64	97.7026	1516.76	73.7473	1516.76	79.0543
3868.57	99.3555	3868.57	97.6505	1517.25	74.3041	1517.25	79.7592
3870.5	99.289	3870.5	97.8513	1517.73	74.7701	1517.73	80.4198
3872.43	99.3554	3872.43	97.7317	1518.21	75.1246	1518.21	81.0117
3874.35	99.3457	3874.35	97.7657	1518.69	75.3854	1518.69	81.5572
3876.28	99.3199	3876.28	97.6722	1519.17	75.5893	1519.17	82.1173
3878.21	99.3656	3878.21	97.6433	1519.66	75.7767	1519.66	82.7832
3880.14	99.4307	3880.14	97.8386	1520.14	75.9817	1520.14	83.6632
3882.07	99.4711	3882.07	97.8355	1520.62	76.2235	1520.62	84.8422
3884	99.4819	3884	97.7162	1521.1	76.4942	1521.1	86.3044
3885.92	99.4652	3885.92	97.7903	1521.59	76.7565	1521.59	87.8826
3887.85	99.3656	3887.85	97.6212	1522.07	76.9675	1522.07	89.3392
3889.78	99.3706	3889.78	97.5833	1522.55	77.1107	1522.55	90.5286
3891.71	99.4621	3891.71	97.7433	1523.03	77.1987	1523.03	91.4543
3893.64	99.37	3893.64	97.7057	1523.51	77.2528	1523.51	92.2032
3895.57	99.2838	3895.57	97.5699	1524	77.2869	1524	92.8674
3897.49	99.2833	3897.49	97.5319	1524.48	77.304	1524.48	93.5076
3899.42	99.2948	3899.42	97.6884	1524.96	77.2994	1524.96	94.1462
3901.35	99.2756	3901.35	97.6858	1525.44	77.2672	1525.44	94.7728
3903.28	99.3203	3903.28	97.7362	1525.92	77.2073	1525.92	95.358
3905.21	99.4048	3905.21	97.8228	1526.41	77.1297	1526.41	95.8727
3907.14	99.3568	3907.14	97.699	1526.89	77.0524	1526.89	96.3045
3909.07	99.2864	3909.07	97.5989	1527.37	76.9947	1527.37	96.6607
3910.99	99.2898	3910.99	97.5681	1527.85	76.9693	1527.85	96.9591
3912.92	99.2981	3912.92	97.539	1528.34	76.9797	1528.34	97.2148
3914.85	99.3676	3914.85	97.5663	1528.82	77.0224	1528.82	97.4344
3916.78	99.4699	3916.78	97.7012	1529.3	77.0907	1529.3	97.6183
3918.71	99.4004	3918.71	97.7143	1529.78	77.1785	1529.78	97.7655
3920.64	99.3078	3920.64	97.6206	1530.26	77.2833	1530.26	97.8791
3922.57	99.3551	3922.57	97.5945	1530.75	77.4063	1530.75	97.9675
3924.49	99.328	3924.49	97.6806	1531.23	77.5525	1531.23	98.0427
3926.42	99.2406	3926.42	97.6678	1531.71	77.7278	1531.71	98.117
3928.35	99.2516	3928.35	97.607	1532.19	77.9348	1532.19	98.1984
3930.28	99.2786	3930.28	97.6169	1532.67	78.1653	1532.67	98.2858
3932.21	99.2779	3932.21	97.6538	1533.16	78.3943	1533.16	98.3676
3934.14	99.2666	3934.14	97.6245	1533.64	78.5877	1533.64	98.4287
3936.07	99.3192	3936.07	97.6112	1534.12	78.722	1534.12	98.4632
3937.99	99.3514	3937.99	97.6574	1534.6	78.7981	1534.6	98.4791
3939.92	99.3106	3939.92	97.6463	1535.09	78.8332	1535.09	98.4901
3941.85	99.2996	3941.85	97.6219	1535.57	78.8449	1535.57	98.5066
3943.78	99.3045	3943.78	97.6317	1536.05	78.8428	1536.05	98.5323
3945.71	99.2989	3945.71	97.6438	1536.53	78.829	1536.53	98.5649
3947.64	99.2939	3947.64	97.6878	1537.01	78.8006	1537.01	98.599
3949.57	99.2803	3949.57	97.6774	1537.49	78.7532	1537.49	98.6283
3951.49	99.3167	3951.49	97.5973	1537.98	78.6841	1537.98	98.6488
3953.42	99.3639	3953.42	97.5429	1538.46	78.5956	1538.46	98.6619
3955.35	99.3267	3955.35	97.5441	1538.94	78.4976	1538.94	98.6783
3957.28	99.266	3957.28	97.5683	1539.42	78.4065	1539.42	98.7146
3959.21	99.325	3959.21	97.59	1539.91	78.3334	1539.91	98.7791
3961.14	99.3483	3961.14	97.5842	1540.39	78.2719	1540.39	98.8551
3963.06	99.25	3963.06	97.5546	1540.87	78.2029	1540.87	98.9099
3964.99	99.2173	3964.99	97.6049	1541.35	78.1167	1541.35	98.9244
3966.92	99.2541	3966.92	97.638	1541.84	78.0193	1541.84	98.9054
3968.85	99.258	3968.85	97.6012	1542.32	77.9221	1542.32	98.8735
3970.78	99.2609	3970.78	97.5243	1542.8	77.8315	1542.8	98.8483
3972.71	99.2624	3972.71	97.4753	1543.28	77.7446	1543.28	98.8406
3974.64	99.291	3974.64	97.5247	1543.76	77.6521	1543.76	98.8498
3976.56	99.2723	3976.56	97.5273	1544.24	77.5439	1544.24	98.8654
3978.49	99.2737	3978.49	97.5095	1544.73	77.417	1544.73	98.8737
3980.42	99.3105	3980.42	97.5521	1545.21	77.2781	1545.21	98.8657
3982.35	99.2863	3982.35	97.5894	1545.69	77.1401	1545.69	98.8413
3984.28	99.2653	3984.28	97.5714	1546.17	77.0147	1546.17	98.808
3986.21	99.2895	3986.21	97.5349	1546.66	76.9062	1546.66	98.7754
3988.14	99.2811	3988.14	97.5083	1547.14	76.8107	1547.14	98.7503
3990.06	99.2686	3990.06	97.5309	1547.62	76.7177	1547.62	98.7348
3991.99	99.2947	3991.99	97.5776	1548.1	76.6125	1548.1	98.7261
3993.92	99.3513	3993.92	97.5968	1548.58	76.4811	1548.58	98.7181
3995.85	99.3094	3995.85	97.5951	1549.07	76.3163	1549.07	98.704
3997.78	99.2614	3997.78	97.5499	1549.55	76.1231	1549.55	98.6803
3999.71	99.2213	3999.71	97.5038	1550.03	75.9194	1550.03	98.6496
				1550.51	75.7267	1550.51	98.6193
				1550.99	75.5574	1550.99	98.5971
				1551.48	75.4095	1551.48	98.5864
				1551.96	75.269	1551.96	98.5849
				1552.44	75.1176	1552.44	98.5864
				1552.92	74.9396	1552.92	98.5839
				1553.41	74.7281	1553.41	98.5729
				1553.89	74.4897	1553.89	98.5536
				1554.37	74.2429	1554.37	98.5318
				1554.85	74.0107	1554.85	98.5159
				1555.33	73.8093	1555.33	98.512
				1555.82	73.6421	1555.82	98.5212
				1556.3	73.4998	1556.3	98.5391
				1556.78	73.3626	1556.78	98.5576
				1557.26	73.1958	1557.26	98.5669
				1557.74	72.9363	1557.74	98.5562
				1558.23	72.4875	1558.23	98.5162
				1558.71	71.7905	1558.71	98.4508
				1559.19	70.975	1559.19	98.3826
				1559.67	70.2859	1559.67	98.3324
				1560.15	69.8119	1560.15	98.2983
				1560.64	69.4892	1560.64	98.2701
				1561.12	69.2387	1561.12	98.2425
				1561.6	69.0096	1561.6	98.2152
				1562.08	68.7716	1562.08	98.19
				1562.57	68.5029	1562.57	98.1683
				1563.05	68.1868	1563.05	98.1496
				1563.53	67.8137	1563.53	98.132
				1564.01	67.3888	1564.01	98.1122
				1564.49	66.9382	1564.49	98.0879
				1564.98	66.5075	1564.98	98.0592
				1565.46	66.1485	1565.46	98.0294
				1565.94	65.9033	1565.94	98.0035
				1566.42	65.7984	1566.42	97.9846
				1566.9	65.8528	1566.9	97.9726
				1567.39	66.0928	1567.39	97.963
				1567.87	66.5619	1567.87	97.9472
				1568.35	67.3115	1568.35	97.9148
				1568.83	68.364	1568.83	97.8573
				1569.32	69.6554	1569.32	97.7743
				1569.8	71.017	1569.8	97.6766
				1570.28	72.2501	1570.28	97.581
				1570.76	73.2353	1570.76	97.4994
				1571.24	73.9638	1571.24	97.4339
				1571.73	74.4915	1571.73	97.38
				1572.21	74.8841	1572.21	97.332
				1572.69	75.1903	1572.69	97.2868
				1573.17	75.4371	1573.17	97.2445
				1573.65	75.6318	1573.65	97.2076
				1574.14	75.7665	1574.14	97.1802
				1574.62	75.8211	1574.62	97.165
				1575.1	75.7689	1575.1	97.1612
				1575.58	75.5909	1575.58	97.1628
				1576.07	75.2965	1576.07	97.1609
				1576.55	74.9319	1576.55	97.1505
				1577.03	74.5567	1577.03	97.1351
				1577.51	74.2084	1577.51	97.1236
				1577.99	73.8921	1577.99	97.1229
				1578.48	73.5938	1578.48	97.1343
				1578.96	73.2962	1578.96	97.1545
				1579.44	72.9861	1579.44	97.1778
				1579.92	72.6562	1579.92	97.198
				1580.4	72.305	1580.4	97.2109
				1580.89	71.9338	1580.89	97.2146
				1581.37	71.5455	1581.37	97.2103
				1581.85	71.1417	1581.85	97.201
				1582.33	70.722	1582.33	97.189
				1582.82	70.2849	1582.82	97.1751
				1583.3	69.8298	1583.3	97.1573
				1583.78	69.359	1583.78	97.1326
				1584.26	68.8776	1584.26	97.0988
				1584.74	68.3916	1584.74	97.0561
				1585.23	67.9052	1585.23	97.007
				1585.71	67.4179	1585.71	96.9554
				1586.19	66.9249	1586.19	96.9042
				1586.67	66.4198	1586.67	96.8536
				1587.15	65.8984	1587.15	96.8012
				1587.64	65.3624	1587.64	96.7431
				1588.12	64.819	1588.12	96.675
				1588.6	64.2789	1588.6	96.5945
				1589.08	63.7517	1589.08	96.5007
				1589.57	63.2418	1589.57	96.3938
				1590.05	62.7488	1590.05	96.2737
				1590.53	62.2698	1590.53	96.1394
				1591.01	61.8051	1591.01	95.9892
				1591.49	61.3615	1591.49	95.8233
				1591.98	60.9507	1591.98	95.6447
				1592.46	60.5857	1592.46	95.4615
				1592.94	60.2739	1592.94	95.2857
				1593.42	60.014	1593.42	95.1311
				1593.9	59.7972	1593.9	95.0107
				1594.39	59.6142	1594.39	94.9337
				1594.87	59.463	1594.87	94.9046
				1595.35	59.3519	1595.35	94.9237
				1595.83	59.2967	1595.83	94.9883
				1596.32	59.3109	1596.32	95.0931
				1596.8	59.3967	1596.8	95.2307
				1597.28	59.5415	1597.28	95.3913
				1597.76	59.723	1597.76	95.5628
				1598.24	59.9201	1598.24	95.7318
				1598.72	60.1225	1598.72	95.8858
				1599.21	60.336	1599.21	96.0151
				1599.69	60.5817	1599.69	96.1149
				1600.17	60.889	1600.17	96.1861
				1600.65	61.2874	1600.65	96.2341
				1601.14	61.8006	1601.14	96.2662
				1601.62	62.4451	1601.62	96.2883
				1602.1	63.2343	1602.1	96.3028
				1602.58	64.1812	1602.58	96.3079
				1603.06	65.2963	1603.06	96.3006
				1603.55	66.5812	1603.55	96.279
				1604.03	68.0215	1604.03	96.2449
				1604.51	69.5863	1604.51	96.2033
				1604.99	71.2347	1604.99	96.1605
				1605.47	72.9258	1605.47	96.1208
				1605.96	74.6263	1605.96	96.0849
				1606.44	76.3103	1606.44	96.0495
				1606.92	77.9555	1606.92	96.0096
				1607.4	79.5365	1607.4	95.9608
				1607.89	81.0237	1607.89	95.9023
				1608.37	82.3877	1608.37	95.8368
				1608.85	83.607	1608.85	95.7689
				1609.33	84.6741	1609.33	95.7013
				1609.81	85.5954	1609.81	95.6328
				1610.3	86.3849	1610.3	95.5587
				1610.78	87.0582	1610.78	95.4738
				1611.26	87.6276	1611.26	95.3763
				1611.74	88.1025	1611.74	95.2693
				1612.22	88.4923	1612.22	95.1604
				1612.71	88.808	1612.71	95.0581
[truncated: 4,952 more rows]
