# Supplementary material for: Dual engineering of thermodynamics and kinetics in covalent organic frameworks for separation
Source: Nat Commun. 2026 Mar 10;17:3896. doi: 10.1038/s41467-026-70311-8 (PMC13125621; doi:10.1038/s41467-026-70311-8)
Supplement: Supplementary file 3 — Source Data [file 41467_2026_70311_MOESM3_ESM.zip › 676225_2_data_set_12367526_twyvxw/Source data for figures/Supplementary Figure S7.xlsx]

## Sheet: Sheet1
HTpBPa-F		STpBPa
f1 (ppm)	Intensity (a.u.)	f1 (ppm)	Intensity (a.u.)
-2.71352	-1.12e-06	-1.77392	5.936E-4
-2.66752	1.18E-5	-1.47975	6.80454E-4
-2.62151	1.35E-5	-1.18558	4.78262E-4
-2.57551	4.14E-6	-0.8914	5.21658E-4
-2.52951	-1.12e-05	-0.59723	5.35987E-4
-2.48351	-2.5e-05	-0.30306	4.0276E-4
-2.4375	-3.13e-05	-0.00888	3.87648E-4
-2.3915	-2.76e-05	0.28529	4.96575E-4
-2.3455	-1.63e-05	0.57946	3.41984E-4
-2.2995	-2.64e-06	0.87364	3.46871E-4
-2.25349	7.46E-6	1.16781	3.9351E-4
-2.20749	9.89E-6	1.46198	4.12271E-4
-2.16149	3.76E-6	1.75616	5.647E-4
-2.11549	-8.51e-06	2.05033	6.41301E-4
-2.06948	-2.21e-05	2.3445	6.90885E-4
-2.02348	-3.14e-05	2.63867	6.07717E-4
-1.97748	-3.21e-05	2.93285	4.56357E-4
-1.93148	-2.27e-05	3.22702	4.14974E-4
-1.88547	-5.27e-06	3.52119	4.92844E-4
-1.83947	1.54E-5	3.81537	3.78044E-4
-1.79347	3.31E-5	4.10954	4.46258E-4
-1.74747	4.3E-5	4.40371	6.473E-4
-1.70147	4.31E-5	4.69789	6.91888E-4
-1.65546	3.47E-5	4.99206	5.34491E-4
-1.60946	2.15E-5	5.28623	5.72195E-4
-1.56346	8.1E-6	5.58041	5.63897E-4
-1.51746	-2.11e-06	5.87458	6.43414E-4
-1.47145	-7.63e-06	6.16875	5.56725E-4
-1.42545	-8.7e-06	6.46293	5.81377E-4
-1.37945	-6.6e-06	6.7571	3.61546E-4
-1.33345	-2.82e-06	7.05127	4.97964E-4
-1.28744	1.27E-6	7.34545	5.43237E-4
-1.24144	4.42E-6	7.63962	5.36792E-4
-1.19544	5.36E-6	7.93379	6.03617E-4
-1.14944	2.98E-6	8.22797	7.50446E-4
-1.10343	-3.19e-06	8.52214	7.21697E-4
-1.05743	-1.25e-05	8.81631	7.11307E-4
-1.01143	-2.3e-05	9.11048	8.36363E-4
-0.96543	-3.18e-05	9.40466	7.89762E-4
-0.91942	-3.61e-05	9.69883	7.46707E-4
-0.87342	-3.4e-05	9.993	6.36569E-4
-0.82742	-2.55e-05	10.2872	6.84614E-4
-0.78142	-1.32e-05	10.5814	6.31481E-4
-0.73541	-1.34e-06	10.8755	6.03812E-4
-0.68941	5.54E-6	11.1697	7.25983E-4
-0.64341	4.09E-6	11.4639	5.911E-4
-0.59741	-6.06e-06	11.758	6.25362E-4
-0.5514	-2.19e-05	12.0522	6.67273E-4
-0.5054	-3.78e-05	12.3464	6.56984E-4
-0.4594	-4.82e-05	12.6406	6.31872E-4
-0.4134	-4.95e-05	12.9347	7.16231E-4
-0.36739	-4.23e-05	13.2289	7.68524E-4
-0.32139	-3.02e-05	13.5231	7.42548E-4
-0.27539	-1.86e-05	13.8173	7.17627E-4
-0.22939	-1.12e-05	14.1114	8.76946E-4
-0.18338	-8.76e-06	14.4056	8.22326E-4
-0.13738	-9.03e-06	14.6998	8.15435E-4
-0.09138	-8.68e-06	14.9939	6.60932E-4
-0.04538	-5.75e-06	15.2881	7.6078E-4
6.26392E-4	-9.5e-07	15.5823	8.82419E-4
0.04663	2.79E-6	15.8765	8.68182E-4
0.09263	2.34E-6	16.1706	8.26953E-4
0.13863	-3.45e-06	16.4648	7.15999E-4
0.18464	-1.28e-05	16.759	7.36963E-4
0.23064	-2.16e-05	17.0532	7.31628E-4
0.27664	-2.58e-05	17.3473	8.25956E-4
0.32264	-2.3e-05	17.6415	7.87813E-4
0.36865	-1.38e-05	17.9357	8.79981E-4
0.41465	-1.24e-06	18.2299	9.04276E-4
0.46065	1.05E-5	18.524	8.98838E-4
0.50665	1.77E-5	18.8182	9.90266E-4
0.55266	1.84E-5	19.1124	0.00106
0.59866	1.25E-5	19.4065	0.00111
0.64466	2.14E-6	19.7007	0.00117
0.69066	-9.79e-06	19.9949	0.00132
0.73667	-2e-05	20.2891	0.00139
0.78267	-2.62e-05	20.5832	0.00174
0.82867	-2.79e-05	20.8774	0.00164
0.87467	-2.69e-05	21.1716	0.00128
0.92068	-2.63e-05	21.4658	0.00114
0.96668	-2.9e-05	21.7599	0.00111
1.01268	-3.61e-05	22.0541	0.00125
1.05868	-4.64e-05	22.3483	0.00138
1.10469	-5.64e-05	22.6425	0.00135
1.15069	-6.27e-05	22.9366	0.00114
1.19669	-6.39e-05	23.2308	0.00129
1.24269	-6.12e-05	23.525	0.00141
1.2887	-5.8e-05	23.8191	0.00138
1.3347	-5.76e-05	24.1133	0.00127
1.3807	-6.11e-05	24.4075	0.00155
1.4267	-6.65e-05	24.7017	0.00181
1.47271	-6.95e-05	24.9958	0.00186
1.51871	-6.59e-05	25.29	0.00199
1.56471	-5.42e-05	25.5842	0.00254
1.61071	-3.62e-05	25.8784	0.00273
1.65672	-1.7e-05	26.1725	0.00223
1.70272	-2.31e-06	26.4667	0.00162
1.74872	3.56E-6	26.7609	0.00152
1.79472	-1.71e-07	27.055	0.00148
1.84073	-1.08e-05	27.3492	0.00142
1.88673	-2.33e-05	27.6434	0.00135
1.93273	-3.24e-05	27.9376	0.00123
1.97873	-3.49e-05	28.2317	0.00125
2.02474	-3.03e-05	28.5259	0.00134
2.07074	-2.1e-05	28.8201	0.00125
2.11674	-1.09e-05	29.1143	0.00118
2.16274	-3.64e-06	29.4084	0.0012
2.20875	-8.84e-07	29.7026	0.00129
2.25475	-1.8e-06	29.9968	0.00122
2.30075	-3.52e-06	30.291	0.0013
2.34675	-2.74e-06	30.5851	0.00135
2.39275	2.48E-6	30.8793	0.00118
2.43876	1.16E-5	31.1735	0.00106
2.48476	2.18E-5	31.4676	8.88795E-4
2.53076	2.92E-5	31.7618	9.74415E-4
2.57676	3.12E-5	32.056	8.72317E-4
2.62277	2.74E-5	32.3502	8.36963E-4
2.66877	2E-5	32.6443	8.35134E-4
2.71477	1.27E-5	32.9385	8.63231E-4
2.76077	8.21E-6	33.2327	7.78976E-4
2.80678	7.44E-6	33.5269	5.86336E-4
2.85278	8.51E-6	33.821	6.80513E-4
2.89878	8.02E-6	34.1152	7.88947E-4
2.94478	2.92E-6	34.4094	9.84227E-4
2.99079	-7.76e-06	34.7036	0.00119
3.03679	-2.22e-05	34.9977	0.00128
3.08279	-3.65e-05	35.2919	0.00137
3.12879	-4.66e-05	35.5861	0.00144
3.1748	-5.01e-05	35.8802	0.00124
3.2208	-4.76e-05	36.1744	0.00109
3.2668	-4.21e-05	36.4686	0.00114
3.3128	-3.73e-05	36.7628	0.00112
3.35881	-3.57e-05	37.0569	0.00109
3.40481	-3.7e-05	37.3511	9.31889E-4
3.45081	-3.83e-05	37.6453	8.87151E-4
3.49681	-3.55e-05	37.9395	9.09349E-4
3.54282	-2.61e-05	38.2336	9.40856E-4
3.58882	-1.07e-05	38.5278	9.37298E-4
3.63482	7.29E-6	38.822	9.30007E-4
3.68082	2.27E-5	39.1162	0.00109
3.72683	3.15E-5	39.4103	0.00119
3.77283	3.24E-5	39.7045	0.00108
3.81883	2.72E-5	39.9987	0.00102
3.86483	1.92E-5	40.2928	0.00108
3.91084	1.12E-5	40.587	0.00112
3.95684	4.04E-6	40.8812	0.00107
4.00284	-3.18e-06	41.1754	0.00124
4.04884	-1.15e-05	41.4695	0.00115
4.09485	-2.03e-05	41.7637	0.00102
4.14085	-2.68e-05	42.0579	0.00102
4.18685	-2.78e-05	42.3521	0.00108
4.23285	-2.14e-05	42.6462	9.43154E-4
4.27886	-9.07e-06	42.9404	9.14356E-4
4.32486	4.21E-6	43.2346	0.00101
4.37086	1.27E-5	43.5287	0.00106
4.41686	1.3E-5	43.8229	0.0011
4.46287	6.05E-6	44.1171	0.00102
4.50887	-3.15e-06	44.4113	9.60079E-4
4.55487	-8.41e-06	44.7054	9.15332E-4
4.60087	-6.11e-06	44.9996	8.99608E-4
4.64688	2.62E-6	45.2938	7.35112E-4
4.69288	1.25E-5	45.588	6.46932E-4
4.73888	1.72E-5	45.8821	8.48816E-4
4.78488	1.32E-5	46.1763	7.62225E-4
4.83089	2E-6	46.4705	7.0017E-4
4.87689	-1.05e-05	46.7647	8.1865E-4
4.92289	-1.74e-05	47.0588	7.36524E-4
4.96889	-1.45e-05	47.353	6.32648E-4
5.0149	-2.69e-06	47.6472	5.2286E-4
5.0609	1.3E-5	47.9413	4.31361E-4
5.1069	2.59E-5	48.2355	5.39891E-4
5.1529	3.16E-5	48.5297	7.20813E-4
5.19891	2.93E-5	48.8239	7.16701E-4
5.24491	2.21E-5	49.118	5.63415E-4
5.29091	1.44E-5	49.4122	5.70089E-4
5.33691	9.13E-6	49.7064	7.07638E-4
5.38292	6.74E-6	50.0006	6.68794E-4
5.42892	5.25E-6	50.2947	5.53321E-4
5.47492	2.13E-6	50.5889	7.00512E-4
5.52092	-3.86e-06	50.8831	5.87573E-4
5.56693	-1.18e-05	51.1773	4.71239E-4
5.61293	-1.94e-05	51.4714	5.98862E-4
5.65893	-2.39e-05	51.7656	6.69889E-4
5.70493	-2.44e-05	52.0598	6.79109E-4
5.75094	-2.14e-05	52.3539	5.27475E-4
5.79694	-1.71e-05	52.6481	5.56708E-4
5.84294	-1.34e-05	52.9423	6.6084E-4
5.88894	-1.12e-05	53.2365	6.35264E-4
5.93495	-9.84e-06	53.5306	6.23115E-4
5.98095	-7.98e-06	53.8248	5.71928E-4
6.02695	-4.51e-06	54.119	4.13167E-4
6.07295	5.21E-7	54.4132	5.02195E-4
6.11896	5.69E-6	54.7073	5.24592E-4
6.16496	8.86E-6	55.0015	4.15023E-4
6.21096	8.14E-6	55.2957	5.97254E-4
6.25696	2.84E-6	55.5898	6.25022E-4
6.30297	-6.32e-06	55.884	6.83834E-4
6.34897	-1.75e-05	56.1782	7.87933E-4
6.39497	-2.87e-05	56.4724	9.0172E-4
6.44097	-3.81e-05	56.7665	8.5881E-4
6.48697	-4.46e-05	57.0607	6.34365E-4
6.53298	-4.78e-05	57.3549	7.87793E-4
6.57898	-4.75e-05	57.6491	6.7235E-4
6.62498	-4.38e-05	57.9432	5.89364E-4
6.67098	-3.74e-05	58.2374	6.92703E-4
6.71699	-2.94e-05	58.5316	6.54307E-4
6.76299	-2.17e-05	58.8258	5.03757E-4
6.80899	-1.6e-05	59.1199	5.00892E-4
6.85499	-1.34e-05	59.4141	6.24908E-4
6.901	-1.36e-05	59.7083	6.61025E-4
6.947	-1.5e-05	60.0024	6.4418E-4
6.993	-1.57e-05	60.2966	8.67144E-4
7.039	-1.41e-05	60.5908	6.57686E-4
7.08501	-1.04e-05	60.885	5.30183E-4
7.13101	-6.41e-06	61.1791	5.749E-4
7.17701	-4.43e-06	61.4733	5.44503E-4
7.22301	-5.93e-06	61.7675	6.51747E-4
7.26902	-1.04e-05	62.0617	6.2799E-4
7.31502	-1.54e-05	62.3558	6.97722E-4
7.36102	-1.76e-05	62.65	7.66476E-4
7.40702	-1.48e-05	62.9442	8.04678E-4
7.45303	-7.06e-06	63.2384	7.51289E-4
7.49903	2.73E-6	63.5325	8.28408E-4
7.54503	1.03E-5	63.8267	8.07881E-4
7.59103	1.21E-5	64.1209	8.26028E-4
7.63704	7.25E-6	64.415	7.43747E-4
7.68304	-1.87e-06	64.7092	7.43681E-4
7.72904	-1.03e-05	65.0034	7.81855E-4
7.77504	-1.28e-05	65.2976	7.77447E-4
7.82105	-6.69e-06	65.5917	8.44425E-4
7.86705	7.21E-6	65.8859	7.16763E-4
7.91305	2.43E-5	66.1801	7.9362E-4
7.95905	3.86E-5	66.4743	9.26709E-4
8.00506	4.53E-5	66.7684	0.001
8.05106	4.33E-5	67.0626	9.87868E-4
8.09706	3.54E-5	67.3568	0.00121
8.14306	2.71E-5	67.6509	0.00144
8.18907	2.37E-5	67.9451	0.00162
8.23507	2.72E-5	68.2393	0.00124
8.28107	3.55E-5	68.5335	9.04772E-4
8.32707	4.36E-5	68.8276	7.34317E-4
8.37308	4.61E-5	69.1218	7.02452E-4
8.41908	4.06E-5	69.416	7.45749E-4
8.46508	2.88E-5	69.7102	6.00599E-4
8.51108	1.57E-5	70.0043	6.8629E-4
8.55709	6.6E-6	70.2985	7.17815E-4
8.60309	4.23E-6	70.5927	7.00827E-4
8.64909	6.99E-6	70.8869	7.69477E-4
8.69509	9.94E-6	71.181	5.70269E-4
8.7411	7.8E-6	71.4752	5.96839E-4
8.7871	-1.82e-06	71.7694	5.97299E-4
8.8331	-1.68e-05	72.0635	6.5088E-4
8.8791	-3.15e-05	72.3577	5.51381E-4
8.92511	-3.96e-05	72.6519	8.12026E-4
8.97111	-3.75e-05	72.9461	8.64719E-4
9.01711	-2.58e-05	73.2402	7.72332E-4
9.06311	-9.12e-06	73.5344	6.34214E-4
9.10912	6.62E-6	73.8286	5.79617E-4
9.15512	1.71E-5	74.1228	5.44398E-4
9.20112	2.13E-5	74.4169	4.07824E-4
9.24712	2.05E-5	74.7111	5.37271E-4
9.29313	1.75E-5	75.0053	5.90287E-4
9.33913	1.4E-5	75.2995	5.37935E-4
9.38513	1.03E-5	75.5936	5.64386E-4
9.43113	5.7E-6	75.8878	6.97982E-4
9.47714	-3e-07	76.182	7.00903E-4
9.52314	-6.97e-06	76.4761	5.97272E-4
9.56914	-1.27e-05	76.7703	6.2438E-4
9.61514	-1.62e-05	77.0645	7.76845E-4
9.66115	-1.72e-05	77.3587	7.42036E-4
9.70715	-1.72e-05	77.6528	7.10276E-4
9.75315	-1.82e-05	77.947	6.91963E-4
9.79915	-2.1e-05	78.2412	5.5657E-4
9.84516	-2.47e-05	78.5354	5.36737E-4
9.89116	-2.63e-05	78.8295	6.18298E-4
9.93716	-2.28e-05	79.1237	7.38909E-4
9.98316	-1.26e-05	79.4179	7.04588E-4
10.0292	3.01E-6	79.7121	7.80413E-4
10.0752	1.98E-5	80.0062	6.95103E-4
10.1212	3.26E-5	80.3004	7.10081E-4
10.1672	3.71E-5	80.5946	4.55397E-4
10.2132	3.17E-5	80.8887	3.69616E-4
10.2592	1.8E-5	81.1829	5.76857E-4
10.3052	2.72E-8	81.4771	6.61681E-4
10.3512	-1.72e-05	81.7713	5.74491E-4
10.3972	-2.94e-05	82.0654	3.43494E-4
10.4432	-3.36e-05	82.3596	5.84089E-4
10.4892	-2.93e-05	82.6538	6.15799E-4
10.5352	-1.81e-05	82.948	6.1221E-4
10.5812	-3.42e-06	83.2421	7.28602E-4
10.6272	1.05E-5	83.5363	7.65529E-4
10.6732	1.97E-5	83.8305	7.88412E-4
10.7192	2.16E-5	84.1246	7.57094E-4
10.7652	1.57E-5	84.4188	7.27712E-4
10.8112	4.3E-6	84.713	7.3673E-4
10.8572	-8.82e-06	85.0072	6.9277E-4
10.9032	-1.95e-05	85.3013	6.49009E-4
10.9492	-2.5e-05	85.5955	6.35256E-4
10.9952	-2.46e-05	85.8897	6.09926E-4
11.0412	-2.04e-05	86.1839	6.08119E-4
11.0872	-1.55e-05	86.478	5.49867E-4
11.1332	-1.29e-05	86.7722	6.16389E-4
11.1792	-1.4e-05	87.0664	8.08172E-4
11.2252	-1.8e-05	87.3606	8.55287E-4
11.2712	-2.19e-05	87.6547	7.20367E-4
11.3172	-2.27e-05	87.9489	6.08583E-4
11.3632	-1.85e-05	88.2431	7.56869E-4
11.4092	-1.02e-05	88.5372	8.95673E-4
11.4552	-9.18e-07	88.8314	7.44392E-4
11.5012	4.98E-6	89.1256	6.81337E-4
11.5472	4.39E-6	89.4198	7.37531E-4
11.5932	-2.83e-06	89.7139	8.47222E-4
11.6393	-1.36e-05	90.0081	6.47493E-4
11.6853	-2.31e-05	90.3023	6.5204E-4
11.7313	-2.73e-05	90.5965	8.04902E-4
11.7773	-2.53e-05	90.8906	7.94965E-4
11.8233	-1.98e-05	91.1848	6.85181E-4
11.8693	-1.52e-05	91.479	6.50464E-4
11.9153	-1.55e-05	91.7732	8.33506E-4
11.9613	-2.07e-05	92.0673	8.62775E-4
12.0073	-2.76e-05	92.3615	6.24562E-4
12.0533	-3.08e-05	92.6557	5.83512E-4
12.0993	-2.64e-05	92.9498	6.70159E-4
12.1453	-1.43e-05	93.244	8.11385E-4
12.1913	1.23E-6	93.5382	8.52703E-4
12.2373	1.41E-5	93.8324	8.01002E-4
12.2833	1.96E-5	94.1265	7.56916E-4
12.3293	1.69E-5	94.4207	8.61887E-4
12.3753	9.36E-6	94.7149	7.86485E-4
12.4213	2.04E-6	95.0091	6.60675E-4
12.4673	-1.09e-06	95.3032	7.55786E-4
12.5133	7.53E-7	95.5974	8.0678E-4
12.5593	5.3E-6	95.8916	8.26213E-4
12.6053	9.24E-6	96.1857	7.93496E-4
12.6513	1.07E-5	96.4799	6.96036E-4
12.6973	1.06E-5	96.7741	6.50529E-4
12.7433	1.18E-5	97.0683	7.77992E-4
12.7893	1.73E-5	97.3624	7.39805E-4
12.8353	2.77E-5	97.6566	6.80663E-4
12.8813	4.06E-5	97.9508	6.2306E-4
12.9273	5.11E-5	98.245	6.23431E-4
12.9733	5.45E-5	98.5391	4.85381E-4
13.0193	4.81E-5	98.8333	6.52765E-4
13.0653	3.23E-5	99.1275	7.11417E-4
13.1113	1.1E-5	99.4217	8.11892E-4
13.1573	-1.09e-05	99.7158	8.05553E-4
13.2033	-2.87e-05	100.01	6.8274E-4
13.2493	-3.98e-05	100.304	6.36528E-4
13.2953	-4.38e-05	100.598	7.39559E-4
13.3413	-4.25e-05	100.893	8.57068E-4
13.3873	-3.78e-05	101.187	8.38597E-4
13.4333	-3.17e-05	101.481	9.21715E-4
13.4794	-2.52e-05	101.775	9.59485E-4
13.5254	-1.86e-05	102.069	8.82185E-4
13.5714	-1.27e-05	102.363	7.95357E-4
13.6174	-8.34e-06	102.658	7.20325E-4
13.6634	-6.62e-06	102.952	7.34949E-4
13.7094	-7.9e-06	103.246	7.56658E-4
13.7554	-1.11e-05	103.54	7.66247E-4
13.8014	-1.39e-05	103.834	5.46492E-4
13.8474	-1.35e-05	104.128	6.16806E-4
13.8934	-8.84e-06	104.423	6.17094E-4
13.9394	-1.11e-06	104.717	8.32912E-4
13.9854	6.3E-6	105.011	9.95561E-4
14.0314	9.67E-6	105.305	0.00102
14.0774	7.3E-6	105.599	8.65671E-4
14.1234	8.73E-7	105.893	8.51243E-4
14.1694	-5.12e-06	106.188	7.2174E-4
14.2154	-5.69e-06	106.482	8.11913E-4
14.2614	1.78E-6	106.776	7.38425E-4
14.3074	1.6E-5	107.07	8.74882E-4
14.3534	3.25E-5	107.364	7.79904E-4
14.3994	4.6E-5	107.659	8.75226E-4
14.4454	5.27E-5	107.953	9.01268E-4
14.4914	5.25E-5	108.247	8.92154E-4
14.5374	4.76E-5	108.541	9.66026E-4
14.5834	4.11E-5	108.835	9.47147E-4
14.6294	3.51E-5	109.129	0.00102
14.6754	3.02E-5	109.424	8.92334E-4
14.7214	2.58E-5	109.718	9.37349E-4
14.7674	2.21E-5	110.012	9.12599E-4
14.8134	1.94E-5	110.306	9.50416E-4
14.8594	1.86E-5	110.6	0.00101
14.9054	1.95E-5	110.894	0.0012
14.9514	2.06E-5	111.189	0.00101
14.9974	2E-5	111.483	0.00118
15.0434	1.62E-5	111.777	0.00139
15.0894	9.75E-6	112.071	0.00142
15.1354	2.82E-6	112.365	0.00147
15.1814	-2.14e-06	112.659	0.00149
15.2274	-4.13e-06	112.954	0.00164
15.2734	-4.29e-06	113.248	0.00169
15.3194	-5.01e-06	113.542	0.00178
15.3655	-8.06e-06	113.836	0.0019
15.4115	-1.28e-05	114.13	0.00201
15.4575	-1.62e-05	114.424	0.00198
15.5035	-1.43e-05	114.719	0.00189
15.5495	-4.79e-06	115.013	0.00173
15.5955	1.12E-5	115.307	0.00188
15.6415	2.91E-5	115.601	0.00189
15.6875	4.34E-5	115.895	0.00201
15.7335	4.94E-5	116.19	0.00217
15.7795	4.65E-5	116.484	0.00238
15.8255	3.74E-5	116.778	0.00246
15.8715	2.72E-5	117.072	0.00252
15.9175	2.07E-5	117.366	0.00264
15.9635	2.04E-5	117.66	0.00291
16.0095	2.52E-5	117.955	0.00304
16.0555	3.13E-5	118.249	0.00327
16.1015	3.41E-5	118.543	0.00337
16.1475	3.01E-5	118.837	0.0035
16.1935	1.9E-5	119.131	0.00339
16.2395	4.04E-6	119.425	0.00347
16.2855	-9.03e-06	119.72	0.0036
16.3315	-1.45e-05	120.014	0.00395
16.3775	-9.38e-06	120.308	0.00395
16.4235	5.36E-6	120.602	0.00419
16.4695	2.45E-5	120.896	0.0044
16.5155	4.11E-5	121.19	0.00465
16.5615	4.93E-5	121.485	0.00493
16.6075	4.71E-5	121.779	0.0049
16.6535	3.72E-5	122.073	0.00522
16.6995	2.52E-5	122.367	0.00551
16.7455	1.71E-5	122.661	0.00575
16.7915	1.64E-5	122.956	0.00623
16.8375	2.25E-5	123.25	0.00666
16.8835	3.2E-5	123.544	0.00715
16.9295	4.01E-5	123.838	0.00759
16.9755	4.33E-5	124.132	0.00797
17.0215	4.11E-5	124.426	0.00826
17.0675	3.53E-5	124.721	0.00852
17.1135	2.94E-5	125.015	0.00888
17.1595	2.62E-5	125.309	0.00924
17.2056	2.67E-5	125.603	0.00951
17.2516	3E-5	125.897	0.00945
17.2976	3.36E-5	126.191	0.00965
17.3436	3.56E-5	126.486	0.0098
17.3896	3.54E-5	126.78	0.00979
17.4356	3.44E-5	127.074	0.00952
17.4816	3.52E-5	127.368	0.0093
17.5276	4E-5	127.662	0.00924
17.5736	4.91E-5	127.956	0.009
17.6196	5.96E-5	128.251	0.00868
17.6656	6.71E-5	128.545	0.00845
17.7116	6.69E-5	128.839	0.00808
17.7576	5.72E-5	129.133	0.00793
17.8036	4.02E-5	129.427	0.00749
17.8496	2.13E-5	129.721	0.007
17.8956	6.64E-6	130.016	0.00653
17.9416	3.16E-7	130.31	0.00621
17.9876	2.17E-6	130.604	0.0054
18.0336	8.31E-6	130.898	0.00488
18.0796	1.35E-5	131.192	0.00432
18.1256	1.4E-5	131.487	0.00393
18.1716	9.67E-6	131.781	0.00362
18.2176	3.33E-6	132.075	0.00333
18.2636	-9.26e-07	132.369	0.0032
18.3096	-3.5e-07	132.663	0.00304
18.3556	5.07E-6	132.957	0.00295
18.4016	1.29E-5	133.252	0.00307
18.4476	2.01E-5	133.546	0.00318
18.4936	2.44E-5	133.84	0.00366
18.5396	2.58E-5	134.134	0.00421
18.5856	2.58E-5	134.428	0.00477
18.6316	2.66E-5	134.722	0.00524
18.6776	2.97E-5	135.017	0.00577
18.7236	3.52E-5	135.311	0.00611
18.7696	4.22E-5	135.605	0.00627
18.8156	4.89E-5	135.899	0.0064
18.8616	5.36E-5	136.193	0.0061
18.9076	5.46E-5	136.487	0.00577
18.9536	5.13E-5	136.782	0.00539
18.9996	4.44E-5	137.076	0.00472
19.0456	3.56E-5	137.37	0.00432
19.0917	2.73E-5	137.664	0.00402
19.1377	2.17E-5	137.958	0.00383
19.1837	1.94E-5	138.253	0.00372
19.2297	1.98E-5	138.547	0.00374
19.2757	2.11E-5	138.841	0.00382
19.3217	2.22E-5	139.135	0.00414
19.3677	2.33E-5	139.429	0.00427
19.4137	2.58E-5	139.723	0.00444
19.4597	3.14E-5	140.018	0.00485
19.5057	4.06E-5	140.312	0.00517
19.5517	5.11E-5	140.606	0.00549
19.5977	5.94E-5	140.9	0.00561
19.6437	6.25E-5	141.194	0.00573
19.6897	5.99E-5	141.488	0.00592
19.7357	5.47E-5	141.783	0.00598
19.7817	5.16E-5	142.077	0.00606
19.8277	5.45E-5	142.371	0.00604
19.8737	6.33E-5	142.665	0.0062
19.9197	7.4E-5	142.959	0.0061
19.9657	8.03E-5	143.253	0.0058
20.0117	7.78E-5	143.548	0.00555
20.0577	6.67E-5	143.842	0.00532
20.1037	5.23E-5	144.136	0.00532
20.1497	4.26E-5	144.43	0.00508
20.1957	4.36E-5	144.724	0.00487
20.2417	5.6E-5	145.018	0.00473
20.2877	7.45E-5	145.313	0.00445
20.3337	9.04E-5	145.607	0.00418
20.3797	9.62E-5	145.901	0.00389
20.4257	8.92E-5	146.195	0.00373
20.4717	7.32E-5	146.489	0.00366
20.5177	5.63E-5	146.784	0.00371
20.5637	4.72E-5	147.078	0.00364
20.6097	5.06E-5	147.372	0.00367
20.6557	6.56E-5	147.666	0.00354
20.7017	8.64E-5	147.96	0.00333
20.7477	1.05242E-4	148.254	0.00327
20.7937	1.1578E-4	148.549	0.00301
20.8397	1.15513E-4	148.843	0.00294
20.8857	1.06098E-4	149.137	0.00292
20.9318	9.19E-5	149.431	0.00282
20.9778	7.76E-5	149.725	0.00288
21.0238	6.65E-5	150.019	0.00271
21.0698	5.95E-5	150.314	0.00239
21.1158	5.58E-5	150.608	0.00243
21.1618	5.41E-5	150.902	0.00208
21.2078	5.38E-5	151.196	0.00188
21.2538	5.52E-5	151.49	0.0017
21.2998	5.95E-5	151.784	0.00161
21.3458	6.77E-5	152.079	0.00173
21.3918	7.97E-5	152.373	0.00161
21.4378	9.35E-5	152.667	0.00155
21.4838	1.05863E-4	152.961	0.0014
21.5298	1.13416E-4	153.255	0.0012
21.5758	1.13862E-4	153.55	0.00103
21.6218	1.07116E-4	153.844	0.00115
21.6678	9.55E-5	154.138	0.00116
21.7138	8.28E-5	154.432	0.00131
21.7598	7.31E-5	154.726	0.00122
21.8058	6.9E-5	155.02	0.00131
21.8518	7.09E-5	155.315	0.00148
21.8978	7.73E-5	155.609	0.00166
21.9438	8.54E-5	155.903	0.00179
21.9898	9.3E-5	156.197	0.00161
22.0358	9.84E-5	156.491	0.00172
22.0818	1.01346E-4	156.785	0.00182
22.1278	1.01744E-4	157.08	0.00196
22.1738	9.94E-5	157.374	0.00203
22.2198	9.36E-5	157.668	0.00213
22.2658	8.4E-5	157.962	0.00202
22.3118	7.1E-5	158.256	0.00209
22.3578	5.7E-5	158.55	0.00207
22.4038	4.53E-5	158.845	0.00209
22.4498	3.92E-5	159.139	0.00223
22.4958	4.04E-5	159.433	0.00228
22.5418	4.81E-5	159.727	0.00227
22.5878	5.91E-5	160.021	0.00226
22.6338	6.97E-5	160.316	0.00219
22.6798	7.72E-5	160.61	0.00204
22.7258	8.12E-5	160.904	0.00188
22.7719	8.29E-5	161.198	0.00172
22.8179	8.44E-5	161.492	0.00175
22.8639	8.68E-5	161.786	0.0018
22.9099	8.96E-5	162.081	0.00181
22.9559	9.18E-5	162.375	0.00176
23.0019	9.22E-5	162.669	0.0017
23.0479	9.14E-5	162.963	0.00152
23.0939	9.05E-5	163.257	0.00133
23.1399	9.09E-5	163.551	0.00137
23.1859	9.29E-5	163.846	0.00125
23.2319	9.51E-5	164.14	0.00128
23.2779	9.58E-5	164.434	0.00111
23.3239	9.4E-5	164.728	9.64771E-4
23.3699	9.07E-5	165.022	0.00103
23.4159	8.82E-5	165.316	9.10936E-4
23.4619	8.9E-5	165.611	7.3769E-4
23.5079	9.38E-5	165.905	6.71557E-4
23.5539	1.00883E-4	166.199	6.01706E-4
23.5999	1.0687E-4	166.493	6.37719E-4
23.6459	1.08665E-4	166.787	5.7668E-4
23.6919	1.05267E-4	167.081	6.86284E-4
23.7379	9.83E-5	167.376	7.67053E-4
23.7839	9.1E-5	167.67	6.48513E-4
23.8299	8.63E-5	167.964	5.00398E-4
23.8759	8.55E-5	168.258	6.1233E-4
23.9219	8.79E-5	168.552	7.14279E-4
23.9679	9.17E-5	168.847	6.87816E-4
24.0139	9.55E-5	169.141	6.62637E-4
24.0599	9.83E-5	169.435	6.44562E-4
24.1059	1.0001E-4	169.729	6.06694E-4
24.1519	9.99E-5	170.023	5.49993E-4
24.1979	9.71E-5	170.317	7.03248E-4
24.2439	9.06E-5	170.612	6.08859E-4
24.2899	8.13E-5	170.906	6.75045E-4
24.3359	7.19E-5	171.2	7.12873E-4
24.3819	6.66E-5	171.494	7.14672E-4
24.4279	6.89E-5	171.788	8.33849E-4
24.4739	7.95E-5	172.082	7.58781E-4
24.5199	9.53E-5	172.377	6.92874E-4
24.5659	1.10163E-4	172.671	6.25311E-4
24.6119	1.18339E-4	172.965	5.82649E-4
24.658	1.16796E-4	173.259	5.13721E-4
24.704	1.06847E-4	173.553	5.26663E-4
24.75	9.32E-5	173.847	4.73115E-4
24.796	8.16E-5	174.142	5.09184E-4
24.842	7.56E-5	174.436	6.22197E-4
24.888	7.55E-5	174.73	6.4895E-4
24.934	7.9E-5	175.024	6.41018E-4
24.98	8.24E-5	175.318	7.01599E-4
25.026	8.33E-5	175.613	6.45945E-4
25.072	8.16E-5	175.907	7.06667E-4
25.118	7.91E-5	176.201	5.97098E-4
25.164	7.83E-5	176.495	6.04692E-4
25.21	8.09E-5	176.789	6.23575E-4
25.256	8.72E-5	177.083	5.11607E-4
25.302	9.57E-5	177.378	5.74361E-4
25.348	1.04413E-4	177.672	3.74481E-4
25.394	1.11227E-4	177.966	5.18937E-4
25.44	1.15202E-4	178.26	4.58162E-4
25.486	1.16713E-4	178.554	4.11953E-4
25.532	1.17179E-4	178.848	4.74761E-4
25.578	1.18314E-4	179.143	6.79621E-4
25.624	1.2126E-4	179.437	6.64412E-4
25.67	1.26061E-4	179.731	5.55163E-4
25.716	1.31727E-4	180.025	6.18578E-4
25.762	1.36846E-4	180.319	4.97746E-4
25.808	1.40321E-4	180.613	4.97719E-4
25.854	1.41733E-4	180.908	6.52701E-4
25.9	1.41108E-4	181.202	5.38653E-4
25.946	1.38347E-4	181.496	3.52321E-4
25.992	1.3294E-4	181.79	5.83193E-4
26.038	1.24404E-4	182.084	7.28623E-4
26.084	1.13305E-4	182.378	6.80615E-4
26.13	1.02078E-4	182.673	5.24868E-4
26.176	9.47E-5	182.967	5.40868E-4
26.222	9.5E-5	183.261	5.2653E-4
26.268	1.04395E-4	183.555	4.15872E-4
26.314	1.20157E-4	183.849	3.80604E-4
26.36	1.36416E-4	184.144	5.57233E-4
26.406	1.46787E-4	184.438	4.68262E-4
26.452	1.47882E-4	184.732	4.58991E-4
26.4981	1.41304E-4	185.026	4.36377E-4
26.5441	1.32731E-4	185.32	4.5232E-4
26.5901	1.28488E-4	185.614	3.6747E-4
26.6361	1.3164E-4	185.909	3.14163E-4
26.6821	1.40111E-4	186.203	2.78087E-4
26.7281	1.48056E-4	186.497	4.48381E-4
26.7741	1.49638E-4	186.791	4.49871E-4
26.8201	1.42742E-4	187.085	4.02737E-4
26.8661	1.30216E-4	187.379	3.74792E-4
26.9121	1.17909E-4	187.674	4.10951E-4
26.9581	1.10874E-4	187.968	3.66635E-4
27.0041	1.10331E-4	188.262	5.39103E-4
27.0501	1.13329E-4	188.556	4.6417E-4
27.0961	1.15154E-4	188.85	5.80396E-4
27.1421	1.12698E-4	189.144	6.45991E-4
27.1881	1.06444E-4	189.439	6.8399E-4
27.2341	9.99E-5	189.733	7.14527E-4
27.2801	9.69E-5	190.027	7.42366E-4
27.3261	9.96E-5	190.321	6.8977E-4
27.3721	1.06749E-4	190.615	8.15166E-4
27.4181	1.15908E-4	190.91	9.22418E-4
27.4641	1.24728E-4	191.204	9.62893E-4
27.5101	1.32378E-4	191.498	8.7747E-4
27.5561	1.38979E-4	191.792	6.84526E-4
27.6021	1.44105E-4	192.086	7.28767E-4
27.6481	1.45803E-4	192.38	6.93931E-4
27.6941	1.41254E-4	192.675	7.97315E-4
27.7401	1.28829E-4	192.969	6.63581E-4
27.7861	1.10045E-4	193.263	6.8033E-4
27.8321	8.98E-5	193.557	7.58134E-4
27.8781	7.45E-5	193.851	7.19819E-4
27.9241	6.89E-5	194.145	5.43062E-4
27.9701	7.37E-5	194.44	6.42994E-4
28.0161	8.56E-5	194.734	4.19534E-4
28.0621	9.92E-5	195.028	5.07193E-4
28.1081	1.09828E-4	195.322	6.4608E-4
28.1541	1.15344E-4	195.616	7.37597E-4
28.2001	1.16228E-4	195.91	4.50778E-4
28.2461	1.1423E-4	196.205	3.48336E-4
28.2921	1.10962E-4	196.499	4.80341E-4
28.3381	1.07369E-4	196.793	5.21687E-4
28.3842	1.04119E-4	197.087	3.78141E-4
28.4302	1.02136E-4	197.381	3.73708E-4
28.4762	1.02455E-4	197.676	4.077E-4
28.5222	1.05385E-4	197.97	4.84729E-4
28.5682	1.0975E-4	198.264	4.64698E-4
28.6142	1.13115E-4	198.558	4.98653E-4
28.6602	1.13141E-4	198.852	4.63379E-4
28.7062	1.09237E-4	199.146	5.55612E-4
28.7522	1.03195E-4	199.441	4.0597E-4
28.7982	9.81E-5	199.735	3.44735E-4
28.8442	9.63E-5	200.029	3.3812E-4
28.8902	9.75E-5	200.323	4.33954E-4
28.9362	9.88E-5	200.617	5.17153E-4
28.9822	9.69E-5	200.911	4.06116E-4
29.0282	9.03E-5	201.206	4.61675E-4
29.0742	8.09E-5	201.5	4.17247E-4
29.1202	7.27E-5	201.794	3.97646E-4
29.1662	6.95E-5
29.2122	7.16E-5
29.2582	7.61E-5
29.3042	7.84E-5
29.3502	7.55E-5
29.3962	6.86E-5
29.4422	6.2E-5
29.4882	6.12E-5
29.5342	6.84E-5
29.5802	8.19E-5
29.6262	9.64E-5
29.6722	1.0651E-4
29.7182	1.0955E-4
29.7642	1.06922E-4
29.8102	1.0255E-4
29.8562	1.00163E-4
29.9022	1.01039E-4
29.9482	1.03607E-4
29.9942	1.04859E-4
30.0402	1.02411E-4
30.0862	9.58E-5
30.1322	8.64E-5
30.1782	7.63E-5
30.2243	6.73E-5
30.2703	6.01E-5
30.3163	5.51E-5
30.3623	5.22E-5
30.4083	5.12E-5
30.4543	5.16E-5
30.5003	5.22E-5
30.5463	5.15E-5
30.5923	4.91E-5
30.6383	4.57E-5
30.6843	4.37E-5
30.7303	4.57E-5
30.7763	5.28E-5
30.8223	6.39E-5
30.8683	7.61E-5
30.9143	8.57E-5
30.9603	9.06E-5
31.0063	9.09E-5
31.0523	8.82E-5
31.0983	8.45E-5
31.1443	8.1E-5
31.1903	7.78E-5
31.2363	7.51E-5
31.2823	7.36E-5
31.3283	7.47E-5
31.3743	7.96E-5
31.4203	8.79E-5
31.4663	9.65E-5
31.5123	1.00941E-4
31.5583	9.75E-5
31.6043	8.58E-5
31.6503	6.94E-5
31.6963	5.5E-5
31.7423	4.93E-5
31.7883	5.57E-5
31.8343	7.24E-5
31.8803	9.35E-5
31.9263	1.10929E-4
31.9723	1.18344E-4
32.0183	1.1346E-4
32.0643	9.87E-5
32.1104	8E-5
32.1564	6.37E-5
32.2024	5.45E-5
32.2484	5.34E-5
32.2944	5.79E-5
32.3404	6.41E-5
32.3864	6.8E-5
32.4324	6.8E-5
32.4784	6.51E-5
32.5244	6.18E-5
32.5704	6.06E-5
32.6164	6.21E-5
32.6624	6.56E-5
32.7084	6.89E-5
32.7544	7.07E-5
32.8004	7.11E-5
32.8464	7.15E-5
32.8924	7.37E-5
32.9384	7.79E-5
32.9844	8.27E-5
33.0304	8.53E-5
33.0764	8.37E-5
33.1224	7.8E-5
33.1684	7E-5
33.2144	6.28E-5
33.2604	5.81E-5
33.3064	5.59E-5
33.3524	5.43E-5
33.3984	5.12E-5
33.4444	4.58E-5
33.4904	3.93E-5
33.5364	3.42E-5
33.5824	3.22E-5
33.6284	3.33E-5
33.6744	3.57E-5
33.7204	3.7E-5
33.7664	3.53E-5
33.8124	3.1E-5
33.8584	2.58E-5
33.9044	2.19E-5
33.9505	2.11E-5
33.9965	2.37E-5
34.0425	2.89E-5
34.0885	3.5E-5
34.1345	4.05E-5
34.1805	4.39E-5
34.2265	4.49E-5
34.2725	4.38E-5
34.3185	4.24E-5
34.3645	4.25E-5
34.4105	4.61E-5
34.4565	5.34E-5
34.5025	6.26E-5
34.5485	7.07E-5
34.5945	7.48E-5
34.6405	7.39E-5
34.6865	6.98E-5
34.7325	6.62E-5
34.7785	6.67E-5
34.8245	7.26E-5
34.8705	8.22E-5
34.9165	9.17E-5
34.9625	9.75E-5
35.0085	9.81E-5
35.0545	9.51E-5
35.1005	9.2E-5
35.1465	9.2E-5
35.1925	9.61E-5
35.2385	1.03219E-4
35.2845	1.10535E-4
35.3305	1.15689E-4
35.3765	1.17956E-4
35.4225	1.18504E-4
35.4685	1.19532E-4
35.5145	1.22906E-4
35.5605	1.29073E-4
35.6065	1.36743E-4
35.6525	1.43386E-4
35.6985	1.46241E-4
35.7445	1.43404E-4
35.7905	1.3458E-4
35.8366	1.21244E-4
35.8826	1.06127E-4
35.9286	9.22E-5
35.9746	8.16E-5
36.0206	7.5E-5
36.0666	7.16E-5
36.1126	6.98E-5
36.1586	6.84E-5
36.2046	6.69E-5
36.2506	6.56E-5
36.2966	6.45E-5
36.3426	6.37E-5
36.3886	6.22E-5
36.4346	5.95E-5
36.4806	5.58E-5
36.5266	5.22E-5
36.5726	5.02E-5
36.6186	5.06E-5
36.6646	5.27E-5
36.7106	5.49E-5
36.7566	5.53E-5
36.8026	5.33E-5
36.8486	5.02E-5
36.8946	4.83E-5
36.9406	4.9E-5
36.9866	5.18E-5
37.0326	5.39E-5
37.0786	5.15E-5
37.1246	4.21E-5
37.1706	2.63E-5
37.2166	8.12E-6
37.2626	-6.24e-06
37.3086	-1.1e-05
37.3546	-3.46e-06
37.4006	1.51E-5
37.4466	3.93E-5
37.4926	6.19E-5
37.5386	7.64E-5
37.5846	7.98E-5
37.6306	7.31E-5
37.6767	6.17E-5
37.7227	5.22E-5
37.7687	4.98E-5
37.8147	5.57E-5
37.8607	6.64E-5
37.9067	7.56E-5
37.9527	7.73E-5
37.9987	6.94E-5
38.0447	5.39E-5
38.0907	3.66E-5
38.1367	2.36E-5
38.1827	1.81E-5
38.2287	1.9E-5
38.2747	2.28E-5
38.3207	2.54E-5
38.3667	2.51E-5
38.4127	2.33E-5
38.4587	2.29E-5
38.5047	2.61E-5
38.5507	3.25E-5
38.5967	3.95E-5
38.6427	4.4E-5
38.6887	4.47E-5
38.7347	4.3E-5
38.7807	4.2E-5
38.8267	4.48E-5
38.8727	5.19E-5
38.9187	6.11E-5
38.9647	6.87E-5
39.0107	7.15E-5
39.0567	6.9E-5
39.1027	6.36E-5
39.1487	5.89E-5
39.1947	5.79E-5
39.2407	6.09E-5
39.2867	6.57E-5
39.3327	6.88E-5
39.3787	6.77E-5
39.4247	6.27E-5
39.4707	5.73E-5
39.5168	5.63E-5
39.5628	6.4E-5
39.6088	8.09E-5
39.6548	1.03639E-4
39.7008	1.25853E-4
39.7468	1.40642E-4
39.7928	1.43644E-4
39.8388	1.34835E-4
39.8848	1.18413E-4
39.9308	1.00802E-4
39.9768	8.78E-5
40.0228	8.21E-5
40.0688	8.27E-5
40.1148	8.55E-5
40.1608	8.6E-5
40.2068	8.13E-5
40.2528	7.14E-5
40.2988	5.93E-5
40.3448	4.91E-5
40.3908	4.46E-5
40.4368	4.69E-5
40.4828	5.48E-5
40.5288	6.47E-5
40.5748	7.31E-5
40.6208	7.77E-5
40.6668	7.89E-5
40.7128	7.91E-5
40.7588	8.14E-5
40.8048	8.74E-5
40.8508	9.65E-5
40.8968	1.05499E-4
40.9428	1.10835E-4
40.9888	1.10451E-4
41.0348	1.05243E-4
41.0808	9.87E-5
41.1268	9.49E-5
41.1728	9.62E-5
41.2188	1.01522E-4
41.2648	1.06823E-4
41.3108	1.07519E-4
41.3568	1.01038E-4
41.4029	8.85E-5
41.4489	7.43E-5
41.4949	6.38E-5
41.5409	6.07E-5
41.5869	6.55E-5
41.6329	7.52E-5
41.6789	8.54E-5
41.7249	9.22E-5
41.7709	9.42E-5
41.8169	9.21E-5
41.8629	8.78E-5
41.9089	8.35E-5
41.9549	8.02E-5
42.0009	7.82E-5
42.0469	7.78E-5
42.0929	7.92E-5
42.1389	8.33E-5
42.1849	9.05E-5
42.2309	1.00064E-4
42.2769	1.09628E-4
42.3229	1.15746E-4
42.3689	1.14985E-4
42.4149	1.0551E-4
42.4609	8.82E-5
42.5069	6.69E-5
42.5529	4.71E-5
42.5989	3.4E-5
42.6449	3.04E-5
42.6909	3.55E-5
42.7369	4.54E-5
42.7829	5.43E-5
42.8289	5.74E-5
42.8749	5.3E-5
42.9209	4.26E-5
42.9669	3.06E-5
43.0129	2.19E-5
43.0589	2.01E-5
43.1049	2.55E-5
43.1509	3.6E-5
43.1969	4.8E-5
43.243	5.79E-5
43.289	6.4E-5
43.335	6.66E-5
43.381	6.74E-5
43.427	6.85E-5
43.473	7.09E-5
43.519	7.44E-5
43.565	7.79E-5
43.611	8.03E-5
43.657	8.12E-5
43.703	8.12E-5
43.749	8.13E-5
43.795	8.23E-5
43.841	8.33E-5
43.887	8.24E-5
43.933	7.74E-5
43.979	6.73E-5
44.025	5.33E-5
44.071	3.89E-5
44.117	2.86E-5
44.163	2.56E-5
44.209	3.03E-5
44.255	4.03E-5
44.301	5.15E-5
44.347	6.02E-5
44.393	6.47E-5
44.439	6.59E-5
44.485	6.57E-5
44.531	6.54E-5
44.577	6.45E-5
44.623	6.12E-5
44.669	5.33E-5
44.715	4.08E-5
44.761	2.6E-5
44.807	1.36E-5
44.853	8.06E-6
44.899	1.15E-5
44.945	2.29E-5
44.991	3.82E-5
45.037	5.25E-5
45.083	6.19E-5
45.1291	6.53E-5
45.1751	6.41E-5
45.2211	6.11E-5
45.2671	5.91E-5
45.3131	5.94E-5
45.3591	6.15E-5
45.4051	6.39E-5
45.4511	6.49E-5
45.4971	6.36E-5
45.5431	6.03E-5
45.5891	5.6E-5
45.6351	5.24E-5
45.6811	5.06E-5
45.7271	5.1E-5
45.7731	5.32E-5
45.8191	5.6E-5
45.8651	5.85E-5
45.9111	6.01E-5
45.9571	6.12E-5
46.0031	6.27E-5
46.0491	6.58E-5
46.0951	7.11E-5
46.1411	7.74E-5
46.1871	8.26E-5
46.2331	8.38E-5
46.2791	7.88E-5
46.3251	6.77E-5
46.3711	5.29E-5
46.4171	3.86E-5
46.4631	2.93E-5
46.5091	2.74E-5
46.5551	3.21E-5
46.6011	3.99E-5
46.6471	4.62E-5
46.6931	4.77E-5
46.7391	4.4E-5
46.7851	3.76E-5
46.8311	3.25E-5
46.8771	3.2E-5
46.9231	3.63E-5
46.9692	4.32E-5
47.0152	4.85E-5
47.0612	4.95E-5
47.1072	4.56E-5
47.1532	3.96E-5
47.1992	3.52E-5
47.2452	3.52E-5
47.2912	4.01E-5
47.3372	4.71E-5
47.3832	5.26E-5
47.4292	5.41E-5
47.4752	5.14E-5
47.5212	4.7E-5
47.5672	4.44E-5
47.6132	4.56E-5
47.6592	5.02E-5
47.7052	5.56E-5
47.7512	5.87E-5
47.7972	5.78E-5
47.8432	5.38E-5
47.8892	4.95E-5
47.9352	4.8E-5
47.9812	5.1E-5
48.0272	5.8E-5
48.0732	6.71E-5
48.1192	7.62E-5
48.1652	8.39E-5
48.2112	8.98E-5
48.2572	9.36E-5
48.3032	9.43E-5
48.3492	9E-5
48.3952	7.92E-5
48.4412	6.24E-5
48.4872	4.25E-5
48.5332	2.45E-5
48.5792	1.31E-5
48.6252	1.02E-5
48.6712	1.41E-5
48.7172	1.98E-5
48.7632	2.26E-5
48.8092	1.99E-5
48.8553	1.32E-5
48.9013	6.92E-6
48.9473	6.05E-6
48.9933	1.29E-5
49.0393	2.6E-5
49.0853	4.04E-5
49.1313	5.05E-5
49.1773	5.23E-5
49.2233	4.56E-5
49.2693	3.38E-5
49.3153	2.18E-5
49.3613	1.41E-5
49.4073	1.25E-5
49.4533	1.61E-5
49.4993	2.12E-5
49.5453	2.41E-5
49.5913	2.21E-5
49.6373	1.56E-5
49.6833	7.14E-6
49.7293	1.27E-6
49.7753	1.81E-6
49.8213	1.03E-5
49.8673	2.5E-5
49.9133	4.17E-5
49.9593	5.5E-5
50.0053	6.14E-5
50.0513	5.96E-5
50.0973	5.18E-5
50.1433	4.13E-5
50.1893	3.16E-5
50.2353	2.48E-5
50.2813	2.13E-5
50.3273	2.05E-5
50.3733	2.17E-5
50.4193	2.46E-5
50.4653	2.91E-5
50.5113	3.48E-5
50.5573	4.05E-5
50.6033	4.5E-5
50.6493	4.76E-5
50.6954	4.85E-5
50.7414	4.86E-5
50.7874	4.91E-5
50.8334	5.01E-5
50.8794	5E-5
50.9254	4.65E-5
50.9714	3.75E-5
51.0174	2.25E-5
51.0634	3.07E-6
51.1094	-1.74e-05
51.1554	-3.52e-05
51.2014	-4.74e-05
51.2474	-5.29e-05
51.2934	-5.21e-05
51.3394	-4.72e-05
51.3854	-4.04e-05
51.4314	-3.43e-05
51.4774	-3.03e-05
51.5234	-2.88e-05
51.5694	-2.91e-05
51.6154	-2.93e-05
51.6614	-2.75e-05
51.7074	-2.25e-05
51.7534	-1.45e-05
51.7994	-5.3e-06
51.8454	2.77E-6
51.8914	7.7E-6
51.9374	8.84E-6
51.9834	6.99E-6
52.0294	3.7E-6
52.0754	2.71E-7
52.1214	-2.89e-06
52.1674	-6.09e-06
52.2134	-9.61e-06
52.2594	-1.31e-05
52.3054	-1.54e-05
52.3514	-1.54e-05
52.3974	-1.32e-05
52.4434	-1.02e-05
52.4894	-8.65e-06
52.5354	-1.04e-05
52.5815	-1.57e-05
52.6275	-2.27e-05
52.6735	-2.84e-05
52.7195	-3.03e-05
52.7655	-2.77e-05
52.8115	-2.17e-05
52.8575	-1.4e-05
52.9035	-6.34e-06
52.9495	1.22E-6
52.9955	9.22E-6
53.0415	1.81E-5
53.0875	2.73E-5
53.1335	3.51E-5
53.1795	4E-5
53.2255	4.13E-5
53.2715	3.97E-5
53.3175	3.67E-5
53.3635	3.34E-5
53.4095	2.97E-5
53.4555	2.48E-5
53.5015	1.85E-5
53.5475	1.18E-5
53.5935	7.15E-6
53.6395	6.61E-6
53.6855	1.01E-5
53.7315	1.45E-5
53.7775	1.52E-5
53.8235	8.65E-6
53.8695	-4.88e-06
53.9155	-2.09e-05
53.9615	-3.26e-05
54.0075	-3.46e-05
54.0535	-2.6e-05
54.0995	-1.06e-05
54.1455	5.38E-6
54.1915	1.69E-5
54.2375	2.25E-5
54.2835	2.46E-5
54.3295	2.68E-5
54.3755	3.12E-5
54.4216	3.68E-5
54.4676	4.07E-5
54.5136	4.05E-5
54.5596	3.65E-5
54.6056	3.19E-5
54.6516	3.06E-5
54.6976	3.48E-5
54.7436	4.36E-5
54.7896	5.32E-5
54.8356	6E-5
54.8816	6.21E-5
54.9276	6.06E-5
54.9736	5.85E-5
55.0196	5.8E-5
55.0656	5.94E-5
55.1116	6.13E-5
55.1576	6.18E-5
55.2036	6.03E-5
55.2496	5.79E-5
55.2956	5.67E-5
55.3416	5.75E-5
55.3876	5.95E-5
55.4336	6.03E-5
55.4796	5.74E-5
55.5256	5.04E-5
55.5716	4.1E-5
55.6176	3.23E-5
55.6636	2.66E-5
55.7096	2.43E-5
55.7556	2.35E-5
55.8016	2.21E-5
55.8476	1.92E-5
55.8936	1.6E-5
55.9396	1.52E-5
55.9856	1.92E-5
56.0316	2.8E-5
56.0776	3.92E-5
56.1236	4.86E-5
56.1696	5.26E-5
56.2156	5.02E-5
56.2616	4.28E-5
56.3077	3.4E-5
56.3537	2.74E-5
56.3997	2.52E-5
56.4457	2.75E-5
56.4917	3.28E-5
56.5377	3.82E-5
56.5837	4.11E-5
56.6297	3.93E-5
56.6757	3.16E-5
56.7217	1.88E-5
56.7677	3.42E-6
56.8137	-1.06e-05
56.8597	-1.91e-05
56.9057	-1.93e-05
56.9517	-1.18e-05
56.9977	1.03E-7
57.0437	1.13E-5
57.0897	1.76E-5
57.1357	1.81E-5
57.1817	1.52E-5
57.2277	1.3E-5
57.2737	1.47E-5
57.3197	2.07E-5
57.3657	2.81E-5
57.4117	3.29E-5
57.4577	3.25E-5
57.5037	2.74E-5
57.5497	2.07E-5
57.5957	1.63E-5
57.6417	1.66E-5
57.6877	2.14E-5
57.7337	2.88E-5
57.7797	3.69E-5
57.8257	4.47E-5
57.8717	5.2E-5
57.9177	5.85E-5
57.9637	6.24E-5
58.0097	6.1E-5
58.0557	5.21E-5
58.1017	3.59E-5
58.1478	1.62E-5
58.1938	-1.37e-06
58.2398	-1.14e-05
58.2858	-1.17e-05
58.3318	-4.02e-06
58.3778	7.27E-6
58.4238	1.74E-5
58.4698	2.32E-5
58.5158	2.4E-5
58.5618	2.06E-5
58.6078	1.43E-5
58.6538	6.32E-6
58.6998	-1.81e-06
58.7458	-7.64e-06
58.7918	-8.24e-06
58.8378	-1.44e-06
58.8838	1.25E-5
58.9298	3.01E-5
58.9758	4.58E-5
59.0218	5.44E-5
59.0678	5.39E-5
59.1138	4.62E-5
59.1598	3.67E-5
59.2058	3.13E-5
59.2518	3.36E-5
59.2978	4.34E-5
59.3438	5.72E-5
59.3898	7.01E-5
59.4358	7.78E-5
59.4818	7.82E-5
59.5278	7.2E-5
59.5738	6.22E-5
59.6198	5.27E-5
59.6658	4.7E-5
59.7118	4.72E-5
59.7578	5.27E-5
59.8038	6.05E-5
59.8498	6.63E-5
59.8958	6.64E-5
59.9418	5.95E-5
59.9879	4.74E-5
60.0339	3.44E-5
60.0799	2.52E-5
60.1259	2.25E-5
60.1719	2.59E-5
60.2179	3.23E-5
60.2639	3.74E-5
60.3099	3.83E-5
60.3559	3.42E-5
60.4019	2.71E-5
60.4479	2.02E-5
60.4939	1.63E-5
60.5399	1.67E-5
60.5859	2.1E-5
60.6319	2.76E-5
60.6779	3.46E-5
60.7239	4.06E-5
60.7699	4.58E-5
60.8159	5.09E-5
60.8619	5.71E-5
60.9079	6.47E-5
60.9539	7.24E-5
60.9999	7.75E-5
61.0459	7.75E-5
61.0919	7.1E-5
61.1379	5.93E-5
61.1839	4.61E-5
61.2299	3.55E-5
61.2759	3.02E-5
61.3219	2.98E-5
61.3679	3.11E-5
61.4139	3.05E-5
61.4599	2.58E-5
61.5059	1.8E-5
61.5519	1E-5
61.5979	5.31E-6
61.6439	5.05E-6
61.6899	7.89E-6
61.7359	1.11E-5
61.7819	1.26E-5
61.8279	1.26E-5
61.874	1.33E-5
61.92	1.72E-5
61.966	2.51E-5
62.012	3.52E-5
62.058	4.4E-5
62.104	4.81E-5
62.15	4.65E-5
62.196	4.03E-5
62.242	3.26E-5
62.288	2.66E-5
62.334	2.42E-5
62.38	2.6E-5
62.426	3.12E-5
62.472	3.84E-5
62.518	4.61E-5
62.564	5.2E-5
62.61	5.46E-5
62.656	5.26E-5
62.702	4.65E-5
62.748	3.82E-5
62.794	3.02E-5
62.84	2.41E-5
62.886	1.99E-5
62.932	1.61E-5
62.978	1.08E-5
63.024	3.49E-6
63.07	-4.25e-06
63.116	-9.6e-06
63.162	-1.02e-05
63.208	-5.52e-06
63.254	2.45E-6
63.3	1.09E-5
63.346	1.81E-5
63.392	2.42E-5
63.438	3.13E-5
63.484	4.14E-5
63.53	5.44E-5
63.576	6.78E-5
63.622	7.75E-5
63.668	8E-5
63.7141	7.46E-5
63.7601	6.35E-5
63.8061	5.09E-5
63.8521	4.08E-5
63.8981	3.56E-5
63.9441	3.51E-5
63.9901	3.78E-5
64.0361	4.14E-5
64.0821	4.43E-5
64.1281	4.55E-5
64.1741	4.49E-5
64.2201	4.25E-5
64.2661	3.9E-5
64.3121	3.55E-5
64.3581	3.35E-5
64.4041	3.4E-5
64.4501	3.72E-5
64.4961	4.19E-5
64.5421	4.56E-5
64.5881	4.61E-5
64.6341	4.24E-5
64.6801	3.55E-5
64.7261	2.83E-5
64.7721	2.38E-5
64.8181	2.37E-5
64.8641	2.8E-5
64.9101	3.42E-5
64.9561	3.95E-5
65.0021	4.16E-5
65.0481	4.02E-5
65.0941	3.71E-5
65.1401	3.49E-5
65.1861	3.63E-5
65.2321	4.22E-5
65.2781	5.19E-5
65.3241	6.29E-5
65.3701	7.2E-5
65.4161	7.71E-5
65.4621	7.74E-5
65.5081	7.38E-5
65.5541	6.89E-5
65.6002	6.51E-5
65.6462	6.43E-5
65.6922	6.69E-5
65.7382	7.15E-5
65.7842	7.61E-5
65.8302	7.84E-5
65.8762	7.72E-5
65.9222	7.23E-5
65.9682	6.43E-5
66.0142	5.39E-5
66.0602	4.16E-5
66.1062	2.83E-5
66.1522	1.54E-5
66.1982	5.46E-6
66.2442	1.49E-6
66.2902	5.72E-6
66.3362	1.81E-5
66.3822	3.55E-5
66.4282	5.27E-5
66.4742	6.48E-5
66.5202	6.89E-5
66.5662	6.61E-5
66.6122	6.03E-5
66.6582	5.56E-5
66.7042	5.44E-5
66.7502	5.55E-5
66.7962	5.55E-5
66.8422	5.09E-5
66.8882	4.03E-5
66.9342	2.56E-5
66.9802	1.07E-5
67.0262	-5.81e-07
67.0722	-6.23e-06
67.1182	-6.46e-06
67.1642	-2.75e-06
67.2102	3.59E-6
67.2562	1.2E-5
67.3022	2.24E-5
67.3482	3.38E-5
67.3942	4.41E-5
67.4403	5.05E-5
67.4863	5.13E-5
67.5323	4.71E-5
67.5783	4.16E-5
67.6243	3.9E-5
67.6703	4.23E-5
67.7163	5.11E-5
67.7623	6.17E-5
67.8083	6.87E-5
67.8543	6.83E-5
67.9003	6.02E-5
67.9463	4.8E-5
67.9923	3.74E-5
68.0383	3.32E-5
68.0843	3.72E-5
68.1303	4.68E-5
68.1763	5.67E-5
68.2223	6.12E-5
68.2683	5.7E-5
68.3143	4.5E-5
68.3603	2.99E-5
68.4063	1.81E-5
68.4523	1.5E-5
68.4983	2.22E-5
68.5443	3.66E-5
68.5903	5.24E-5
68.6363	6.33E-5
68.6823	6.62E-5
68.7283	6.18E-5
68.7743	5.43E-5
68.8203	4.8E-5
68.8663	4.49E-5
68.9123	4.35E-5
68.9583	3.98E-5
69.0043	3.1E-5
69.0503	1.74E-5
69.0963	3.65E-6
69.1423	-3.59e-06
69.1883	5.72E-7
69.2343	1.62E-5
69.2803	3.79E-5
69.3264	5.74E-5
69.3724	6.76E-5
69.4184	6.59E-5
69.4644	5.51E-5
69.5104	4.2E-5
69.5564	3.28E-5
69.6024	3.06E-5
69.6484	3.4E-5
69.6944	3.86E-5
69.7404	3.95E-5
69.7864	3.45E-5
69.8324	2.43E-5
69.8784	1.23E-5
69.9244	2.01E-6
69.9704	-4.69e-06
70.0164	-8.19e-06
70.0624	-1.05e-05
70.1084	-1.35e-05
70.1544	-1.74e-05
70.2004	-2.07e-05
70.2464	-2.06e-05
70.2924	-1.52e-05
70.3384	-4.54e-06
70.3844	8.66E-6
70.4304	2.05E-5
70.4764	2.76E-5
70.5224	2.92E-5
70.5684	2.71E-5
70.6144	2.52E-5
70.6604	2.65E-5
70.7064	3.2E-5
70.7524	3.96E-5
70.7984	4.56E-5
70.8444	4.65E-5
70.8904	4.13E-5
70.9364	3.18E-5
70.9824	2.21E-5
71.0284	1.6E-5
71.0744	1.55E-5
71.1204	2.03E-5
71.1665	2.78E-5
71.2125	3.54E-5
71.2585	4.1E-5
71.3045	4.46E-5
71.3505	4.73E-5
71.3965	5.08E-5
71.4425	5.58E-5
71.4885	6.16E-5
71.5345	6.61E-5
71.5805	6.66E-5
71.6265	6.09E-5
71.6725	4.89E-5
71.7185	3.24E-5
71.7645	1.56E-5
71.8105	3.1E-6
71.8565	-1.73e-06
71.9025	1.81E-6
71.9485	1.12E-5
71.9945	2.16E-5
72.0405	2.81E-5
72.0865	2.77E-5
72.1325	2.03E-5
72.1785	8.71E-6
72.2245	-3e-06
72.2705	-1.13e-05
72.3165	-1.43e-05
72.3625	-1.18e-05
72.4085	-4.31e-06
72.4545	7.48E-6
72.5005	2.29E-5
72.5465	4.09E-5
72.5925	5.93E-5
72.6385	7.49E-5
72.6845	8.46E-5
72.7305	8.63E-5
72.7765	8.08E-5
72.8225	7.12E-5
72.8685	6.2E-5
72.9145	5.69E-5
72.9605	5.75E-5
73.0065	6.28E-5
73.0526	7.01E-5
73.0986	7.64E-5
73.1446	7.97E-5
73.1906	7.93E-5
73.2366	7.53E-5
73.2826	6.85E-5
73.3286	5.94E-5
73.3746	4.94E-5
73.4206	4.01E-5
73.4666	3.36E-5
73.5126	3.16E-5
73.5586	3.42E-5
73.6046	3.96E-5
73.6506	4.49E-5
73.6966	4.7E-5
73.7426	4.44E-5
73.7886	3.79E-5
73.8346	3E-5
73.8806	2.33E-5
73.9266	1.88E-5
73.9726	1.6E-5
74.0186	1.34E-5
74.0646	9.73E-6
74.1106	5.8E-6
74.1566	3.75E-6
74.2026	5.92E-6
74.2486	1.32E-5
74.2946	2.42E-5
74.3406	3.56E-5
74.3866	4.43E-5
74.4326	4.82E-5
74.4786	4.76E-5
74.5246	4.4E-5
74.5706	3.89E-5
74.6166	3.27E-5
74.6626	2.48E-5
74.7086	1.47E-5
74.7546	3.57E-6
74.8006	-5.47e-06
74.8466	-8.58e-06
74.8927	-3.17e-06
74.9387	1.02E-5
74.9847	2.77E-5
75.0307	4.34E-5
75.0767	5.22E-5
75.1227	5.25E-5
75.1687	4.64E-5
75.2147	3.89E-5
75.2607	3.52E-5
75.3067	3.73E-5
75.3527	4.4E-5
75.3987	5.1E-5
75.4447	5.4E-5
75.4907	5.13E-5
75.5367	4.46E-5
75.5827	3.83E-5
75.6287	3.7E-5
75.6747	4.24E-5
75.7207	5.25E-5
75.7667	6.24E-5
75.8127	6.67E-5
75.8587	6.23E-5
75.9047	5.02E-5
75.9507	3.47E-5
75.9967	2.13E-5
76.0427	1.43E-5
76.0887	1.53E-5
76.1347	2.3E-5
76.1807	3.47E-5
76.2267	4.76E-5
76.2727	5.95E-5
76.3187	6.91E-5
76.3647	7.56E-5
76.4107	7.86E-5
76.4567	7.78E-5
76.5027	7.36E-5
76.5487	6.65E-5
76.5947	5.68E-5
76.6407	4.45E-5
76.6867	2.99E-5
76.7328	1.38E-5
76.7788	-1.06e-06
76.8248	-1.1e-05
76.8708	-1.26e-05
76.9168	-4.85e-06
76.9628	9.69E-6
77.0088	2.55E-5
77.0548	3.67E-5
77.1008	4.02E-5
77.1468	3.73E-5
77.1928	3.25E-5
77.2388	3.05E-5
77.2848	3.32E-5
77.3308	3.89E-5
77.3768	4.34E-5
77.4228	4.33E-5
77.4688	3.85E-5
77.5148	3.18E-5
77.5608	2.69E-5
77.6068	2.54E-5
77.6528	2.59E-5
77.6988	2.52E-5
77.7448	2.08E-5
77.7908	1.31E-5
77.8368	5.84E-6
77.8828	3.17E-6
77.9288	7.13E-6
77.9748	1.61E-5
78.0208	2.6E-5
78.0668	3.24E-5
78.1128	3.36E-5
78.1588	3.08E-5
78.2048	2.69E-5
78.2508	2.39E-5
78.2968	2.24E-5
78.3428	2.13E-5
78.3888	1.95E-5
78.4348	1.72E-5
78.4808	1.61E-5
78.5268	1.75E-5
78.5728	2.19E-5
78.6189	2.8E-5
78.6649	3.41E-5
78.7109	3.92E-5
78.7569	4.34E-5
78.8029	4.8E-5
78.8489	5.32E-5
78.8949	5.78E-5
78.9409	5.93E-5
78.9869	5.59E-5
79.0329	4.72E-5
79.0789	3.56E-5
79.1249	2.47E-5
79.1709	1.75E-5
79.2169	1.5E-5
79.2629	1.58E-5
79.3089	1.73E-5
79.3549	1.71E-5
79.4009	1.45E-5
79.4469	9.95E-6
79.4929	4.66E-6
79.5389	1.98E-8
79.5849	-2.9e-06
79.6309	-3.24e-06
79.6769	-3.15e-07
79.7229	6.16E-6
79.7689	1.58E-5
79.8149	2.72E-5
79.8609	3.85E-5
79.9069	4.8E-5
79.9529	5.4E-5
79.9989	5.58E-5
80.0449	5.29E-5
80.0909	4.49E-5
80.1369	3.23E-5
80.1829	1.7E-5
80.2289	2.32E-6
80.2749	-7.42e-06
80.3209	-8.44e-06
80.3669	5.92E-7
80.4129	1.76E-5
80.459	3.75E-5
80.505	5.45E-5
80.551	6.41E-5
80.597	6.46E-5
80.643	5.73E-5
80.689	4.52E-5
80.735	3.19E-5
80.781	2.02E-5
80.827	1.22E-5
80.873	9.39E-6
80.919	1.22E-5
80.965	1.99E-5
81.011	3.03E-5
81.057	4.02E-5
81.103	4.61E-5
81.149	4.62E-5
81.195	4.11E-5
81.241	3.35E-5
81.287	2.72E-5
81.333	2.5E-5
81.379	2.77E-5
81.425	3.4E-5
81.471	4.16E-5
81.517	4.82E-5
81.563	5.22E-5
81.609	5.33E-5
81.655	5.22E-5
81.701	4.93E-5
81.747	4.53E-5
81.793	4.06E-5
81.839	3.56E-5
81.885	3.05E-5
81.931	2.58E-5
81.977	2.23E-5
82.023	2.07E-5
82.069	2.18E-5
82.115	2.57E-5
82.161	3.19E-5
82.207	3.84E-5
82.253	4.3E-5
82.299	4.35E-5
82.3451	3.95E-5
82.3911	3.24E-5
82.4371	2.53E-5
82.4831	2.12E-5
82.5291	2.15E-5
82.5751	2.53E-5
82.6211	2.95E-5
82.6671	3.1E-5
82.7131	2.79E-5
82.7591	2.13E-5
82.8051	1.41E-5
82.8511	9.91E-6
82.8971	1.07E-5
82.9431	1.62E-5
82.9891	2.39E-5
83.0351	3.1E-5
83.0811	3.56E-5
83.1271	3.76E-5
83.1731	3.84E-5
83.2191	3.91E-5
83.2651	4.01E-5
83.3111	4.05E-5
83.3571	3.87E-5
83.4031	3.43E-5
83.4491	2.86E-5
83.4951	2.41E-5
83.5411	2.3E-5
83.5871	2.51E-5
83.6331	2.73E-5
83.6791	2.49E-5
83.7251	1.39E-5
83.7711	-5.36e-06
83.8171	-2.77e-05
83.8631	-4.42e-05
83.9091	-4.64e-05
83.9551	-3.01e-05
84.0011	1.37E-6
84.0471	3.9E-5
84.0931	7.1E-5
84.1391	8.86E-5
84.1852	8.9E-5
84.2312	7.62E-5
84.2772	5.83E-5
84.3232	4.32E-5
84.3692	3.54E-5
84.4152	3.49E-5
84.4612	3.82E-5
84.5072	4.13E-5
84.5532	4.18E-5
84.5992	3.96E-5
84.6452	3.57E-5
84.6912	3.15E-5
84.7372	2.71E-5
84.7832	2.16E-5
84.8292	1.42E-5
84.8752	4.88E-6
84.9212	-4.89e-06
84.9672	-1.32e-05
85.0132	-1.84e-05
85.0592	-2.03e-05
85.1052	-2e-05
85.1512	-1.91e-05
85.1972	-1.86e-05
85.2432	-1.78e-05
85.2892	-1.53e-05
85.3352	-8.97e-06
85.3812	1.67E-6
85.4272	1.51E-5
85.4732	2.79E-5
85.5192	3.56E-5
85.5652	3.53E-5
85.6112	2.69E-5
85.6572	1.39E-5
85.7032	2.39E-6
85.7492	-1.54e-06
85.7952	5.96E-6
85.8412	2.44E-5
85.8872	4.91E-5
85.9332	7.25E-5
85.9792	8.78E-5
86.0252	9.09E-5
86.0713	8.25E-5
86.1173	6.72E-5
86.1633	5.09E-5
86.2093	3.86E-5
86.2553	3.23E-5
86.3013	3.05E-5
86.3473	2.99E-5
86.3933	2.78E-5
86.4393	2.33E-5
86.4853	1.84E-5
86.5313	1.63E-5
86.5773	1.96E-5
86.6233	2.85E-5
86.6693	4.06E-5
86.7153	5.2E-5
86.7613	5.91E-5
86.8073	5.99E-5
86.8533	5.52E-5
86.8993	4.74E-5
86.9453	3.93E-5
86.9913	3.27E-5
87.0373	2.85E-5
87.0833	2.64E-5
87.1293	2.63E-5
87.1753	2.83E-5
87.2213	3.27E-5
87.2673	3.91E-5
87.3133	4.57E-5
87.3593	4.98E-5
87.4053	4.89E-5
87.4513	4.2E-5
87.4973	3.05E-5
87.5433	1.8E-5
87.5893	8.93E-6
87.6353	6.49E-6
87.6813	1.13E-5
87.7273	2.1E-5
87.7733	3.18E-5
87.8193	4E-5
87.8653	4.36E-5
87.9114	4.25E-5
87.9574	3.82E-5
88.0034	3.26E-5
88.0494	2.69E-5
88.0954	2.18E-5
88.1414	1.85E-5
88.1874	1.85E-5
88.2334	2.35E-5
88.2794	3.41E-5
88.3254	4.89E-5
88.3714	6.36E-5
88.4174	7.29E-5
88.4634	7.27E-5
88.5094	6.24E-5
88.5554	4.59E-5
88.6014	2.97E-5
88.6474	2.01E-5
88.6934	1.97E-5
88.7394	2.65E-5
88.7854	3.53E-5
88.8314	4.1E-5
88.8774	4.16E-5
88.9234	3.89E-5
88.9694	3.71E-5
89.0154	3.93E-5
89.0614	4.53E-5
89.1074	5.13E-5
89.1534	5.25E-5
[truncated: 2,497 more rows]
