# Supplementary material for: Dual engineering of thermodynamics and kinetics in covalent organic frameworks for separation
Source: Nat Commun. 2026 Mar 10;17:3896. doi: 10.1038/s41467-026-70311-8 (PMC13125621; doi:10.1038/s41467-026-70311-8)
Supplement: Supplementary file 3 — Source Data [file 41467_2026_70311_MOESM3_ESM.zip › 676225_2_data_set_12367526_twyvxw/Source data for figures/Supplementary Figure S8a.xlsx]

## Sheet: Sheet1
Binding Energy (eV)	Intensity (a.u.)	Binding Energy (eV)	Intensity (a.u.)
1350.08	67649.6	1350.08	66037.5
1349.08	68622.3	1349.08	66322
1348.08	71486.3	1348.08	65063.1
1347.08	69677.8	1347.08	64854.6
1346.08	71256	1346.08	63127.2
1345.08	71465.6	1345.08	64389.9
1344.08	68807.8	1344.08	64254.1
1343.08	68790.1	1343.08	64804.7
1342.08	70724.9	1342.08	63171.5
1341.08	68310.3	1341.08	64497.1
1340.08	69308.3	1340.08	64413.9
1339.08	67311.2	1339.08	62426.3
1338.08	69527.3	1338.08	63584.6
1337.08	67692.6	1337.08	64039
1336.08	67358.4	1336.08	65144.4
1335.08	68861.1	1335.08	64300.9
1334.08	68731.4	1334.08	63543.3
1333.08	67247.9	1333.08	64830.3
1332.08	68520.2	1332.08	65327.5
1331.08	69980.9	1331.08	63883.8
1330.08	69941.3	1330.08	62273.2
1329.08	67249.1	1329.08	63119.5
1328.08	70172.9	1328.08	63624.6
1327.08	67877.2	1327.08	66588.7
1326.08	68692	1326.08	63625.8
1325.08	68816.9	1325.08	62587.5
1324.08	69275.1	1324.08	63801.6
1323.08	68896	1323.08	65817.9
1322.08	69727	1322.08	64271
1321.08	70421.1	1321.08	64060.7
1320.08	69246.4	1320.08	62358.8
1319.08	69060.7	1319.08	63563.3
1318.08	70621.3	1318.08	64311.9
1317.08	67248.8	1317.08	62730
1316.08	69863	1316.08	61597.9
1315.08	70360.7	1315.08	64435.2
1314.08	68647.2	1314.08	66909.5
1313.08	72572.8	1313.08	63819.4
1312.08	68118.6	1312.08	65608.5
1311.08	70835.9	1311.08	62567.6
1310.08	72291.7	1310.08	63587.9
1309.08	68120.2	1309.08	62677.6
1308.08	68580.9	1308.08	64390.9
1307.08	68213.9	1307.08	65901
1306.08	71402.2	1306.08	66197
1305.08	70555.6	1305.08	65943.5
1304.08	70480.4	1304.08	64264
1303.08	70521.6	1303.08	65553.2
1302.08	70828.2	1302.08	63955.1
1301.08	69202.4	1301.08	65040.9
1300.08	71983.7	1300.08	63421.3
1299.08	70930.9	1299.08	66882.3
1298.08	72288.4	1298.08	63899.9
1297.08	70769.2	1297.08	65650.7
1296.08	71044.8	1296.08	65778.9
1295.08	71676.4	1295.08	64900.8
1294.08	69668.8	1294.08	65024.3
1293.08	69318.2	1293.08	64470.1
1292.08	72089.2	1292.08	64889.6
1291.08	70812.5	1291.08	64368.7
1290.08	69946.3	1290.08	64667.7
1289.08	72097.9	1289.08	66288.3
1288.08	70945.5	1288.08	65929.7
1287.08	71339.7	1287.08	64337.7
1286.08	71411.4	1286.08	65344.7
1285.08	72855.6	1285.08	64592
1284.08	71109.9	1284.08	65453.4
1283.08	72351.8	1283.08	65944.7
1282.08	71645.9	1282.08	66124.7
1281.08	72078.1	1281.08	65621.8
1280.08	73918	1280.08	66819.8
1279.08	73356.9	1279.08	65756.6
1278.08	73695.6	1278.08	64309.7
1277.08	72092.9	1277.08	65260.2
1276.08	73578.2	1276.08	64450.9
1275.08	75309.7	1275.08	66376.8
1274.08	74889.6	1274.08	67620.2
1273.08	74292.2	1273.08	68306.2
1272.08	75044.6	1272.08	64259.7
1271.08	74202.6	1271.08	67582.6
1270.08	74190.6	1270.08	65307.8
1269.08	75117.5	1269.08	67529.5
1268.08	74282.6	1268.08	68072
1267.08	73424.6	1267.08	68383.2
1266.08	74217.8	1266.08	66871.4
1265.08	72658.8	1265.08	66694.5
1264.08	74677.5	1264.08	68017.4
1263.08	73902	1263.08	68581.6
1262.08	76148.5	1262.08	69880.9
1261.08	76489.6	1261.08	69770.7
1260.08	77770.5	1260.08	67083.9
1259.08	75876.6	1259.08	68591.8
1258.08	74228.5	1258.08	68158.9
1257.08	76335.8	1257.08	70595.2
1256.08	76222.5	1256.08	70126.1
1255.08	76217.5	1255.08	69324.6
1254.08	79497.5	1254.08	69790.7
1253.08	75670.4	1253.08	68266.8
1252.08	77340.3	1252.08	69745
1251.08	77072.5	1251.08	70042.8
1250.08	76077.5	1250.08	71748.4
1249.08	80634.1	1249.08	69820.7
1248.08	80625.5	1248.08	72886.3
1247.08	80587.9	1247.08	73112.3
1246.08	79670.5	1246.08	74276.2
1245.08	83192.2	1245.08	73617.7
1244.08	82016.3	1244.08	73467.1
1243.08	81029	1243.08	73818
1242.08	80774	1242.08	74302.4
1241.08	80339	1241.08	75716.6
1240.08	79458.5	1240.08	74682.9
1239.08	80694.1	1239.08	74781.6
1238.08	82578.5	1238.08	74015.1
1237.08	81603.6	1237.08	78360.1
1236.08	81726.7	1236.08	73502.7
1235.08	82003.4	1235.08	74285.3
1234.08	85263.4	1234.08	76366.9
1233.08	84876.5	1233.08	75336.4
1232.08	86236.7	1232.08	76542.5
1231.08	87495.2	1231.08	77513.2
1230.08	85074.3	1230.08	78114.1
1229.08	87352.8	1229.08	79234.6
1228.08	88113.4	1228.08	78922.8
1227.08	87776	1227.08	78160
1226.08	87371.2	1226.08	79500.8
1225.08	86699.7	1225.08	78743
1224.08	86813.7	1224.08	77640.4
1223.08	84800	1223.08	78825
1222.08	83376.4	1222.08	77916.2
1221.08	85247.8	1221.08	76588.7
1220.08	83269.6	1220.08	77030.8
1219.08	82109.4	1219.08	75044.7
1218.08	80724.3	1218.08	71432.4
1217.08	75274.4	1217.08	69776.5
1216.08	72052.8	1216.08	66042.1
1215.08	69822.2	1215.08	62779.1
1214.08	70301.8	1214.08	62266.4
1213.08	65758	1213.08	60450.1
1212.08	62528.7	1212.08	55364
1211.08	61218.9	1211.08	55701.4
1210.08	59272.5	1210.08	53775.7
1209.08	55907.8	1209.08	51682.4
1208.08	54961.2	1208.08	51213.4
1207.08	54614.4	1207.08	49430.8
1206.08	53271.5	1206.08	51404.4
1205.08	53080.1	1205.08	49948.8
1204.08	53372.8	1204.08	50552.8
1203.08	53333.6	1203.08	49663.9
1202.08	52439.5	1202.08	49851.4
1201.08	54627.3	1201.08	48744.1
1200.08	53251.9	1200.08	49045.2
1199.08	53831.2	1199.08	48186.7
1198.08	52351.2	1198.08	48379.8
1197.08	53501.9	1197.08	49150.5
1196.08	52285.4	1196.08	49301.9
1195.08	52685.8	1195.08	49179.3
1194.08	53086.9	1194.08	47779.3
1193.08	53272.9	1193.08	49165.8
1192.08	53621.2	1192.08	51260.6
1191.08	53025.7	1191.08	51182.5
1190.08	52888.2	1190.08	48191.6
1189.08	54391.8	1189.08	49309.6
1188.08	53513.3	1188.08	51618.1
1187.08	52975	1187.08	50717
1186.08	52389.5	1186.08	52105.4
1185.08	54675.7	1185.08	48693.2
1184.08	53157.8	1184.08	52228.4
1183.08	53444.5	1183.08	50723.8
1182.08	54698.4	1182.08	49858.1
1181.08	52928.8	1181.08	49709.4
1180.08	53219.5	1180.08	50840.5
1179.08	54459.2	1179.08	49868.4
1178.08	55879.9	1178.08	50348.2
1177.08	55207	1177.08	50695.8
1176.08	55091.3	1176.08	50351.4
1175.08	55679.4	1175.08	50662
1174.08	55471.6	1174.08	50854.7
1173.08	55444.2	1173.08	50539.8
1172.08	53763.9	1172.08	50491.6
1171.08	56245.1	1171.08	53222.3
1170.08	54833.6	1170.08	51006.7
1169.08	55939.3	1169.08	51144.9
1168.08	54903.5	1168.08	52970
1167.08	56487.6	1167.08	50379.6
1166.08	55723.7	1166.08	51726.8
1165.08	55226.4	1165.08	53171.2
1164.08	56898.5	1164.08	51460.5
1163.08	56145.6	1163.08	52620
1162.08	56137.9	1162.08	52528.9
1161.08	57072.2	1161.08	51977.9
1160.08	57681	1160.08	52130.2
1159.08	56783.7	1159.08	53066.5
1158.08	55317.9	1158.08	52058.5
1157.08	55636.8	1157.08	53597.6
1156.08	57165.1	1156.08	52163
1155.08	58407.9	1155.08	51923.3
1154.08	57188.8	1154.08	51982.3
1153.08	57528	1153.08	52886.1
1152.08	56944.8	1152.08	53482.1
1151.08	58082.8	1151.08	52690
1150.08	56881.4	1150.08	51925.2
1149.08	57791.9	1149.08	54686.5
1148.08	57460.3	1148.08	54212.6
1147.08	55648.8	1147.08	51980.5
1146.08	56725.6	1146.08	52200
1145.08	57865	1145.08	55814.2
1144.08	59046.8	1144.08	52151.8
1143.08	57392	1143.08	53451.3
1142.08	58074.6	1142.08	53735.3
1141.08	58984.9	1141.08	55758.1
1140.08	58642.2	1140.08	54226.4
1139.08	57880	1139.08	53230.8
1138.08	59306.7	1138.08	54168.4
1137.08	59073.8	1137.08	53279.3
1136.08	61171.9	1136.08	54453.9
1135.08	60037.9	1135.08	54550.3
1134.08	58198.2	1134.08	56691.3
1133.08	58598.1	1133.08	55093.8
1132.08	59238.4	1132.08	55150.7
1131.08	58687.7	1131.08	54800.5
1130.08	60427.1	1130.08	56036.5
1129.08	60178.4	1129.08	58186.2
1128.08	61179	1128.08	55028
1127.08	60091.6	1127.08	57500.2
1126.08	61052.7	1126.08	55666.1
1125.08	59730.5	1125.08	55943.3
1124.08	60356.1	1124.08	57076.8
1123.08	61520.6	1123.08	56116.5
1122.08	59512.1	1122.08	55925
1121.08	61510.5	1121.08	56256.6
1120.08	60982.8	1120.08	55960.1
1119.08	61818.5	1119.08	56096.4
1118.08	61512.7	1118.08	56729.7
1117.08	59236.3	1117.08	56877.3
1116.08	60849.5	1116.08	56925
1115.08	61426.7	1115.08	55583.1
1114.08	62258.4	1114.08	55259.9
1113.08	61821.8	1113.08	56022.9
1112.08	62737.5	1112.08	56265
1111.08	63560.3	1111.08	57281.2
1110.08	60829.2	1110.08	56796
1109.08	60930	1109.08	59663.5
1108.08	61481.5	1108.08	57371.8
1107.08	63350.4	1107.08	60255.8
1106.08	61466.8	1106.08	57941.5
1105.08	63663.4	1105.08	58128.9
1104.08	63253.6	1104.08	58516.7
1103.08	62934.9	1103.08	58211.2
1102.08	61768.2	1102.08	59850.9
1101.08	61688.1	1101.08	56420.1
1100.08	61115.8	1100.08	57930.6
1099.08	60991.4	1099.08	55948.5
1098.08	61643.6	1098.08	55451.6
1097.08	61128.5	1097.08	57291.8
1096.08	60934.6	1096.08	56586.8
1095.08	58949.7	1095.08	56672.8
1094.08	58466	1094.08	56081.6
1093.08	58384.8	1093.08	57388.2
1092.08	60717.5	1092.08	57376.1
1091.08	59941	1091.08	56600.7
1090.08	57475.4	1090.08	55836.5
1089.08	59696.5	1089.08	56276
1088.08	59175.3	1088.08	57267.6
1087.08	60363	1087.08	57414.2
1086.08	62183.4	1086.08	55842.6
1085.08	60786.9	1085.08	58840.8
1084.08	62098.7	1084.08	55001
1083.08	59458.1	1083.08	55963.4
1082.08	60385.2	1082.08	56404
1081.08	60480.9	1081.08	57266.2
1080.08	61265.8	1080.08	57423.7
1079.08	60063.9	1079.08	57630.7
1078.08	59656.3	1078.08	56523.2
1077.08	61367.1	1077.08	55912.9
1076.08	61821.7	1076.08	57605.7
1075.08	60752.1	1075.08	56116
1074.08	61727	1074.08	58713.4
1073.08	61760	1073.08	59883
1072.08	61101.1	1072.08	74258.9
1071.08	63755.8	1071.08	79745.5
1070.08	63829.5	1070.08	64581.8
1069.08	61798.1	1069.08	58628.3
1068.08	61287.2	1068.08	58742.7
1067.08	62489.2	1067.08	58553.4
1066.08	62459.5	1066.08	56771.4
1065.08	61338.7	1065.08	56406.5
1064.08	62715	1064.08	57287
1063.08	61004.3	1063.08	58697.6
1062.08	61599.4	1062.08	58722.5
1061.08	62292.7	1061.08	58715.8
1060.08	62986.4	1060.08	57962.7
1059.08	64178.2	1059.08	58576.8
1058.08	63193.3	1058.08	57840.6
1057.08	62382	1057.08	59622.8
1056.08	63016.4	1056.08	60354.7
1055.08	63005	1055.08	59503.2
1054.08	61874.1	1054.08	59525.8
1053.08	63636.4	1053.08	58230.2
1052.08	63346.5	1052.08	58466.7
1051.08	64611	1051.08	59648.1
1050.08	63305.4	1050.08	59375
1049.08	64008.4	1049.08	60397.1
1048.08	64074.9	1048.08	61408.2
1047.08	63858.1	1047.08	59303.1
1046.08	65958.1	1046.08	61163.5
1045.08	65598.5	1045.08	61909
1044.08	65293.6	1044.08	59920.3
1043.08	65529.8	1043.08	60421
1042.08	63534	1042.08	63415.7
1041.08	64373.3	1041.08	59697.1
1040.08	66314.8	1040.08	62006
1039.08	65295.8	1039.08	62526.9
1038.08	64699.5	1038.08	61602.9
1037.08	66378.9	1037.08	61338.4
1036.08	65078.1	1036.08	60710.8
1035.08	63459.7	1035.08	61338.4
1034.08	65243.3	1034.08	61637.1
1033.08	65942.1	1033.08	63163.3
1032.08	68116.4	1032.08	62221.8
1031.08	67213.4	1031.08	62220.9
1030.08	67599.3	1030.08	61270.4
1029.08	66889.7	1029.08	62684.7
1028.08	66882.1	1028.08	61999.3
1027.08	67248.7	1027.08	61996.6
1026.08	68906.4	1026.08	63764
1025.08	67829.9	1025.08	62494.1
1024.08	69642.7	1024.08	64759.1
1023.08	67928.9	1023.08	64178.4
1022.08	68755	1022.08	63800.4
1021.08	67665.1	1021.08	64235.4
1020.08	69346.7	1020.08	64588.8
1019.08	68999	1019.08	63926
1018.08	68370.7	1018.08	64201.5
1017.08	70124.4	1017.08	64302.1
1016.08	67934.4	1016.08	63929.1
1015.08	69216	1015.08	64197.7
1014.08	69812.7	1014.08	66529.3
1013.08	70059.5	1013.08	66135.6
1012.08	69302.9	1012.08	65455.9
1011.08	69965.3	1011.08	64740.2
1010.08	67812.8	1010.08	68157.6
1009.08	71798.5	1009.08	67982.6
1008.08	69572.3	1008.08	67207.7
1007.08	71165.7	1007.08	67482.6
1006.08	69669	1006.08	65871.9
1005.08	71095.8	1005.08	66832.3
1004.08	71390.6	1004.08	69121.7
1003.08	71658.9	1003.08	68500.2
1002.08	71901.8	1002.08	69440.1
1001.08	70125	1001.08	67914.8
1000.08	71802.8	1000.08	70668.8
999.08	73904.4	999.08	68980.7
998.08	72733.1	998.08	70236.9
997.08	72658.9	997.08	68803.5
996.08	72845.4	996.08	68676.1
995.08	73292.4	995.08	69129.4
994.08	73763.8	994.08	68106.6
993.08	75101.2	993.08	69208
992.08	72928.2	992.08	66878
991.08	74258.6	991.08	67517.2
990.08	72491.3	990.08	67406.5
989.08	74102.1	989.08	68068.8
988.08	72326.6	988.08	67854.4
987.08	71674.2	987.08	68921.7
986.08	73187.3	986.08	68268.4
985.08	71268.7	985.08	70248.7
984.08	74768.8	984.08	68871.6
983.08	73575.8	983.08	70508.6
982.08	74928.4	982.08	71954.2
981.08	77110.5	981.08	72449.5
980.08	75120.8	980.08	75641.2
979.08	75436.8	979.08	77271.4
978.08	75974.3	978.08	76414.7
977.08	76868.5	977.08	76411.1
976.08	77257.7	976.08	75932.2
975.08	76824.7	975.08	75135.2
974.08	77106.9	974.08	73534.2
973.08	76267.2	973.08	74143.3
972.08	76154.6	972.08	73277
971.08	76272.3	971.08	73314.8
970.08	75142.7	970.08	70277.8
969.08	73511.2	969.08	69658.5
968.08	73890.1	968.08	67353.9
967.08	72476.2	967.08	65443.7
966.08	71140.8	966.08	64736.3
965.08	70401.3	965.08	63707.5
964.08	71474.8	964.08	63723.9
963.08	72181	963.08	63571.6
962.08	70375.4	962.08	63630.7
961.08	72283.7	961.08	65317.1
960.08	70869.9	960.08	63420.4
959.08	72563.2	959.08	63338.3
958.08	71191.4	958.08	65726
957.08	73082.3	957.08	65353.7
956.08	73114.5	956.08	64843.9
955.08	72921.5	955.08	64812.9
954.08	73307.8	954.08	65336.6
953.08	71338.9	953.08	62827.7
952.08	72344.3	952.08	64586.6
951.08	73054.8	951.08	65465.9
950.08	72255.9	950.08	66250.4
949.08	72090.2	949.08	65976.7
948.08	73052.3	948.08	67082.1
947.08	73241.9	947.08	64356.4
946.08	72678.9	946.08	65412.9
945.08	75119.3	945.08	65469.6
944.08	72257.4	944.08	65025.3
943.08	71671.3	943.08	66141.7
942.08	73098.1	942.08	67528.7
941.08	75475.5	941.08	65839
940.08	73484.3	940.08	62838
939.08	73957.7	939.08	65041.1
938.08	75854.6	938.08	66264
937.08	74408.3	937.08	66110.1
936.08	74291.6	936.08	66595.2
935.08	75868.1	935.08	66653.5
934.08	76327.5	934.08	66518.7
933.08	74184.8	933.08	68506.7
932.08	77333.2	932.08	66977.7
931.08	73867.7	931.08	67565.4
930.08	75176.6	930.08	67227.7
929.08	75724	929.08	66210.3
928.08	77510.4	928.08	67922.7
927.08	76047.8	927.08	66391.6
926.08	75370	926.08	68272.5
925.08	76151.4	925.08	69752.4
924.08	76864.9	924.08	69283.1
923.08	77796.6	923.08	67124.6
922.08	75481.7	922.08	67554.1
921.08	76540.7	921.08	69634.7
920.08	77328.6	920.08	68476.4
919.08	77108.5	919.08	66663.9
918.08	75914.2	918.08	67642.8
917.08	77203.9	917.08	69052.6
916.08	77531.2	916.08	66649.1
915.08	78288.2	915.08	68372.1
914.08	76042.1	914.08	69851.1
913.08	79423.4	913.08	69333.5
912.08	77911.1	912.08	70960.3
911.08	77806.1	911.08	70724.4
910.08	77745.3	910.08	68416
909.08	78269.6	909.08	69159.1
908.08	79202.3	908.08	70364.9
907.08	80979.4	907.08	70083.9
906.08	79687.7	906.08	70045
905.08	79068.6	905.08	68395.7
904.08	79108.3	904.08	70221.9
903.08	79900.7	903.08	70017.9
902.08	79170.8	902.08	70571.8
901.08	79000.5	901.08	70830.2
900.08	79393.6	900.08	70519.7
899.08	77576.5	899.08	68190.5
898.08	78440.2	898.08	71980.9
897.08	81515.3	897.08	71273.7
896.08	78665.5	896.08	68792.5
895.08	81115.9	895.08	72113.7
894.08	80062.7	894.08	69136.1
893.08	78768.3	893.08	71549.7
892.08	80416.7	892.08	73663.8
891.08	80162.6	891.08	71778.5
890.08	81684.1	890.08	71049.3
889.08	82779.8	889.08	72001.5
888.08	81660	888.08	72137
887.08	84516	887.08	71340.8
886.08	83046	886.08	73190.5
885.08	81313.5	885.08	70871.6
884.08	80627.5	884.08	73144.9
883.08	82512	883.08	75436.6
882.08	85140.9	882.08	74378.2
881.08	82905.6	881.08	73672.5
880.08	86268.4	880.08	75877.1
879.08	84607.5	879.08	73658.6
878.08	82617.9	878.08	74181.6
877.08	83387.7	877.08	72620.9
876.08	84552.6	876.08	72649.1
875.08	84412.5	875.08	71697.3
874.08	83285.8	874.08	74233.6
873.08	83459.9	873.08	72812.9
872.08	83292.1	872.08	73868.4
871.08	81869.3	871.08	72960.6
870.08	84236.8	870.08	72487.4
869.08	84162.7	869.08	73661.8
868.08	79170	868.08	72320.8
867.08	83828.9	867.08	73228.9
866.08	83820.3	866.08	73860.7
865.08	85648.1	865.08	74893.8
864.08	85747	864.08	74771.7
863.08	86569.8	863.08	75585.2
862.08	89383.2	862.08	74576.1
861.08	91527	861.08	76704.1
860.08	91389	860.08	77786.9
859.08	91089.7	859.08	78157.3
858.08	88597.3	858.08	77702.2
857.08	88386.7	857.08	76926.3
856.08	87306.2	856.08	78215.4
855.08	88520.2	855.08	76016
854.08	87639.5	854.08	75287.4
853.08	84879.2	853.08	76110.6
852.08	86138.5	852.08	75696.4
851.08	86974.1	851.08	74383.8
850.08	84918.9	850.08	74329.9
849.08	84426.4	849.08	72518.9
848.08	83958.2	848.08	72208.3
847.08	82448.3	847.08	72234.6
846.08	81853	846.08	71985
845.08	80353.5	845.08	70928.3
844.08	78960.1	844.08	68964.7
843.08	80589.9	843.08	71683.3
842.08	81139.7	842.08	70229.1
841.08	80797.2	841.08	69714.1
840.08	82918.7	840.08	71359
839.08	83618	839.08	71265.2
838.08	86730.1	838.08	73179.9
837.08	87021.9	837.08	74308.1
836.08	91815.7	836.08	79825.3
835.08	97184.7	835.08	81177.6
834.08	101386	834.08	85067.9
833.08	104072	833.08	86484.7
832.08	104506	832.08	86747.5
831.08	101621	831.08	86328.3
830.08	96400.6	830.08	82023.7
829.08	90927.9	829.08	78941.1
828.08	88674.5	828.08	77250.1
827.08	85124.7	827.08	75503.7
826.08	81784.6	826.08	73011.6
825.08	82619.8	825.08	70864.4
824.08	78871.4	824.08	70181.6
823.08	73203.9	823.08	67472.4
822.08	71624.4	822.08	63753.1
821.08	70192.6	821.08	63364
820.08	68504.1	820.08	65175
819.08	67800.1	819.08	62182.9
818.08	68199.4	818.08	62486.1
817.08	68406.7	817.08	60781.9
816.08	68758.5	816.08	62288.5
815.08	68625.5	815.08	62231.5
814.08	68783	814.08	60697
813.08	68666.6	813.08	61482.4
812.08	67232.5	812.08	60503.6
811.08	68258.5	811.08	60825.2
810.08	67986.2	810.08	62485.5
809.08	67543.8	809.08	60743.7
808.08	66782.6	808.08	61047.8
807.08	66722.1	807.08	61683.2
806.08	67713.3	806.08	62615.1
805.08	67445.6	805.08	59912
804.08	68120.5	804.08	61608
803.08	67754.3	803.08	60881.2
802.08	69964.7	802.08	61697.5
801.08	68819.8	801.08	62745.6
800.08	67377.3	800.08	61101.6
799.08	69738.5	799.08	61913.5
798.08	67172.5	798.08	62770.2
797.08	67269	797.08	61553.5
796.08	68514.1	796.08	62063
795.08	68822.1	795.08	61712.2
794.08	67645.6	794.08	60300.9
793.08	67788.5	793.08	63865.7
792.08	67576	792.08	62789.2
791.08	68994.7	791.08	63049.2
790.08	68354.7	790.08	60427.4
789.08	68637.4	789.08	63017.6
788.08	69383.8	788.08	63318.5
787.08	68634.5	787.08	62071.3
786.08	68680	786.08	64084.5
785.08	69795.3	785.08	61834.5
784.08	68744.2	784.08	62752.7
783.08	67603.6	783.08	64041.2
782.08	67527.1	782.08	64613.2
781.08	72800.3	781.08	61634.2
780.08	68873.8	780.08	63290.3
779.08	70272.6	779.08	63453.7
778.08	69433	778.08	65443.7
777.08	68663.6	777.08	61794
776.08	70147.8	776.08	64165.4
775.08	68900	775.08	63162.7
774.08	68661.2	774.08	64092.4
773.08	68188.4	773.08	64662.6
772.08	70176.1	772.08	65109.1
771.08	71970.3	771.08	65413.4
770.08	71248.1	770.08	64882.1
769.08	71448.8	769.08	63090.9
768.08	71659.8	768.08	63791.8
767.08	70119.9	767.08	64626.3
766.08	70534.3	766.08	62557.5
765.08	70820.1	765.08	64776
764.08	70370.2	764.08	64027.8
763.08	69420.9	763.08	64167.2
762.08	72917.7	762.08	64519.3
761.08	72958.4	761.08	64153.9
760.08	71452.1	760.08	63849.1
759.08	70655.5	759.08	63752.1
758.08	70770.7	758.08	63680.5
757.08	70995.2	757.08	64571.8
756.08	71595.1	756.08	64314.3
755.08	70358.2	755.08	64532.5
754.08	70198.2	754.08	64675.7
753.08	71750.8	753.08	65249.2
752.08	73187.5	752.08	64822.9
751.08	71661.5	751.08	65735.5
750.08	71923.6	750.08	65265.4
749.08	73288.2	749.08	65994.6
748.08	72440.3	748.08	65020.1
747.08	72629.2	747.08	63390.8
746.08	72429.7	746.08	64391.4
745.08	72227	745.08	66918.6
744.08	72390.4	744.08	63922.4
743.08	75248.4	743.08	65417.4
742.08	72170.9	742.08	66573.7
741.08	72093.4	741.08	66660.1
740.08	72427	740.08	65846.1
739.08	73506.2	739.08	67251.5
738.08	73878.8	738.08	66453.6
737.08	70809.2	737.08	64426.3
736.08	74678.1	736.08	64384.5
735.08	72232.5	735.08	66626.9
734.08	74334.4	734.08	64040
733.08	72999.2	733.08	66754
732.08	70246.5	732.08	65823.4
731.08	71990.2	731.08	65504.4
730.08	71953.5	730.08	65605.1
729.08	73421.9	729.08	65821.1
728.08	73368.9	728.08	66305.9
727.08	71728.3	727.08	63726.7
726.08	72490	726.08	65591.2
725.08	72204.9	725.08	67439.8
724.08	72702.7	724.08	67309.3
723.08	73603.2	723.08	66182.2
722.08	75287	722.08	65664.4
721.08	74325.6	721.08	67801.2
720.08	75650.7	720.08	66252.6
719.08	76863.3	719.08	68316.3
718.08	78063.5	718.08	67864.2
717.08	76898.7	717.08	68728.4
716.08	79444	716.08	70546.2
715.08	78666.7	715.08	68839.8
714.08	76054.5	714.08	68152.5
713.08	73884.4	713.08	65622.9
712.08	75940.7	712.08	68167.3
711.08	78907.7	711.08	70104.3
710.08	75300.4	710.08	67097.3
709.08	75316.7	709.08	67840.4
708.08	74114.8	708.08	67030.7
707.08	75034.8	707.08	66488.6
706.08	73015.5	706.08	66119.3
705.08	70187.5	705.08	61791.8
704.08	67577.2	704.08	63491.2
703.08	66191.6	703.08	62285.4
702.08	67829.8	702.08	62342.4
701.08	64841.3	701.08	61530.4
700.08	63068.7	700.08	59476.6
699.08	62375.3	699.08	60103.7
698.08	62555.9	698.08	57425.6
697.08	63069	697.08	57440.4
696.08	62983.1	696.08	57385.8
695.08	62940.7	695.08	58706.6
694.08	66371.1	694.08	59929.2
693.08	68564.3	693.08	60332.6
692.08	67524.1	692.08	61316
691.08	66098.9	691.08	60599.3
690.08	74455.4	690.08	64976.8
689.08	143296	689.08	104467
688.08	254456	688.08	196341
687.08	182371	687.08	164735
686.08	83701.1	686.08	76106.7
685.08	60667	685.08	57834.8
684.08	56995	684.08	53203.9
683.08	54813.1	683.08	50720.5
682.08	53657.8	682.08	50142.2
681.08	52288.9	681.08	52515.5
680.08	53308.6	680.08	52658
679.08	53817	679.08	50840.2
678.08	54087.9	678.08	51486
677.08	54031.5	677.08	51529.7
676.08	53984.6	676.08	50979.6
675.08	53863	675.08	49782.8
674.08	52813.4	674.08	50690.4
673.08	53604.7	673.08	51313.1
672.08	52994.2	672.08	52214.3
671.08	55112.9	671.08	53146.7
670.08	53829.3	670.08	51310.7
669.08	54385.2	669.08	52564
668.08	54211.8	668.08	52619.6
667.08	54261.6	667.08	52398.2
666.08	52315	666.08	52029.5
665.08	53569.3	665.08	51371.8
664.08	54917.4	664.08	52177.3
663.08	53017.3	663.08	52482.5
662.08	54772.9	662.08	54071.6
661.08	55351.3	661.08	52483.7
660.08	55009.9	660.08	52299.6
659.08	55791.2	659.08	53669.1
658.08	53509.5	658.08	50885.9
657.08	54173	657.08	51451.1
656.08	53535	656.08	51332.2
655.08	54417	655.08	54378.3
654.08	53828	654.08	52847.8
653.08	55512.8	653.08	53384.7
652.08	56301.7	652.08	54235.1
651.08	54894.2	651.08	53424.2
650.08	54758.1	650.08	53388.7
649.08	55486.9	649.08	54343.8
648.08	54768	648.08	54590.9
647.08	55510.8	647.08	52391
646.08	55396.7	646.08	53523.2
645.08	56320.4	645.08	53767.8
644.08	56199.9	644.08	52793.9
643.08	54516.4	643.08	54343.6
642.08	54665.3	642.08	52276.3
641.08	57488	641.08	52795.2
640.08	56536.4	640.08	53887.1
639.08	55880.4	639.08	54064.2
638.08	56993.2	638.08	52960.6
637.08	57331	637.08	54278.7
636.08	55225.3	636.08	53944.7
635.08	56999.2	635.08	55487.8
634.08	57006.7	634.08	55955.9
633.08	57331.8	633.08	54069.5
632.08	55892.9	632.08	54497.8
631.08	56834.4	631.08	54169.9
630.08	56531.9	630.08	54152.3
629.08	55723.8	629.08	54455.7
628.08	56954.5	628.08	53709
627.08	57177.2	627.08	54568.5
626.08	54654.9	626.08	56122.8
625.08	55687.9	625.08	55666.5
624.08	55715.3	624.08	52675.7
623.08	55984.3	623.08	57917.5
622.08	57210.3	622.08	54232.2
621.08	56230.6	621.08	55662.2
620.08	57215.9	620.08	54596.4
619.08	56893.4	619.08	56025.8
618.08	58106.7	618.08	54637.1
617.08	56811.6	617.08	55895.4
616.08	58956.7	616.08	57025.7
615.08	57849.8	615.08	55964
614.08	59663	614.08	55686.6
613.08	57325.2	613.08	54205.9
612.08	57054.2	612.08	54811.8
611.08	56618.7	611.08	56423.7
610.08	58655.7	610.08	56169.4
609.08	60081.3	609.08	55818.3
608.08	60414.1	608.08	57174.4
607.08	58023.2	607.08	56575.2
606.08	58501.1	606.08	58394.3
605.08	59700.1	605.08	57866.4
604.08	58535.7	604.08	55434.6
603.08	59483.2	603.08	57222.5
602.08	57307.9	602.08	56939.1
601.08	58643.7	601.08	58841.7
600.08	59562.8	600.08	57301.6
599.08	58525	599.08	56360.3
598.08	59025.4	598.08	57969.7
597.08	57925.4	597.08	57417.4
596.08	58706.7	596.08	56712.3
595.08	58690.8	595.08	57616.8
594.08	59079.2	594.08	56270.1
593.08	60991.3	593.08	59218.1
592.08	59078.3	592.08	57083.1
591.08	59562.7	591.08	57665.3
590.08	60072.8	590.08	57775.4
589.08	58929.4	589.08	57897.1
588.08	60759.5	588.08	57056.4
587.08	59354.7	587.08	58092.8
586.08	57578.8	586.08	61587.7
585.08	60382.2	585.08	58746.4
584.08	59754.1	584.08	57774
583.08	58681.5	583.08	55743.7
582.08	61004.8	582.08	58055.2
581.08	61043.8	581.08	58896.2
580.08	57770.2	580.08	61396.3
579.08	61462.6	579.08	61274.8
578.08	59623.3	578.08	58405.9
577.08	60319.7	577.08	58131.7
576.08	59705.8	576.08	59262.4
575.08	60909.8	575.08	61509
574.08	61575	574.08	59299
573.08	61807.8	573.08	61409.2
572.08	60995.7	572.08	58781.2
571.08	60946.6	571.08	59393.1
570.08	62503.8	570.08	59549.9
569.08	62659.4	569.08	60280.2
568.08	60615.4	568.08	60272.2
567.08	62570.5	567.08	60755.4
566.08	62051.1	566.08	61505.5
565.08	59700.9	565.08	61773.5
564.08	60367.6	564.08	60870.8
563.08	60801.6	563.08	61349.5
562.08	60893.7	562.08	61062.2
561.08	60902.1	561.08	61809.2
560.08	60267.6	560.08	62431.1
559.08	62091.1	559.08	63539.5
558.08	64570.3	558.08	63183.6
557.08	63257.1	557.08	62546.1
556.08	63116.9	556.08	63229.1
555.08	63615	555.08	64843.6
554.08	64123.8	554.08	63003.5
553.08	62666.4	553.08	61860.7
552.08	64525.6	552.08	64067.8
551.08	61248.2	551.08	61458.7
550.08	60274	550.08	60963.9
549.08	62342.8	549.08	61566.8
548.08	62205.4	548.08	62502.3
547.08	61976.4	547.08	64300.5
546.08	61950.7	546.08	62879.3
545.08	63018.5	545.08	61931.1
544.08	62820	544.08	60476.7
543.08	61176.9	543.08	61590.3
542.08	60944.7	542.08	58518.3
541.08	60994.4	541.08	58391.9
540.08	60293.3	540.08	60501.9
539.08	61787.4	539.08	59626.9
538.08	62435.9	538.08	60648.4
537.08	63744	537.08	61325.4
536.08	64244.2	536.08	64705.1
535.08	65206.3	535.08	63403.8
534.08	74600.1	534.08	73459.8
533.08	86801.7	533.08	102469
532.08	95696.9	532.08	138051
531.08	78676.6	531.08	115660
530.08	63021.3	530.08	68753.4
529.08	61250.5	529.08	58906.5
528.08	59649	528.08	58090.1
527.08	60624.9	527.08	57496.1
526.08	59608.4	526.08	55632.9
525.08	59636.4	525.08	54783.9
524.08	60418.1	524.08	57637.9
523.08	61483	523.08	58144.8
522.08	59959.8	522.08	56914.2
521.08	60775.3	521.08	56489.3
520.08	61236.2	520.08	55743.2
519.08	60468.7	519.08	57050.2
518.08	59801.6	518.08	57069.8
517.08	60775.9	517.08	58683.5
516.08	61841.7	516.08	55472.1
515.08	60446.1	515.08	57925
514.08	59599.2	514.08	57130.4
513.08	59777.7	513.08	56918.8
512.08	60661.6	512.08	59100.8
511.08	59682.6	511.08	57002.9
510.08	60519.9	510.08	56167
509.08	61004.5	509.08	56804.2
508.08	59087.1	508.08	57291.3
507.08	59549.5	507.08	58144.2
506.08	58851.1	506.08	56659.5
505.08	61101.3	505.08	55993.7
504.08	59749.8	504.08	57665.7
503.08	60048.7	503.08	57924.9
502.08	59922.6	502.08	58480.5
501.08	62368.9	501.08	57468.9
500.08	63946.6	500.08	58042.1
499.08	63536.9	499.08	62036
498.08	61084.8	498.08	66281
497.08	62224.7	497.08	71979.5
496.08	61028.7	496.08	63364.7
495.08	62257	495.08	60171.3
494.08	61724.2	494.08	57012.6
493.08	60367	493.08	56078
492.08	61118.8	492.08	56678.6
491.08	61462.3	491.08	56500.9
490.08	60872.6	490.08	57192.2
489.08	61684.7	489.08	55833
488.08	62411.4	488.08	56550.6
487.08	61252.4	487.08	56885.6
486.08	62374.6	486.08	55357.8
485.08	62440.7	485.08	57952.3
484.08	62376	484.08	58389.8
483.08	62079.3	483.08	58127.1
482.08	62678.3	482.08	57293.6
481.08	62619.5	481.08	58410
480.08	62405.8	480.08	57370.3
479.08	63138.5	479.08	56300.4
478.08	63717	478.08	58275.2
477.08	63613.9	477.08	57457.1
476.08	61824.4	476.08	57320.6
475.08	63718.9	475.08	57597.4
474.08	64343	474.08	56147.7
473.08	61728.1	473.08	57663.2
472.08	63043.2	472.08	57680.5
471.08	64740.9	471.08	58752.8
470.08	63122	470.08	59648.4
469.08	63687	469.08	57909
468.08	63531.8	468.08	58103.2
467.08	62068.6	467.08	58103.4
466.08	63619.8	466.08	56432.4
465.08	65067.9	465.08	56818.5
464.08	64047.7	464.08	57521.6
463.08	63500.7	463.08	59370
462.08	63306.6	462.08	59646.3
461.08	64102.4	461.08	60061.3
460.08	64512.2	460.08	57999.4
459.08	64518.6	459.08	58598.7
458.08	61471.1	458.08	59141.8
457.08	64090.6	457.08	60428.5
456.08	67003.9	456.08	60238.9
455.08	64805.3	455.08	60981.3
454.08	65467	454.08	60022.3
453.08	65430.5	453.08	59566.6
452.08	64487.1	452.08	59363.6
451.08	63873.2	451.08	60690.4
450.08	63964	450.08	57884.8
449.08	66513.4	449.08	58906.7
448.08	66899.5	448.08	60184.8
447.08	64855.5	447.08	60232.9
446.08	65514.5	446.08	58860
445.08	63364.4	445.08	59332.8
444.08	65265.9	444.08	60065
443.08	65740.4	443.08	60003.7
442.08	65579	442.08	59134.5
441.08	66187.6	441.08	60024
440.08	67207.9	440.08	60838.9
439.08	65509.9	439.08	60357.1
438.08	66519.7	438.08	60839
437.08	67105.9	437.08	60421.3
436.08	66553	436.08	59912.8
435.08	66727	435.08	61507.6
434.08	67109.3	434.08	61324.6
433.08	65729.2	433.08	57997.2
432.08	66025.3	432.08	62138.2
431.08	66731.2	431.08	59558.5
430.08	67395.1	430.08	60838.1
429.08	67054.8	429.08	61824.7
428.08	67637.4	428.08	60557.4
427.08	69248.2	427.08	63426.2
426.08	67252	426.08	61636.9
425.08	69403.8	425.08	59583.1
424.08	68385.5	424.08	62594.7
423.08	67540.7	423.08	61673.9
422.08	68742.1	422.08	61794.5
421.08	67622.6	421.08	62432.3
420.08	66584.7	420.08	63918.1
419.08	65644.1	419.08	61426.1
418.08	67008.4	418.08	59760.7
417.08	65194.2	417.08	61585.4
416.08	67119	416.08	60979.1
415.08	65992.1	415.08	59301.9
414.08	64824.6	414.08	60912.4
413.08	68186.9	413.08	60696
412.08	66659.5	412.08	59603.5
411.08	65299.8	411.08	58401.2
410.08	66223.7	410.08	59826.1
409.08	66684.5	409.08	59294.9
408.08	67503.6	408.08	59785.7
407.08	64853	407.08	59227.1
406.08	65886.6	406.08	60186.5
405.08	65428.3	405.08	61444.2
404.08	66074.6	404.08	60427.2
403.08	68309.2	403.08	64177.9
402.08	71650.1	402.08	62735.7
401.08	72435.3	401.08	64104.2
400.08	88928.2	400.08	76321.4
399.08	117753	399.08	100353
398.08	93117.1	398.08	88316
397.08	64888.6	397.08	60995.9
396.08	61935.6	396.08	57766.3
395.08	61131.5	395.08	58611.5
394.08	62783.1	394.08	57629
393.08	61275.3	393.08	57881.1
392.08	60967.5	392.08	56850.7
391.08	64500.5	391.08	56487.6
390.08	62780.4	390.08	57000.5
389.08	63530.1	389.08	57337.9
388.08	62247.2	388.08	58541.2
387.08	62283.2	387.08	57620.4
386.08	62523.6	386.08	58122.1
385.08	61614.7	385.08	58060.1
384.08	61105.7	384.08	57947.5
383.08	63084.9	383.08	58806.1
382.08	61695.1	382.08	58792.4
381.08	62548	381.08	58553.8
380.08	63160.4	380.08	58748.7
379.08	63022.5	379.08	60340.4
378.08	64037.4	378.08	60940.3
377.08	64300.6	377.08	60558.8
376.08	62422.1	376.08	57633.5
375.08	63813.7	375.08	59369.4
374.08	63627.8	374.08	57323.1
373.08	65552.5	373.08	58139.4
372.08	62499.8	372.08	59484.4
371.08	63368.9	371.08	59590.5
370.08	63428.4	370.08	60876.7
369.08	65358	369.08	59754.7
368.08	65188.3	368.08	60417.1
367.08	64505.3	367.08	59933.1
366.08	64803	366.08	59215.4
365.08	65085.7	365.08	60291
364.08	65331.8	364.08	59625.4
363.08	64795.6	363.08	60341.3
362.08	65876	362.08	58560.6
361.08	65858.8	361.08	65022.9
360.08	63282.5	360.08	60458.5
359.08	65044.2	359.08	59942.9
358.08	65970.5	358.08	60748.1
357.08	63295.4	357.08	60912.2
356.08	67166.7	356.08	60588.5
355.08	66394.9	355.08	62742.9
354.08	66490.4	354.08	61092.7
353.08	64323.1	353.08	60620.4
352.08	67298.9	352.08	62607.6
351.08	68678.6	351.08	61724
350.08	66534.9	350.08	61907.8
349.08	65966.9	349.08	63631
348.08	68588.3	348.08	62222.1
347.08	69101.6	347.08	62793.2
346.08	67192.1	346.08	63439.3
345.08	66052.1	345.08	61822.6
344.08	68995.1	344.08	61223.8
343.08	67389.7	343.08	63019.2
342.08	65639.4	342.08	63095.1
341.08	65879.4	341.08	62792.3
340.08	66406.5	340.08	62375.1
339.08	70006.5	339.08	63849.7
338.08	68388.5	338.08	62789.8
337.08	69327	337.08	63692.2
336.08	67641.6	336.08	62293.5
335.08	67636.2	335.08	62993.5
334.08	69728.7	334.08	62905.1
333.08	68180.9	333.08	63577.2
332.08	68261.6	332.08	61447.4
331.08	67515.1	331.08	62803
330.08	70039.5	330.08	62722.6
329.08	69739.1	329.08	65923.6
328.08	68498.5	328.08	62456.4
327.08	69208.7	327.08	63733.3
326.08	67733	326.08	61644.1
325.08	69382.3	325.08	63536.6
324.08	69410.4	324.08	63588.6
323.08	68554.6	323.08	62561.2
322.08	69828.9	322.08	63686.6
321.08	71219.7	321.08	64275.4
320.08	72990.5	320.08	63641.5
319.08	71807.3	319.08	66275.5
318.08	71147	318.08	65651.8
317.08	70345.3	317.08	65092.3
316.08	72346.7	316.08	64844.7
315.08	75023.7	315.08	65413
314.08	73802.1	314.08	68545.6
313.08	72432.7	313.08	66132.3
312.08	72475.3	312.08	68056.1
311.08	72312	311.08	69260.3
310.08	74787.4	310.08	68509.4
309.08	73194.8	309.08	65918.1
308.08	71333.3	308.08	65287.9
307.08	71690.2	307.08	63516.8
306.08	70324.2	306.08	64711.9
305.08	65770.9	305.08	63382.1
304.08	63881.9	304.08	59311.9
303.08	61675.3	303.08	56020.8
302.08	54708.9	302.08	52374.7
301.08	52653.9	301.08	47911.1
300.08	48627.8	300.08	44850.3
299.08	47999.3	299.08	41689.4
298.08	45351.6	298.08	40610.6
297.08	42420.2	297.08	39121.7
296.08	44164.7	296.08	38511
295.08	44910.9	295.08	40222.6
294.08	50051.5	294.08	43117.6
293.08	68303.6	293.08	58305.8
292.08	72985.6	292.08	64904
291.08	61402.3	291.08	53508.1
290.08	57442.6	290.08	48523.2
289.08	56074.8	289.08	56988
288.08	58454.6	288.08	58871.2
287.08	72447.9	287.08	62153.8
286.08	196465	286.08	139075
285.08	500560	285.08	433945
284.08	292738	284.08	321825
283.08	36754.3	283.08	42756.6
282.08	12821.7	282.08	13027.6
281.08	8922.53	281.08	9108.83
280.08	7038.28	280.08	7480.59
279.08	5897.8	279.08	5709.12
278.08	5991.34	278.08	5612.65
277.08	5689.34	277.08	4985.01
276.08	4788.07	276.08	4897.53
275.08	5244.2	275.08	4582.1
274.08	5384.58	274.08	4960.2
273.08	5282.92	273.08	5277.05
272.08	4641.25	272.08	4869.5
271.08	5255.85	271.08	4981.83
270.08	5224.1	270.08	5290.54
269.08	5060.09	269.08	5634.59
268.08	5146.16	268.08	5395.12
267.08	4936.54	267.08	5074.19
266.08	4763.64	266.08	5284.48
265.08	4827.83	265.08	4485.62
264.08	4392.91	264.08	4400.35
263.08	4900.86	263.08	4359.94
262.08	4928.3	262.08	4637.32
261.08	4622.75	261.08	4258.07
260.08	4617.62	260.08	5056.75
259.08	4480.39	259.08	4240.39
258.08	4900.99	258.08	4583.97
257.08	4841.13	257.08	4274.4
256.08	4814.85	256.08	4670.49
255.08	5010.58	255.08	4378.64
254.08	4535.33	254.08	4059.34
253.08	4603.82	253.08	3510.29
252.08	4399.07	252.08	4423.85
251.08	4531.79	251.08	4735.35
250.08	4679.91	250.08	4382.29
249.08	5734.32	249.08	4293.3
248.08	4929.79	248.08	4168.82
247.08	5266.81	247.08	4550.58
246.08	4884.24	246.08	4770.23
245.08	4880.89	245.08	3954
244.08	4683.1	244.08	4425.89
243.08	4720.08	243.08	4162.2
242.08	4912.39	242.08	4759.66
241.08	4082.33	241.08	4806.87
240.08	4387.43	240.08	4137.25
239.08	4387.85	239.08	4705.68
238.08	4553.91	238.08	4458.7
237.08	4519.04	237.08	4206.94
236.08	5307.27	236.08	4027.66
235.08	4216.21	235.08	4612.95
234.08	4195.42	234.08	4444.35
233.08	4793.77	233.08	5013.61
232.08	4555.67	232.08	4758.91
231.08	5174.07	231.08	4496.15
230.08	4795.84	230.08	4847.74
229.08	4852.6	229.08	4220.14
228.08	4793.95	228.08	4354.71
227.08	4758.22	227.08	4866.15
226.08	5273.18	226.08	4380.57
225.08	4837.26	225.08	4592.52
224.08	4913.11	224.08	4100.42
223.08	4676.77	223.08	4836.05
222.08	5026.7	222.08	4095.84
221.08	4735.55	221.08	4223.91
220.08	4944.39	220.08	4308.19
219.08	5223.98	219.08	4525.13
218.08	4174.97	218.08	4369.41
217.08	4256.75	217.08	4511.72
216.08	4969.25	216.08	4565.79
215.08	4900.59	215.08	4316.27
214.08	4388.38	214.08	4305.09
213.08	4629.08	213.08	4715.2
212.08	4693.68	212.08	3978.8
211.08	4399.67	211.08	4454.14
210.08	4712.4	210.08	4937.17
209.08	4941.56	209.08	4537.4
208.08	4408.02	208.08	3962.78
207.08	4863.39	207.08	4822.14
206.08	4565.77	206.08	4397.61
205.08	4943.69	205.08	4888.98
204.08	4814.39	204.08	4174.07
203.08	4573.07	203.08	4144.43
202.08	4869.75	202.08	4499.82
201.08	4699.35	201.08	4862.5
200.08	4423.23	200.08	5364.69
199.08	4321.42	199.08	6268
198.08	4811.81	198.08	6522.03
197.08	4859.36	197.08	5051.43
196.08	4708.24	196.08	4222.73
195.08	4688.07	195.08	4743.05
194.08	4833.23	194.08	4091.67
193.08	4711.84	193.08	4488.11
192.08	5754.42	192.08	4783.47
191.08	4911.58	191.08	4889.31
190.08	4717.45	190.08	4495.74
189.08	4637.62	189.08	4025.76
188.08	4334.87	188.08	4577.22
187.08	4886.25	187.08	4597.26
186.08	5060.32	186.08	4877.56
185.08	4745.26	185.08	4359.32
184.08	5217.19	184.08	4650.08
183.08	4761.63	183.08	4465.4
182.08	5138.6	182.08	5161.82
181.08	4913.8	181.08	4571.96
180.08	5219.78	180.08	4255.5
179.08	5158.49	179.08	4611.18
178.08	4396.79	178.08	4200.27
177.08	4943.19	177.08	4573.85
176.08	4983.94	176.08	4798.91
175.08	4885.33	175.08	4269.62
174.08	4934.94	174.08	4453.26
173.08	5175.56	173.08	4562.05
172.08	5063.78	172.08	4688.69
171.08	4681.15	171.08	4946.38
170.08	4864.55	170.08	4557.71
169.08	5226.34	169.08	4876.51
168.08	5314.65	168.08	4411.4
167.08	4623.4	167.08	4082.11
166.08	4800.78	166.08	4516.95
165.08	4892.23	165.08	4820.77
164.08	5240.51	164.08	4822.59
163.08	5301.66	163.08	4538.81
162.08	5117.1	162.08	4817.07
161.08	5192.69	161.08	4385.12
160.08	4469.76	160.08	4108.4
159.08	4992.71	159.08	4537.89
158.08	5496.08	158.08	4029.12
157.08	5373.46	157.08	4367.24
156.08	4636.76	156.08	4204.56
155.08	5244.88	155.08	5025.28
154.08	5151.45	154.08	5290.21
153.08	5123.12	153.08	5538.68
152.08	4800.96	152.08	4717.09
151.08	5547.62	151.08	4241.92
150.08	4930.51	150.08	4228.52
149.08	4497.45	149.08	4332.53
148.08	5352.89	148.08	5254.45
147.08	5236.39	147.08	4562.11
146.08	5017.48	146.08	4357.98
145.08	5002.18	145.08	4570.47
144.08	4627.28	144.08	4597.79
143.08	4897.02	143.08	4449.11
142.08	5157.49	142.08	4959.21
141.08	4386.77	141.08	4905.75
140.08	4364.43	140.08	5198.22
139.08	4570.55	139.08	5395.8
138.08	4801.5	138.08	4441.11
137.08	5364.88	137.08	4420.99
136.08	5495.27	136.08	4707.88
135.08	5180.77	135.08	4723.34
134.08	4941.78	134.08	4532.41
133.08	5439.98	133.08	4185.14
132.08	5385.81	132.08	4291.83
131.08	5011.21	131.08	4634.54
130.08	4936.28	130.08	4876.3
129.08	4515.97	129.08	4995.2
128.08	4476.01	128.08	4814.56
127.08	5452.62	127.08	4682.02
126.08	5280.4	126.08	4896.24
125.08	4943.57	125.08	4616.86
124.08	4919.03	124.08	4601.4
123.08	5050.57	123.08	4395.31
122.08	5253.45	122.08	5128.86
121.08	5619.35	121.08	4677.31
120.08	4732	120.08	5126.13
119.08	5468.85	119.08	5790.73
118.08	4816.68	118.08	5032.51
117.08	4448.26	117.08	5151.94
116.08	4812.1	116.08	5198.87
115.08	5373.26	115.08	5299.71
114.08	4984.19	114.08	4930.18
113.08	5423.32	113.08	4629.21
112.08	5774.17	112.08	4816.49
111.08	5165.19	111.08	4450.3
110.08	5251.64	110.08	4453.63
109.08	5230.08	109.08	4619.78
108.08	5302.04	108.08	5094.91
107.08	5278.33	107.08	4561.42
106.08	5385.23	106.08	4935.43
105.08	5563.52	105.08	4170.78
104.08	5817.24	104.08	5003.02
103.08	6396.44	103.08	4808.17
102.08	5426.55	102.08	5780.79
101.08	5528.52	101.08	4537.31
100.08	5348.72	100.08	4584.34
99.08	5170.67	99.08	5006.86
98.08	4841.71	98.08	4678.75
97.08	5172.7	97.08	4843.92
96.08	5234.04	96.08	5014.38
95.08	5190.9	95.08	4474.76
94.08	5569.41	94.08	4652.37
93.08	5248.09	93.08	5204.34
92.08	5347.92	92.08	5370.54
91.08	5551.62	91.08	4874.54
90.08	6111.94	90.08	5104.3
89.08	5607.62	89.08	4703.91
88.08	4932.36	88.08	4746.35
87.08	5155.9	87.08	4670.23
86.08	5112.18	86.08	5171.32
85.08	5498.43	85.08	5284.25
84.08	5776.1	84.08	4898.17
83.08	5392.69	83.08	4752.38
82.08	5717.9	82.08	5275.36
81.08	5526.1	81.08	5046.11
80.08	4600.3	80.08	4966.17
79.08	5263.72	79.08	5118.08
78.08	5567.83	78.08	5376.75
77.08	5227	77.08	4599.88
76.08	5758.58	76.08	5132.27
75.08	5043.53	75.08	6221.67
74.08	5561.85	74.08	5882.52
73.08	6041.17	73.08	5432.83
72.08	5275.01	72.08	5211.16
71.08	5706.96	71.08	5340.08
70.08	6081.72	70.08	5087.86
69.08	5756.7	69.08	4483.86
68.08	5244.13	68.08	5235.96
67.08	5301.45	67.08	4493.05
66.08	4919.43	66.08	5132.32
65.08	6261.66	65.08	4993.11
64.08	6450.58	64.08	6888.12
63.08	5787.09	63.08	7243.01
62.08	5733.37	62.08	5083.27
61.08	6237.26	61.08	5115.6
60.08	5665.03	60.08	5143.2
59.08	5752.12	59.08	5177.27
58.08	6484.71	58.08	5919.89
57.08	5883.25	57.08	5107.01
56.08	5944.16	56.08	5498.91
55.08	5501.09	55.08	5418.91
54.08	5917.17	54.08	5072.79
53.08	5758.26	53.08	5548.13
52.08	5740.64	52.08	5318.91
51.08	5643.11	51.08	5259.26
50.08	6202.11	50.08	4921.4
49.08	5300.62	49.08	5111.41
48.08	5444.98	48.08	5280.36
47.08	5360.62	47.08	4699.64
46.08	4709.99	46.08	5169.79
45.08	6092.41	45.08	5492.46
44.08	4920.62	44.08	5089.76
43.08	5189.18	43.08	4983.12
42.08	5444.62	42.08	5186.87
41.08	6358.22	41.08	4482.2
40.08	6342.96	40.08	5440.05
39.08	6673.61	39.08	6170.13
38.08	7090.68	38.08	5871.93
37.08	7445.54	37.08	6005.72
36.08	8444.44	36.08	7700.11
35.08	8880.11	35.08	8360.64
34.08	8992.94	34.08	7716.01
33.08	9867.49	33.08	8605.06
32.08	8547.64	32.08	7644.52
31.08	6594.94	31.08	6882.98
30.08	5596.06	30.08	6219.24
29.08	4439.95	29.08	4510.94
28.08	4796.62	28.08	4907.9
27.08	4707.5	27.08	4670.85
26.08	4924.01	26.08	4909.44
25.08	5172.51	25.08	4604.03
24.08	4322.09	24.08	4695.31
23.08	4802.54	23.08	4827.81
22.08	5308.14	22.08	5079.42
21.08	5709.15	21.08	4932.77
20.08	5482.4	20.08	5019.55
19.08	6903.01	19.08	6075.42
18.08	7810.81	18.08	6822.64
17.08	8170.92	17.08	7354.25
16.08	6161.6	16.08	4646.3
15.08	6050.88	15.08	5521.14
14.08	7243.64	14.08	6352.71
13.08	5583.66	13.08	4939.48
12.08	4229.33	12.08	3816.42
11.08	4620.59	11.08	3386.91
10.08	4475.15	10.08	4530.22
9.08	4752.86	9.08	4448.19
8.08	2594.97	8.08	2639.88
7.08	1554.44	7.08	2072.09
6.08	935.453	6.08	1401.62
5.08	923.197	5.08	1429.02
4.08	992.427	4.08	1514.7
3.08	729.772	3.08	523.796
2.08	323.715	2.08	142.794
1.08	72.7712	1.08	97.857
0.08	109.495	0.08	68.4331
-0.92	21.6762	-0.92	22.8207
-1.92	1.14171	-1.92	0
-2.92	21.6925	-2.92	0
-3.92	0	-3.92	22.8454
-4.92	1.14276	-4.92	0
-5.92	21.7124	-5.92	22.8555
-6.92	0	-6.92	0
-7.92	0.5475	-7.92	0
-8.92	12.1439	-8.92	0
-9.92	34.8288	-9.92	22.8877
