# Supplementary material for: Dual engineering of thermodynamics and kinetics in covalent organic frameworks for separation
Source: Nat Commun. 2026 Mar 10;17:3896. doi: 10.1038/s41467-026-70311-8 (PMC13125621; doi:10.1038/s41467-026-70311-8)
Supplement: Supplementary file 3 — Source Data [file 41467_2026_70311_MOESM3_ESM.zip › 676225_2_data_set_12367526_twyvxw/Source data for figures/Supplementary Figure S8b.xlsx]

## Sheet: Sheet1
HTpBPa-F		F1s	Backgnd.	Envelope	STpBPa-F		F1s	Backgnd.	Envelope
Binding Energy (eV)	Counts / s (Residuals × 10)	Counts / s (Residuals × 10)	Counts / s (Residuals × 10)	Counts / s (Residuals × 10)	Binding Energy (eV)	Counts / s (Residuals × 5)	Counts / s (Residuals × 5)	Counts / s (Residuals × 5)	Counts / s (Residuals × 5)
698.18	19872	0	0	20289.2	698.08	18458.6	0	0	18458.6
698.08	19825.2	20321.5	19900	20321.5	697.98	18397.1	18424.3	18424.3	18424.3
697.98	19963.7	20325.6	19899.6	20325.6	697.88	18298	18304.3	18304.3	18304.3
697.88	19939	20329.7	19899.3	20329.7	697.78	18543.5	18303.6	18303.6	18303.6
697.78	19952.3	20333.8	19898.9	20333.8	697.68	17978.7	18297.2	18297.2	18297.2
697.68	19922.5	20337.9	19898.5	20337.9	697.58	18306.9	18271.2	18271.2	18271.2
697.58	19959.5	20342.1	19898.1	20342.1	697.48	18402.4	18271	18271	18271
697.48	19959.9	20346.3	19897.7	20346.3	697.38	18124.6	18270.8	18270.8	18270.8
697.38	20066.7	20350.5	19897.2	20350.5	697.28	18567.1	18270.5	18270.5	18270.5
697.28	20026.1	20354.7	19896.7	20354.7	697.18	18450.7	18270.1	18270.1	18270.1
697.18	19849.4	20359.1	19896.3	20359.1	697.08	18423	18269.8	18269.8	18269.8
697.08	19794.3	20363.5	19895.9	20363.5	696.98	18310.6	18269.3	18269.3	18269.3
696.98	19929.7	20368	19895.5	20368	696.88	18338.9	18269	18269	18269
696.88	20030.4	20372.6	19895.2	20372.6	696.78	18215.4	18268.8	18268.8	18268.8
696.78	19982.7	20377.1	19894.7	20377.1	696.68	18075.2	18268.5	18268.5	18268.5
696.68	20111.1	20381.6	19894.1	20381.6	696.58	18635.3	18268.3	18268.3	18268.3
696.58	20024.1	20386.1	19893.6	20386.1	696.48	18217.3	18268	18268	18268
696.48	19919	20390.7	19893.1	20390.7	696.38	18525.8	18267.6	18267.6	18267.6
696.38	19868.2	20395.5	19892.6	20395.5	696.28	18571	18267	18267	18267
696.28	19796.3	20400.3	19892.2	20400.3	696.18	18722.6	18266.4	18266.4	18266.4
696.18	20019.9	20405.1	19891.8	20405.1	696.08	18337.5	18265.9	18265.9	18265.9
696.08	20246.6	20409.9	19891.2	20409.9	695.98	18310	18265.4	18265.4	18265.4
695.98	20106	20414.8	19890.6	20414.8	695.88	18144.8	18265.1	18265.1	18265.1
695.88	19888.6	20419.7	19890.1	20419.7	695.78	18315.5	18264.7	18264.7	18264.7
695.78	19817.2	20424.6	19889.5	20424.6	695.68	18770.9	18264.2	18264.2	18264.2
695.68	19991.7	20429.6	19888.9	20429.6	695.58	18684.5	18263.7	18263.7	18263.7
695.58	20326.1	20434.5	19888.2	20434.5	695.48	18476.5	18263	18263	18263
695.48	20410	20439.3	19887.2	20439.3	695.38	18558.8	18262.1	18262.1	18262.1
695.38	20632.6	20443.6	19885.8	20443.6	695.28	18931.8	18261.2	18261.2	18261.2
695.28	20916.5	20447.8	19884.2	20447.8	695.18	18812.3	18260.4	18260.4	18260.4
695.18	20660.2	20452	19882.5	20452	695.08	18313.2	18259.4	18259.4	18259.4
695.08	20462.4	20456.1	19880.6	20456.1	694.98	19084.5	18258.5	18258.5	18258.5
694.98	20736.9	20460.2	19878.7	20460.2	694.88	18350	18257.8	18257.8	18257.8
694.88	20923.4	20464.4	19876.8	20464.4	694.78	18382.3	18256.8	18256.8	18256.8
694.78	20765.5	20468.6	19874.9	20468.6	694.68	19466.2	18255.6	18255.6	18255.6
694.68	20663.3	20472.8	19873	20472.8	694.58	18997.2	18254.4	18254.4	18254.4
694.58	20657.3	20477.1	19871	20477.1	694.48	19198.8	18253	18253	18253
694.48	20802.1	20481.4	19869	20481.4	694.38	18841.7	18251.5	18251.5	18251.5
694.38	20973.5	20485.7	19866.9	20485.7	694.28	18900	18250	18250	18250
694.28	21013.5	20489.9	19864.6	20489.9	694.18	19146	18248.7	18248.7	18248.7
694.18	21062.6	20494.1	19862.3	20494.1	694.08	18536	18247.4	18247.4	18247.4
694.08	20911.6	20498.2	19859.8	20498.2	693.98	19252.9	18245.9	18245.9	18245.9
693.98	20946	20502.4	19857.3	20502.4	693.88	19494.2	18244.3	18244.3	18244.3
693.88	21275.1	20506.5	19854.7	20506.5	693.78	18918.3	18242.7	18242.7	18242.7
693.78	21251.5	20510.6	19852.1	20510.6	693.68	19273.5	18240.9	18240.9	18240.9
693.68	21048	20514.8	19849.4	20514.8	693.58	19225	18239	18239	18239
693.58	20999.9	20519.1	19846.7	20519.1	693.48	19461.6	18237.2	18237.2	18237.2
693.48	21109.7	20523.4	19844	20523.4	693.38	19245.1	18235.3	18235.3	18235.3
693.38	21133.6	20527.9	19841.4	20527.9	693.28	19346	18233.4	18233.4	18233.4
693.28	20884.2	20532.6	19839	20532.6	693.18	19025	18231.6	18231.6	18231.6
693.18	20732.6	20537.5	19836.6	20537.5	693.08	19052.5	18229.9	18229.9	18229.9
693.08	20806	20542.5	19834.3	20542.5	692.98	19074.5	18228.3	18228.3	18228.3
692.98	20970	20547.6	19832	20547.6	692.88	18934.7	18226.8	18226.8	18226.8
692.88	20907.3	20552.8	19829.6	20552.8	692.78	19033	18225.2	18225.2	18225.2
692.78	21161.4	20557.8	19827.1	20557.8	692.68	19251.8	18223.5	18223.5	18223.5
692.68	21230.9	20562.9	19824.4	20562.9	692.58	19250.5	18221.8	18221.8	18221.8
692.58	21066	20568	19821.7	20568	692.48	19170.1	18220.1	18220.1	18220.1
692.48	21217.7	20573.1	19818.8	20573.1	692.38	18986.3	18218.4	18218.4	18218.4
692.38	21221.3	20578.5	19816	20578.5	692.28	19139.5	18216.7	18216.7	18216.7
692.28	20975	20584.3	19813.3	20584.3	692.18	19101.4	18215	18215	18215
692.18	20825	20590.4	19810.7	20590.4	692.08	19199.4	18213.4	18213.4	18213.4
692.08	21019.7	20597.1	19808.1	20597.1	691.98	18933.9	18211.9	18211.8	18211.9
691.98	21041.4	20604.3	19805.4	20604.3	691.88	18922.7	18210.4	18210.2	18210.4
691.88	21328.3	20612.2	19802.6	20612.2	691.78	19099.9	18208.9	18208.6	18208.9
691.78	21437.2	20621.2	19799.7	20621.2	691.68	19209.8	18207.4	18206.9	18207.4
691.68	21125.2	20631.9	19796.7	20631.9	691.58	19317.7	18205.9	18205.2	18205.9
691.58	21050.5	20644.9	19793.8	20644.9	691.48	19119.9	18204.6	18203.4	18204.6
691.48	20935.6	20661.3	19791	20661.3	691.38	19277	18203.5	18201.5	18203.5
691.38	20851.2	20682.2	19788.5	20682.2	691.28	19186.2	18203	18199.7	18203
691.28	20880.1	20709.1	19786	20709.1	691.18	18976.9	18203.4	18198	18203.4
691.18	20930.5	20744	19783.6	20744	691.08	18936.6	18205	18196.4	18205
691.08	20767.9	20789.8	19781.3	20789.8	690.98	18786.6	18208.5	18194.9	18208.5
690.98	20618.5	20849.8	19779	20849.8	690.88	19021.3	18214.7	18193.6	18214.7
690.88	20853.1	20928.6	19776.7	20928.6	690.78	18625.4	18224.8	18192.2	18224.8
690.78	20827.1	21031.9	19774.5	21031.9	690.68	19242.2	18240.3	18190.6	18240.3
690.68	20730.1	21167	19772.3	21167	690.58	19413	18263.9	18188.9	18263.9
690.58	20765	21342.8	19769.9	21342.8	690.48	19168.9	18299.1	18187.2	18299.1
690.48	20992.5	21570.4	19767.3	21570.4	690.38	19070.8	18350.2	18185.2	18350.2
690.38	21529.1	21863.4	19764.3	21863.4	690.28	19480.8	18424	18183.3	18424
690.28	21848.2	22238.1	19760.9	22238.1	690.18	18897	18528.5	18181.3	18528.5
690.18	22089.8	22714	19756.8	22714	690.08	19720.9	18674.2	18179.1	18674.2
690.08	22418.2	23314.3	19751.8	23314.3	689.98	19705.3	18874.9	18176.7	18874.9
689.98	23186.6	24065.7	19745.9	24065.7	689.88	19704.5	19147.7	18174.1	19147.7
689.88	24231.7	24998.8	19738.8	24998.8	689.78	20302.5	19512.9	18170.7	19512.9
689.78	25256.3	26147.9	19730	26147.9	689.68	21172.1	19996	18166.5	19996
689.68	26604	27550.5	19718.9	27550.5	689.58	22080.9	20626.7	18161.5	20626.7
689.58	28410.4	29247.1	19705.2	29247.1	689.48	22475.8	21438.6	18155.2	21438.6
689.48	30729.4	31279.6	19688.1	31279.6	689.38	23385.5	22469.4	18147.3	22469.4
689.38	33244.1	33689.7	19667	33689.7	689.28	25355	23759.4	18137.4	23759.4
689.28	36131.5	36515.8	19641.1	36515.8	689.18	27122	25349.6	18125.3	25349.6
689.18	39586.4	39789.9	19609.7	39789.9	689.08	29055.3	27279.1	18110.3	27279.1
689.08	43480.4	43532.4	19571.9	43532.4	688.98	31365.8	29581.5	18091.7	29581.5
688.98	48047.4	47746.1	19526.8	47746.1	688.88	34318	32280.4	18069.3	32280.4
688.88	53091	52409.6	19473.6	52409.6	688.78	37093.9	35383.9	18042.6	35383.9
688.78	58171.5	57469.4	19411.6	57469.4	688.68	40385.5	38878.4	18010.8	38878.4
688.68	63563.3	62832.6	19340.1	62832.6	688.58	44302	42723	17973.5	42723
688.58	69282.5	68361.4	19258.6	68361.4	688.48	48543.2	46844.6	17930.4	46844.6
688.48	74832.8	73870.6	19167.2	73870.6	688.38	52002.9	51134.1	17880.8	51134.1
688.38	80123.5	79131.8	19066	79131.8	688.28	56917.5	55447.3	17824.3	55447.3
688.28	84607.7	83884.8	18955.7	83884.8	688.18	61351.9	59609.5	17761.3	59609.5
688.18	88134.1	87858.3	18837.3	87858.3	688.08	64318.4	63424.8	17692.1	63424.8
688.08	90669.5	90797.3	18712.5	90797.3	687.98	67265.4	66690	17617.2	66690
687.98	92130.6	92495.8	18583	92495.8	687.88	69526.7	69214.2	17537.5	69214.2
687.88	92290.3	92824.8	18451	92824.8	687.78	71292.8	70838.3	17454.2	70838.3
687.78	90943.9	91738.3	18318.7	91738.3	687.68	72002	71453.5	17368.6	71453.5
687.68	88434	89300.4	18188.3	89300.4	687.58	70935.5	71014.7	17282.1	71014.7
687.58	84830.1	85676.4	18061.8	85676.4	687.48	69936.7	69546.5	17195.8	69546.5
687.48	80806.3	81100.6	17941	81100.6	687.38	68360.2	67140.8	17111.4	67140.8
687.38	76033.1	75844.4	17827.6	75844.4	687.28	64982.6	63944.2	17030.3	63944.2
687.28	70224.2	70185	17722.7	70185	687.18	61397.9	60141.6	16953.5	60141.6
687.18	64621	64378.7	17626.9	64378.7	687.08	57415.3	55935.8	16882.2	55935.8
687.08	59080.7	58644	17541	58644	686.98	52710.6	51528.4	16817.1	51528.4
686.98	53432.1	53152.5	17465.3	53152.5	686.88	48600.6	47103	16758.6	47103
686.88	47937.2	48027.2	17399.4	48027.2	686.78	44499.3	42815	16707.1	42815
686.78	42724.6	43346.3	17342.9	43346.3	686.68	39331.5	38784.6	16662.5	38784.6
686.68	38564.8	39150.5	17295.1	39150.5	686.58	36268.2	35095.6	16624	35095.6
686.58	35016.8	35450.2	17255	35450.2	686.48	33313.4	31798.3	16591.4	31798.3
686.48	31881.4	32233.4	17221.8	32233.4	686.38	30295.6	28913.7	16564	28913.7
686.38	29229.9	29472.8	17194.2	29472.8	686.28	28115.9	26438.6	16541	26438.6
686.28	26944	27131.3	17171.4	27131.3	686.18	25843.6	24353.3	16522.1	24353.3
686.18	25238	25166.7	17152.7	25166.7	686.08	23546.4	22626	16506.7	22626
686.08	23898.2	23534.9	17137.2	23534.9	685.98	22242.5	21217.6	16494.2	21217.6
685.98	22782.5	22192.4	17124.4	22192.4	685.88	21411.3	20086.6	16484.1	20086.6
685.88	21840	21097.8	17113.7	21097.8	685.78	20630.7	19191.1	16475.8	19191.1
685.78	21133.4	20213.1	17104.7	20213.1	685.68	20035.6	18491.7	16468.9	18491.7
685.68	20616.5	19504.1	17097	19504.1	685.58	19533.2	17952.7	16462.9	17952.7
685.58	20191.7	18940.5	17090.4	18940.5	685.48	19032.2	17542.5	16457.9	17542.5
685.48	19764.5	18496.2	17084.7	18496.2	685.38	18701.9	17234.4	16453.5	17234.4
685.38	19298.9	18148.6	17079.8	18148.6	685.28	18333.1	17005.6	16449.8	17005.6
685.28	19025	17878.8	17075.6	17878.8	685.18	18200.9	16837.7	16446.5	16837.7
685.18	18768.6	17671.1	17071.9	17671.1	685.08	18045.9	16715.8	16443.5	16715.8
685.08	18606.5	17512.3	17068.6	17512.3	684.98	18203.2	16628.1	16440.8	16628.1
684.98	18673.7	17391.5	17065.5	17391.5	684.88	17931.1	16565.8	16438.2	16565.8
684.88	18795.2	17300.3	17062.5	17300.3	684.78	17625.8	16521.7	16435.8	16521.7
684.78	18548.4	17231.9	17059.8	17231.9	684.68	17804.3	16490.6	16433.5	16490.6
684.68	18189.8	17180.8	17057.1	17180.8	684.58	17803.9	16469.1	16431.5	16469.1
684.58	18355.6	17142.8	17054.6	17142.8	684.48	17126.8	16454.1	16429.7	16454.1
684.48	18261.2	17114.7	17052.4	17114.7	684.38	17511.8	16443.6	16427.8	16443.6
684.38	18079	17094.1	17050.3	17094.1	684.28	17560.6	16436.2	16426.1	16436.2
684.28	18015.7	17078.8	17048.3	17078.8	684.18	17322.1	16430.9	16424.6	16430.9
684.18	17959.7	17067.6	17046.5	17067.6	684.08	17497.2	16426.8	16422.9	16426.8
684.08	17896.4	17059.3	17044.9	17059.3	683.98	17376.9	16423.8	16421.4	16423.8
683.98	17753.5	17053.2	17043.3	17053.2	683.88	17053.2	16421.5	16420.1	16421.5
683.88	17848.9	17048.4	17041.8	17048.4	683.78	16922.9	16419.7	16418.8	16419.7
683.78	17952.8	17044.7	17040.3	17044.7	683.68	17066.9	16418.4	16417.9	16418.4
683.68	17851.5	17041.9	17038.9	17041.9	683.58	16551.3	16417.3	16417	16417.3
683.58	17602.8	17039.6	17037.7	17039.6	683.48	17271.5	16416.4	16416.2	16416.4
683.48	17319.9	17037.9	17036.6	17037.9	683.38	16561.9	16415.7	16415.6	16415.7
683.38	17260.3	17036.7	17035.8	17036.7	683.28	16651.8	16415.2	16415.2	16415.2
683.28	17314	17035.8	17035.3	17035.8	683.18	16325.6	16414.8	16414.8	16414.8
683.18	17245.3	17035	17034.7	17035	683.08	16366.5	16414.7	16414.7	16414.7
683.08	17628.1	17034.1	17033.9	17034.1	682.98	16540.1	16414.7	16414.7	16414.7
682.98	17830.1	17033.3	17033.1	17033.3	682.88	16225	16414.7	16414.7	16414.7
682.88	17341.9	17032.5	17032.4	17032.5	682.78	16138.5	16414.7	16414.7	16414.7
682.78	17149.3	17031.7	17031.7	17031.7	682.68	16373.8	16414.7	16414.7	16414.7
682.68	17125.8	17031.2	17031.2	17031.2	682.58	16797.6	16414.7	16414.7	16414.7
682.58	17038.3	17031	17031	17031	682.48	16388.1	16414.5	16414.5	16414.5
682.48	17029.6	17030.9	17030.9	17030.9	682.38	16899	16414.3	16414.3	16414.3
682.38	17133.9	17030.7	17030.7	17030.7	682.28	16247.2	16414	16414	16414
682.28	17280.3	17030.5	17030.5	17030.5	682.18	16573.8	16413.8	16413.8	16413.8
682.18	17279.9	17030.2	17030.2	17030.2	682.08	16521.2	16413.8	16413.8	16413.8
682.08	17106.3	17029.9	17029.9	17029.9	681.98	16084.9	16413.7	16413.7	16413.7
681.98	17249.7	17029.5	17029.5	17029.5	681.88	16745.2	16413.5	16413.5	16413.5
681.88	17457	17029	17029	17029	681.78	16851.9	16413.2	16413.2	16413.2
681.78	17403.7	17028.5	17028.5	17028.5	681.68	16820	16412.8	16412.8	16412.8
681.68	17172.9	17028.1	17028.1	17028.1	681.58	16665.8	16412.4	16412.4	16412.4
681.58	16922.9	17027.8	17027.8	17027.8	681.48	16302.8	16412.1	16412.1	16412.1
681.48	17139.3	17027.5	17027.5	17027.5	681.38	16356.3	16411.8	16411.8	16411.8
681.38	17288.5	17027.2	17027.2	17027.2	681.28	16702.9	16411.5	16411.5	16411.5
681.28	17274.2	17027	17027	17027	681.18	16943.4	16411.3	16411.3	16411.3
681.18	17256.1	17026.6	17026.6	17026.6	681.08	16506	16411.1	16411.1	16411.1
681.08	17143.5	17026.3	17026.3	17026.3	680.98	16278.6	16410.7	16410.7	16410.7
680.98	17024.8	17026.1	17026.1	17026.1	680.88	16652.6	16410.5	16410.5	16410.5
680.88	17104.7	17025.9	17025.9	17025.9	680.78	16330.5	16410.5	16410.5	16410.5
680.78	17126.7	17025.8	17025.8	17025.8	680.68	16092.5	16410.5	16410.5	16410.5
680.68	16850.1	17025.8	17025.8	17025.8	680.58	16625.3	16410.5	16410.5	16410.5
680.58	16807.2	17025.8	17025.8	17025.8	680.48	16361.2	16410.5	16410.5	16410.5
680.48	17131.2	17025.8	17025.8	17025.8	680.38	16664.8	16410.4	16410.4	16410.4
680.38	17193.5	17025.8	17025.8	17025.8	680.28	16708.8	16410.1	16410.1	16410.1
680.28	17017.2	17025.8	17025.8	17025.8	680.18	16510.1	16409.9	16409.9	16409.9
680.18	16944	17025.8	17025.8	17025.8	680.08	16505.4	16409.7	16409.7	16409.7
680.08	16942.4	17025.8	17025.8	17025.8	679.98	16108.2	16409.6	16409.6	16409.6
679.98	17098.6	17025.7	17025.7	17025.7	679.88	16495.6	16409.6	16409.6	16409.6
679.88	17177.2	17025.7	17025.7	17025.7	679.78	16390	16409.6	16409.6	16409.6
679.78	17116.1	17025.6	17025.6	17025.6	679.68	16358.2	16409.6	16409.6	16409.6
679.68	17062.5	17025.4	17025.4	17025.4	679.58	16602.6	16409.6	16409.6	16409.6
679.58	17146.7	17025.1	17025.1	17025.1	679.48	16382.1	16409.6	16409.6	16409.6
679.48	17360.1	17024.8	17024.8	17024.8	679.38	16357.5	16409.5	16409.5	16409.5
679.38	17320.3	17024.5	17024.5	17024.5	679.28	16521.1	16409.4	16409.4	16409.4
679.28	17200.1	17024	17024	17024	679.18	16500.4	16409.4	16409.4	16409.4
679.18	17342.8	17023.4	17023.4	17023.4	679.08	16426.5	16409.3	16409.3	16409.3
679.08	17467.5	17022.9	17022.9	17022.9	678.98	16408.9	16409.3	16409.3	16409.3
678.98	17285.5	17022.4	17022.4	17022.4	678.88	16357.1	16409.2	16409.2	16409.2
678.88	17054.4	17022.1	17022.1	17022.1	678.78	16459.6	16409.1	16409.1	16409.1
678.78	16979.9	17021.8	17021.8	17021.8	678.68	16657.8	16408.9	16408.9	16408.9
678.68	16965.3	17021.8	17021.8	17021.8	678.58	16833.8	16408.7	16408.7	16408.7
678.58	16945.9	17021.8	17021.8	17021.8	678.48	16457.8	16408.5	16408.5	16408.5
678.48	16933.4	17021.8	17021.8	17021.8	678.38	16183.9	16408.4	16408.4	16408.4
678.38	16927.2	17021.8	17021.8	17021.8	678.28	16403.4	16408.3	16408.3	16408.3
678.28	17045.1	17021.8	17021.8	17021.8	678.18	16443.4	16408.3	16408.3	16408.3
678.18	17181.5	0	0	17181.5	678.08	16602.2	0	0	16602.2
678.18		0	0	0	678.08		0	0	0
678.28		17021.8	17021.8	17021.8	678.18		16408.3	16408.3	16408.3
678.38		17021.8	17021.8	17021.8	678.28		16408.3	16408.3	16408.3
678.48		17021.8	17021.8	17021.8	678.38		16408.4	16408.4	16408.4
678.58		17021.8	17021.8	17021.8	678.48		16408.5	16408.5	16408.5
678.68		17021.8	17021.8	17021.8	678.58		16408.7	16408.7	16408.7
678.78		17021.8	17021.8	17021.8	678.68		16408.9	16408.9	16408.9
678.88		17022.1	17022.1	17022.1	678.78		16409.1	16409.1	16409.1
678.98		17022.4	17022.4	17022.4	678.88		16409.2	16409.2	16409.2
679.08		17022.9	17022.9	17022.9	678.98		16409.3	16409.3	16409.3
679.18		17023.4	17023.4	17023.4	679.08		16409.3	16409.3	16409.3
679.28		17024	17024	17024	679.18		16409.4	16409.4	16409.4
679.38		17024.5	17024.5	17024.5	679.28		16409.4	16409.4	16409.4
679.48		17024.8	17024.8	17024.8	679.38		16409.5	16409.5	16409.5
679.58		17025.1	17025.1	17025.1	679.48		16409.6	16409.6	16409.6
679.68		17025.4	17025.4	17025.4	679.58		16409.6	16409.6	16409.6
679.78		17025.6	17025.6	17025.6	679.68		16409.6	16409.6	16409.6
679.88		17025.7	17025.7	17025.7	679.78		16409.6	16409.6	16409.6
679.98		17025.7	17025.7	17025.7	679.88		16409.6	16409.6	16409.6
680.08		17025.8	17025.8	17025.8	679.98		16409.6	16409.6	16409.6
680.18		17025.8	17025.8	17025.8	680.08		16409.7	16409.7	16409.7
680.28		17025.8	17025.8	17025.8	680.18		16409.9	16409.9	16409.9
680.38		17025.8	17025.8	17025.8	680.28		16410.1	16410.1	16410.1
680.48		17025.8	17025.8	17025.8	680.38		16410.4	16410.4	16410.4
680.58		17025.8	17025.8	17025.8	680.48		16410.5	16410.5	16410.5
680.68		17025.8	17025.8	17025.8	680.58		16410.5	16410.5	16410.5
680.78		17025.8	17025.8	17025.8	680.68		16410.5	16410.5	16410.5
680.88		17025.9	17025.9	17025.9	680.78		16410.5	16410.5	16410.5
680.98		17026.1	17026.1	17026.1	680.88		16410.5	16410.5	16410.5
681.08		17026.3	17026.3	17026.3	680.98		16410.7	16410.7	16410.7
681.18		17026.6	17026.6	17026.6	681.08		16411.1	16411.1	16411.1
681.28		17027	17027	17027	681.18		16411.3	16411.3	16411.3
681.38		17027.2	17027.2	17027.2	681.28		16411.5	16411.5	16411.5
681.48		17027.5	17027.5	17027.5	681.38		16411.8	16411.8	16411.8
681.58		17027.8	17027.8	17027.8	681.48		16412.1	16412.1	16412.1
681.68		17028.1	17028.1	17028.1	681.58		16412.4	16412.4	16412.4
681.78		17028.5	17028.5	17028.5	681.68		16412.8	16412.8	16412.8
681.88		17029	17029	17029	681.78		16413.2	16413.2	16413.2
681.98		17029.5	17029.5	17029.5	681.88		16413.5	16413.5	16413.5
682.08		17029.9	17029.9	17029.9	681.98		16413.7	16413.7	16413.7
682.18		17030.2	17030.2	17030.2	682.08		16413.8	16413.8	16413.8
682.28		17030.5	17030.5	17030.5	682.18		16413.8	16413.8	16413.8
682.38		17030.7	17030.7	17030.7	682.28		16414	16414	16414
682.48		17030.9	17030.9	17030.9	682.38		16414.3	16414.3	16414.3
682.58		17031	17031	17031	682.48		16414.5	16414.5	16414.5
682.68		17031.2	17031.2	17031.2	682.58		16414.7	16414.7	16414.7
682.78		17031.7	17031.7	17031.7	682.68		16414.7	16414.7	16414.7
682.88		17032.4	17032.4	17032.4	682.78		16414.7	16414.7	16414.7
682.98		17033.1	17033.1	17033.1	682.88		16414.7	16414.7	16414.7
683.08		17033.9	17033.9	17033.9	682.98		16414.7	16414.7	16414.7
683.18		17034.7	17034.7	17034.7	683.08		16414.7	16414.7	16414.7
683.28		17035.3	17035.3	17035.3	683.18		16414.8	16414.8	16414.8
683.38		17035.8	17035.8	17035.8	683.28		16415.2	16415.2	16415.2
683.48		17036.6	17036.6	17036.6	683.38		16415.6	16415.6	16415.6
683.58		17037.7	17037.7	17037.7	683.48		16416.2	16416.2	16416.2
683.68		17038.9	17038.9	17038.9	683.58		16417	16417	16417
683.78		17040.3	17040.3	17040.3	683.68		16417.9	16417.9	16417.9
683.88		17041.8	17041.8	17041.8	683.78		16418.8	16418.8	16418.8
683.98		17043.3	17043.3	17043.3	683.88		16420.1	16420.1	16420.1
684.08		17044.9	17044.9	17044.9	683.98		16421.4	16421.4	16421.4
684.18		17046.5	17046.5	17046.5	684.08		16422.9	16422.9	16422.9
684.28		17048.3	17048.3	17048.3	684.18		16424.6	16424.6	16424.6
684.38		17050.3	17050.3	17050.3	684.28		16426.1	16426.1	16426.1
684.48		17052.4	17052.4	17052.4	684.38		16427.8	16427.8	16427.8
684.58		17054.6	17054.6	17054.6	684.48		16429.7	16429.7	16429.7
684.68		17057.1	17057.1	17057.1	684.58		16431.5	16431.5	16431.5
684.78		17059.8	17059.8	17059.8	684.68		16433.5	16433.5	16433.5
684.88		17062.5	17062.5	17062.5	684.78		16435.8	16435.8	16435.8
684.98		17065.5	17065.5	17065.5	684.88		16438.2	16438.2	16438.2
685.08		17068.6	17068.6	17068.6	684.98		16440.8	16440.8	16440.8
685.18		17071.9	17071.9	17071.9	685.08		16443.5	16443.5	16443.5
685.28		17075.6	17075.6	17075.6	685.18		16446.5	16446.5	16446.5
685.38		17079.8	17079.8	17079.8	685.28		16449.8	16449.8	16449.8
685.48		17084.7	17084.7	17084.7	685.38		16453.5	16453.5	16453.5
685.58		17090.4	17090.4	17090.4	685.48		16457.9	16457.9	16457.9
685.68		17097	17097	17097	685.58		16462.9	16462.9	16462.9
685.78		17104.7	17104.7	17104.7	685.68		16468.9	16468.9	16468.9
685.88		17113.7	17113.7	17113.7	685.78		16475.8	16475.8	16475.8
685.98		17124.4	17124.4	17124.4	685.88		16484.1	16484.1	16484.1
686.08		17137.2	17137.2	17137.2	685.98		16494.2	16494.2	16494.2
686.18		17152.7	17152.7	17152.7	686.08		16506.7	16506.7	16506.7
686.28		17171.4	17171.4	17171.4	686.18		16522.1	16522.1	16522.1
686.38		17194.2	17194.2	17194.2	686.28		16541	16541	16541
686.48		17221.8	17221.8	17221.8	686.38		16564	16564	16564
686.58		17255	17255	17255	686.48		16591.4	16591.4	16591.4
686.68		17295.1	17295.1	17295.1	686.58		16624	16624	16624
686.78		17342.9	17342.9	17342.9	686.68		16662.5	16662.5	16662.5
686.88		17399.4	17399.4	17399.4	686.78		16707.1	16707.1	16707.1
686.98		17465.3	17465.3	17465.3	686.88		16758.6	16758.6	16758.6
687.08		17541	17541	17541	686.98		16817.1	16817.1	16817.1
687.18		17626.9	17626.9	17626.9	687.08		16882.2	16882.2	16882.2
687.28		17722.7	17722.7	17722.7	687.18		16953.5	16953.5	16953.5
687.38		17827.6	17827.6	17827.6	687.28		17030.3	17030.3	17030.3
687.48		17941	17941	17941	687.38		17111.4	17111.4	17111.4
687.58		18061.8	18061.8	18061.8	687.48		17195.8	17195.8	17195.8
687.68		18188.3	18188.3	18188.3	687.58		17282.1	17282.1	17282.1
687.78		18318.7	18318.7	18318.7	687.68		17368.6	17368.6	17368.6
687.88		18451	18451	18451	687.78		17454.2	17454.2	17454.2
687.98		18583	18583	18583	687.88		17537.5	17537.5	17537.5
688.08		18712.5	18712.5	18712.5	687.98		17617.2	17617.2	17617.2
688.18		18837.3	18837.3	18837.3	688.08		17692.1	17692.1	17692.1
688.28		18955.7	18955.7	18955.7	688.18		17761.3	17761.3	17761.3
688.38		19066	19066	19066	688.28		17824.3	17824.3	17824.3
688.48		19167.2	19167.2	19167.2	688.38		17880.8	17880.8	17880.8
688.58		19258.6	19258.6	19258.6	688.48		17930.4	17930.4	17930.4
688.68		19340.1	19340.1	19340.1	688.58		17973.5	17973.5	17973.5
688.78		19411.6	19411.6	19411.6	688.68		18010.8	18010.8	18010.8
688.88		19473.6	19473.6	19473.6	688.78		18042.6	18042.6	18042.6
688.98		19526.8	19526.8	19526.8	688.88		18069.3	18069.3	18069.3
689.08		19571.9	19571.9	19571.9	688.98		18091.7	18091.7	18091.7
689.18		19609.7	19609.7	19609.7	689.08		18110.3	18110.3	18110.3
689.28		19641.1	19641.1	19641.1	689.18		18125.3	18125.3	18125.3
689.38		19667	19667	19667	689.28		18137.4	18137.4	18137.4
689.48		19688.1	19688.1	19688.1	689.38		18147.3	18147.3	18147.3
689.58		19705.2	19705.2	19705.2	689.48		18155.2	18155.2	18155.2
689.68		19718.9	19718.9	19718.9	689.58		18161.5	18161.5	18161.5
689.78		19730	19730	19730	689.68		18166.5	18166.5	18166.5
689.88		19738.8	19738.8	19738.8	689.78		18170.7	18170.7	18170.7
689.98		19745.9	19745.9	19745.9	689.88		18174.1	18174.1	18174.1
690.08		19751.8	19751.8	19751.8	689.98		18176.7	18176.7	18176.7
690.18		19756.8	19756.8	19756.8	690.08		18179.1	18179.1	18179.1
690.28		19760.9	19760.9	19760.9	690.18		18181.3	18181.3	18181.3
690.38		19764.3	19764.3	19764.3	690.28		18183.3	18183.3	18183.3
690.48		19767.3	19767.3	19767.3	690.38		18185.2	18185.2	18185.2
690.58		19769.9	19769.9	19769.9	690.48		18187.2	18187.2	18187.2
690.68		19772.3	19772.3	19772.3	690.58		18188.9	18188.9	18188.9
690.78		19774.5	19774.5	19774.5	690.68		18190.6	18190.6	18190.6
690.88		19776.7	19776.7	19776.7	690.78		18192.2	18192.2	18192.2
690.98		19779	19779	19779	690.88		18193.6	18193.6	18193.6
691.08		19781.3	19781.3	19781.3	690.98		18194.9	18194.9	18194.9
691.18		19783.6	19783.6	19783.6	691.08		18196.4	18196.4	18196.4
691.28		19786	19786	19786	691.18		18198	18198	18198
691.38		19788.5	19788.5	19788.5	691.28		18199.7	18199.7	18199.7
691.48		19791	19791	19791	691.38		18201.5	18201.5	18201.5
691.58		19793.8	19793.8	19793.8	691.48		18203.4	18203.4	18203.4
691.68		19796.7	19796.7	19796.7	691.58		18205.2	18205.2	18205.2
691.78		19799.7	19799.7	19799.7	691.68		18206.9	18206.9	18206.9
691.88		19802.6	19802.6	19802.6	691.78		18208.6	18208.6	18208.6
691.98		19805.4	19805.4	19805.4	691.88		18210.2	18210.2	18210.2
692.08		19808.1	19808.1	19808.1	691.98		18211.8	18211.8	18211.8
692.18		19810.7	19810.7	19810.7	692.08		18213.4	18213.4	18213.4
692.28		19813.3	19813.3	19813.3	692.18		18215	18215	18215
692.38		19816	19816	19816	692.28		18216.7	18216.7	18216.7
692.48		19818.8	19818.8	19818.8	692.38		18218.4	18218.4	18218.4
692.58		19821.7	19821.7	19821.7	692.48		18220.1	18220.1	18220.1
692.68		19824.4	19824.4	19824.4	692.58		18221.8	18221.8	18221.8
692.78		19827.1	19827.1	19827.1	692.68		18223.5	18223.5	18223.5
692.88		19829.6	19829.6	19829.6	692.78		18225.2	18225.2	18225.2
692.98		19832	19832	19832	692.88		18226.8	18226.8	18226.8
693.08		19834.3	19834.3	19834.3	692.98		18228.3	18228.3	18228.3
693.18		19836.6	19836.6	19836.6	693.08		18229.9	18229.9	18229.9
693.28		19839	19839	19839	693.18		18231.6	18231.6	18231.6
693.38		19841.4	19841.4	19841.4	693.28		18233.4	18233.4	18233.4
693.48		19844	19844	19844	693.38		18235.3	18235.3	18235.3
693.58		19846.7	19846.7	19846.7	693.48		18237.2	18237.2	18237.2
693.68		19849.4	19849.4	19849.4	693.58		18239	18239	18239
693.78		19852.1	19852.1	19852.1	693.68		18240.9	18240.9	18240.9
693.88		19854.7	19854.7	19854.7	693.78		18242.7	18242.7	18242.7
693.98		19857.3	19857.3	19857.3	693.88		18244.3	18244.3	18244.3
694.08		19859.8	19859.8	19859.8	693.98		18245.9	18245.9	18245.9
694.18		19862.3	19862.3	19862.3	694.08		18247.4	18247.4	18247.4
694.28		19864.6	19864.6	19864.6	694.18		18248.7	18248.7	18248.7
694.38		19866.9	19866.9	19866.9	694.28		18250	18250	18250
694.48		19869	19869	19869	694.38		18251.5	18251.5	18251.5
694.58		19871	19871	19871	694.48		18253	18253	18253
694.68		19873	19873	19873	694.58		18254.4	18254.4	18254.4
694.78		19874.9	19874.9	19874.9	694.68		18255.6	18255.6	18255.6
694.88		19876.8	19876.8	19876.8	694.78		18256.8	18256.8	18256.8
694.98		19878.7	19878.7	19878.7	694.88		18257.8	18257.8	18257.8
695.08		19880.6	19880.6	19880.6	694.98		18258.5	18258.5	18258.5
695.18		19882.5	19882.5	19882.5	695.08		18259.4	18259.4	18259.4
695.28		19884.2	19884.2	19884.2	695.18		18260.4	18260.4	18260.4
695.38		19885.8	19885.8	19885.8	695.28		18261.2	18261.2	18261.2
695.48		19887.2	19887.2	19887.2	695.38		18262.1	18262.1	18262.1
695.58		19888.2	19888.2	19888.2	695.48		18263	18263	18263
695.68		19888.9	19888.9	19888.9	695.58		18263.7	18263.7	18263.7
695.78		19889.5	19889.5	19889.5	695.68		18264.2	18264.2	18264.2
695.88		19890.1	19890.1	19890.1	695.78		18264.7	18264.7	18264.7
695.98		19890.6	19890.6	19890.6	695.88		18265.1	18265.1	18265.1
696.08		19891.2	19891.2	19891.2	695.98		18265.4	18265.4	18265.4
696.18		19891.8	19891.8	19891.8	696.08		18265.9	18265.9	18265.9
696.28		19892.2	19892.2	19892.2	696.18		18266.4	18266.4	18266.4
696.38		19892.6	19892.6	19892.6	696.28		18267	18267	18267
696.48		19893.1	19893.1	19893.1	696.38		18267.6	18267.6	18267.6
696.58		19893.6	19893.6	19893.6	696.48		18268	18268	18268
696.68		19894.1	19894.1	19894.1	696.58		18268.3	18268.3	18268.3
696.78		19894.7	19894.7	19894.7	696.68		18268.5	18268.5	18268.5
696.88		19895.2	19895.2	19895.2	696.78		18268.8	18268.8	18268.8
696.98		19895.5	19895.5	19895.5	696.88		18269	18269	18269
697.08		19895.9	19895.9	19895.9	696.98		18269.3	18269.3	18269.3
697.18		19896.3	19896.3	19896.3	697.08		18269.8	18269.8	18269.8
697.28		19896.7	19896.7	19896.7	697.18		18270.1	18270.1	18270.1
697.38		19897.2	19897.2	19897.2	697.28		18270.5	18270.5	18270.5
697.48		19897.7	19897.7	19897.7	697.38		18270.8	18270.8	18270.8
697.58		19898.1	19898.1	19898.1	697.48		18271	18271	18271
697.68		19898.5	19898.5	19898.5	697.58		18271.2	18271.2	18271.2
697.78		19898.9	19898.9	19898.9	697.68		18297.2	18297.2	18297.2
697.88		19899.3	19899.3	19899.3	697.78		18303.6	18303.6	18303.6
697.98		19899.6	19899.6	19899.6	697.88		18304.3	18304.3	18304.3
698.08		19900	19900	19900	697.98		18424.3	18424.3	18424.3
698.18		0	0	0	698.08		0	0	0
