# Supplementary material for: Dual engineering of thermodynamics and kinetics in covalent organic frameworks for separation
Source: Nat Commun. 2026 Mar 10;17:3896. doi: 10.1038/s41467-026-70311-8 (PMC13125621; doi:10.1038/s41467-026-70311-8)
Supplement: Supplementary file 3 — Source Data [file 41467_2026_70311_MOESM3_ESM.zip › 676225_2_data_set_12367526_twyvxw/Source Data for Tables/Supplementary Table S1.xlsx]

## Sheet: Sheet1
Space group symmetry P1
a = b = 35.9927 Å, c = 3.7464 Å, α = β = 90° and γ = 120°
Atom	x	y	z
C1	1.48948	0.53872	0.77005
C2	1.47653	0.49496	0.67971
C3	1.5016	0.47756	0.72187
C4	1.53984	0.50306	0.86007
C5	1.55289	0.54681	0.95997
C6	1.52725	0.56401	0.9136
N7	1.46512	0.55856	0.72562
N8	1.56656	0.48595	0.87164
C9	1.55585	0.44544	0.94279
C10	1.58398	0.42897	0.90743
C11	1.43368	0.5438	0.5354
C12	1.41065	0.56678	0.51427
C13	1.57284	0.38661	1.02165
C14	1.59734	0.36869	0.96282
C15	1.63332	0.39257	0.78451
C16	1.64495	0.43556	0.67894
C17	1.62063	0.45366	0.74118
C18	1.42395	0.60785	0.66734
C19	1.40146	0.62884	0.64238
C20	1.3653	0.60926	0.46273
C21	1.35221	0.56815	0.30986
C22	1.37458	0.54714	0.3363
C23	1.65739	0.37187	0.69097
C24	1.34148	0.63165	0.42908
C25	1.59342	0.57507	1.1202
F26	1.60319	0.55002	1.32423
F27	1.62246	0.59484	0.8767
F28	1.59341	0.60775	1.31512
C29	1.63845	0.32725	0.59994
C30	1.66055	0.30756	0.49732
C31	1.70217	0.33329	0.48269
C32	1.72178	0.37765	0.57883
C33	1.6992	0.39671	0.68304
C34	1.36032	0.67759	0.39542
C35	1.33789	0.6987	0.35611
C36	1.2962	0.67316	0.34237
C37	1.27678	0.62741	0.38149
C38	1.29965	0.60701	0.42742
C39	1.76589	0.40376	0.57028
C40	1.64029	0.25994	0.41404
C41	1.35766	0.74741	0.3398
C42	1.23262	0.60108	0.37558
C43	1.78861	0.38523	0.6829
C44	1.83008	0.40888	0.66224
C45	1.84971	0.45176	0.53131
C46	1.82716	0.47072	0.42523
C47	1.78557	0.44686	0.4431
C48	1.6032	0.23921	0.24917
C49	1.58321	0.19394	0.19044
C50	1.60012	0.16858	0.29235
C51	1.63762	0.18931	0.44719
C52	1.65737	0.23445	0.51005
C53	1.39414	0.77239	0.17053
C54	1.41286	0.81828	0.16469
C55	1.39545	0.84	0.32837
C56	1.359	0.81513	0.4951
C57	1.34032	0.76939	0.50125
C58	1.20968	0.61682	0.53272
C59	1.16812	0.59243	0.52287
C60	1.14865	0.55177	0.35549
C61	1.17148	0.53588	0.20017
C62	1.21306	0.56025	0.2103
C63	1.8935	0.47683	0.50453
C64	1.57857	0.12047	0.25066
C65	1.415	0.88834	0.33768
C66	1.1048	0.52582	0.33622
N67	1.91389	0.45676	0.5248
N68	1.54033	0.09926	0.20187
C69	1.95647	0.47717	0.51101
C70	1.51591	0.05239	0.17917
C71	1.9741	0.45314	0.38741
C72	1.98083	0.51991	0.63605
C73	1.47615	0.03174	0.2958
C74	1.53093	0.02679	0.03997
C75	1.94876	0.40719	0.24557
F76	1.93137	0.3767	0.49947
F77	1.91886	0.40531	0.04549
F78	1.97165	0.39524	0.05334
N79	1.44694	0.91282	0.16225
N80	1.08289	0.53814	0.49868
C81	1.46882	0.96006	0.15886
C82	1.04013	0.5163	0.50203
C83	1.50756	0.9811	0.03122
C84	1.45283	0.98561	0.28046
C85	1.02218	0.53915	0.63053
C86	1.01593	0.47296	0.38682
C87	1.42221	0.96989	0.36224
F88	0.41413	0.93701	0.4435
F89	0.3994	0.96681	0.17437
F90	0.41929	0.98848	0.55916
