# Supplementary material for: Dual engineering of thermodynamics and kinetics in covalent organic frameworks for separation
Source: Nat Commun. 2026 Mar 10;17:3896. doi: 10.1038/s41467-026-70311-8 (PMC13125621; doi:10.1038/s41467-026-70311-8)
Supplement: Supplementary file 3 — Source Data [file 41467_2026_70311_MOESM3_ESM.zip › 676225_2_data_set_12367526_twyvxw/Source Data for Tables/Supplementary Table S10.xlsx]

## Sheet: Sheet1
Isomer		H (mm)
		(n=3)
		HTpBPa-F	STpBPa-F	STpBPa
Chloroaniline	p-	0.67, 0.65, 0.67	0.60, 0.67, 0.70	4.85, 5.24, 5.26
	o-	0.36, 0.38, 0.36	0.93, 0.85, 1.04	2.89, 3.23, 3.27
	m-	0.37, 0.36, 0.37	2.61, 3.51, 3.09	4.85, 5.24, 5.26
Fluoroaniline	o-	0.34, 0.34, 0.36	0.60, 0.70, 0.68	9.68, 10.28, 9.90
	m-	0.34, 0.33, 0.33	2.02, 2.10, 2.02	19.61, 20.09, 20.26
	p-	0.33, 0.33, 0.34	2.72, 2.72, 2.78	19.61, 20.09, 20.26
Chlorobiphenyl	2-	0.73, 0.70, 0.70	0.42, 0.46, 0.46	0.69, 0.74, 0.74
	3-	0.38, 0.36, 0.38	7.25, 6.81, 6.88	0.69, 0.74, 0.74
	4-	0.45, 0.43, 0.43	6.30, 5.90, 6.12	0.69, 0.74, 0.74
1,2-Dichloroethylene	(e)-	0.30, 0.31, 0.29	0.31, 0.34, 0.35	1.24, 1.26, 1.32
	(z)-	0.39, 0.39, 0.40	1.63, 1.70, 1.67	1.26, 1.31, 1.34
Dibromopropane	2,2-	0.41, 0.40, 0.42	0.35, 0.37, 0.40	77.86, 82.88, 83.36
	1,2-	0.39, 0.39, 0.41	1.52, 1.59, 1.65	51.62, 51.93, 54.25
	1,3-	0.38, 0.38, 0.36	6.39, 6.50, 6.58	73.94, 75.70, 82.04
Dichloropropane	1,1-	0.79, 0.83, 0.82	0.69, 0.74, 0.76	14.18, 17.56, 16.79
	1,2-	0.85, 0.88, 0.86	3.15, 3.27, 3.22	60.71, 66.50, 65.00
	2,2-	0.85, 0.87, 0.86	16.98, 17.25, 17.40	60.71, 66.50, 65.00
	1,3-	0.87, 0.87, 0.89	84.06, 78.79, 81.99	9.37, 9.88, 10.49
Tetrachlorobenzene	1,2,3,5-	0.14, 0.15, 0.14	0.56, 0.61, 0.63	0.52, 0.54, 0.56
	1,2,4,5-	0.13, 0.13, 0.14	1.11, 1.11, 1.24	0.52, 0.54, 0.56
	1,2,3,4-	0.18, 0.18, 0.17	0.89, 1.06, 0.96	0.52, 0.54, 0.56
Bromochlorobenzene	p-	0.27, 0.27, 0.28	0.85, 0.88, 0.95	35.91, 34.90, 37.75
	o-	0.28, 0.27, 0.28	0.85, 0.88, 0.95	35.91, 34.90, 37.75
	m-	0.28, 0.27, 0.27	48.58, 49.88, 49.96	21.16, 21.93, 20.90
Chloronitrobenzene	o-	0.32, 0.31, 0.29	1.26, 1.33, 1.35	0.65, 0.70, 0.71
	m-	0.32, 0.30, 0.30	1.15, 1.17, 1.19	0.65, 0.70, 0.71
	p-	0.31, 0.30, 0.30	2.90, 2.96, 3.04	0.65, 0.70, 0.71
