# Supplementary material for: Dual engineering of thermodynamics and kinetics in covalent organic frameworks for separation
Source: Nat Commun. 2026 Mar 10;17:3896. doi: 10.1038/s41467-026-70311-8 (PMC13125621; doi:10.1038/s41467-026-70311-8)
Supplement: Supplementary file 3 — Source Data [file 41467_2026_70311_MOESM3_ESM.zip › 676225_2_data_set_12367526_twyvxw/Source Data for Tables/Supplementary Table S11.xlsx]

## Sheet: Sheet1
Isomer	Van Deemter coefficient	HTpBPa-F capillary	STpBPa-F capillary
o-CA	B (mm2 s-1)	34.9	26.1
	C (s)	2.19*10-3	3.01*10-3
m-CA	B (mm2 s-1)	58.5	44
	C (s)	6.34*10-3	15.5*10-3
p-CA	B (mm2 s-1)	50.5	50.8
	C (s)	1.09*10-3	1.89*10-3
