# Supplementary material for: Dual engineering of thermodynamics and kinetics in covalent organic frameworks for separation
Source: Nat Commun. 2026 Mar 10;17:3896. doi: 10.1038/s41467-026-70311-8 (PMC13125621; doi:10.1038/s41467-026-70311-8)
Supplement: Supplementary file 3 — Source Data [file 41467_2026_70311_MOESM3_ESM.zip › 676225_2_data_set_12367526_twyvxw/Source Data for Tables/Supplementary Table S12.xlsx]

## Sheet: Sheet1
Isomer	Initial		After 120 Days		After temperature-programmed
	(n=3)
	N (plates m-1)	k (×10-3)	Reduction in N (%)	Reduction in k' (%)	Reduction in N (%)	Reduction in k' (%)
p-CA	1457, 1508, 1490	129.0, 129.2, 129.0	0.4	0.2	4.1	0.5
o-CA	2778, 2906, 2906	263.6, 263.6, 263.4	2.6	0.1	5.5	0.2
m-CA	2677, 2790, 2790	311.0, 310.9, 311.0	2.4	0.1	5.4	0.1
