# Supplementary material for: Dual engineering of thermodynamics and kinetics in covalent organic frameworks for separation
Source: Nat Commun. 2026 Mar 10;17:3896. doi: 10.1038/s41467-026-70311-8 (PMC13125621; doi:10.1038/s41467-026-70311-8)
Supplement: Supplementary file 3 — Source Data [file 41467_2026_70311_MOESM3_ESM.zip › 676225_2_data_set_12367526_twyvxw/Source Data for Tables/Supplementary Table S13.xlsx]

## Sheet: Sheet1
Isomer	Relative standard deviation (%)
	Run-to-run		Day-to-day		Column-to-column
	(n = 8)		(n = 5)		(n = 3)
	Retention time	peak area	Retention time	peak area	Retention time	peak area
p-CA	0.11	3	0.1	6.1	0.11	6.8
o-CA	0.11	3.2	0.11	5.8	0.22	7.4
m-CA	0.11	2.8	0.11	6.1	0.22	7.2
