# Supplementary material for: Dual engineering of thermodynamics and kinetics in covalent organic frameworks for separation
Source: Nat Commun. 2026 Mar 10;17:3896. doi: 10.1038/s41467-026-70311-8 (PMC13125621; doi:10.1038/s41467-026-70311-8)
Supplement: Supplementary file 3 — Source Data [file 41467_2026_70311_MOESM3_ESM.zip › 676225_2_data_set_12367526_twyvxw/Source Data for Tables/Supplementary Table S2.xlsx]

## Sheet: Sheet1
Space group symmetry P6
a = b = 35.5650 Å, c = 3.6275 Å, α = β = 90° and γ = 120°
Atom	x	y	z
C1	0.3792	1.68402	0.5
C2	0.36221	1.71313	0.5
C3	0.39106	1.75954	0.5
C4	0.43376	1.7767	0.5
C5	0.4598	1.81873	0.5
C6	0.4443	1.84517	0.5
C7	0.40218	1.82888	0.5
C8	0.37601	1.78688	0.5
C9	0.4724	1.88944	0.5
N10	0.45789	1.91558	0.5
C11	0.47929	1.95687	0.5
C12	0.52197	1.9794	0.5
C13	0.45659	1.97741	0.5
H14	0.412	1.69643	0.5
H15	0.44823	1.75864	0.5
H16	0.4923	1.83062	0.5
H17	0.38933	1.84867	0.5
H18	0.34418	1.777	0.5
H19	0.50456	1.90015	0.5
H20	0.54008	1.96486	0.5
H21	0.42287	1.96016	0.5
