# Supplementary material for: Dual engineering of thermodynamics and kinetics in covalent organic frameworks for separation
Source: Nat Commun. 2026 Mar 10;17:3896. doi: 10.1038/s41467-026-70311-8 (PMC13125621; doi:10.1038/s41467-026-70311-8)
Supplement: Supplementary file 3 — Source Data [file 41467_2026_70311_MOESM3_ESM.zip › 676225_2_data_set_12367526_twyvxw/Source Data for Tables/Supplementary Table S3.xlsx]

## Sheet: Sheet1
Isomer	Resolution
	(n=3)
	HTpBPa-F	STpBPa-F	STpBPa	HP-5
Chloroaniline	/	/	/	/
	8.086, 8.271, 8.198	2.7, 2.648, 2.715	4.464, 4.512, 4.497	13.182, 13.2, 13.14
	2.533, 2.632, 2.545	2.455, 2.54, 2.467	0, 0, 0	0, 0, 0
Fluoroaniline	/	/	/	/
	9.785, 9.95, 9.91	1.992, 1.905, 1.972	5.052, 5.026, 5.017	11.222, 11.126, 11.212
	4.859, 4.962, 4.921	1.391, 1.293, 1.38	0, 0, 0	2.703, 2.691, 2.684
Chlorobiphenyl	/	/	/	/
	15.644, 15.756, 15.75	2.59, 2.74, 2.73	0, 0, 0	14.811, 14.749, 14.658
	12.439, 12.516, 12.519	1.39, 1.52, 1.49	0, 0, 0	1.544, 1.535, 1.539
1,2-dichloroethylene	/	/	/	/
	3.287, 3.249, 3.391	2.007, 2.061, 2.054	1.27, 1.24, 1.2	2.647, 2.644, 2.626
Dibromopropane	/	/	/	/
	2.889, 2.926, 2.912	1.745, 1.749, 1.764	0.812, 0.816, 0.816	11.012, 11.011, 10.985
	4.736, 4.725, 4.739	1.754, 1.745, 1.751	0.989, 0.979, 0.981	17.064, 17.056, 17.031
Dichloropropane	/	/	/	/
	6.439, 6.516, 6.546	1.331, 1.287, 1.249	0, 0, 0	16.008, 15.929, 15.982
	2.262, 2.273, 2.276	1.219, 1.299, 1.287	1.252, 1.246, 1.253	4.208, 4.195, 4.194
	4.592, 4.587, 4.572	1.549, 1.474, 1.569	2.209, 2.178, 2.154	30.701, 30.165, 30.612
Tetrachlorobenzene	/	/	/	/
	28.411, 27.625, 27.815	2.231, 2.165, 2.098	0, 0, 0	0, 0, 0
	13.288, 13.6216, 13.156	0.98, 0.94, 0.89	0, 0, 0	8.947, 8.798, 8.789
Bromochlorobenzene	/	/	/	/
	3.045, 3.169, 3.186	0, 0, 0	0.887, 0.874, 0.846	1.671, 1.649, 1.654
	8.192, 8.215, 8.213	1.751, 1.749, 1.765	0, 0, 0	8.165, 8.159, 8.163
Chloronitrobenzene	/	/	/	/
	2.916, 2.997, 2.989	1.217, 1.206, 1.186	0, 0, 0	2.867, 2.854, 2.849
	5.324, 5.331, 5.341	1.019, 1.016, 1.007	0, 0, 0	2.406, 2.399, 2.401
R(2/1) = 2(t2-t1) / (W1+W2), where t is retention time, W is peak width.
The footnotes 1 and 2 refer to the first and second peaks of the two adjacent isomers, respectively.
