# Supplementary material for: Dual engineering of thermodynamics and kinetics in covalent organic frameworks for separation
Source: Nat Commun. 2026 Mar 10;17:3896. doi: 10.1038/s41467-026-70311-8 (PMC13125621; doi:10.1038/s41467-026-70311-8)
Supplement: Supplementary file 3 — Source Data [file 41467_2026_70311_MOESM3_ESM.zip › 676225_2_data_set_12367526_twyvxw/Source Data for Tables/Supplementary Table S4.xlsx]

## Sheet: Sheet1
Isomer		N (plates m-1)
		(n=3)
		HTpBPa-F	STpBPa-F	STpBPa	HP-5
Chloroaniline	p-	1488, 1547, 1489	1673, 1498, 1435	206, 191, 190	1842, 1759, 1756
	o-	2779, 2657, 2778	1077, 1182, 961	345, 309, 306	1868, 1762, 1761
	m-	2678, 2790, 2679	383, 285, 324	206, 191, 190	1842, 1759, 1756
Fluoroaniline	o-	2941, 2942, 2803	1658, 1426, 1476	51, 50, 49	2346, 2200, 2203
	m-	2908, 3040, 3041	495, 477, 496	103, 97, 101	2500, 2496, 2368
	p-	3045, 3048, 2926	368, 367, 359	51, 50, 49	2437, 2309, 2306
Chlorobiphenyl	2-	1365, 1430, 1420	2394, 2152, 2161	1447, 1357, 1354	2035, 1961, 1891
	3-	2606, 2750, 2605	138, 147, 145	1447, 1357, 1354	1914, 1861, 1809
	4-	2245, 2331, 2321	159, 169, 164	1447, 1357, 1354	1592, 1552, 1514
1,2-Dichloroethylene	(e)-	3359, 3259, 3462	3178, 2899, 2897	808, 795, 760	1361, 1341, 1233
	(z)-	2573, 2565, 2480	612, 588, 599	792, 765, 748	1219, 1103, 1213
Dibromopropane	2,2-	2449, 2508, 2400	2850, 2734, 2525	13, 12, 12	1943, 1762, 1769
	1,2-	2565, 2575, 2461	658, 630, 607	19, 19, 18	2137, 1965, 1964
	1,3-	2637, 2648, 2791	156, 154, 152	14, 13, 12	2215, 2065, 2074
Dichloropropane	1,1-	1264, 1209, 1221	1446, 1352, 1319	71, 57, 60	2465, 2362, 2188
	1,2-	1181, 1138, 1164	317, 306, 311	16, 15, 15	2434, 2295, 2241
	2,2-	1175, 1149, 1161	59, 58, 57	16, 15, 15	2240, 2029, 2059
	1,3-	1143, 1148, 1119	12, 13, 12	107, 101, 95	2414, 2406, 2313
Tetrachlorobenzene	1,2,3,5-	7106, 6723, 7206	1779, 1648, 1587	1905, 1840, 1778	2009, 1897, 2006
	1,2,4,5-	7413, 7616, 7138	900, 897, 808	1905, 1840, 1778	2009, 1897, 2006
	1,2,3,4-	5519, 5536, 5805	1127, 944, 1038	1905, 1840, 1778	2261, 2146, 2145
Bromochlorobenzene	p-	3650, 3708, 3631	1183, 1130, 1056	47, 46, 48	2135, 2096, 2095
	o-	3575, 3729, 3599	1183, 1130, 1056	28, 29, 26	2132, 2097, 2063
	m-	3557, 3654, 3671	21, 20, 20	28, 29, 26	2023, 1986, 1985
Chloronitrobenzene	o-	3155, 3278, 3409	793, 752, 743	1538, 1437, 1405	3176, 3065, 3172
	m-	3170, 3290, 3286	866, 853, 841	1538, 1437, 1405	3195, 3078, 3079
	p-	3177, 3295, 3303	344, 338, 329	1538, 1437, 1405	3200, 3199, 3086
