# Supplementary material for: Dual engineering of thermodynamics and kinetics in covalent organic frameworks for separation
Source: Nat Commun. 2026 Mar 10;17:3896. doi: 10.1038/s41467-026-70311-8 (PMC13125621; doi:10.1038/s41467-026-70311-8)
Supplement: Supplementary file 3 — Source Data [file 41467_2026_70311_MOESM3_ESM.zip › 676225_2_data_set_12367526_twyvxw/Source Data for Tables/Supplementary Table S5.xlsx]

## Sheet: Sheet1
Isomer		Three-dimensional dimensions
		a × b × c (Å)
Chloroaniline		9.427 × 6.568 × 3.560
		8.512 × 7.803 × 3.560
		8.993 × 7.646 × 3.560
Fluoroaniline		7.793 × 7.237 × 3.201
		8.266 × 7.237 × 3.201
		8.639 × 6.564 × 3.201
Chlorobiphenyl		11.531 × 8.005 × 3.856
		11.735 × 8.305 × 3.789
		12.831 × 6.513 × 3.584
1,2-Dichloroethylene		7.866 × 5.257 × 3.560
		6.616 × 5.322 × 3.560
Dibromopropane		7.022 × 5.668 × 6.503
		8.028 × 6.258 × 4.916
		9.471 × 4.776 × 4.017
Dichloropropane		7.348 × 6.525 × 5.080
		7.492 × 6.158 × 4.863
		6.480 × 5.380 × 6.491
		8.979 × 4.521 × 4.018
Tetrachlorobenzene		9.788×7.737×3.560
		9.832×8.993×3.560
		8.995×7.251×3.560
Bromochlorobenzene		8.783×7.879×3.840
		9.238×7.270×3.840
		10.125×6.570×3.840
Chloronitrobenzene		8.630 × 7.547 × 3.560
		9.315 × 7.841 × 3.560
		9.621 × 6.521 × 3.560
The molecular size were calculated using the online tool7.
(https://jerkwin.github.io/2016/06/24/%E5%88%86%E5%AD%90%E5%B0%BA%E5%AF%B8%E5%A4%A7%E5%B0%8F%E7%9A%84%E8%AE%A1%E7%AE%97/)
