# Supplementary material for: Dual engineering of thermodynamics and kinetics in covalent organic frameworks for separation
Source: Nat Commun. 2026 Mar 10;17:3896. doi: 10.1038/s41467-026-70311-8 (PMC13125621; doi:10.1038/s41467-026-70311-8)
Supplement: Supplementary file 3 — Source Data [file 41467_2026_70311_MOESM3_ESM.zip › 676225_2_data_set_12367526_twyvxw/Source Data for Tables/Supplementary Table S6.xlsx]

## Sheet: Sheet1
Isomer		K	ΔK
		(n=3)	(n=3)
Chloroaniline	p-	70.8, 70.9, 70.9	/
	o-	122.3, 121.9, 121.9	51.5, 51.0, 51.5
	m-	137.2, 136.8, 137.1	14.9, 14.9, 14.9
Fluoroaniline	o-	37.2, 37.3, 37.4	/
	m-	80.5, 80.6, 80.6	43.2, 43.3, 43.2
	p-	103.9, 104.0, 104.1	23.4, 23.5, 23.4
Chlorobiphenyl	2-	35.6, 36.6, 35.5	/
	3-	125.2, 127.3, 125.2	89.6, 90.8, 89.6
	4-	205.0, 206.0, 205.0	79.7, 78.7, 79.7
1,2-Dichloroethylene	(e)-	74.4, 78.6, 79.6	/
	(z)-	89.9, 89.3, 91.5	15.4, 10.7, 15.4
Dibromopropane	2,2-	51.8, 55.6, 54.6	/
	1,2-	65.4, 66.0, 64.6	13.5, 10.4, 13.5
	1,3-	88.5, 89.3, 85.9	23.2, 23.3, 23.2
Dichloropropane	1,1-	57.5, 62.2, 60.0	/
	1,2-	105.2, 106.0, 106.4	47.6, 43.8, 47.6
	2,2-	123.6, 123.2, 125.2	18.4, 17.2, 18.4
	1,3-	164.3, 169.0, 167.3	40.7, 45.9, 40.7
Tetrachlorobenzene	1,2,3,5-	118.3, 120.3, 121.0	/
	1,2,4,5-	217.6, 224.2, 221.4	99.3, 103.9, 99.3
	1,2,3,4-	286.4, 287.3, 288.9	68.8, 63.1, 68.8
Bromochlorobenzene	p-	330.0, 334.7, 328.5	/
	o-	352.3, 355.8, 354.4	22.4, 21.1, 22.4
	m-	417.0, 416.6, 418.2	64.7, 60.8, 64.7
Chloronitrobenzene	o-	100.5, 100.8, 101.1	/
	m-	114.6, 115.0, 114.7	14.2, 14.2, 14.2
	p-	141.7, 142.4, 142.9	27.0, 27.4, 27.0
