# Supplementary material for: Dual engineering of thermodynamics and kinetics in covalent organic frameworks for separation
Source: Nat Commun. 2026 Mar 10;17:3896. doi: 10.1038/s41467-026-70311-8 (PMC13125621; doi:10.1038/s41467-026-70311-8)
Supplement: Supplementary file 3 — Source Data [file 41467_2026_70311_MOESM3_ESM.zip › 676225_2_data_set_12367526_twyvxw/Source Data for Tables/Supplementary Table S7.xlsx]

## Sheet: Sheet1
Isomer		K	ΔK
		(n=3)	(n=3)
Chloroaniline	p-	25.6, 26.2, 25.3	/
	o-	41.3, 41.6, 41.7	15.7, 15.3, 15.7
	m-	78.4, 78.2, 78.3	37.0, 36.6, 37.0
Fluoroaniline	o-	27.4, 27.8, 27.4	/
	m-	38.7, 39.1, 38.8	11.3, 11.3, 11.3
	p-	50.8, 52.7, 51.9	12.1, 13.5, 12.1
Chlorobiphenyl	2-	47.6, 47.8, 48.3	/
	3-	78.9, 79.3, 79.6	31.3, 31.5, 31.3
	4-	97.2, 98.3, 98.2	18.3, 19.0, 18.3
1,2-Dichloroethylene	(e)-	34.7, 34.5, 34.5	/
	(z)-	44.2, 44.1, 44.0	9.6, 9.6, 9.6
Dibromopropane	2,2-	16.1, 15.9, 15.7	/
	1,2-	24.3, 23.6, 23.4	8.2, 7.7, 8.2
	1,3-	45.1, 44.1, 44.5	20.8, 20.5, 20.8
Dichloropropane	1,1-	31.2, 29.9, 30.1	/
	1,2-	41.0, 39.8, 40.1	9.9, 9.9, 9.9
	2,2-	57.9, 57.2, 57.4	16.9, 17.5, 16.9
	1,3-	89.8, 88.9, 89.1	31.9, 31.6, 31.9
Tetrachlorobenzene	1,2,3,5-	65.6, 64.9, 64.5	/
	1,2,4,5-	78.3, 77.8, 76.7	12.6, 12.9, 12.6
	1,2,3,4-	84.4, 81.4, 80.3	6.2, 3.6, 6.2
Bromochlorobenzene	p-	69.7, 66.9, 67.4	/
	o-	69.7, 66.9, 67.4	0, 0, 0
	m-	95.4, 94.8, 94.0	25.7, 27.9, 25.7
Chloronitrobenzene	o-	195.0, 194.5, 194.7	/
	m-	207.6, 207.2, 206.9	12.6, 12.7, 12.6
	p-	221.1, 220.3, 218.3	13.6, 13.1, 13.6
