# Supplementary material for: Dual engineering of thermodynamics and kinetics in covalent organic frameworks for separation
Source: Nat Commun. 2026 Mar 10;17:3896. doi: 10.1038/s41467-026-70311-8 (PMC13125621; doi:10.1038/s41467-026-70311-8)
Supplement: Supplementary file 3 — Source Data [file 41467_2026_70311_MOESM3_ESM.zip › 676225_2_data_set_12367526_twyvxw/Source Data for Tables/Supplementary Table S8.xlsx]

## Sheet: Sheet1
Isomer		K	ΔK
		(n=3)	(n=3)
Chloroaniline	o-	61.3, 59.3, 59.8	/
	m-	92.9, 92.6, 92.4	31.6, 33.4, 31.6
	p-	92.9, 92.6, 92.4	0.0, 0.0, 0.0
Fluoroaniline	o-	80.1, 79.8, 79.7	/
	p-	141.8, 141.3, 140.8	61.7, 61.5, 61.7
	m-	141.8, 141.3, 140.8	0.0, 0.0, 0.0
Chlorobiphenyl	4-	24.5, 24.5, 24.4	/
	3-	24.5, 24.5, 24.4	0.0, 0.0, 0.0
	2-	24.5, 24.5, 24.4	0.0, 0.0, 0.0
1,2-Dichloroethylene	(z)-	19.4, 18.5, 17.8	/
	(e)-	22.6, 20.8, 19.7	3.2, 2.3, 3.2
Dibromopropane	2,2-	17.2, 16.8, 16.7	/
	1,2-	29.9, 29.2, 28.2	12.7, 12.3, 12.7
	1,3-	50.7, 50.4, 50.0	20.8, 21.2, 20.8
Dichloropropane	2,2-	25.3, 24.4, 23.8	/
	1,2-	25.3, 24.4, 23.8	0.0, 0.0, 0.0
	1,1-	42.0, 41.6, 40.8	16.7, 17.1, 16.7
	1,3-	63.3, 62.7, 60.2	21.3, 21.1, 21.3
Tetrachlorobenzene	1,2,4,5-	24.8, 24.8, 24.8	/
	1,2,3,4-	24.8, 24.8, 24.8	0.0, 0.0, 0.0
	1,2,3,5-	24.8, 24.8, 24.8	0.0, 0.0, 0.0
Bromochlorobenzene	m-	289.5, 289.4, 288.6	/
	o-	330.6, 329.2, 329.3	41.1, 39.8, 41.1
	p-	330.6, 329.2, 329.3	0.0, 0.0, 0.0
Chloronitrobenzene	m-	32.3, 32.3, 32.2	/
	p-	32.3, 32.3, 32.2	0.0, 0.0, 0.0
	o-	32.3, 32.3, 32.2	0.0, 0.0, 0.0
