# Supplementary material for: Dual engineering of thermodynamics and kinetics in covalent organic frameworks for separation
Source: Nat Commun. 2026 Mar 10;17:3896. doi: 10.1038/s41467-026-70311-8 (PMC13125621; doi:10.1038/s41467-026-70311-8)
Supplement: Supplementary file 3 — Source Data [file 41467_2026_70311_MOESM3_ESM.zip › 676225_2_data_set_12367526_twyvxw/Source Data for Tables/Supplementary Table S9.xlsx]

## Sheet: Sheet1
Isomer		ΔH	ΔS	R2
		(KJ mol-1)	(J mol-1 K-1)
Chloroaniline	p-	-17.9 ± 2.3	-11.5 ± 1.2	0.9982
	o-	-24.0 ± 1.2	-25.0 ± 0.7	0.9997
	m-	-38.2 ± 8.5	-55.9 ± 4.6	0.9946
Fluoroaniline	o-	-18.7 ± 0.9	-13.6 ± 0.5	0.9998
	m-	-24.6 ± 1.2	-26.3 ± 0.6	0.9998
	p-	-42.9 ± 6.5	-67.2 ± 3.5	0.9975
Chlorobiphenyl	2-	-16.2 ± 1.2	-8.8 ± 0.7	0.9994
	3-	-16.2 ± 1.3	-6.8 ± 0.7	0.9993
	4-	-16.7 ± 0.9	-5.0 ± 0.5	0.9997
1,2-Dichloroethylene	(e)-	-13.7 ± 0.7	-10.6 ± 0.5	0.9997
	(z)-	-12.1 ± 0.2	-7.0 ± 0.1	0.9999
Dibromopropane	2,2-	-22.0 ± 5.9	-29.4 ± 3.7	0.9924
	1,2-	-25.5 ± 3.8	-37.3 ± 2.4	0.9976
	1,3-	-32.1 ± 3.9	-53.5 ± 2.5	0.9984
Dichloropropane	1,1-	-15.9 ± 3.0	-13.6 ± 2.1	0.9963
	1,2-	-15.4 ± 1.1	-11.4 ± 0.8	0.9995
	2,2-	-19.1 ± 3.4	-22.3 ± 2.4	0.9967
	1,3-	-27.0 ± 4.9	-43.2 ± 3.5	0.9964
Tetrachlorobenzene	1,2,3,5-	-27.1 ± 1.7	-26.1 ± 1.0	0.9996
	1,2,4,5-	-24.9 ± 1.7	-19.8 ± 1.0	0.9995
	1,2,3,4-	-19.9 ± 1.0	-5.4 ± 0.6	0.9997
Bromochlorobenzene	p-	-18.0 ± 1.2	-8.4 ± 0.8	0.9995
	o-	-18.9 ± 1.3	-10.4 ± 0.8	0.9995
	m-	-20.5 ± 1.2	-13.7 ± 0.8	0.9996
Chloronitrobenzene	o-	-26.2 ± 1.9	-30.4 ± 1.2	0.9994
	m-	-25.6 ± 4.1	-28.0 ± 2.5	0.9973
	p-	-26.9 ± 3.9	-29.9 ± 2.4	0.9977
